# Supplementary material for: Comprehensive analysis of lysine lactylation in Frankliniella occidentalis
Source: Front Genet. 2022 Nov 1;13:1014225. doi: 10.3389/fgene.2022.1014225 (PMC9663987; doi:10.3389/fgene.2022.1014225)
Supplement: Supplementary file 1 [file Table2.XLSX]

## Sheet: Annotation_Combine
Protein accession	Position	Amino acid	Protein description	Gene name	Charge	Mass error [ppm]	MS/MS Count	Localization prob 1	Modified sequence	PEP 1	Score 1	Localization prob 2	PEP 2	Score 2	Localization prob 3	PEP 3	Score 3	Number of repeat	Subcellular localization	KEGG KO No.	KEGG Gene	KEGG pathway	Biological Process	Cellular Component	Molecular Function	Pfam ID	Domain description	COG/KOG category	COG/KOG NO.	COG/KOG description
I6NC77	21	K	Cytochrome b OS=Frankliniella occidentalis OX=133901 PE=3 SV=1	--	2	-0.031149	6	1	ILSSSLIK(1)LPSPK	2.2748e-19	142.38	1	2.5119e-14	122.64	1	0.000251419	77.776	3	plasma membrane	K00412	CYTB, petB; ubiquinol-cytochrome c reductase cytochrome b subunit	map00190 Oxidative phosphorylation; map01100 Metabolic pathways; map04260 Cardiac muscle contraction; map04714 Thermogenesis; map04932 Non-alcoholic fatty liver disease (NAFLD); map05010 Alzheimer disease; map05012 Parkinson disease; map05016 Huntington disease	GO:0000003 reproduction; GO:0007276 gamete generation; GO:0007283 spermatogenesis; GO:0019953 sexual reproduction; GO:0022414 reproductive process; GO:0032501 multicellular organismal process; GO:0032504 multicellular organism reproduction; GO:0044703 multi-organism reproductive process; GO:0048232 male gamete generation; GO:0048609 multicellular organismal reproductive process; GO:0051704 multi-…			PF00033; PF00032	Cytochrome b(N-terminal)/b6/petB; Cytochrome b(C-terminal)/b6/petD	C	KOG4663	Cytochrome b
I6NC86	499	K	Cytochrome c oxidase subunit 1 OS=Frankliniella occidentalis OX=133901 PE=3 SV=1	--	2	-0.40164	5	1	NNWSIEWNK(1)SAPTK	2.05079e-17	133.47	1	7.30592e-15	125.97	1	4.45331e-11	115.91	3	plasma membrane	K02256	COX1; cytochrome c oxidase subunit 1 [EC:1.9.3.1]	map00190 Oxidative phosphorylation; map01100 Metabolic pathways; map04260 Cardiac muscle contraction; map04714 Thermogenesis; map04932 Non-alcoholic fatty liver disease (NAFLD); map05010 Alzheimer disease; map05012 Parkinson disease; map05016 Huntington disease	GO:0006091 generation of precursor metabolites and energy; GO:0006119 oxidative phosphorylation; GO:0006123 mitochondrial electron transport, cytochrome c to oxygen; GO:0006139 nucleobase-containing compound metabolic process; GO:0006163 purine nucleotide metabolic process; GO:0006725 cellular aromatic compound metabolic process; GO:0006753 nucleoside phosphate metabolic process; GO:0006793 phosp…	GO:0005622 intracellular; GO:0005623 cell; GO:0005737 cytoplasm; GO:0005739 mitochondrion; GO:0005740 mitochondrial envelope; GO:0005743 mitochondrial inner membrane; GO:0005746 mitochondrial respirasome; GO:0005751 mitochondrial respiratory chain complex IV; GO:0016020 membrane; GO:0019866 organelle inner membrane; GO:0031090 organelle membrane; GO:0031966 mitochondrial membrane; GO:0031967 orga…	GO:0003824 catalytic activity; GO:0004129 cytochrome-c oxidase activity; GO:0005215 transporter activity; GO:0008324 cation transmembrane transporter activity; GO:0009055 electron transfer activity; GO:0015002 heme-copper terminal oxidase activity; GO:0015075 ion transmembrane transporter activity; GO:0015077 monovalent inorganic cation transmembrane transporter activity; GO:0015078 proton transm…			C	KOG4769	Cytochrome c oxidase, subunit I
I6NC86	504	K	Cytochrome c oxidase subunit 1 OS=Frankliniella occidentalis OX=133901 PE=3 SV=1	--	3	-0.031594	6	1	SAPTK(1)EHCFEENPK	0.00129421	55.66	1	6.46559e-06	92.939	1	0.00032861	74.789	3	plasma membrane	K02256	COX1; cytochrome c oxidase subunit 1 [EC:1.9.3.1]	map00190 Oxidative phosphorylation; map01100 Metabolic pathways; map04260 Cardiac muscle contraction; map04714 Thermogenesis; map04932 Non-alcoholic fatty liver disease (NAFLD); map05010 Alzheimer disease; map05012 Parkinson disease; map05016 Huntington disease	GO:0006091 generation of precursor metabolites and energy; GO:0006119 oxidative phosphorylation; GO:0006123 mitochondrial electron transport, cytochrome c to oxygen; GO:0006139 nucleobase-containing compound metabolic process; GO:0006163 purine nucleotide metabolic process; GO:0006725 cellular aromatic compound metabolic process; GO:0006753 nucleoside phosphate metabolic process; GO:0006793 phosp…	GO:0005622 intracellular; GO:0005623 cell; GO:0005737 cytoplasm; GO:0005739 mitochondrion; GO:0005740 mitochondrial envelope; GO:0005743 mitochondrial inner membrane; GO:0005746 mitochondrial respirasome; GO:0005751 mitochondrial respiratory chain complex IV; GO:0016020 membrane; GO:0019866 organelle inner membrane; GO:0031090 organelle membrane; GO:0031966 mitochondrial membrane; GO:0031967 orga…	GO:0003824 catalytic activity; GO:0004129 cytochrome-c oxidase activity; GO:0005215 transporter activity; GO:0008324 cation transmembrane transporter activity; GO:0009055 electron transfer activity; GO:0015002 heme-copper terminal oxidase activity; GO:0015075 ion transmembrane transporter activity; GO:0015077 monovalent inorganic cation transmembrane transporter activity; GO:0015078 proton transm…			C	KOG4769	Cytochrome c oxidase, subunit I
A0A6J1SEA5	319	K	protein odr-4 homolog OS=Frankliniella occidentalis OX=133901 GN=LOC113205513 PE=3 SV=1	LOC113205513	2	1.0386	5	1	AVK(1)QDFIR	0.00441259	82.452	1	0.0110952	60.436	1	0.0110952	60.436	3	cytoplasm									S	KOG4703	Uncharacterized conserved protein
A0A6J1SSU2	291	K	heat shock 70 kDa protein cognate 5 OS=Frankliniella occidentalis OX=133901 GN=LOC113210248 PE=3 SV=1	LOC113210248	2	0.16277	3	1	K(1)EQGLDITK	0.00144351	90.05	1	0.00252888	80.102	1	0.00527901	68.847	3	cytoplasm	K04043	dnaK, HSPA9; molecular chaperone DnaK	map03018 RNA degradation; map04212 Longevity regulating pathway - worm; map05152 Tuberculosis	GO:0000422 autophagy of mitochondrion; GO:0006457 protein folding; GO:0006914 autophagy; GO:0006996 organelle organization; GO:0007005 mitochondrion organization; GO:0008152 metabolic process; GO:0009056 catabolic process; GO:0009653 anatomical structure morphogenesis; GO:0009987 cellular process; GO:0010918 positive regulation of mitochondrial membrane potential; GO:0016043 cellular component or…	GO:0005622 intracellular; GO:0005623 cell; GO:0005737 cytoplasm; GO:0005739 mitochondrion; GO:0043226 organelle; GO:0043227 membrane-bounded organelle; GO:0043229 intracellular organelle; GO:0043231 intracellular membrane-bounded organelle;	GO:0005488 binding; GO:0005515 protein binding; GO:0051082 unfolded protein binding;			O	KOG0102	Molecular chaperones mortalin/PBP74/GRP75, HSP70 superfamily
A0A6J1SSU2	572	K	heat shock 70 kDa protein cognate 5 OS=Frankliniella occidentalis OX=133901 GN=LOC113210248 PE=3 SV=1	LOC113210248	2	-0.025469	3	1	NAEQYAAQDK(1)VK	9.27841e-06	91.62	1	9.68089e-08	104.24	1	0.002611	60.157	3	cytoplasm	K04043	dnaK, HSPA9; molecular chaperone DnaK	map03018 RNA degradation; map04212 Longevity regulating pathway - worm; map05152 Tuberculosis	GO:0000422 autophagy of mitochondrion; GO:0006457 protein folding; GO:0006914 autophagy; GO:0006996 organelle organization; GO:0007005 mitochondrion organization; GO:0008152 metabolic process; GO:0009056 catabolic process; GO:0009653 anatomical structure morphogenesis; GO:0009987 cellular process; GO:0010918 positive regulation of mitochondrial membrane potential; GO:0016043 cellular component or…	GO:0005622 intracellular; GO:0005623 cell; GO:0005737 cytoplasm; GO:0005739 mitochondrion; GO:0043226 organelle; GO:0043227 membrane-bounded organelle; GO:0043229 intracellular organelle; GO:0043231 intracellular membrane-bounded organelle;	GO:0005488 binding; GO:0005515 protein binding; GO:0051082 unfolded protein binding;			O	KOG0102	Molecular chaperones mortalin/PBP74/GRP75, HSP70 superfamily
A0A6J1SSU2	466	K	heat shock 70 kDa protein cognate 5 OS=Frankliniella occidentalis OX=133901 GN=LOC113210248 PE=3 SV=1	LOC113210248	2	0.60538	3	1	NTTIPTK(1)K	0.0298565	48.091	1	0.0320368	46.462	1	0.0320368	46.462	3	cytoplasm	K04043	dnaK, HSPA9; molecular chaperone DnaK	map03018 RNA degradation; map04212 Longevity regulating pathway - worm; map05152 Tuberculosis	GO:0000422 autophagy of mitochondrion; GO:0006457 protein folding; GO:0006914 autophagy; GO:0006996 organelle organization; GO:0007005 mitochondrion organization; GO:0008152 metabolic process; GO:0009056 catabolic process; GO:0009653 anatomical structure morphogenesis; GO:0009987 cellular process; GO:0010918 positive regulation of mitochondrial membrane potential; GO:0016043 cellular component or…	GO:0005622 intracellular; GO:0005623 cell; GO:0005737 cytoplasm; GO:0005739 mitochondrion; GO:0043226 organelle; GO:0043227 membrane-bounded organelle; GO:0043229 intracellular organelle; GO:0043231 intracellular membrane-bounded organelle;	GO:0005488 binding; GO:0005515 protein binding; GO:0051082 unfolded protein binding;			O	KOG0102	Molecular chaperones mortalin/PBP74/GRP75, HSP70 superfamily
A0A6J1T1J6	241	K	Catalase OS=Frankliniella occidentalis OX=133901 GN=LOC113210689 PE=3 SV=1	LOC113210689	2	0.1598	5	1	TAQGIK(1)NLPVDK	5.40417e-20	159.5	1	3.26393e-10	117.93	1	5.90191e-07	97.69	3	cytoplasm,nucleus	K03781	katE, CAT, catB, srpA; catalase [EC:1.11.1.6]	map00380 Tryptophan metabolism; map00630 Glyoxylate and dicarboxylate metabolism; map01100 Metabolic pathways; map01200 Carbon metabolism; map04068 FoxO signaling pathway; map04146 Peroxisome; map04211 Longevity regulating pathway; map04212 Longevity regulating pathway - worm; map04213 Longevity regulating pathway - multiple species; map05014 Amyotrophic lateral sclerosis (ALS)				PF00199	Catalase	P	KOG0047	Catalase
A0A6J1T1J6	505	K	Catalase OS=Frankliniella occidentalis OX=133901 GN=LOC113210689 PE=3 SV=1	LOC113210689	2	0.087493	10	1	HGSHISAK(1)I	0.000199903	106.6	1	0.000321376	104.06	1	0.00259816	79.474	3	cytoplasm,nucleus	K03781	katE, CAT, catB, srpA; catalase [EC:1.11.1.6]	map00380 Tryptophan metabolism; map00630 Glyoxylate and dicarboxylate metabolism; map01100 Metabolic pathways; map01200 Carbon metabolism; map04068 FoxO signaling pathway; map04146 Peroxisome; map04211 Longevity regulating pathway; map04212 Longevity regulating pathway - worm; map04213 Longevity regulating pathway - multiple species; map05014 Amyotrophic lateral sclerosis (ALS)				PF00199	Catalase	P	KOG0047	Catalase
A0A6J1T1J6	104	K	Catalase OS=Frankliniella occidentalis OX=133901 GN=LOC113210689 PE=3 SV=1	LOC113210689	2	0.080039	4	1	K(1)TPIAIR	0.0222438	64.757	1	0.0185383	68.915	1	0.030904	57.281	3	cytoplasm,nucleus	K03781	katE, CAT, catB, srpA; catalase [EC:1.11.1.6]	map00380 Tryptophan metabolism; map00630 Glyoxylate and dicarboxylate metabolism; map01100 Metabolic pathways; map01200 Carbon metabolism; map04068 FoxO signaling pathway; map04146 Peroxisome; map04211 Longevity regulating pathway; map04212 Longevity regulating pathway - worm; map04213 Longevity regulating pathway - multiple species; map05014 Amyotrophic lateral sclerosis (ALS)				PF00199	Catalase	P	KOG0047	Catalase
A0A6J1T1J6	224	K	Catalase OS=Frankliniella occidentalis OX=133901 GN=LOC113210689 PE=3 SV=1	LOC113210689	2	-0.46666	4	1	LVNDK(1)NEVVYCK	1.28149e-07	102.87	1	0.00238158	61.11	1	8.79036e-06	91.961	3	cytoplasm,nucleus	K03781	katE, CAT, catB, srpA; catalase [EC:1.11.1.6]	map00380 Tryptophan metabolism; map00630 Glyoxylate and dicarboxylate metabolism; map01100 Metabolic pathways; map01200 Carbon metabolism; map04068 FoxO signaling pathway; map04146 Peroxisome; map04211 Longevity regulating pathway; map04212 Longevity regulating pathway - worm; map04213 Longevity regulating pathway - multiple species; map05014 Amyotrophic lateral sclerosis (ALS)				PF00199	Catalase	P	KOG0047	Catalase
A0A6J1T1J6	291	K	Catalase OS=Frankliniella occidentalis OX=133901 GN=LOC113210689 PE=3 SV=1	LOC113210689	2	0.11543	4	1	NK(1)FNPFDVTK	8.19443e-06	105.46	1	0.0040512	63.624	1	4.50944e-06	107.06	3	cytoplasm,nucleus	K03781	katE, CAT, catB, srpA; catalase [EC:1.11.1.6]	map00380 Tryptophan metabolism; map00630 Glyoxylate and dicarboxylate metabolism; map01100 Metabolic pathways; map01200 Carbon metabolism; map04068 FoxO signaling pathway; map04146 Peroxisome; map04211 Longevity regulating pathway; map04212 Longevity regulating pathway - worm; map04213 Longevity regulating pathway - multiple species; map05014 Amyotrophic lateral sclerosis (ALS)				PF00199	Catalase	P	KOG0047	Catalase
A0A6J1T1J6	247	K	Catalase OS=Frankliniella occidentalis OX=133901 GN=LOC113210689 PE=3 SV=1	LOC113210689	3	-0.54946	4	1	NLPVDK(1)AEQISAQDPDYSIR	7.3677e-19	129.02	1	9.56714e-05	67.227	1	0.00052293	54.668	3	cytoplasm,nucleus	K03781	katE, CAT, catB, srpA; catalase [EC:1.11.1.6]	map00380 Tryptophan metabolism; map00630 Glyoxylate and dicarboxylate metabolism; map01100 Metabolic pathways; map01200 Carbon metabolism; map04068 FoxO signaling pathway; map04146 Peroxisome; map04211 Longevity regulating pathway; map04212 Longevity regulating pathway - worm; map04213 Longevity regulating pathway - multiple species; map05014 Amyotrophic lateral sclerosis (ALS)				PF00199	Catalase	P	KOG0047	Catalase
A0A6J1T1J6	4	K	Catalase OS=Frankliniella occidentalis OX=133901 GN=LOC113210689 PE=3 SV=1	LOC113210689	2	-0.30929	3	1	SGK(1)SDPAADQLVNYK	0.000448657	70.837	1	0.000388043	72.315	1	0.000610419	66.893	3	cytoplasm,nucleus	K03781	katE, CAT, catB, srpA; catalase [EC:1.11.1.6]	map00380 Tryptophan metabolism; map00630 Glyoxylate and dicarboxylate metabolism; map01100 Metabolic pathways; map01200 Carbon metabolism; map04068 FoxO signaling pathway; map04146 Peroxisome; map04211 Longevity regulating pathway; map04212 Longevity regulating pathway - worm; map04213 Longevity regulating pathway - multiple species; map05014 Amyotrophic lateral sclerosis (ALS)				PF00199	Catalase	P	KOG0047	Catalase
A0A482JL23	89	K	Peptidyl-prolyl cis-trans isomerase OS=Frankliniella occidentalis OX=133901 GN=LOC113205128 PE=2 SV=1	LOC113205128	3	-0.19814	5	1	ALCTGEQGFGYK(1)GSIFHR	1.06378e-33	151.04	1	6.34654e-27	143.28	1	3.42956e-27	146.3	3	mitochondria	K09565	PPIF; peptidyl-prolyl isomerase F (cyclophilin D) [EC:5.2.1.8]	map04020 Calcium signaling pathway; map04022 cGMP-PKG signaling pathway; map05012 Parkinson disease; map05016 Huntington disease; map05145 Toxoplasmosis				PF00160	Cyclophilin type peptidyl-prolyl cis-trans isomerase/CLD	O	KOG0865	Cyclophilin type peptidyl-prolyl cis-trans isomerase
A0A482JL23	181	K	Peptidyl-prolyl cis-trans isomerase OS=Frankliniella occidentalis OX=133901 GN=LOC113205128 PE=2 SV=1	LOC113205128	3	0.3847	7	1	K(1)LESFGSHDGK	2.05283e-05	86.772	1	7.86837e-06	96.745	1	1.05846e-05	88.83	3	mitochondria	K09565	PPIF; peptidyl-prolyl isomerase F (cyclophilin D) [EC:5.2.1.8]	map04020 Calcium signaling pathway; map04022 cGMP-PKG signaling pathway; map05012 Parkinson disease; map05016 Huntington disease; map05145 Toxoplasmosis				PF00160	Cyclophilin type peptidyl-prolyl cis-trans isomerase/CLD	O	KOG0865	Cyclophilin type peptidyl-prolyl cis-trans isomerase
A0A482JL23	122	K	Peptidyl-prolyl cis-trans isomerase OS=Frankliniella occidentalis OX=133901 GN=LOC113205128 PE=2 SV=1	LOC113205128	2	0.071967	7	1	K(1)FADENFQLK	6.59728e-10	138.22	1	1.48835e-06	112.13	1	0.000962021	79.659	3	mitochondria	K09565	PPIF; peptidyl-prolyl isomerase F (cyclophilin D) [EC:5.2.1.8]	map04020 Calcium signaling pathway; map04022 cGMP-PKG signaling pathway; map05012 Parkinson disease; map05016 Huntington disease; map05145 Toxoplasmosis				PF00160	Cyclophilin type peptidyl-prolyl cis-trans isomerase/CLD	O	KOG0865	Cyclophilin type peptidyl-prolyl cis-trans isomerase
A0A482JL23	191	K	Peptidyl-prolyl cis-trans isomerase OS=Frankliniella occidentalis OX=133901 GN=LOC113205128 PE=2 SV=1	LOC113205128	3	1.9814	7	1	LESFGSHDGK(1)TSK	6.51267e-05	83.087	1	0.000157158	76.728	1	0.00107161	56.514	3	mitochondria	K09565	PPIF; peptidyl-prolyl isomerase F (cyclophilin D) [EC:5.2.1.8]	map04020 Calcium signaling pathway; map04022 cGMP-PKG signaling pathway; map05012 Parkinson disease; map05016 Huntington disease; map05145 Toxoplasmosis				PF00160	Cyclophilin type peptidyl-prolyl cis-trans isomerase/CLD	O	KOG0865	Cyclophilin type peptidyl-prolyl cis-trans isomerase
A0A482JL23	71	K	Peptidyl-prolyl cis-trans isomerase OS=Frankliniella occidentalis OX=133901 GN=LOC113205128 PE=2 SV=1	LOC113205128	2	-0.097699	5	1	SDVVPK(1)TAENFR	0.000206501	78.324	1	0.00238158	61.11	1	0.00570038	52.576	3	mitochondria	K09565	PPIF; peptidyl-prolyl isomerase F (cyclophilin D) [EC:5.2.1.8]	map04020 Calcium signaling pathway; map04022 cGMP-PKG signaling pathway; map05012 Parkinson disease; map05016 Huntington disease; map05145 Toxoplasmosis				PF00160	Cyclophilin type peptidyl-prolyl cis-trans isomerase/CLD	O	KOG0865	Cyclophilin type peptidyl-prolyl cis-trans isomerase
A0A482JNN3	214	K	Endocuticle structural glycoprotein CP-GN OS=Frankliniella occidentalis OX=133901 PE=2 SV=1	--	2	0.32828	3	1	DIQAK(1)DGPVAAK	3.84301e-06	95.417	1	1.44314e-05	88.021	1	5.65524e-05	85.554	3	extracellular
A0A482JNN3	51	K	Endocuticle structural glycoprotein CP-GN OS=Frankliniella occidentalis OX=133901 PE=2 SV=1	--	2	-0.96042	3	1	SSVVSQSVPVVSK(1)TIVK	5.4223e-08	100.04	1	0.00174526	57.525	1	0.00287202	51.495	3	extracellular
A0A482JNV8	425	K	ATP synthase subunit alpha OS=Frankliniella occidentalis OX=133901 GN=LOC113206634 PE=2 SV=1	LOC113206634	2	-0.34286	11	1	AMK(1)QVAGSMK	1.49623e-05	102.53	1	0.000603345	79.201	1	0.000666564	77.288	3	mitochondria	K02132	ATPeF1A, ATP5A1, ATP1; F-type H+-transporting ATPase subunit alpha	map00190 Oxidative phosphorylation; map01100 Metabolic pathways; map04714 Thermogenesis; map05010 Alzheimer disease; map05012 Parkinson disease; map05016 Huntington disease	GO:0006091 generation of precursor metabolites and energy; GO:0006139 nucleobase-containing compound metabolic process; GO:0006163 purine nucleotide metabolic process; GO:0006164 purine nucleotide biosynthetic process; GO:0006725 cellular aromatic compound metabolic process; GO:0006753 nucleoside phosphate metabolic process; GO:0006754 ATP biosynthetic process; GO:0006793 phosphorus metabolic pro…	GO:0000275 mitochondrial proton-transporting ATP synthase complex, catalytic sector F(1); GO:0005622 intracellular; GO:0005623 cell; GO:0005737 cytoplasm; GO:0005739 mitochondrion; GO:0005740 mitochondrial envelope; GO:0005743 mitochondrial inner membrane; GO:0005753 mitochondrial proton-transporting ATP synthase complex; GO:0016020 membrane; GO:0016469 proton-transporting two-sector ATPase compl…	GO:0003824 catalytic activity; GO:0005215 transporter activity; GO:0008324 cation transmembrane transporter activity; GO:0015075 ion transmembrane transporter activity; GO:0015077 monovalent inorganic cation transmembrane transporter activity; GO:0015078 proton transmembrane transporter activity; GO:0015318 inorganic molecular entity transmembrane transporter activity; GO:0015399 primary active t…	PF02874; PF00006; PF00306	ATP synthase alpha/beta family, beta-barrel domain; ATP synthase alpha/beta family, nucleotide-binding domain; ATP synthase alpha/beta chain, C terminal domain	C	KOG1353	F0F1-type ATP synthase, alpha subunit
A0A482JNV8	192	K	ATP synthase subunit alpha OS=Frankliniella occidentalis OX=133901 GN=LOC113206634 PE=2 SV=1	LOC113206634	3	0.70384	7	1	ESVRDPMQTGIK(1)AVDSLVPIGR	1.53397e-30	145.77	1	2.93607e-19	125.04	1	5.17754e-06	72.568	3	mitochondria	K02132	ATPeF1A, ATP5A1, ATP1; F-type H+-transporting ATPase subunit alpha	map00190 Oxidative phosphorylation; map01100 Metabolic pathways; map04714 Thermogenesis; map05010 Alzheimer disease; map05012 Parkinson disease; map05016 Huntington disease	GO:0006091 generation of precursor metabolites and energy; GO:0006139 nucleobase-containing compound metabolic process; GO:0006163 purine nucleotide metabolic process; GO:0006164 purine nucleotide biosynthetic process; GO:0006725 cellular aromatic compound metabolic process; GO:0006753 nucleoside phosphate metabolic process; GO:0006754 ATP biosynthetic process; GO:0006793 phosphorus metabolic pro…	GO:0000275 mitochondrial proton-transporting ATP synthase complex, catalytic sector F(1); GO:0005622 intracellular; GO:0005623 cell; GO:0005737 cytoplasm; GO:0005739 mitochondrion; GO:0005740 mitochondrial envelope; GO:0005743 mitochondrial inner membrane; GO:0005753 mitochondrial proton-transporting ATP synthase complex; GO:0016020 membrane; GO:0016469 proton-transporting two-sector ATPase compl…	GO:0003824 catalytic activity; GO:0005215 transporter activity; GO:0008324 cation transmembrane transporter activity; GO:0015075 ion transmembrane transporter activity; GO:0015077 monovalent inorganic cation transmembrane transporter activity; GO:0015078 proton transmembrane transporter activity; GO:0015318 inorganic molecular entity transmembrane transporter activity; GO:0015399 primary active t…	PF02874; PF00006; PF00306	ATP synthase alpha/beta family, beta-barrel domain; ATP synthase alpha/beta family, nucleotide-binding domain; ATP synthase alpha/beta chain, C terminal domain	C	KOG1353	F0F1-type ATP synthase, alpha subunit
A0A482JNV8	238	K	ATP synthase subunit alpha OS=Frankliniella occidentalis OX=133901 GN=LOC113206634 PE=2 SV=1	LOC113206634	2	-0.060566	5	1	FNDGADENK(1)K	1.1641e-07	121.9	1	1.83924e-06	110.39	1	1.17648e-11	143.5	3	mitochondria	K02132	ATPeF1A, ATP5A1, ATP1; F-type H+-transporting ATPase subunit alpha	map00190 Oxidative phosphorylation; map01100 Metabolic pathways; map04714 Thermogenesis; map05010 Alzheimer disease; map05012 Parkinson disease; map05016 Huntington disease	GO:0006091 generation of precursor metabolites and energy; GO:0006139 nucleobase-containing compound metabolic process; GO:0006163 purine nucleotide metabolic process; GO:0006164 purine nucleotide biosynthetic process; GO:0006725 cellular aromatic compound metabolic process; GO:0006753 nucleoside phosphate metabolic process; GO:0006754 ATP biosynthetic process; GO:0006793 phosphorus metabolic pro…	GO:0000275 mitochondrial proton-transporting ATP synthase complex, catalytic sector F(1); GO:0005622 intracellular; GO:0005623 cell; GO:0005737 cytoplasm; GO:0005739 mitochondrion; GO:0005740 mitochondrial envelope; GO:0005743 mitochondrial inner membrane; GO:0005753 mitochondrial proton-transporting ATP synthase complex; GO:0016020 membrane; GO:0016469 proton-transporting two-sector ATPase compl…	GO:0003824 catalytic activity; GO:0005215 transporter activity; GO:0008324 cation transmembrane transporter activity; GO:0015075 ion transmembrane transporter activity; GO:0015077 monovalent inorganic cation transmembrane transporter activity; GO:0015078 proton transmembrane transporter activity; GO:0015318 inorganic molecular entity transmembrane transporter activity; GO:0015399 primary active t…	PF02874; PF00006; PF00306	ATP synthase alpha/beta family, beta-barrel domain; ATP synthase alpha/beta family, nucleotide-binding domain; ATP synthase alpha/beta chain, C terminal domain	C	KOG1353	F0F1-type ATP synthase, alpha subunit
A0A482JNV8	496	K	ATP synthase subunit alpha OS=Frankliniella occidentalis OX=133901 GN=LOC113206634 PE=2 SV=1	LOC113206634	2	-0.50276	6	1	GHLDK(1)LDPAK	4.50944e-06	107.06	1	0.00227268	63.624	1	4.62763e-05	96.229	3	mitochondria	K02132	ATPeF1A, ATP5A1, ATP1; F-type H+-transporting ATPase subunit alpha	map00190 Oxidative phosphorylation; map01100 Metabolic pathways; map04714 Thermogenesis; map05010 Alzheimer disease; map05012 Parkinson disease; map05016 Huntington disease	GO:0006091 generation of precursor metabolites and energy; GO:0006139 nucleobase-containing compound metabolic process; GO:0006163 purine nucleotide metabolic process; GO:0006164 purine nucleotide biosynthetic process; GO:0006725 cellular aromatic compound metabolic process; GO:0006753 nucleoside phosphate metabolic process; GO:0006754 ATP biosynthetic process; GO:0006793 phosphorus metabolic pro…	GO:0000275 mitochondrial proton-transporting ATP synthase complex, catalytic sector F(1); GO:0005622 intracellular; GO:0005623 cell; GO:0005737 cytoplasm; GO:0005739 mitochondrion; GO:0005740 mitochondrial envelope; GO:0005743 mitochondrial inner membrane; GO:0005753 mitochondrial proton-transporting ATP synthase complex; GO:0016020 membrane; GO:0016469 proton-transporting two-sector ATPase compl…	GO:0003824 catalytic activity; GO:0005215 transporter activity; GO:0008324 cation transmembrane transporter activity; GO:0015075 ion transmembrane transporter activity; GO:0015077 monovalent inorganic cation transmembrane transporter activity; GO:0015078 proton transmembrane transporter activity; GO:0015318 inorganic molecular entity transmembrane transporter activity; GO:0015399 primary active t…	PF02874; PF00006; PF00306	ATP synthase alpha/beta family, beta-barrel domain; ATP synthase alpha/beta family, nucleotide-binding domain; ATP synthase alpha/beta chain, C terminal domain	C	KOG1353	F0F1-type ATP synthase, alpha subunit
A0A482JNV8	501	K	ATP synthase subunit alpha OS=Frankliniella occidentalis OX=133901 GN=LOC113206634 PE=2 SV=1	LOC113206634	2	-0.29921	12	1	LDPAK(1)ITDFEK	1.6968e-25	143.46	1	2.8941e-08	103.13	1	1.3483e-15	126.07	3	mitochondria	K02132	ATPeF1A, ATP5A1, ATP1; F-type H+-transporting ATPase subunit alpha	map00190 Oxidative phosphorylation; map01100 Metabolic pathways; map04714 Thermogenesis; map05010 Alzheimer disease; map05012 Parkinson disease; map05016 Huntington disease	GO:0006091 generation of precursor metabolites and energy; GO:0006139 nucleobase-containing compound metabolic process; GO:0006163 purine nucleotide metabolic process; GO:0006164 purine nucleotide biosynthetic process; GO:0006725 cellular aromatic compound metabolic process; GO:0006753 nucleoside phosphate metabolic process; GO:0006754 ATP biosynthetic process; GO:0006793 phosphorus metabolic pro…	GO:0000275 mitochondrial proton-transporting ATP synthase complex, catalytic sector F(1); GO:0005622 intracellular; GO:0005623 cell; GO:0005737 cytoplasm; GO:0005739 mitochondrion; GO:0005740 mitochondrial envelope; GO:0005743 mitochondrial inner membrane; GO:0005753 mitochondrial proton-transporting ATP synthase complex; GO:0016020 membrane; GO:0016469 proton-transporting two-sector ATPase compl…	GO:0003824 catalytic activity; GO:0005215 transporter activity; GO:0008324 cation transmembrane transporter activity; GO:0015075 ion transmembrane transporter activity; GO:0015077 monovalent inorganic cation transmembrane transporter activity; GO:0015078 proton transmembrane transporter activity; GO:0015318 inorganic molecular entity transmembrane transporter activity; GO:0015399 primary active t…	PF02874; PF00006; PF00306	ATP synthase alpha/beta family, beta-barrel domain; ATP synthase alpha/beta family, nucleotide-binding domain; ATP synthase alpha/beta chain, C terminal domain	C	KOG1353	F0F1-type ATP synthase, alpha subunit
A0A482JNV8	537	K	ATP synthase subunit alpha OS=Frankliniella occidentalis OX=133901 GN=LOC113206634 PE=2 SV=1	LOC113206634	2	0.3692	8	1	ITDETDAK(1)LK	9.55093e-07	112.83	1	1.43871e-11	143.97	1	3.18081e-06	108.35	3	mitochondria	K02132	ATPeF1A, ATP5A1, ATP1; F-type H+-transporting ATPase subunit alpha	map00190 Oxidative phosphorylation; map01100 Metabolic pathways; map04714 Thermogenesis; map05010 Alzheimer disease; map05012 Parkinson disease; map05016 Huntington disease	GO:0006091 generation of precursor metabolites and energy; GO:0006139 nucleobase-containing compound metabolic process; GO:0006163 purine nucleotide metabolic process; GO:0006164 purine nucleotide biosynthetic process; GO:0006725 cellular aromatic compound metabolic process; GO:0006753 nucleoside phosphate metabolic process; GO:0006754 ATP biosynthetic process; GO:0006793 phosphorus metabolic pro…	GO:0000275 mitochondrial proton-transporting ATP synthase complex, catalytic sector F(1); GO:0005622 intracellular; GO:0005623 cell; GO:0005737 cytoplasm; GO:0005739 mitochondrion; GO:0005740 mitochondrial envelope; GO:0005743 mitochondrial inner membrane; GO:0005753 mitochondrial proton-transporting ATP synthase complex; GO:0016020 membrane; GO:0016469 proton-transporting two-sector ATPase compl…	GO:0003824 catalytic activity; GO:0005215 transporter activity; GO:0008324 cation transmembrane transporter activity; GO:0015075 ion transmembrane transporter activity; GO:0015077 monovalent inorganic cation transmembrane transporter activity; GO:0015078 proton transmembrane transporter activity; GO:0015318 inorganic molecular entity transmembrane transporter activity; GO:0015399 primary active t…	PF02874; PF00006; PF00306	ATP synthase alpha/beta family, beta-barrel domain; ATP synthase alpha/beta family, nucleotide-binding domain; ATP synthase alpha/beta chain, C terminal domain	C	KOG1353	F0F1-type ATP synthase, alpha subunit
A0A482JNV8	124	K	ATP synthase subunit alpha OS=Frankliniella occidentalis OX=133901 GN=LOC113206634 PE=2 SV=1	LOC113206634	2	0.071232	5	1	LIK(1)EGDIVK	0.00162265	82.287	1	0.00162265	82.287	1	0.00162265	82.287	3	mitochondria	K02132	ATPeF1A, ATP5A1, ATP1; F-type H+-transporting ATPase subunit alpha	map00190 Oxidative phosphorylation; map01100 Metabolic pathways; map04714 Thermogenesis; map05010 Alzheimer disease; map05012 Parkinson disease; map05016 Huntington disease	GO:0006091 generation of precursor metabolites and energy; GO:0006139 nucleobase-containing compound metabolic process; GO:0006163 purine nucleotide metabolic process; GO:0006164 purine nucleotide biosynthetic process; GO:0006725 cellular aromatic compound metabolic process; GO:0006753 nucleoside phosphate metabolic process; GO:0006754 ATP biosynthetic process; GO:0006793 phosphorus metabolic pro…	GO:0000275 mitochondrial proton-transporting ATP synthase complex, catalytic sector F(1); GO:0005622 intracellular; GO:0005623 cell; GO:0005737 cytoplasm; GO:0005739 mitochondrion; GO:0005740 mitochondrial envelope; GO:0005743 mitochondrial inner membrane; GO:0005753 mitochondrial proton-transporting ATP synthase complex; GO:0016020 membrane; GO:0016469 proton-transporting two-sector ATPase compl…	GO:0003824 catalytic activity; GO:0005215 transporter activity; GO:0008324 cation transmembrane transporter activity; GO:0015075 ion transmembrane transporter activity; GO:0015077 monovalent inorganic cation transmembrane transporter activity; GO:0015078 proton transmembrane transporter activity; GO:0015318 inorganic molecular entity transmembrane transporter activity; GO:0015399 primary active t…	PF02874; PF00006; PF00306	ATP synthase alpha/beta family, beta-barrel domain; ATP synthase alpha/beta family, nucleotide-binding domain; ATP synthase alpha/beta chain, C terminal domain	C	KOG1353	F0F1-type ATP synthase, alpha subunit
A0A482JNV8	216	K	ATP synthase subunit alpha OS=Frankliniella occidentalis OX=133901 GN=LOC113206634 PE=2 SV=1	LOC113206634	2	0.94609	3	1	QTGK(1)TALAIDTIINQQR	2.92988e-20	133.52	1	2.28097e-33	156.67	1	0.000217731	78.078	3	mitochondria	K02132	ATPeF1A, ATP5A1, ATP1; F-type H+-transporting ATPase subunit alpha	map00190 Oxidative phosphorylation; map01100 Metabolic pathways; map04714 Thermogenesis; map05010 Alzheimer disease; map05012 Parkinson disease; map05016 Huntington disease	GO:0006091 generation of precursor metabolites and energy; GO:0006139 nucleobase-containing compound metabolic process; GO:0006163 purine nucleotide metabolic process; GO:0006164 purine nucleotide biosynthetic process; GO:0006725 cellular aromatic compound metabolic process; GO:0006753 nucleoside phosphate metabolic process; GO:0006754 ATP biosynthetic process; GO:0006793 phosphorus metabolic pro…	GO:0000275 mitochondrial proton-transporting ATP synthase complex, catalytic sector F(1); GO:0005622 intracellular; GO:0005623 cell; GO:0005737 cytoplasm; GO:0005739 mitochondrion; GO:0005740 mitochondrial envelope; GO:0005743 mitochondrial inner membrane; GO:0005753 mitochondrial proton-transporting ATP synthase complex; GO:0016020 membrane; GO:0016469 proton-transporting two-sector ATPase compl…	GO:0003824 catalytic activity; GO:0005215 transporter activity; GO:0008324 cation transmembrane transporter activity; GO:0015075 ion transmembrane transporter activity; GO:0015077 monovalent inorganic cation transmembrane transporter activity; GO:0015078 proton transmembrane transporter activity; GO:0015318 inorganic molecular entity transmembrane transporter activity; GO:0015399 primary active t…	PF02874; PF00006; PF00306	ATP synthase alpha/beta family, beta-barrel domain; ATP synthase alpha/beta family, nucleotide-binding domain; ATP synthase alpha/beta chain, C terminal domain	C	KOG1353	F0F1-type ATP synthase, alpha subunit
A0A482JNV8	259	K	ATP synthase subunit alpha OS=Frankliniella occidentalis OX=133901 GN=LOC113206634 PE=2 SV=1	LOC113206634	2	-0.1067	6	1	STVAQIVK(1)R	0.000436547	101.65	1	0.000666858	97.431	1	0.000541873	99.442	3	mitochondria	K02132	ATPeF1A, ATP5A1, ATP1; F-type H+-transporting ATPase subunit alpha	map00190 Oxidative phosphorylation; map01100 Metabolic pathways; map04714 Thermogenesis; map05010 Alzheimer disease; map05012 Parkinson disease; map05016 Huntington disease	GO:0006091 generation of precursor metabolites and energy; GO:0006139 nucleobase-containing compound metabolic process; GO:0006163 purine nucleotide metabolic process; GO:0006164 purine nucleotide biosynthetic process; GO:0006725 cellular aromatic compound metabolic process; GO:0006753 nucleoside phosphate metabolic process; GO:0006754 ATP biosynthetic process; GO:0006793 phosphorus metabolic pro…	GO:0000275 mitochondrial proton-transporting ATP synthase complex, catalytic sector F(1); GO:0005622 intracellular; GO:0005623 cell; GO:0005737 cytoplasm; GO:0005739 mitochondrion; GO:0005740 mitochondrial envelope; GO:0005743 mitochondrial inner membrane; GO:0005753 mitochondrial proton-transporting ATP synthase complex; GO:0016020 membrane; GO:0016469 proton-transporting two-sector ATPase compl…	GO:0003824 catalytic activity; GO:0005215 transporter activity; GO:0008324 cation transmembrane transporter activity; GO:0015075 ion transmembrane transporter activity; GO:0015077 monovalent inorganic cation transmembrane transporter activity; GO:0015078 proton transmembrane transporter activity; GO:0015318 inorganic molecular entity transmembrane transporter activity; GO:0015399 primary active t…	PF02874; PF00006; PF00306	ATP synthase alpha/beta family, beta-barrel domain; ATP synthase alpha/beta family, nucleotide-binding domain; ATP synthase alpha/beta chain, C terminal domain	C	KOG1353	F0F1-type ATP synthase, alpha subunit
A0A482JNV8	173	K	ATP synthase subunit alpha OS=Frankliniella occidentalis OX=133901 GN=LOC113206634 PE=2 SV=1	LOC113206634	2	-0.24109	4	1	VGTK(1)APGIIPR	1.14234e-05	94.584	1	2.18946e-06	98.754	1	0.000196712	81.625	3	mitochondria	K02132	ATPeF1A, ATP5A1, ATP1; F-type H+-transporting ATPase subunit alpha	map00190 Oxidative phosphorylation; map01100 Metabolic pathways; map04714 Thermogenesis; map05010 Alzheimer disease; map05012 Parkinson disease; map05016 Huntington disease	GO:0006091 generation of precursor metabolites and energy; GO:0006139 nucleobase-containing compound metabolic process; GO:0006163 purine nucleotide metabolic process; GO:0006164 purine nucleotide biosynthetic process; GO:0006725 cellular aromatic compound metabolic process; GO:0006753 nucleoside phosphate metabolic process; GO:0006754 ATP biosynthetic process; GO:0006793 phosphorus metabolic pro…	GO:0000275 mitochondrial proton-transporting ATP synthase complex, catalytic sector F(1); GO:0005622 intracellular; GO:0005623 cell; GO:0005737 cytoplasm; GO:0005739 mitochondrion; GO:0005740 mitochondrial envelope; GO:0005743 mitochondrial inner membrane; GO:0005753 mitochondrial proton-transporting ATP synthase complex; GO:0016020 membrane; GO:0016469 proton-transporting two-sector ATPase compl…	GO:0003824 catalytic activity; GO:0005215 transporter activity; GO:0008324 cation transmembrane transporter activity; GO:0015075 ion transmembrane transporter activity; GO:0015077 monovalent inorganic cation transmembrane transporter activity; GO:0015078 proton transmembrane transporter activity; GO:0015318 inorganic molecular entity transmembrane transporter activity; GO:0015399 primary active t…	PF02874; PF00006; PF00306	ATP synthase alpha/beta family, beta-barrel domain; ATP synthase alpha/beta family, nucleotide-binding domain; ATP synthase alpha/beta chain, C terminal domain	C	KOG1353	F0F1-type ATP synthase, alpha subunit
A0A482JNV8	159	K	ATP synthase subunit alpha OS=Frankliniella occidentalis OX=133901 GN=LOC113206634 PE=2 SV=1	LOC113206634	2	0.7904	5	1	VVDALGDAIDGK(1)GTIK	0.000251985	75.968	1	9.19783e-09	107.5	1	1.27138e-05	90.348	3	mitochondria	K02132	ATPeF1A, ATP5A1, ATP1; F-type H+-transporting ATPase subunit alpha	map00190 Oxidative phosphorylation; map01100 Metabolic pathways; map04714 Thermogenesis; map05010 Alzheimer disease; map05012 Parkinson disease; map05016 Huntington disease	GO:0006091 generation of precursor metabolites and energy; GO:0006139 nucleobase-containing compound metabolic process; GO:0006163 purine nucleotide metabolic process; GO:0006164 purine nucleotide biosynthetic process; GO:0006725 cellular aromatic compound metabolic process; GO:0006753 nucleoside phosphate metabolic process; GO:0006754 ATP biosynthetic process; GO:0006793 phosphorus metabolic pro…	GO:0000275 mitochondrial proton-transporting ATP synthase complex, catalytic sector F(1); GO:0005622 intracellular; GO:0005623 cell; GO:0005737 cytoplasm; GO:0005739 mitochondrion; GO:0005740 mitochondrial envelope; GO:0005743 mitochondrial inner membrane; GO:0005753 mitochondrial proton-transporting ATP synthase complex; GO:0016020 membrane; GO:0016469 proton-transporting two-sector ATPase compl…	GO:0003824 catalytic activity; GO:0005215 transporter activity; GO:0008324 cation transmembrane transporter activity; GO:0015075 ion transmembrane transporter activity; GO:0015077 monovalent inorganic cation transmembrane transporter activity; GO:0015078 proton transmembrane transporter activity; GO:0015318 inorganic molecular entity transmembrane transporter activity; GO:0015399 primary active t…	PF02874; PF00006; PF00306	ATP synthase alpha/beta family, beta-barrel domain; ATP synthase alpha/beta family, nucleotide-binding domain; ATP synthase alpha/beta chain, C terminal domain	C	KOG1353	F0F1-type ATP synthase, alpha subunit
A0A482JR79	423	K	2-phospho-D-glycerate hydro-lyase OS=Frankliniella occidentalis OX=133901 GN=LOC113211604 PE=2 SV=1	LOC113211604	2	-0.54071	5	1	IEEELGAGAK(1)YAGK	0.000549506	75.589	1	1.73085e-05	90.759	1	0.0015002	64.104	3	cytoplasm	K01689	ENO, eno; enolase [EC:4.2.1.11]	map00010 Glycolysis / Gluconeogenesis; map01100 Metabolic pathways; map01200 Carbon metabolism; map01230 Biosynthesis of amino acids; map03018 RNA degradation; map04066 HIF-1 signaling pathway	GO:0033500 carbohydrate homeostasis; GO:0042592 homeostatic process; GO:0042593 glucose homeostasis; GO:0048878 chemical homeostasis; GO:0065007 biological regulation; GO:0065008 regulation of biological quality;			PF03952; PF00113	Enolase, N-terminal domain; Enolase, C-terminal TIM barrel domain	G	KOG2670	Enolase
A0A482JR79	407	K	2-phospho-D-glycerate hydro-lyase OS=Frankliniella occidentalis OX=133901 GN=LOC113211604 PE=2 SV=1	LOC113211604	2	-0.64484	3	1	LAK(1)YNQILR	0.000384354	99.442	1	0.00120384	87.639	1	0.000384354	99.442	3	cytoplasm	K01689	ENO, eno; enolase [EC:4.2.1.11]	map00010 Glycolysis / Gluconeogenesis; map01100 Metabolic pathways; map01200 Carbon metabolism; map01230 Biosynthesis of amino acids; map03018 RNA degradation; map04066 HIF-1 signaling pathway	GO:0033500 carbohydrate homeostasis; GO:0042592 homeostatic process; GO:0042593 glucose homeostasis; GO:0048878 chemical homeostasis; GO:0065007 biological regulation; GO:0065008 regulation of biological quality;			PF03952; PF00113	Enolase, N-terminal domain; Enolase, C-terminal TIM barrel domain	G	KOG2670	Enolase
A0A482JR79	327	K	2-phospho-D-glycerate hydro-lyase OS=Frankliniella occidentalis OX=133901 GN=LOC113211604 PE=2 SV=1	LOC113211604	2	0.3144	5	1	TNIQIVGDDLTVTNPK(1)R	6.25072e-59	191.93	1	3.05069e-26	145.69	1	2.54149e-59	197.75	3	cytoplasm	K01689	ENO, eno; enolase [EC:4.2.1.11]	map00010 Glycolysis / Gluconeogenesis; map01100 Metabolic pathways; map01200 Carbon metabolism; map01230 Biosynthesis of amino acids; map03018 RNA degradation; map04066 HIF-1 signaling pathway	GO:0033500 carbohydrate homeostasis; GO:0042592 homeostatic process; GO:0042593 glucose homeostasis; GO:0048878 chemical homeostasis; GO:0065007 biological regulation; GO:0065008 regulation of biological quality;			PF03952; PF00113	Enolase, N-terminal domain; Enolase, C-terminal TIM barrel domain	G	KOG2670	Enolase
A0A482JR79	362	K	2-phospho-D-glycerate hydro-lyase OS=Frankliniella occidentalis OX=133901 GN=LOC113211604 PE=2 SV=1	LOC113211604	3	-0.64726	5	1	VNQIGSVTESIQAHLLAK(1)K	1.00114e-21	129.11	1	1.92794e-43	167.28	1	3.89587e-06	84.653	3	cytoplasm	K01689	ENO, eno; enolase [EC:4.2.1.11]	map00010 Glycolysis / Gluconeogenesis; map01100 Metabolic pathways; map01200 Carbon metabolism; map01230 Biosynthesis of amino acids; map03018 RNA degradation; map04066 HIF-1 signaling pathway	GO:0033500 carbohydrate homeostasis; GO:0042592 homeostatic process; GO:0042593 glucose homeostasis; GO:0048878 chemical homeostasis; GO:0065007 biological regulation; GO:0065008 regulation of biological quality;			PF03952; PF00113	Enolase, N-terminal domain; Enolase, C-terminal TIM barrel domain	G	KOG2670	Enolase
A0A6J1RQW8	353	K	myosin heavy chain, muscle isoform X14 OS=Frankliniella occidentalis OX=133901 GN=LOC113201709 PE=3 SV=1	LOC113201709	3	-1.2812	4	1	ADIYK(1)ITAAVMHMGGMK	0.000274318	69.979	1	0.00061471	58.98	1	0.000801342	55.011	3	cytoplasm	K17751	MYH6_7; myosin heavy chain 6/7	map04022 cGMP-PKG signaling pathway; map04260 Cardiac muscle contraction; map04261 Adrenergic signaling in cardiomyocytes; map04919 Thyroid hormone signaling pathway; map05410 Hypertrophic cardiomyopathy (HCM); map05414 Dilated cardiomyopathy (DCM); map05416 Viral myocarditis	GO:0000003 reproduction; GO:0001667 ameboidal-type cell migration; GO:0002064 epithelial cell development; GO:0002065 columnar/cuboidal epithelial cell differentiation; GO:0002066 columnar/cuboidal epithelial cell development; GO:0003006 developmental process involved in reproduction; GO:0003008 system process; GO:0003012 muscle system process; GO:0006928 movement of cell or subcellular component…	GO:0005622 intracellular; GO:0005623 cell; GO:0005694 chromosome; GO:0005700 polytene chromosome; GO:0005703 polytene chromosome puff; GO:0005737 cytoplasm; GO:0005856 cytoskeleton; GO:0015629 actin cytoskeleton; GO:0016459 myosin complex; GO:0030016 myofibril; GO:0030017 sarcomere; GO:0031672 A band; GO:0032991 protein-containing complex; GO:0043226 organelle; GO:0043228 non-membrane-bounded org…	GO:0003824 catalytic activity; GO:0005198 structural molecule activity; GO:0005488 binding; GO:0005515 protein binding; GO:0008307 structural constituent of muscle; GO:0016462 pyrophosphatase activity; GO:0016787 hydrolase activity; GO:0016817 hydrolase activity, acting on acid anhydrides; GO:0016818 hydrolase activity, acting on acid anhydrides, in phosphorus-containing anhydrides; GO:0016887 AT…	PF02736; PF00063	Myosin N-terminal SH3-like domain; Myosin head (motor domain)	Z	KOG0161	Myosin class II heavy chain
A0A6J1RQW8	1923	K	myosin heavy chain, muscle isoform X14 OS=Frankliniella occidentalis OX=133901 GN=LOC113201709 PE=3 SV=1	LOC113201709	2	0.18222	5	1	ADLAEQAIAK(1)FR	1.94302e-06	96.745	1	8.8606e-13	129.34	1	3.22522e-11	122.33	3	cytoplasm	K17751	MYH6_7; myosin heavy chain 6/7	map04022 cGMP-PKG signaling pathway; map04260 Cardiac muscle contraction; map04261 Adrenergic signaling in cardiomyocytes; map04919 Thyroid hormone signaling pathway; map05410 Hypertrophic cardiomyopathy (HCM); map05414 Dilated cardiomyopathy (DCM); map05416 Viral myocarditis	GO:0000003 reproduction; GO:0001667 ameboidal-type cell migration; GO:0002064 epithelial cell development; GO:0002065 columnar/cuboidal epithelial cell differentiation; GO:0002066 columnar/cuboidal epithelial cell development; GO:0003006 developmental process involved in reproduction; GO:0003008 system process; GO:0003012 muscle system process; GO:0006928 movement of cell or subcellular component…	GO:0005622 intracellular; GO:0005623 cell; GO:0005694 chromosome; GO:0005700 polytene chromosome; GO:0005703 polytene chromosome puff; GO:0005737 cytoplasm; GO:0005856 cytoskeleton; GO:0015629 actin cytoskeleton; GO:0016459 myosin complex; GO:0030016 myofibril; GO:0030017 sarcomere; GO:0031672 A band; GO:0032991 protein-containing complex; GO:0043226 organelle; GO:0043228 non-membrane-bounded org…	GO:0003824 catalytic activity; GO:0005198 structural molecule activity; GO:0005488 binding; GO:0005515 protein binding; GO:0008307 structural constituent of muscle; GO:0016462 pyrophosphatase activity; GO:0016787 hydrolase activity; GO:0016817 hydrolase activity, acting on acid anhydrides; GO:0016818 hydrolase activity, acting on acid anhydrides, in phosphorus-containing anhydrides; GO:0016887 AT…	PF02736; PF00063	Myosin N-terminal SH3-like domain; Myosin head (motor domain)	Z	KOG0161	Myosin class II heavy chain
A0A6J1RQW8	1394	K	myosin heavy chain, muscle isoform X14 OS=Frankliniella occidentalis OX=133901 GN=LOC113201709 PE=3 SV=1	LOC113201709	2	-1.8311	5	1	AEELEEAK(1)R	0.0024641	80.688	1	0.00982188	59.908	1	0.00910358	61.161	3	cytoplasm	K17751	MYH6_7; myosin heavy chain 6/7	map04022 cGMP-PKG signaling pathway; map04260 Cardiac muscle contraction; map04261 Adrenergic signaling in cardiomyocytes; map04919 Thyroid hormone signaling pathway; map05410 Hypertrophic cardiomyopathy (HCM); map05414 Dilated cardiomyopathy (DCM); map05416 Viral myocarditis	GO:0000003 reproduction; GO:0001667 ameboidal-type cell migration; GO:0002064 epithelial cell development; GO:0002065 columnar/cuboidal epithelial cell differentiation; GO:0002066 columnar/cuboidal epithelial cell development; GO:0003006 developmental process involved in reproduction; GO:0003008 system process; GO:0003012 muscle system process; GO:0006928 movement of cell or subcellular component…	GO:0005622 intracellular; GO:0005623 cell; GO:0005694 chromosome; GO:0005700 polytene chromosome; GO:0005703 polytene chromosome puff; GO:0005737 cytoplasm; GO:0005856 cytoskeleton; GO:0015629 actin cytoskeleton; GO:0016459 myosin complex; GO:0030016 myofibril; GO:0030017 sarcomere; GO:0031672 A band; GO:0032991 protein-containing complex; GO:0043226 organelle; GO:0043228 non-membrane-bounded org…	GO:0003824 catalytic activity; GO:0005198 structural molecule activity; GO:0005488 binding; GO:0005515 protein binding; GO:0008307 structural constituent of muscle; GO:0016462 pyrophosphatase activity; GO:0016787 hydrolase activity; GO:0016817 hydrolase activity, acting on acid anhydrides; GO:0016818 hydrolase activity, acting on acid anhydrides, in phosphorus-containing anhydrides; GO:0016887 AT…	PF02736; PF00063	Myosin N-terminal SH3-like domain; Myosin head (motor domain)	Z	KOG0161	Myosin class II heavy chain
A0A6J1RQW8	1455	K	myosin heavy chain, muscle isoform X14 OS=Frankliniella occidentalis OX=133901 GN=LOC113201709 PE=3 SV=1	LOC113201709	2	0.021084	6	1	AIDK(1)IIGEWK	4.24692e-07	116.55	1	0.0023032	69.721	1	0.00489839	61.344	3	cytoplasm	K17751	MYH6_7; myosin heavy chain 6/7	map04022 cGMP-PKG signaling pathway; map04260 Cardiac muscle contraction; map04261 Adrenergic signaling in cardiomyocytes; map04919 Thyroid hormone signaling pathway; map05410 Hypertrophic cardiomyopathy (HCM); map05414 Dilated cardiomyopathy (DCM); map05416 Viral myocarditis	GO:0000003 reproduction; GO:0001667 ameboidal-type cell migration; GO:0002064 epithelial cell development; GO:0002065 columnar/cuboidal epithelial cell differentiation; GO:0002066 columnar/cuboidal epithelial cell development; GO:0003006 developmental process involved in reproduction; GO:0003008 system process; GO:0003012 muscle system process; GO:0006928 movement of cell or subcellular component…	GO:0005622 intracellular; GO:0005623 cell; GO:0005694 chromosome; GO:0005700 polytene chromosome; GO:0005703 polytene chromosome puff; GO:0005737 cytoplasm; GO:0005856 cytoskeleton; GO:0015629 actin cytoskeleton; GO:0016459 myosin complex; GO:0030016 myofibril; GO:0030017 sarcomere; GO:0031672 A band; GO:0032991 protein-containing complex; GO:0043226 organelle; GO:0043228 non-membrane-bounded org…	GO:0003824 catalytic activity; GO:0005198 structural molecule activity; GO:0005488 binding; GO:0005515 protein binding; GO:0008307 structural constituent of muscle; GO:0016462 pyrophosphatase activity; GO:0016787 hydrolase activity; GO:0016817 hydrolase activity, acting on acid anhydrides; GO:0016818 hydrolase activity, acting on acid anhydrides, in phosphorus-containing anhydrides; GO:0016887 AT…	PF02736; PF00063	Myosin N-terminal SH3-like domain; Myosin head (motor domain)	Z	KOG0161	Myosin class II heavy chain
A0A6J1RQW8	1461	K	myosin heavy chain, muscle isoform X14 OS=Frankliniella occidentalis OX=133901 GN=LOC113201709 PE=3 SV=1	LOC113201709	2	0.23939	4	1	IIGEWK(1)LK	0.00641374	71.692	1	0.0170091	52.482	1	0.0296175	41.448	3	cytoplasm	K17751	MYH6_7; myosin heavy chain 6/7	map04022 cGMP-PKG signaling pathway; map04260 Cardiac muscle contraction; map04261 Adrenergic signaling in cardiomyocytes; map04919 Thyroid hormone signaling pathway; map05410 Hypertrophic cardiomyopathy (HCM); map05414 Dilated cardiomyopathy (DCM); map05416 Viral myocarditis	GO:0000003 reproduction; GO:0001667 ameboidal-type cell migration; GO:0002064 epithelial cell development; GO:0002065 columnar/cuboidal epithelial cell differentiation; GO:0002066 columnar/cuboidal epithelial cell development; GO:0003006 developmental process involved in reproduction; GO:0003008 system process; GO:0003012 muscle system process; GO:0006928 movement of cell or subcellular component…	GO:0005622 intracellular; GO:0005623 cell; GO:0005694 chromosome; GO:0005700 polytene chromosome; GO:0005703 polytene chromosome puff; GO:0005737 cytoplasm; GO:0005856 cytoskeleton; GO:0015629 actin cytoskeleton; GO:0016459 myosin complex; GO:0030016 myofibril; GO:0030017 sarcomere; GO:0031672 A band; GO:0032991 protein-containing complex; GO:0043226 organelle; GO:0043228 non-membrane-bounded org…	GO:0003824 catalytic activity; GO:0005198 structural molecule activity; GO:0005488 binding; GO:0005515 protein binding; GO:0008307 structural constituent of muscle; GO:0016462 pyrophosphatase activity; GO:0016787 hydrolase activity; GO:0016817 hydrolase activity, acting on acid anhydrides; GO:0016818 hydrolase activity, acting on acid anhydrides, in phosphorus-containing anhydrides; GO:0016887 AT…	PF02736; PF00063	Myosin N-terminal SH3-like domain; Myosin head (motor domain)	Z	KOG0161	Myosin class II heavy chain
A0A6J1RQW8	1818	K	myosin heavy chain, muscle isoform X14 OS=Frankliniella occidentalis OX=133901 GN=LOC113201709 PE=3 SV=1	LOC113201709	2	0.085817	7	1	AIQK(1)LEQR	0.00322692	91.069	1	0.00409348	85.161	1	0.0068869	69.812	3	cytoplasm	K17751	MYH6_7; myosin heavy chain 6/7	map04022 cGMP-PKG signaling pathway; map04260 Cardiac muscle contraction; map04261 Adrenergic signaling in cardiomyocytes; map04919 Thyroid hormone signaling pathway; map05410 Hypertrophic cardiomyopathy (HCM); map05414 Dilated cardiomyopathy (DCM); map05416 Viral myocarditis	GO:0000003 reproduction; GO:0001667 ameboidal-type cell migration; GO:0002064 epithelial cell development; GO:0002065 columnar/cuboidal epithelial cell differentiation; GO:0002066 columnar/cuboidal epithelial cell development; GO:0003006 developmental process involved in reproduction; GO:0003008 system process; GO:0003012 muscle system process; GO:0006928 movement of cell or subcellular component…	GO:0005622 intracellular; GO:0005623 cell; GO:0005694 chromosome; GO:0005700 polytene chromosome; GO:0005703 polytene chromosome puff; GO:0005737 cytoplasm; GO:0005856 cytoskeleton; GO:0015629 actin cytoskeleton; GO:0016459 myosin complex; GO:0030016 myofibril; GO:0030017 sarcomere; GO:0031672 A band; GO:0032991 protein-containing complex; GO:0043226 organelle; GO:0043228 non-membrane-bounded org…	GO:0003824 catalytic activity; GO:0005198 structural molecule activity; GO:0005488 binding; GO:0005515 protein binding; GO:0008307 structural constituent of muscle; GO:0016462 pyrophosphatase activity; GO:0016787 hydrolase activity; GO:0016817 hydrolase activity, acting on acid anhydrides; GO:0016818 hydrolase activity, acting on acid anhydrides, in phosphorus-containing anhydrides; GO:0016887 AT…	PF02736; PF00063	Myosin N-terminal SH3-like domain; Myosin head (motor domain)	Z	KOG0161	Myosin class II heavy chain
A0A6J1RQW8	1795	K	myosin heavy chain, muscle isoform X14 OS=Frankliniella occidentalis OX=133901 GN=LOC113201709 PE=3 SV=1	LOC113201709	2	1.4059	4	1	ALETQIK(1)ELQVR	0.000112624	82.85	1	0.000165318	80.31	1	0.000136297	81.709	3	cytoplasm	K17751	MYH6_7; myosin heavy chain 6/7	map04022 cGMP-PKG signaling pathway; map04260 Cardiac muscle contraction; map04261 Adrenergic signaling in cardiomyocytes; map04919 Thyroid hormone signaling pathway; map05410 Hypertrophic cardiomyopathy (HCM); map05414 Dilated cardiomyopathy (DCM); map05416 Viral myocarditis	GO:0000003 reproduction; GO:0001667 ameboidal-type cell migration; GO:0002064 epithelial cell development; GO:0002065 columnar/cuboidal epithelial cell differentiation; GO:0002066 columnar/cuboidal epithelial cell development; GO:0003006 developmental process involved in reproduction; GO:0003008 system process; GO:0003012 muscle system process; GO:0006928 movement of cell or subcellular component…	GO:0005622 intracellular; GO:0005623 cell; GO:0005694 chromosome; GO:0005700 polytene chromosome; GO:0005703 polytene chromosome puff; GO:0005737 cytoplasm; GO:0005856 cytoskeleton; GO:0015629 actin cytoskeleton; GO:0016459 myosin complex; GO:0030016 myofibril; GO:0030017 sarcomere; GO:0031672 A band; GO:0032991 protein-containing complex; GO:0043226 organelle; GO:0043228 non-membrane-bounded org…	GO:0003824 catalytic activity; GO:0005198 structural molecule activity; GO:0005488 binding; GO:0005515 protein binding; GO:0008307 structural constituent of muscle; GO:0016462 pyrophosphatase activity; GO:0016787 hydrolase activity; GO:0016817 hydrolase activity, acting on acid anhydrides; GO:0016818 hydrolase activity, acting on acid anhydrides, in phosphorus-containing anhydrides; GO:0016887 AT…	PF02736; PF00063	Myosin N-terminal SH3-like domain; Myosin head (motor domain)	Z	KOG0161	Myosin class II heavy chain
A0A6J1RQW8	1645	K	myosin heavy chain, muscle isoform X14 OS=Frankliniella occidentalis OX=133901 GN=LOC113201709 PE=3 SV=1	LOC113201709	2	0.1412	3	1	ANAEAQK(1)NIK	3.20682e-12	147.4	1	5.34068e-05	95.642	1	0.00279364	67.207	3	cytoplasm	K17751	MYH6_7; myosin heavy chain 6/7	map04022 cGMP-PKG signaling pathway; map04260 Cardiac muscle contraction; map04261 Adrenergic signaling in cardiomyocytes; map04919 Thyroid hormone signaling pathway; map05410 Hypertrophic cardiomyopathy (HCM); map05414 Dilated cardiomyopathy (DCM); map05416 Viral myocarditis	GO:0000003 reproduction; GO:0001667 ameboidal-type cell migration; GO:0002064 epithelial cell development; GO:0002065 columnar/cuboidal epithelial cell differentiation; GO:0002066 columnar/cuboidal epithelial cell development; GO:0003006 developmental process involved in reproduction; GO:0003008 system process; GO:0003012 muscle system process; GO:0006928 movement of cell or subcellular component…	GO:0005622 intracellular; GO:0005623 cell; GO:0005694 chromosome; GO:0005700 polytene chromosome; GO:0005703 polytene chromosome puff; GO:0005737 cytoplasm; GO:0005856 cytoskeleton; GO:0015629 actin cytoskeleton; GO:0016459 myosin complex; GO:0030016 myofibril; GO:0030017 sarcomere; GO:0031672 A band; GO:0032991 protein-containing complex; GO:0043226 organelle; GO:0043228 non-membrane-bounded org…	GO:0003824 catalytic activity; GO:0005198 structural molecule activity; GO:0005488 binding; GO:0005515 protein binding; GO:0008307 structural constituent of muscle; GO:0016462 pyrophosphatase activity; GO:0016787 hydrolase activity; GO:0016817 hydrolase activity, acting on acid anhydrides; GO:0016818 hydrolase activity, acting on acid anhydrides, in phosphorus-containing anhydrides; GO:0016887 AT…	PF02736; PF00063	Myosin N-terminal SH3-like domain; Myosin head (motor domain)	Z	KOG0161	Myosin class II heavy chain
A0A6J1RQW8	1448	K	myosin heavy chain, muscle isoform X14 OS=Frankliniella occidentalis OX=133901 GN=LOC113201709 PE=3 SV=1	LOC113201709	2	-0.046603	7	1	ATAIANAAEK(1)K	6.8284e-07	106.67	1	2.86022e-06	99.5	1	2.6102e-05	91.961	3	cytoplasm	K17751	MYH6_7; myosin heavy chain 6/7	map04022 cGMP-PKG signaling pathway; map04260 Cardiac muscle contraction; map04261 Adrenergic signaling in cardiomyocytes; map04919 Thyroid hormone signaling pathway; map05410 Hypertrophic cardiomyopathy (HCM); map05414 Dilated cardiomyopathy (DCM); map05416 Viral myocarditis	GO:0000003 reproduction; GO:0001667 ameboidal-type cell migration; GO:0002064 epithelial cell development; GO:0002065 columnar/cuboidal epithelial cell differentiation; GO:0002066 columnar/cuboidal epithelial cell development; GO:0003006 developmental process involved in reproduction; GO:0003008 system process; GO:0003012 muscle system process; GO:0006928 movement of cell or subcellular component…	GO:0005622 intracellular; GO:0005623 cell; GO:0005694 chromosome; GO:0005700 polytene chromosome; GO:0005703 polytene chromosome puff; GO:0005737 cytoplasm; GO:0005856 cytoskeleton; GO:0015629 actin cytoskeleton; GO:0016459 myosin complex; GO:0030016 myofibril; GO:0030017 sarcomere; GO:0031672 A band; GO:0032991 protein-containing complex; GO:0043226 organelle; GO:0043228 non-membrane-bounded org…	GO:0003824 catalytic activity; GO:0005198 structural molecule activity; GO:0005488 binding; GO:0005515 protein binding; GO:0008307 structural constituent of muscle; GO:0016462 pyrophosphatase activity; GO:0016787 hydrolase activity; GO:0016817 hydrolase activity, acting on acid anhydrides; GO:0016818 hydrolase activity, acting on acid anhydrides, in phosphorus-containing anhydrides; GO:0016887 AT…	PF02736; PF00063	Myosin N-terminal SH3-like domain; Myosin head (motor domain)	Z	KOG0161	Myosin class II heavy chain
A0A6J1RQW8	1336	K	myosin heavy chain, muscle isoform X14 OS=Frankliniella occidentalis OX=133901 GN=LOC113201709 PE=3 SV=1	LOC113201709	2	0.090552	5	1	ATLLGK(1)FR	0.00901799	64.265	1	0.0102672	61.962	1	0.00728654	68.224	3	cytoplasm	K17751	MYH6_7; myosin heavy chain 6/7	map04022 cGMP-PKG signaling pathway; map04260 Cardiac muscle contraction; map04261 Adrenergic signaling in cardiomyocytes; map04919 Thyroid hormone signaling pathway; map05410 Hypertrophic cardiomyopathy (HCM); map05414 Dilated cardiomyopathy (DCM); map05416 Viral myocarditis	GO:0000003 reproduction; GO:0001667 ameboidal-type cell migration; GO:0002064 epithelial cell development; GO:0002065 columnar/cuboidal epithelial cell differentiation; GO:0002066 columnar/cuboidal epithelial cell development; GO:0003006 developmental process involved in reproduction; GO:0003008 system process; GO:0003012 muscle system process; GO:0006928 movement of cell or subcellular component…	GO:0005622 intracellular; GO:0005623 cell; GO:0005694 chromosome; GO:0005700 polytene chromosome; GO:0005703 polytene chromosome puff; GO:0005737 cytoplasm; GO:0005856 cytoskeleton; GO:0015629 actin cytoskeleton; GO:0016459 myosin complex; GO:0030016 myofibril; GO:0030017 sarcomere; GO:0031672 A band; GO:0032991 protein-containing complex; GO:0043226 organelle; GO:0043228 non-membrane-bounded org…	GO:0003824 catalytic activity; GO:0005198 structural molecule activity; GO:0005488 binding; GO:0005515 protein binding; GO:0008307 structural constituent of muscle; GO:0016462 pyrophosphatase activity; GO:0016787 hydrolase activity; GO:0016817 hydrolase activity, acting on acid anhydrides; GO:0016818 hydrolase activity, acting on acid anhydrides, in phosphorus-containing anhydrides; GO:0016887 AT…	PF02736; PF00063	Myosin N-terminal SH3-like domain; Myosin head (motor domain)	Z	KOG0161	Myosin class II heavy chain
A0A6J1RQW8	454	K	myosin heavy chain, muscle isoform X14 OS=Frankliniella occidentalis OX=133901 GN=LOC113201709 PE=3 SV=1	LOC113201709	2	-0.044782	7	1	CNETLDTQQK(1)R	1.06437e-25	176.42	1	1.37458e-10	135.99	1	2.7119e-13	147.91	3	cytoplasm	K17751	MYH6_7; myosin heavy chain 6/7	map04022 cGMP-PKG signaling pathway; map04260 Cardiac muscle contraction; map04261 Adrenergic signaling in cardiomyocytes; map04919 Thyroid hormone signaling pathway; map05410 Hypertrophic cardiomyopathy (HCM); map05414 Dilated cardiomyopathy (DCM); map05416 Viral myocarditis	GO:0000003 reproduction; GO:0001667 ameboidal-type cell migration; GO:0002064 epithelial cell development; GO:0002065 columnar/cuboidal epithelial cell differentiation; GO:0002066 columnar/cuboidal epithelial cell development; GO:0003006 developmental process involved in reproduction; GO:0003008 system process; GO:0003012 muscle system process; GO:0006928 movement of cell or subcellular component…	GO:0005622 intracellular; GO:0005623 cell; GO:0005694 chromosome; GO:0005700 polytene chromosome; GO:0005703 polytene chromosome puff; GO:0005737 cytoplasm; GO:0005856 cytoskeleton; GO:0015629 actin cytoskeleton; GO:0016459 myosin complex; GO:0030016 myofibril; GO:0030017 sarcomere; GO:0031672 A band; GO:0032991 protein-containing complex; GO:0043226 organelle; GO:0043228 non-membrane-bounded org…	GO:0003824 catalytic activity; GO:0005198 structural molecule activity; GO:0005488 binding; GO:0005515 protein binding; GO:0008307 structural constituent of muscle; GO:0016462 pyrophosphatase activity; GO:0016787 hydrolase activity; GO:0016817 hydrolase activity, acting on acid anhydrides; GO:0016818 hydrolase activity, acting on acid anhydrides, in phosphorus-containing anhydrides; GO:0016887 AT…	PF02736; PF00063	Myosin N-terminal SH3-like domain; Myosin head (motor domain)	Z	KOG0161	Myosin class II heavy chain
A0A6J1RQW8	1089	K	myosin heavy chain, muscle isoform X14 OS=Frankliniella occidentalis OX=133901 GN=LOC113201709 PE=3 SV=1	LOC113201709	2	0.9809	9	1	DK(1)EISSLTAK	7.10144e-15	151.99	1	5.47999e-05	98.592	1	0.00296063	79.089	3	cytoplasm	K17751	MYH6_7; myosin heavy chain 6/7	map04022 cGMP-PKG signaling pathway; map04260 Cardiac muscle contraction; map04261 Adrenergic signaling in cardiomyocytes; map04919 Thyroid hormone signaling pathway; map05410 Hypertrophic cardiomyopathy (HCM); map05414 Dilated cardiomyopathy (DCM); map05416 Viral myocarditis	GO:0000003 reproduction; GO:0001667 ameboidal-type cell migration; GO:0002064 epithelial cell development; GO:0002065 columnar/cuboidal epithelial cell differentiation; GO:0002066 columnar/cuboidal epithelial cell development; GO:0003006 developmental process involved in reproduction; GO:0003008 system process; GO:0003012 muscle system process; GO:0006928 movement of cell or subcellular component…	GO:0005622 intracellular; GO:0005623 cell; GO:0005694 chromosome; GO:0005700 polytene chromosome; GO:0005703 polytene chromosome puff; GO:0005737 cytoplasm; GO:0005856 cytoskeleton; GO:0015629 actin cytoskeleton; GO:0016459 myosin complex; GO:0030016 myofibril; GO:0030017 sarcomere; GO:0031672 A band; GO:0032991 protein-containing complex; GO:0043226 organelle; GO:0043228 non-membrane-bounded org…	GO:0003824 catalytic activity; GO:0005198 structural molecule activity; GO:0005488 binding; GO:0005515 protein binding; GO:0008307 structural constituent of muscle; GO:0016462 pyrophosphatase activity; GO:0016787 hydrolase activity; GO:0016817 hydrolase activity, acting on acid anhydrides; GO:0016818 hydrolase activity, acting on acid anhydrides, in phosphorus-containing anhydrides; GO:0016887 AT…	PF02736; PF00063	Myosin N-terminal SH3-like domain; Myosin head (motor domain)	Z	KOG0161	Myosin class II heavy chain
A0A6J1RQW8	1097	K	myosin heavy chain, muscle isoform X14 OS=Frankliniella occidentalis OX=133901 GN=LOC113201709 PE=3 SV=1	LOC113201709	2	-0.023799	9	1	EISSLTAK(1)LEDEQSVVGK	1.88881e-39	160.43	1	7.58509e-40	166.52	1	5.0338e-13	112.58	3	cytoplasm	K17751	MYH6_7; myosin heavy chain 6/7	map04022 cGMP-PKG signaling pathway; map04260 Cardiac muscle contraction; map04261 Adrenergic signaling in cardiomyocytes; map04919 Thyroid hormone signaling pathway; map05410 Hypertrophic cardiomyopathy (HCM); map05414 Dilated cardiomyopathy (DCM); map05416 Viral myocarditis	GO:0000003 reproduction; GO:0001667 ameboidal-type cell migration; GO:0002064 epithelial cell development; GO:0002065 columnar/cuboidal epithelial cell differentiation; GO:0002066 columnar/cuboidal epithelial cell development; GO:0003006 developmental process involved in reproduction; GO:0003008 system process; GO:0003012 muscle system process; GO:0006928 movement of cell or subcellular component…	GO:0005622 intracellular; GO:0005623 cell; GO:0005694 chromosome; GO:0005700 polytene chromosome; GO:0005703 polytene chromosome puff; GO:0005737 cytoplasm; GO:0005856 cytoskeleton; GO:0015629 actin cytoskeleton; GO:0016459 myosin complex; GO:0030016 myofibril; GO:0030017 sarcomere; GO:0031672 A band; GO:0032991 protein-containing complex; GO:0043226 organelle; GO:0043228 non-membrane-bounded org…	GO:0003824 catalytic activity; GO:0005198 structural molecule activity; GO:0005488 binding; GO:0005515 protein binding; GO:0008307 structural constituent of muscle; GO:0016462 pyrophosphatase activity; GO:0016787 hydrolase activity; GO:0016817 hydrolase activity, acting on acid anhydrides; GO:0016818 hydrolase activity, acting on acid anhydrides, in phosphorus-containing anhydrides; GO:0016887 AT…	PF02736; PF00063	Myosin N-terminal SH3-like domain; Myosin head (motor domain)	Z	KOG0161	Myosin class II heavy chain
A0A6J1RQW8	1107	K	myosin heavy chain, muscle isoform X14 OS=Frankliniella occidentalis OX=133901 GN=LOC113201709 PE=3 SV=1	LOC113201709	2	0.069615	6	1	LEDEQSVVGK(1)LQK	9.32409e-17	133.16	1	3.19703e-14	120.87	1	9.59009e-06	91.62	3	cytoplasm	K17751	MYH6_7; myosin heavy chain 6/7	map04022 cGMP-PKG signaling pathway; map04260 Cardiac muscle contraction; map04261 Adrenergic signaling in cardiomyocytes; map04919 Thyroid hormone signaling pathway; map05410 Hypertrophic cardiomyopathy (HCM); map05414 Dilated cardiomyopathy (DCM); map05416 Viral myocarditis	GO:0000003 reproduction; GO:0001667 ameboidal-type cell migration; GO:0002064 epithelial cell development; GO:0002065 columnar/cuboidal epithelial cell differentiation; GO:0002066 columnar/cuboidal epithelial cell development; GO:0003006 developmental process involved in reproduction; GO:0003008 system process; GO:0003012 muscle system process; GO:0006928 movement of cell or subcellular component…	GO:0005622 intracellular; GO:0005623 cell; GO:0005694 chromosome; GO:0005700 polytene chromosome; GO:0005703 polytene chromosome puff; GO:0005737 cytoplasm; GO:0005856 cytoskeleton; GO:0015629 actin cytoskeleton; GO:0016459 myosin complex; GO:0030016 myofibril; GO:0030017 sarcomere; GO:0031672 A band; GO:0032991 protein-containing complex; GO:0043226 organelle; GO:0043228 non-membrane-bounded org…	GO:0003824 catalytic activity; GO:0005198 structural molecule activity; GO:0005488 binding; GO:0005515 protein binding; GO:0008307 structural constituent of muscle; GO:0016462 pyrophosphatase activity; GO:0016787 hydrolase activity; GO:0016817 hydrolase activity, acting on acid anhydrides; GO:0016818 hydrolase activity, acting on acid anhydrides, in phosphorus-containing anhydrides; GO:0016887 AT…	PF02736; PF00063	Myosin N-terminal SH3-like domain; Myosin head (motor domain)	Z	KOG0161	Myosin class II heavy chain
A0A6J1RQW8	967	K	myosin heavy chain, muscle isoform X14 OS=Frankliniella occidentalis OX=133901 GN=LOC113201709 PE=3 SV=1	LOC113201709	2	-1.7116	3	1	DVEDLELNLQK(1)SEQDK	3.70126e-62	209.13	1	1.84897e-71	216.99	1	0.00185486	59.728	3	cytoplasm	K17751	MYH6_7; myosin heavy chain 6/7	map04022 cGMP-PKG signaling pathway; map04260 Cardiac muscle contraction; map04261 Adrenergic signaling in cardiomyocytes; map04919 Thyroid hormone signaling pathway; map05410 Hypertrophic cardiomyopathy (HCM); map05414 Dilated cardiomyopathy (DCM); map05416 Viral myocarditis	GO:0000003 reproduction; GO:0001667 ameboidal-type cell migration; GO:0002064 epithelial cell development; GO:0002065 columnar/cuboidal epithelial cell differentiation; GO:0002066 columnar/cuboidal epithelial cell development; GO:0003006 developmental process involved in reproduction; GO:0003008 system process; GO:0003012 muscle system process; GO:0006928 movement of cell or subcellular component…	GO:0005622 intracellular; GO:0005623 cell; GO:0005694 chromosome; GO:0005700 polytene chromosome; GO:0005703 polytene chromosome puff; GO:0005737 cytoplasm; GO:0005856 cytoskeleton; GO:0015629 actin cytoskeleton; GO:0016459 myosin complex; GO:0030016 myofibril; GO:0030017 sarcomere; GO:0031672 A band; GO:0032991 protein-containing complex; GO:0043226 organelle; GO:0043228 non-membrane-bounded org…	GO:0003824 catalytic activity; GO:0005198 structural molecule activity; GO:0005488 binding; GO:0005515 protein binding; GO:0008307 structural constituent of muscle; GO:0016462 pyrophosphatase activity; GO:0016787 hydrolase activity; GO:0016817 hydrolase activity, acting on acid anhydrides; GO:0016818 hydrolase activity, acting on acid anhydrides, in phosphorus-containing anhydrides; GO:0016887 AT…	PF02736; PF00063	Myosin N-terminal SH3-like domain; Myosin head (motor domain)	Z	KOG0161	Myosin class II heavy chain
A0A6J1RQW8	1177	K	myosin heavy chain, muscle isoform X14 OS=Frankliniella occidentalis OX=133901 GN=LOC113201709 PE=3 SV=1	LOC113201709	2	-0.48673	4	1	EAELAK(1)LR	0.0030964	91.853	1	0.00318543	91.318	1	0.00318543	91.318	3	cytoplasm	K17751	MYH6_7; myosin heavy chain 6/7	map04022 cGMP-PKG signaling pathway; map04260 Cardiac muscle contraction; map04261 Adrenergic signaling in cardiomyocytes; map04919 Thyroid hormone signaling pathway; map05410 Hypertrophic cardiomyopathy (HCM); map05414 Dilated cardiomyopathy (DCM); map05416 Viral myocarditis	GO:0000003 reproduction; GO:0001667 ameboidal-type cell migration; GO:0002064 epithelial cell development; GO:0002065 columnar/cuboidal epithelial cell differentiation; GO:0002066 columnar/cuboidal epithelial cell development; GO:0003006 developmental process involved in reproduction; GO:0003008 system process; GO:0003012 muscle system process; GO:0006928 movement of cell or subcellular component…	GO:0005622 intracellular; GO:0005623 cell; GO:0005694 chromosome; GO:0005700 polytene chromosome; GO:0005703 polytene chromosome puff; GO:0005737 cytoplasm; GO:0005856 cytoskeleton; GO:0015629 actin cytoskeleton; GO:0016459 myosin complex; GO:0030016 myofibril; GO:0030017 sarcomere; GO:0031672 A band; GO:0032991 protein-containing complex; GO:0043226 organelle; GO:0043228 non-membrane-bounded org…	GO:0003824 catalytic activity; GO:0005198 structural molecule activity; GO:0005488 binding; GO:0005515 protein binding; GO:0008307 structural constituent of muscle; GO:0016462 pyrophosphatase activity; GO:0016787 hydrolase activity; GO:0016817 hydrolase activity, acting on acid anhydrides; GO:0016818 hydrolase activity, acting on acid anhydrides, in phosphorus-containing anhydrides; GO:0016887 AT…	PF02736; PF00063	Myosin N-terminal SH3-like domain; Myosin head (motor domain)	Z	KOG0161	Myosin class II heavy chain
A0A6J1RQW8	348	K	myosin heavy chain, muscle isoform X14 OS=Frankliniella occidentalis OX=133901 GN=LOC113201709 PE=3 SV=1	LOC113201709	2	-0.18707	5	1	EDK(1)ADIYK	0.00660259	70.942	1	0.0163168	53.211	1	0.00720798	68.536	3	cytoplasm	K17751	MYH6_7; myosin heavy chain 6/7	map04022 cGMP-PKG signaling pathway; map04260 Cardiac muscle contraction; map04261 Adrenergic signaling in cardiomyocytes; map04919 Thyroid hormone signaling pathway; map05410 Hypertrophic cardiomyopathy (HCM); map05414 Dilated cardiomyopathy (DCM); map05416 Viral myocarditis	GO:0000003 reproduction; GO:0001667 ameboidal-type cell migration; GO:0002064 epithelial cell development; GO:0002065 columnar/cuboidal epithelial cell differentiation; GO:0002066 columnar/cuboidal epithelial cell development; GO:0003006 developmental process involved in reproduction; GO:0003008 system process; GO:0003012 muscle system process; GO:0006928 movement of cell or subcellular component…	GO:0005622 intracellular; GO:0005623 cell; GO:0005694 chromosome; GO:0005700 polytene chromosome; GO:0005703 polytene chromosome puff; GO:0005737 cytoplasm; GO:0005856 cytoskeleton; GO:0015629 actin cytoskeleton; GO:0016459 myosin complex; GO:0030016 myofibril; GO:0030017 sarcomere; GO:0031672 A band; GO:0032991 protein-containing complex; GO:0043226 organelle; GO:0043228 non-membrane-bounded org…	GO:0003824 catalytic activity; GO:0005198 structural molecule activity; GO:0005488 binding; GO:0005515 protein binding; GO:0008307 structural constituent of muscle; GO:0016462 pyrophosphatase activity; GO:0016787 hydrolase activity; GO:0016817 hydrolase activity, acting on acid anhydrides; GO:0016818 hydrolase activity, acting on acid anhydrides, in phosphorus-containing anhydrides; GO:0016887 AT…	PF02736; PF00063	Myosin N-terminal SH3-like domain; Myosin head (motor domain)	Z	KOG0161	Myosin class II heavy chain
A0A6J1RQW8	213	K	myosin heavy chain, muscle isoform X14 OS=Frankliniella occidentalis OX=133901 GN=LOC113201709 PE=3 SV=1	LOC113201709	2	0.054877	3	1	EEPAPGEK(1)K	0.00699576	64.841	1	0.0254284	44.318	1	0.0221151	46.001	3	cytoplasm	K17751	MYH6_7; myosin heavy chain 6/7	map04022 cGMP-PKG signaling pathway; map04260 Cardiac muscle contraction; map04261 Adrenergic signaling in cardiomyocytes; map04919 Thyroid hormone signaling pathway; map05410 Hypertrophic cardiomyopathy (HCM); map05414 Dilated cardiomyopathy (DCM); map05416 Viral myocarditis	GO:0000003 reproduction; GO:0001667 ameboidal-type cell migration; GO:0002064 epithelial cell development; GO:0002065 columnar/cuboidal epithelial cell differentiation; GO:0002066 columnar/cuboidal epithelial cell development; GO:0003006 developmental process involved in reproduction; GO:0003008 system process; GO:0003012 muscle system process; GO:0006928 movement of cell or subcellular component…	GO:0005622 intracellular; GO:0005623 cell; GO:0005694 chromosome; GO:0005700 polytene chromosome; GO:0005703 polytene chromosome puff; GO:0005737 cytoplasm; GO:0005856 cytoskeleton; GO:0015629 actin cytoskeleton; GO:0016459 myosin complex; GO:0030016 myofibril; GO:0030017 sarcomere; GO:0031672 A band; GO:0032991 protein-containing complex; GO:0043226 organelle; GO:0043228 non-membrane-bounded org…	GO:0003824 catalytic activity; GO:0005198 structural molecule activity; GO:0005488 binding; GO:0005515 protein binding; GO:0008307 structural constituent of muscle; GO:0016462 pyrophosphatase activity; GO:0016787 hydrolase activity; GO:0016817 hydrolase activity, acting on acid anhydrides; GO:0016818 hydrolase activity, acting on acid anhydrides, in phosphorus-containing anhydrides; GO:0016887 AT…	PF02736; PF00063	Myosin N-terminal SH3-like domain; Myosin head (motor domain)	Z	KOG0161	Myosin class II heavy chain
A0A6J1RQW8	883	K	myosin heavy chain, muscle isoform X14 OS=Frankliniella occidentalis OX=133901 GN=LOC113201709 PE=3 SV=1	LOC113201709	2	-0.1477	8	0.999992	ELEGLNAK(1)LLAEK	0.00346816	68.413	1	3.96784e-08	105.03	1	3.96784e-08	105.03	3	cytoplasm	K17751	MYH6_7; myosin heavy chain 6/7	map04022 cGMP-PKG signaling pathway; map04260 Cardiac muscle contraction; map04261 Adrenergic signaling in cardiomyocytes; map04919 Thyroid hormone signaling pathway; map05410 Hypertrophic cardiomyopathy (HCM); map05414 Dilated cardiomyopathy (DCM); map05416 Viral myocarditis	GO:0000003 reproduction; GO:0001667 ameboidal-type cell migration; GO:0002064 epithelial cell development; GO:0002065 columnar/cuboidal epithelial cell differentiation; GO:0002066 columnar/cuboidal epithelial cell development; GO:0003006 developmental process involved in reproduction; GO:0003008 system process; GO:0003012 muscle system process; GO:0006928 movement of cell or subcellular component…	GO:0005622 intracellular; GO:0005623 cell; GO:0005694 chromosome; GO:0005700 polytene chromosome; GO:0005703 polytene chromosome puff; GO:0005737 cytoplasm; GO:0005856 cytoskeleton; GO:0015629 actin cytoskeleton; GO:0016459 myosin complex; GO:0030016 myofibril; GO:0030017 sarcomere; GO:0031672 A band; GO:0032991 protein-containing complex; GO:0043226 organelle; GO:0043228 non-membrane-bounded org…	GO:0003824 catalytic activity; GO:0005198 structural molecule activity; GO:0005488 binding; GO:0005515 protein binding; GO:0008307 structural constituent of muscle; GO:0016462 pyrophosphatase activity; GO:0016787 hydrolase activity; GO:0016817 hydrolase activity, acting on acid anhydrides; GO:0016818 hydrolase activity, acting on acid anhydrides, in phosphorus-containing anhydrides; GO:0016887 AT…	PF02736; PF00063	Myosin N-terminal SH3-like domain; Myosin head (motor domain)	Z	KOG0161	Myosin class II heavy chain
A0A6J1RQW8	1507	K	myosin heavy chain, muscle isoform X14 OS=Frankliniella occidentalis OX=133901 GN=LOC113201709 PE=3 SV=1	LOC113201709	2	0.74405	6	1	RENK(1)NLADEVK	3.4148e-06	107.53	1	1.11593e-07	119.25	1	0.000171813	96.229	3	cytoplasm	K17751	MYH6_7; myosin heavy chain 6/7	map04022 cGMP-PKG signaling pathway; map04260 Cardiac muscle contraction; map04261 Adrenergic signaling in cardiomyocytes; map04919 Thyroid hormone signaling pathway; map05410 Hypertrophic cardiomyopathy (HCM); map05414 Dilated cardiomyopathy (DCM); map05416 Viral myocarditis	GO:0000003 reproduction; GO:0001667 ameboidal-type cell migration; GO:0002064 epithelial cell development; GO:0002065 columnar/cuboidal epithelial cell differentiation; GO:0002066 columnar/cuboidal epithelial cell development; GO:0003006 developmental process involved in reproduction; GO:0003008 system process; GO:0003012 muscle system process; GO:0006928 movement of cell or subcellular component…	GO:0005622 intracellular; GO:0005623 cell; GO:0005694 chromosome; GO:0005700 polytene chromosome; GO:0005703 polytene chromosome puff; GO:0005737 cytoplasm; GO:0005856 cytoskeleton; GO:0015629 actin cytoskeleton; GO:0016459 myosin complex; GO:0030016 myofibril; GO:0030017 sarcomere; GO:0031672 A band; GO:0032991 protein-containing complex; GO:0043226 organelle; GO:0043228 non-membrane-bounded org…	GO:0003824 catalytic activity; GO:0005198 structural molecule activity; GO:0005488 binding; GO:0005515 protein binding; GO:0008307 structural constituent of muscle; GO:0016462 pyrophosphatase activity; GO:0016787 hydrolase activity; GO:0016817 hydrolase activity, acting on acid anhydrides; GO:0016818 hydrolase activity, acting on acid anhydrides, in phosphorus-containing anhydrides; GO:0016887 AT…	PF02736; PF00063	Myosin N-terminal SH3-like domain; Myosin head (motor domain)	Z	KOG0161	Myosin class II heavy chain
A0A6J1RQW8	1358	K	myosin heavy chain, muscle isoform X14 OS=Frankliniella occidentalis OX=133901 GN=LOC113201709 PE=3 SV=1	LOC113201709	2	-0.48447	4	1	EQVEEEAEGK(1)ADLQR	0.000451573	76.82	1	3.76001e-28	153.23	1	0.00113363	69.331	3	cytoplasm	K17751	MYH6_7; myosin heavy chain 6/7	map04022 cGMP-PKG signaling pathway; map04260 Cardiac muscle contraction; map04261 Adrenergic signaling in cardiomyocytes; map04919 Thyroid hormone signaling pathway; map05410 Hypertrophic cardiomyopathy (HCM); map05414 Dilated cardiomyopathy (DCM); map05416 Viral myocarditis	GO:0000003 reproduction; GO:0001667 ameboidal-type cell migration; GO:0002064 epithelial cell development; GO:0002065 columnar/cuboidal epithelial cell differentiation; GO:0002066 columnar/cuboidal epithelial cell development; GO:0003006 developmental process involved in reproduction; GO:0003008 system process; GO:0003012 muscle system process; GO:0006928 movement of cell or subcellular component…	GO:0005622 intracellular; GO:0005623 cell; GO:0005694 chromosome; GO:0005700 polytene chromosome; GO:0005703 polytene chromosome puff; GO:0005737 cytoplasm; GO:0005856 cytoskeleton; GO:0015629 actin cytoskeleton; GO:0016459 myosin complex; GO:0030016 myofibril; GO:0030017 sarcomere; GO:0031672 A band; GO:0032991 protein-containing complex; GO:0043226 organelle; GO:0043228 non-membrane-bounded org…	GO:0003824 catalytic activity; GO:0005198 structural molecule activity; GO:0005488 binding; GO:0005515 protein binding; GO:0008307 structural constituent of muscle; GO:0016462 pyrophosphatase activity; GO:0016787 hydrolase activity; GO:0016817 hydrolase activity, acting on acid anhydrides; GO:0016818 hydrolase activity, acting on acid anhydrides, in phosphorus-containing anhydrides; GO:0016887 AT…	PF02736; PF00063	Myosin N-terminal SH3-like domain; Myosin head (motor domain)	Z	KOG0161	Myosin class II heavy chain
A0A6J1RQW8	908	K	myosin heavy chain, muscle isoform X14 OS=Frankliniella occidentalis OX=133901 GN=LOC113201709 PE=3 SV=1	LOC113201709	2	-0.17517	9	1	GSLSEYQEK(1)SAK	8.98795e-29	174.23	1	6.47147e-08	105.65	1	2.43466e-13	136.7	3	cytoplasm	K17751	MYH6_7; myosin heavy chain 6/7	map04022 cGMP-PKG signaling pathway; map04260 Cardiac muscle contraction; map04261 Adrenergic signaling in cardiomyocytes; map04919 Thyroid hormone signaling pathway; map05410 Hypertrophic cardiomyopathy (HCM); map05414 Dilated cardiomyopathy (DCM); map05416 Viral myocarditis	GO:0000003 reproduction; GO:0001667 ameboidal-type cell migration; GO:0002064 epithelial cell development; GO:0002065 columnar/cuboidal epithelial cell differentiation; GO:0002066 columnar/cuboidal epithelial cell development; GO:0003006 developmental process involved in reproduction; GO:0003008 system process; GO:0003012 muscle system process; GO:0006928 movement of cell or subcellular component…	GO:0005622 intracellular; GO:0005623 cell; GO:0005694 chromosome; GO:0005700 polytene chromosome; GO:0005703 polytene chromosome puff; GO:0005737 cytoplasm; GO:0005856 cytoskeleton; GO:0015629 actin cytoskeleton; GO:0016459 myosin complex; GO:0030016 myofibril; GO:0030017 sarcomere; GO:0031672 A band; GO:0032991 protein-containing complex; GO:0043226 organelle; GO:0043228 non-membrane-bounded org…	GO:0003824 catalytic activity; GO:0005198 structural molecule activity; GO:0005488 binding; GO:0005515 protein binding; GO:0008307 structural constituent of muscle; GO:0016462 pyrophosphatase activity; GO:0016787 hydrolase activity; GO:0016817 hydrolase activity, acting on acid anhydrides; GO:0016818 hydrolase activity, acting on acid anhydrides, in phosphorus-containing anhydrides; GO:0016887 AT…	PF02736; PF00063	Myosin N-terminal SH3-like domain; Myosin head (motor domain)	Z	KOG0161	Myosin class II heavy chain
A0A6J1RQW8	911	K	myosin heavy chain, muscle isoform X14 OS=Frankliniella occidentalis OX=133901 GN=LOC113201709 PE=3 SV=1	LOC113201709	2	-0.79892	4	1	SAK(1)LQAQK	0.000126991	126.52	1	0.000645161	116.25	1	0.00232498	96.492	3	cytoplasm	K17751	MYH6_7; myosin heavy chain 6/7	map04022 cGMP-PKG signaling pathway; map04260 Cardiac muscle contraction; map04261 Adrenergic signaling in cardiomyocytes; map04919 Thyroid hormone signaling pathway; map05410 Hypertrophic cardiomyopathy (HCM); map05414 Dilated cardiomyopathy (DCM); map05416 Viral myocarditis	GO:0000003 reproduction; GO:0001667 ameboidal-type cell migration; GO:0002064 epithelial cell development; GO:0002065 columnar/cuboidal epithelial cell differentiation; GO:0002066 columnar/cuboidal epithelial cell development; GO:0003006 developmental process involved in reproduction; GO:0003008 system process; GO:0003012 muscle system process; GO:0006928 movement of cell or subcellular component…	GO:0005622 intracellular; GO:0005623 cell; GO:0005694 chromosome; GO:0005700 polytene chromosome; GO:0005703 polytene chromosome puff; GO:0005737 cytoplasm; GO:0005856 cytoskeleton; GO:0015629 actin cytoskeleton; GO:0016459 myosin complex; GO:0030016 myofibril; GO:0030017 sarcomere; GO:0031672 A band; GO:0032991 protein-containing complex; GO:0043226 organelle; GO:0043228 non-membrane-bounded org…	GO:0003824 catalytic activity; GO:0005198 structural molecule activity; GO:0005488 binding; GO:0005515 protein binding; GO:0008307 structural constituent of muscle; GO:0016462 pyrophosphatase activity; GO:0016787 hydrolase activity; GO:0016817 hydrolase activity, acting on acid anhydrides; GO:0016818 hydrolase activity, acting on acid anhydrides, in phosphorus-containing anhydrides; GO:0016887 AT…	PF02736; PF00063	Myosin N-terminal SH3-like domain; Myosin head (motor domain)	Z	KOG0161	Myosin class II heavy chain
A0A6J1RQW8	618	K	myosin heavy chain, muscle isoform X14 OS=Frankliniella occidentalis OX=133901 GN=LOC113201709 PE=3 SV=1	LOC113201709	3	0.035902	5	1	GSNK(1)LLCEIFLDHPGQSGGGGDAGGK	5.78046e-15	104.53	1	1.23445e-14	100.23	1	1.23346e-11	87.881	3	cytoplasm	K17751	MYH6_7; myosin heavy chain 6/7	map04022 cGMP-PKG signaling pathway; map04260 Cardiac muscle contraction; map04261 Adrenergic signaling in cardiomyocytes; map04919 Thyroid hormone signaling pathway; map05410 Hypertrophic cardiomyopathy (HCM); map05414 Dilated cardiomyopathy (DCM); map05416 Viral myocarditis	GO:0000003 reproduction; GO:0001667 ameboidal-type cell migration; GO:0002064 epithelial cell development; GO:0002065 columnar/cuboidal epithelial cell differentiation; GO:0002066 columnar/cuboidal epithelial cell development; GO:0003006 developmental process involved in reproduction; GO:0003008 system process; GO:0003012 muscle system process; GO:0006928 movement of cell or subcellular component…	GO:0005622 intracellular; GO:0005623 cell; GO:0005694 chromosome; GO:0005700 polytene chromosome; GO:0005703 polytene chromosome puff; GO:0005737 cytoplasm; GO:0005856 cytoskeleton; GO:0015629 actin cytoskeleton; GO:0016459 myosin complex; GO:0030016 myofibril; GO:0030017 sarcomere; GO:0031672 A band; GO:0032991 protein-containing complex; GO:0043226 organelle; GO:0043228 non-membrane-bounded org…	GO:0003824 catalytic activity; GO:0005198 structural molecule activity; GO:0005488 binding; GO:0005515 protein binding; GO:0008307 structural constituent of muscle; GO:0016462 pyrophosphatase activity; GO:0016787 hydrolase activity; GO:0016817 hydrolase activity, acting on acid anhydrides; GO:0016818 hydrolase activity, acting on acid anhydrides, in phosphorus-containing anhydrides; GO:0016887 AT…	PF02736; PF00063	Myosin N-terminal SH3-like domain; Myosin head (motor domain)	Z	KOG0161	Myosin class II heavy chain
A0A6J1RQW8	640	K	myosin heavy chain, muscle isoform X14 OS=Frankliniella occidentalis OX=133901 GN=LOC113201709 PE=3 SV=1	LOC113201709	3	-0.81415	3	1	LLCEIFLDHPGQSGGGGDAGGK(1)GGR	3.52349e-09	80.786	1	1.14838e-06	64.589	1	2.8509e-06	60.735	3	cytoplasm	K17751	MYH6_7; myosin heavy chain 6/7	map04022 cGMP-PKG signaling pathway; map04260 Cardiac muscle contraction; map04261 Adrenergic signaling in cardiomyocytes; map04919 Thyroid hormone signaling pathway; map05410 Hypertrophic cardiomyopathy (HCM); map05414 Dilated cardiomyopathy (DCM); map05416 Viral myocarditis	GO:0000003 reproduction; GO:0001667 ameboidal-type cell migration; GO:0002064 epithelial cell development; GO:0002065 columnar/cuboidal epithelial cell differentiation; GO:0002066 columnar/cuboidal epithelial cell development; GO:0003006 developmental process involved in reproduction; GO:0003008 system process; GO:0003012 muscle system process; GO:0006928 movement of cell or subcellular component…	GO:0005622 intracellular; GO:0005623 cell; GO:0005694 chromosome; GO:0005700 polytene chromosome; GO:0005703 polytene chromosome puff; GO:0005737 cytoplasm; GO:0005856 cytoskeleton; GO:0015629 actin cytoskeleton; GO:0016459 myosin complex; GO:0030016 myofibril; GO:0030017 sarcomere; GO:0031672 A band; GO:0032991 protein-containing complex; GO:0043226 organelle; GO:0043228 non-membrane-bounded org…	GO:0003824 catalytic activity; GO:0005198 structural molecule activity; GO:0005488 binding; GO:0005515 protein binding; GO:0008307 structural constituent of muscle; GO:0016462 pyrophosphatase activity; GO:0016787 hydrolase activity; GO:0016817 hydrolase activity, acting on acid anhydrides; GO:0016818 hydrolase activity, acting on acid anhydrides, in phosphorus-containing anhydrides; GO:0016887 AT…	PF02736; PF00063	Myosin N-terminal SH3-like domain; Myosin head (motor domain)	Z	KOG0161	Myosin class II heavy chain
A0A6J1RQW8	1246	K	myosin heavy chain, muscle isoform X14 OS=Frankliniella occidentalis OX=133901 GN=LOC113201709 PE=3 SV=1	LOC113201709	3	-0.343	3	1	GSVDHLTNEK(1)AATEK	2.17443e-52	191.96	1	2.89216e-61	207.39	1	7.52281e-71	213.99	3	cytoplasm	K17751	MYH6_7; myosin heavy chain 6/7	map04022 cGMP-PKG signaling pathway; map04260 Cardiac muscle contraction; map04261 Adrenergic signaling in cardiomyocytes; map04919 Thyroid hormone signaling pathway; map05410 Hypertrophic cardiomyopathy (HCM); map05414 Dilated cardiomyopathy (DCM); map05416 Viral myocarditis	GO:0000003 reproduction; GO:0001667 ameboidal-type cell migration; GO:0002064 epithelial cell development; GO:0002065 columnar/cuboidal epithelial cell differentiation; GO:0002066 columnar/cuboidal epithelial cell development; GO:0003006 developmental process involved in reproduction; GO:0003008 system process; GO:0003012 muscle system process; GO:0006928 movement of cell or subcellular component…	GO:0005622 intracellular; GO:0005623 cell; GO:0005694 chromosome; GO:0005700 polytene chromosome; GO:0005703 polytene chromosome puff; GO:0005737 cytoplasm; GO:0005856 cytoskeleton; GO:0015629 actin cytoskeleton; GO:0016459 myosin complex; GO:0030016 myofibril; GO:0030017 sarcomere; GO:0031672 A band; GO:0032991 protein-containing complex; GO:0043226 organelle; GO:0043228 non-membrane-bounded org…	GO:0003824 catalytic activity; GO:0005198 structural molecule activity; GO:0005488 binding; GO:0005515 protein binding; GO:0008307 structural constituent of muscle; GO:0016462 pyrophosphatase activity; GO:0016787 hydrolase activity; GO:0016817 hydrolase activity, acting on acid anhydrides; GO:0016818 hydrolase activity, acting on acid anhydrides, in phosphorus-containing anhydrides; GO:0016887 AT…	PF02736; PF00063	Myosin N-terminal SH3-like domain; Myosin head (motor domain)	Z	KOG0161	Myosin class II heavy chain
A0A6J1RQW8	1842	K	myosin heavy chain, muscle isoform X14 OS=Frankliniella occidentalis OX=133901 GN=LOC113201709 PE=3 SV=1	LOC113201709	2	0.43518	3	1	HADAQK(1)NLR	0.0048062	65.224	1	0.0017478	80.688	1	0.00438122	66.27	3	cytoplasm	K17751	MYH6_7; myosin heavy chain 6/7	map04022 cGMP-PKG signaling pathway; map04260 Cardiac muscle contraction; map04261 Adrenergic signaling in cardiomyocytes; map04919 Thyroid hormone signaling pathway; map05410 Hypertrophic cardiomyopathy (HCM); map05414 Dilated cardiomyopathy (DCM); map05416 Viral myocarditis	GO:0000003 reproduction; GO:0001667 ameboidal-type cell migration; GO:0002064 epithelial cell development; GO:0002065 columnar/cuboidal epithelial cell differentiation; GO:0002066 columnar/cuboidal epithelial cell development; GO:0003006 developmental process involved in reproduction; GO:0003008 system process; GO:0003012 muscle system process; GO:0006928 movement of cell or subcellular component…	GO:0005622 intracellular; GO:0005623 cell; GO:0005694 chromosome; GO:0005700 polytene chromosome; GO:0005703 polytene chromosome puff; GO:0005737 cytoplasm; GO:0005856 cytoskeleton; GO:0015629 actin cytoskeleton; GO:0016459 myosin complex; GO:0030016 myofibril; GO:0030017 sarcomere; GO:0031672 A band; GO:0032991 protein-containing complex; GO:0043226 organelle; GO:0043228 non-membrane-bounded org…	GO:0003824 catalytic activity; GO:0005198 structural molecule activity; GO:0005488 binding; GO:0005515 protein binding; GO:0008307 structural constituent of muscle; GO:0016462 pyrophosphatase activity; GO:0016787 hydrolase activity; GO:0016817 hydrolase activity, acting on acid anhydrides; GO:0016818 hydrolase activity, acting on acid anhydrides, in phosphorus-containing anhydrides; GO:0016887 AT…	PF02736; PF00063	Myosin N-terminal SH3-like domain; Myosin head (motor domain)	Z	KOG0161	Myosin class II heavy chain
A0A6J1RQW8	859	K	myosin heavy chain, muscle isoform X14 OS=Frankliniella occidentalis OX=133901 GN=LOC113201709 PE=3 SV=1	LOC113201709	2	-0.42304	6	1	IEDEIAALQDK(1)AAK	1.61685e-10	108.58	1	0.000615356	74.789	1	0.00190887	59.248	3	cytoplasm	K17751	MYH6_7; myosin heavy chain 6/7	map04022 cGMP-PKG signaling pathway; map04260 Cardiac muscle contraction; map04261 Adrenergic signaling in cardiomyocytes; map04919 Thyroid hormone signaling pathway; map05410 Hypertrophic cardiomyopathy (HCM); map05414 Dilated cardiomyopathy (DCM); map05416 Viral myocarditis	GO:0000003 reproduction; GO:0001667 ameboidal-type cell migration; GO:0002064 epithelial cell development; GO:0002065 columnar/cuboidal epithelial cell differentiation; GO:0002066 columnar/cuboidal epithelial cell development; GO:0003006 developmental process involved in reproduction; GO:0003008 system process; GO:0003012 muscle system process; GO:0006928 movement of cell or subcellular component…	GO:0005622 intracellular; GO:0005623 cell; GO:0005694 chromosome; GO:0005700 polytene chromosome; GO:0005703 polytene chromosome puff; GO:0005737 cytoplasm; GO:0005856 cytoskeleton; GO:0015629 actin cytoskeleton; GO:0016459 myosin complex; GO:0030016 myofibril; GO:0030017 sarcomere; GO:0031672 A band; GO:0032991 protein-containing complex; GO:0043226 organelle; GO:0043228 non-membrane-bounded org…	GO:0003824 catalytic activity; GO:0005198 structural molecule activity; GO:0005488 binding; GO:0005515 protein binding; GO:0008307 structural constituent of muscle; GO:0016462 pyrophosphatase activity; GO:0016787 hydrolase activity; GO:0016817 hydrolase activity, acting on acid anhydrides; GO:0016818 hydrolase activity, acting on acid anhydrides, in phosphorus-containing anhydrides; GO:0016887 AT…	PF02736; PF00063	Myosin N-terminal SH3-like domain; Myosin head (motor domain)	Z	KOG0161	Myosin class II heavy chain
A0A6J1RQW8	738	K	myosin heavy chain, muscle isoform X14 OS=Frankliniella occidentalis OX=133901 GN=LOC113201709 PE=3 SV=1	LOC113201709	2	0.54261	6	1	IIAPQAIAK(1)VDEEK	3.18976e-05	86.497	1	0.000610075	74.853	1	0.000528425	73.834	3	cytoplasm	K17751	MYH6_7; myosin heavy chain 6/7	map04022 cGMP-PKG signaling pathway; map04260 Cardiac muscle contraction; map04261 Adrenergic signaling in cardiomyocytes; map04919 Thyroid hormone signaling pathway; map05410 Hypertrophic cardiomyopathy (HCM); map05414 Dilated cardiomyopathy (DCM); map05416 Viral myocarditis	GO:0000003 reproduction; GO:0001667 ameboidal-type cell migration; GO:0002064 epithelial cell development; GO:0002065 columnar/cuboidal epithelial cell differentiation; GO:0002066 columnar/cuboidal epithelial cell development; GO:0003006 developmental process involved in reproduction; GO:0003008 system process; GO:0003012 muscle system process; GO:0006928 movement of cell or subcellular component…	GO:0005622 intracellular; GO:0005623 cell; GO:0005694 chromosome; GO:0005700 polytene chromosome; GO:0005703 polytene chromosome puff; GO:0005737 cytoplasm; GO:0005856 cytoskeleton; GO:0015629 actin cytoskeleton; GO:0016459 myosin complex; GO:0030016 myofibril; GO:0030017 sarcomere; GO:0031672 A band; GO:0032991 protein-containing complex; GO:0043226 organelle; GO:0043228 non-membrane-bounded org…	GO:0003824 catalytic activity; GO:0005198 structural molecule activity; GO:0005488 binding; GO:0005515 protein binding; GO:0008307 structural constituent of muscle; GO:0016462 pyrophosphatase activity; GO:0016787 hydrolase activity; GO:0016817 hydrolase activity, acting on acid anhydrides; GO:0016818 hydrolase activity, acting on acid anhydrides, in phosphorus-containing anhydrides; GO:0016887 AT…	PF02736; PF00063	Myosin N-terminal SH3-like domain; Myosin head (motor domain)	Z	KOG0161	Myosin class II heavy chain
A0A6J1RQW8	744	K	myosin heavy chain, muscle isoform X14 OS=Frankliniella occidentalis OX=133901 GN=LOC113201709 PE=3 SV=1	LOC113201709	2	0.27142	4	1	K(1)CAEIILK	0.0189953	63.426	1	0.00676986	79.148	1	0.00989955	69.275	3	cytoplasm	K17751	MYH6_7; myosin heavy chain 6/7	map04022 cGMP-PKG signaling pathway; map04260 Cardiac muscle contraction; map04261 Adrenergic signaling in cardiomyocytes; map04919 Thyroid hormone signaling pathway; map05410 Hypertrophic cardiomyopathy (HCM); map05414 Dilated cardiomyopathy (DCM); map05416 Viral myocarditis	GO:0000003 reproduction; GO:0001667 ameboidal-type cell migration; GO:0002064 epithelial cell development; GO:0002065 columnar/cuboidal epithelial cell differentiation; GO:0002066 columnar/cuboidal epithelial cell development; GO:0003006 developmental process involved in reproduction; GO:0003008 system process; GO:0003012 muscle system process; GO:0006928 movement of cell or subcellular component…	GO:0005622 intracellular; GO:0005623 cell; GO:0005694 chromosome; GO:0005700 polytene chromosome; GO:0005703 polytene chromosome puff; GO:0005737 cytoplasm; GO:0005856 cytoskeleton; GO:0015629 actin cytoskeleton; GO:0016459 myosin complex; GO:0030016 myofibril; GO:0030017 sarcomere; GO:0031672 A band; GO:0032991 protein-containing complex; GO:0043226 organelle; GO:0043228 non-membrane-bounded org…	GO:0003824 catalytic activity; GO:0005198 structural molecule activity; GO:0005488 binding; GO:0005515 protein binding; GO:0008307 structural constituent of muscle; GO:0016462 pyrophosphatase activity; GO:0016787 hydrolase activity; GO:0016817 hydrolase activity, acting on acid anhydrides; GO:0016818 hydrolase activity, acting on acid anhydrides, in phosphorus-containing anhydrides; GO:0016887 AT…	PF02736; PF00063	Myosin N-terminal SH3-like domain; Myosin head (motor domain)	Z	KOG0161	Myosin class II heavy chain
A0A6J1RQW8	1463	K	myosin heavy chain, muscle isoform X14 OS=Frankliniella occidentalis OX=133901 GN=LOC113201709 PE=3 SV=1	LOC113201709	2	-0.14513	5	1	LK(1)VDDLAAELDASQK	3.65295e-24	146.2	1	0.0123107	74.141	1	6.51046e-09	112.34	3	cytoplasm	K17751	MYH6_7; myosin heavy chain 6/7	map04022 cGMP-PKG signaling pathway; map04260 Cardiac muscle contraction; map04261 Adrenergic signaling in cardiomyocytes; map04919 Thyroid hormone signaling pathway; map05410 Hypertrophic cardiomyopathy (HCM); map05414 Dilated cardiomyopathy (DCM); map05416 Viral myocarditis	GO:0000003 reproduction; GO:0001667 ameboidal-type cell migration; GO:0002064 epithelial cell development; GO:0002065 columnar/cuboidal epithelial cell differentiation; GO:0002066 columnar/cuboidal epithelial cell development; GO:0003006 developmental process involved in reproduction; GO:0003008 system process; GO:0003012 muscle system process; GO:0006928 movement of cell or subcellular component…	GO:0005622 intracellular; GO:0005623 cell; GO:0005694 chromosome; GO:0005700 polytene chromosome; GO:0005703 polytene chromosome puff; GO:0005737 cytoplasm; GO:0005856 cytoskeleton; GO:0015629 actin cytoskeleton; GO:0016459 myosin complex; GO:0030016 myofibril; GO:0030017 sarcomere; GO:0031672 A band; GO:0032991 protein-containing complex; GO:0043226 organelle; GO:0043228 non-membrane-bounded org…	GO:0003824 catalytic activity; GO:0005198 structural molecule activity; GO:0005488 binding; GO:0005515 protein binding; GO:0008307 structural constituent of muscle; GO:0016462 pyrophosphatase activity; GO:0016787 hydrolase activity; GO:0016817 hydrolase activity, acting on acid anhydrides; GO:0016818 hydrolase activity, acting on acid anhydrides, in phosphorus-containing anhydrides; GO:0016887 AT…	PF02736; PF00063	Myosin N-terminal SH3-like domain; Myosin head (motor domain)	Z	KOG0161	Myosin class II heavy chain
A0A6J1RQW8	1852	K	myosin heavy chain, muscle isoform X14 OS=Frankliniella occidentalis OX=133901 GN=LOC113201709 PE=3 SV=1	LOC113201709	3	-0.60956	3	1	IK(1)ELSFQAEEDRK	9.35468e-08	88.075	1	5.45178e-06	90.759	1	1.5225e-05	73.927	3	cytoplasm	K17751	MYH6_7; myosin heavy chain 6/7	map04022 cGMP-PKG signaling pathway; map04260 Cardiac muscle contraction; map04261 Adrenergic signaling in cardiomyocytes; map04919 Thyroid hormone signaling pathway; map05410 Hypertrophic cardiomyopathy (HCM); map05414 Dilated cardiomyopathy (DCM); map05416 Viral myocarditis	GO:0000003 reproduction; GO:0001667 ameboidal-type cell migration; GO:0002064 epithelial cell development; GO:0002065 columnar/cuboidal epithelial cell differentiation; GO:0002066 columnar/cuboidal epithelial cell development; GO:0003006 developmental process involved in reproduction; GO:0003008 system process; GO:0003012 muscle system process; GO:0006928 movement of cell or subcellular component…	GO:0005622 intracellular; GO:0005623 cell; GO:0005694 chromosome; GO:0005700 polytene chromosome; GO:0005703 polytene chromosome puff; GO:0005737 cytoplasm; GO:0005856 cytoskeleton; GO:0015629 actin cytoskeleton; GO:0016459 myosin complex; GO:0030016 myofibril; GO:0030017 sarcomere; GO:0031672 A band; GO:0032991 protein-containing complex; GO:0043226 organelle; GO:0043228 non-membrane-bounded org…	GO:0003824 catalytic activity; GO:0005198 structural molecule activity; GO:0005488 binding; GO:0005515 protein binding; GO:0008307 structural constituent of muscle; GO:0016462 pyrophosphatase activity; GO:0016787 hydrolase activity; GO:0016817 hydrolase activity, acting on acid anhydrides; GO:0016818 hydrolase activity, acting on acid anhydrides, in phosphorus-containing anhydrides; GO:0016887 AT…	PF02736; PF00063	Myosin N-terminal SH3-like domain; Myosin head (motor domain)	Z	KOG0161	Myosin class II heavy chain
A0A6J1RQW8	1320	K	myosin heavy chain, muscle isoform X14 OS=Frankliniella occidentalis OX=133901 GN=LOC113201709 PE=3 SV=1	LOC113201709	2	-0.57523	7	1	ISLTTQLEDTK(1)R	3.00707e-23	164.11	1	4.50333e-11	122.39	1	1.36484e-07	104.24	3	cytoplasm	K17751	MYH6_7; myosin heavy chain 6/7	map04022 cGMP-PKG signaling pathway; map04260 Cardiac muscle contraction; map04261 Adrenergic signaling in cardiomyocytes; map04919 Thyroid hormone signaling pathway; map05410 Hypertrophic cardiomyopathy (HCM); map05414 Dilated cardiomyopathy (DCM); map05416 Viral myocarditis	GO:0000003 reproduction; GO:0001667 ameboidal-type cell migration; GO:0002064 epithelial cell development; GO:0002065 columnar/cuboidal epithelial cell differentiation; GO:0002066 columnar/cuboidal epithelial cell development; GO:0003006 developmental process involved in reproduction; GO:0003008 system process; GO:0003012 muscle system process; GO:0006928 movement of cell or subcellular component…	GO:0005622 intracellular; GO:0005623 cell; GO:0005694 chromosome; GO:0005700 polytene chromosome; GO:0005703 polytene chromosome puff; GO:0005737 cytoplasm; GO:0005856 cytoskeleton; GO:0015629 actin cytoskeleton; GO:0016459 myosin complex; GO:0030016 myofibril; GO:0030017 sarcomere; GO:0031672 A band; GO:0032991 protein-containing complex; GO:0043226 organelle; GO:0043228 non-membrane-bounded org…	GO:0003824 catalytic activity; GO:0005198 structural molecule activity; GO:0005488 binding; GO:0005515 protein binding; GO:0008307 structural constituent of muscle; GO:0016462 pyrophosphatase activity; GO:0016787 hydrolase activity; GO:0016817 hydrolase activity, acting on acid anhydrides; GO:0016818 hydrolase activity, acting on acid anhydrides, in phosphorus-containing anhydrides; GO:0016887 AT…	PF02736; PF00063	Myosin N-terminal SH3-like domain; Myosin head (motor domain)	Z	KOG0161	Myosin class II heavy chain
A0A6J1RQW8	36	K	myosin heavy chain, muscle isoform X14 OS=Frankliniella occidentalis OX=133901 GN=LOC113201709 PE=3 SV=1	LOC113201709	2	0.18359	4	1	K(1)ACWVPDEADGFVQGEIK	0.0139743	40.432	1	0.000433083	73.057	1	0.000891566	66.606	3	cytoplasm	K17751	MYH6_7; myosin heavy chain 6/7	map04022 cGMP-PKG signaling pathway; map04260 Cardiac muscle contraction; map04261 Adrenergic signaling in cardiomyocytes; map04919 Thyroid hormone signaling pathway; map05410 Hypertrophic cardiomyopathy (HCM); map05414 Dilated cardiomyopathy (DCM); map05416 Viral myocarditis	GO:0000003 reproduction; GO:0001667 ameboidal-type cell migration; GO:0002064 epithelial cell development; GO:0002065 columnar/cuboidal epithelial cell differentiation; GO:0002066 columnar/cuboidal epithelial cell development; GO:0003006 developmental process involved in reproduction; GO:0003008 system process; GO:0003012 muscle system process; GO:0006928 movement of cell or subcellular component…	GO:0005622 intracellular; GO:0005623 cell; GO:0005694 chromosome; GO:0005700 polytene chromosome; GO:0005703 polytene chromosome puff; GO:0005737 cytoplasm; GO:0005856 cytoskeleton; GO:0015629 actin cytoskeleton; GO:0016459 myosin complex; GO:0030016 myofibril; GO:0030017 sarcomere; GO:0031672 A band; GO:0032991 protein-containing complex; GO:0043226 organelle; GO:0043228 non-membrane-bounded org…	GO:0003824 catalytic activity; GO:0005198 structural molecule activity; GO:0005488 binding; GO:0005515 protein binding; GO:0008307 structural constituent of muscle; GO:0016462 pyrophosphatase activity; GO:0016787 hydrolase activity; GO:0016817 hydrolase activity, acting on acid anhydrides; GO:0016818 hydrolase activity, acting on acid anhydrides, in phosphorus-containing anhydrides; GO:0016887 AT…	PF02736; PF00063	Myosin N-terminal SH3-like domain; Myosin head (motor domain)	Z	KOG0161	Myosin class II heavy chain
A0A6J1RQW8	1788	K	myosin heavy chain, muscle isoform X14 OS=Frankliniella occidentalis OX=133901 GN=LOC113201709 PE=3 SV=1	LOC113201709	2	-0.077964	6	1	K(1)ALETQIK	0.00378948	94.309	1	0.0078971	74.92	1	0.0080587	74.464	3	cytoplasm	K17751	MYH6_7; myosin heavy chain 6/7	map04022 cGMP-PKG signaling pathway; map04260 Cardiac muscle contraction; map04261 Adrenergic signaling in cardiomyocytes; map04919 Thyroid hormone signaling pathway; map05410 Hypertrophic cardiomyopathy (HCM); map05414 Dilated cardiomyopathy (DCM); map05416 Viral myocarditis	GO:0000003 reproduction; GO:0001667 ameboidal-type cell migration; GO:0002064 epithelial cell development; GO:0002065 columnar/cuboidal epithelial cell differentiation; GO:0002066 columnar/cuboidal epithelial cell development; GO:0003006 developmental process involved in reproduction; GO:0003008 system process; GO:0003012 muscle system process; GO:0006928 movement of cell or subcellular component…	GO:0005622 intracellular; GO:0005623 cell; GO:0005694 chromosome; GO:0005700 polytene chromosome; GO:0005703 polytene chromosome puff; GO:0005737 cytoplasm; GO:0005856 cytoskeleton; GO:0015629 actin cytoskeleton; GO:0016459 myosin complex; GO:0030016 myofibril; GO:0030017 sarcomere; GO:0031672 A band; GO:0032991 protein-containing complex; GO:0043226 organelle; GO:0043228 non-membrane-bounded org…	GO:0003824 catalytic activity; GO:0005198 structural molecule activity; GO:0005488 binding; GO:0005515 protein binding; GO:0008307 structural constituent of muscle; GO:0016462 pyrophosphatase activity; GO:0016787 hydrolase activity; GO:0016817 hydrolase activity, acting on acid anhydrides; GO:0016818 hydrolase activity, acting on acid anhydrides, in phosphorus-containing anhydrides; GO:0016887 AT…	PF02736; PF00063	Myosin N-terminal SH3-like domain; Myosin head (motor domain)	Z	KOG0161	Myosin class II heavy chain
A0A6J1RQW8	1902	K	myosin heavy chain, muscle isoform X14 OS=Frankliniella occidentalis OX=133901 GN=LOC113201709 PE=3 SV=1	LOC113201709	2	0.35773	5	1	K(1)AQQELEEAEER	8.70793e-16	147.26	1	3.50414e-15	139.46	1	8.70793e-16	147.26	3	cytoplasm	K17751	MYH6_7; myosin heavy chain 6/7	map04022 cGMP-PKG signaling pathway; map04260 Cardiac muscle contraction; map04261 Adrenergic signaling in cardiomyocytes; map04919 Thyroid hormone signaling pathway; map05410 Hypertrophic cardiomyopathy (HCM); map05414 Dilated cardiomyopathy (DCM); map05416 Viral myocarditis	GO:0000003 reproduction; GO:0001667 ameboidal-type cell migration; GO:0002064 epithelial cell development; GO:0002065 columnar/cuboidal epithelial cell differentiation; GO:0002066 columnar/cuboidal epithelial cell development; GO:0003006 developmental process involved in reproduction; GO:0003008 system process; GO:0003012 muscle system process; GO:0006928 movement of cell or subcellular component…	GO:0005622 intracellular; GO:0005623 cell; GO:0005694 chromosome; GO:0005700 polytene chromosome; GO:0005703 polytene chromosome puff; GO:0005737 cytoplasm; GO:0005856 cytoskeleton; GO:0015629 actin cytoskeleton; GO:0016459 myosin complex; GO:0030016 myofibril; GO:0030017 sarcomere; GO:0031672 A band; GO:0032991 protein-containing complex; GO:0043226 organelle; GO:0043228 non-membrane-bounded org…	GO:0003824 catalytic activity; GO:0005198 structural molecule activity; GO:0005488 binding; GO:0005515 protein binding; GO:0008307 structural constituent of muscle; GO:0016462 pyrophosphatase activity; GO:0016787 hydrolase activity; GO:0016817 hydrolase activity, acting on acid anhydrides; GO:0016818 hydrolase activity, acting on acid anhydrides, in phosphorus-containing anhydrides; GO:0016887 AT…	PF02736; PF00063	Myosin N-terminal SH3-like domain; Myosin head (motor domain)	Z	KOG0161	Myosin class II heavy chain
A0A6J1RQW8	956	K	myosin heavy chain, muscle isoform X14 OS=Frankliniella occidentalis OX=133901 GN=LOC113201709 PE=3 SV=1	LOC113201709	2	0.41454	6	1	K(1)DVEDLELNLQK	1.60292e-10	118.52	1	2.75077e-07	99.941	1	3.40665e-11	124.07	3	cytoplasm	K17751	MYH6_7; myosin heavy chain 6/7	map04022 cGMP-PKG signaling pathway; map04260 Cardiac muscle contraction; map04261 Adrenergic signaling in cardiomyocytes; map04919 Thyroid hormone signaling pathway; map05410 Hypertrophic cardiomyopathy (HCM); map05414 Dilated cardiomyopathy (DCM); map05416 Viral myocarditis	GO:0000003 reproduction; GO:0001667 ameboidal-type cell migration; GO:0002064 epithelial cell development; GO:0002065 columnar/cuboidal epithelial cell differentiation; GO:0002066 columnar/cuboidal epithelial cell development; GO:0003006 developmental process involved in reproduction; GO:0003008 system process; GO:0003012 muscle system process; GO:0006928 movement of cell or subcellular component…	GO:0005622 intracellular; GO:0005623 cell; GO:0005694 chromosome; GO:0005700 polytene chromosome; GO:0005703 polytene chromosome puff; GO:0005737 cytoplasm; GO:0005856 cytoskeleton; GO:0015629 actin cytoskeleton; GO:0016459 myosin complex; GO:0030016 myofibril; GO:0030017 sarcomere; GO:0031672 A band; GO:0032991 protein-containing complex; GO:0043226 organelle; GO:0043228 non-membrane-bounded org…	GO:0003824 catalytic activity; GO:0005198 structural molecule activity; GO:0005488 binding; GO:0005515 protein binding; GO:0008307 structural constituent of muscle; GO:0016462 pyrophosphatase activity; GO:0016787 hydrolase activity; GO:0016817 hydrolase activity, acting on acid anhydrides; GO:0016818 hydrolase activity, acting on acid anhydrides, in phosphorus-containing anhydrides; GO:0016887 AT…	PF02736; PF00063	Myosin N-terminal SH3-like domain; Myosin head (motor domain)	Z	KOG0161	Myosin class II heavy chain
A0A6J1RQW8	205	K	myosin heavy chain, muscle isoform X14 OS=Frankliniella occidentalis OX=133901 GN=LOC113201709 PE=3 SV=1	LOC113201709	2	0.054877	3	1	K(1)EEPAPGEK	0.000313507	104.22	1	0.00329529	75.652	1	0.00112304	93.096	3	cytoplasm	K17751	MYH6_7; myosin heavy chain 6/7	map04022 cGMP-PKG signaling pathway; map04260 Cardiac muscle contraction; map04261 Adrenergic signaling in cardiomyocytes; map04919 Thyroid hormone signaling pathway; map05410 Hypertrophic cardiomyopathy (HCM); map05414 Dilated cardiomyopathy (DCM); map05416 Viral myocarditis	GO:0000003 reproduction; GO:0001667 ameboidal-type cell migration; GO:0002064 epithelial cell development; GO:0002065 columnar/cuboidal epithelial cell differentiation; GO:0002066 columnar/cuboidal epithelial cell development; GO:0003006 developmental process involved in reproduction; GO:0003008 system process; GO:0003012 muscle system process; GO:0006928 movement of cell or subcellular component…	GO:0005622 intracellular; GO:0005623 cell; GO:0005694 chromosome; GO:0005700 polytene chromosome; GO:0005703 polytene chromosome puff; GO:0005737 cytoplasm; GO:0005856 cytoskeleton; GO:0015629 actin cytoskeleton; GO:0016459 myosin complex; GO:0030016 myofibril; GO:0030017 sarcomere; GO:0031672 A band; GO:0032991 protein-containing complex; GO:0043226 organelle; GO:0043228 non-membrane-bounded org…	GO:0003824 catalytic activity; GO:0005198 structural molecule activity; GO:0005488 binding; GO:0005515 protein binding; GO:0008307 structural constituent of muscle; GO:0016462 pyrophosphatase activity; GO:0016787 hydrolase activity; GO:0016817 hydrolase activity, acting on acid anhydrides; GO:0016818 hydrolase activity, acting on acid anhydrides, in phosphorus-containing anhydrides; GO:0016887 AT…	PF02736; PF00063	Myosin N-terminal SH3-like domain; Myosin head (motor domain)	Z	KOG0161	Myosin class II heavy chain
A0A6J1RQW8	1078	K	myosin heavy chain, muscle isoform X14 OS=Frankliniella occidentalis OX=133901 GN=LOC113201709 PE=3 SV=1	LOC113201709	2	0.38666	6	1	K(1)ELEQTVQR	1.94417e-07	137.98	1	0.000106373	109.66	1	4.49785e-09	142.43	3	cytoplasm	K17751	MYH6_7; myosin heavy chain 6/7	map04022 cGMP-PKG signaling pathway; map04260 Cardiac muscle contraction; map04261 Adrenergic signaling in cardiomyocytes; map04919 Thyroid hormone signaling pathway; map05410 Hypertrophic cardiomyopathy (HCM); map05414 Dilated cardiomyopathy (DCM); map05416 Viral myocarditis	GO:0000003 reproduction; GO:0001667 ameboidal-type cell migration; GO:0002064 epithelial cell development; GO:0002065 columnar/cuboidal epithelial cell differentiation; GO:0002066 columnar/cuboidal epithelial cell development; GO:0003006 developmental process involved in reproduction; GO:0003008 system process; GO:0003012 muscle system process; GO:0006928 movement of cell or subcellular component…	GO:0005622 intracellular; GO:0005623 cell; GO:0005694 chromosome; GO:0005700 polytene chromosome; GO:0005703 polytene chromosome puff; GO:0005737 cytoplasm; GO:0005856 cytoskeleton; GO:0015629 actin cytoskeleton; GO:0016459 myosin complex; GO:0030016 myofibril; GO:0030017 sarcomere; GO:0031672 A band; GO:0032991 protein-containing complex; GO:0043226 organelle; GO:0043228 non-membrane-bounded org…	GO:0003824 catalytic activity; GO:0005198 structural molecule activity; GO:0005488 binding; GO:0005515 protein binding; GO:0008307 structural constituent of muscle; GO:0016462 pyrophosphatase activity; GO:0016787 hydrolase activity; GO:0016817 hydrolase activity, acting on acid anhydrides; GO:0016818 hydrolase activity, acting on acid anhydrides, in phosphorus-containing anhydrides; GO:0016887 AT…	PF02736; PF00063	Myosin N-terminal SH3-like domain; Myosin head (motor domain)	Z	KOG0161	Myosin class II heavy chain
A0A6J1RQW8	74	K	myosin heavy chain, muscle isoform X14 OS=Frankliniella occidentalis OX=133901 GN=LOC113201709 PE=3 SV=1	LOC113201709	2	-0.15696	11	1	K(1)EQVGQVNPPK	4.89963e-14	149.49	1	1.78493e-07	108.56	1	1.96918e-11	138.99	3	cytoplasm	K17751	MYH6_7; myosin heavy chain 6/7	map04022 cGMP-PKG signaling pathway; map04260 Cardiac muscle contraction; map04261 Adrenergic signaling in cardiomyocytes; map04919 Thyroid hormone signaling pathway; map05410 Hypertrophic cardiomyopathy (HCM); map05414 Dilated cardiomyopathy (DCM); map05416 Viral myocarditis	GO:0000003 reproduction; GO:0001667 ameboidal-type cell migration; GO:0002064 epithelial cell development; GO:0002065 columnar/cuboidal epithelial cell differentiation; GO:0002066 columnar/cuboidal epithelial cell development; GO:0003006 developmental process involved in reproduction; GO:0003008 system process; GO:0003012 muscle system process; GO:0006928 movement of cell or subcellular component…	GO:0005622 intracellular; GO:0005623 cell; GO:0005694 chromosome; GO:0005700 polytene chromosome; GO:0005703 polytene chromosome puff; GO:0005737 cytoplasm; GO:0005856 cytoskeleton; GO:0015629 actin cytoskeleton; GO:0016459 myosin complex; GO:0030016 myofibril; GO:0030017 sarcomere; GO:0031672 A band; GO:0032991 protein-containing complex; GO:0043226 organelle; GO:0043228 non-membrane-bounded org…	GO:0003824 catalytic activity; GO:0005198 structural molecule activity; GO:0005488 binding; GO:0005515 protein binding; GO:0008307 structural constituent of muscle; GO:0016462 pyrophosphatase activity; GO:0016787 hydrolase activity; GO:0016817 hydrolase activity, acting on acid anhydrides; GO:0016818 hydrolase activity, acting on acid anhydrides, in phosphorus-containing anhydrides; GO:0016887 AT…	PF02736; PF00063	Myosin N-terminal SH3-like domain; Myosin head (motor domain)	Z	KOG0161	Myosin class II heavy chain
A0A6J1RQW8	84	K	myosin heavy chain, muscle isoform X14 OS=Frankliniella occidentalis OX=133901 GN=LOC113201709 PE=3 SV=1	LOC113201709	3	0.6845	5	1	KEQVGQVNPPK(1)YEK	0.00052585	69.516	1	6.70843e-08	101.2	0.999998	0.000971631	58.885	3	cytoplasm	K17751	MYH6_7; myosin heavy chain 6/7	map04022 cGMP-PKG signaling pathway; map04260 Cardiac muscle contraction; map04261 Adrenergic signaling in cardiomyocytes; map04919 Thyroid hormone signaling pathway; map05410 Hypertrophic cardiomyopathy (HCM); map05414 Dilated cardiomyopathy (DCM); map05416 Viral myocarditis	GO:0000003 reproduction; GO:0001667 ameboidal-type cell migration; GO:0002064 epithelial cell development; GO:0002065 columnar/cuboidal epithelial cell differentiation; GO:0002066 columnar/cuboidal epithelial cell development; GO:0003006 developmental process involved in reproduction; GO:0003008 system process; GO:0003012 muscle system process; GO:0006928 movement of cell or subcellular component…	GO:0005622 intracellular; GO:0005623 cell; GO:0005694 chromosome; GO:0005700 polytene chromosome; GO:0005703 polytene chromosome puff; GO:0005737 cytoplasm; GO:0005856 cytoskeleton; GO:0015629 actin cytoskeleton; GO:0016459 myosin complex; GO:0030016 myofibril; GO:0030017 sarcomere; GO:0031672 A band; GO:0032991 protein-containing complex; GO:0043226 organelle; GO:0043228 non-membrane-bounded org…	GO:0003824 catalytic activity; GO:0005198 structural molecule activity; GO:0005488 binding; GO:0005515 protein binding; GO:0008307 structural constituent of muscle; GO:0016462 pyrophosphatase activity; GO:0016787 hydrolase activity; GO:0016817 hydrolase activity, acting on acid anhydrides; GO:0016818 hydrolase activity, acting on acid anhydrides, in phosphorus-containing anhydrides; GO:0016887 AT…	PF02736; PF00063	Myosin N-terminal SH3-like domain; Myosin head (motor domain)	Z	KOG0161	Myosin class II heavy chain
A0A6J1RQW8	646	K	myosin heavy chain, muscle isoform X14 OS=Frankliniella occidentalis OX=133901 GN=LOC113201709 PE=3 SV=1	LOC113201709	2	-0.31039	7	1	K(1)GGGFATVSSSYK	1.28391e-10	110.44	1	0.000188726	82.651	1	1.19176e-07	101.3	3	cytoplasm	K17751	MYH6_7; myosin heavy chain 6/7	map04022 cGMP-PKG signaling pathway; map04260 Cardiac muscle contraction; map04261 Adrenergic signaling in cardiomyocytes; map04919 Thyroid hormone signaling pathway; map05410 Hypertrophic cardiomyopathy (HCM); map05414 Dilated cardiomyopathy (DCM); map05416 Viral myocarditis	GO:0000003 reproduction; GO:0001667 ameboidal-type cell migration; GO:0002064 epithelial cell development; GO:0002065 columnar/cuboidal epithelial cell differentiation; GO:0002066 columnar/cuboidal epithelial cell development; GO:0003006 developmental process involved in reproduction; GO:0003008 system process; GO:0003012 muscle system process; GO:0006928 movement of cell or subcellular component…	GO:0005622 intracellular; GO:0005623 cell; GO:0005694 chromosome; GO:0005700 polytene chromosome; GO:0005703 polytene chromosome puff; GO:0005737 cytoplasm; GO:0005856 cytoskeleton; GO:0015629 actin cytoskeleton; GO:0016459 myosin complex; GO:0030016 myofibril; GO:0030017 sarcomere; GO:0031672 A band; GO:0032991 protein-containing complex; GO:0043226 organelle; GO:0043228 non-membrane-bounded org…	GO:0003824 catalytic activity; GO:0005198 structural molecule activity; GO:0005488 binding; GO:0005515 protein binding; GO:0008307 structural constituent of muscle; GO:0016462 pyrophosphatase activity; GO:0016787 hydrolase activity; GO:0016817 hydrolase activity, acting on acid anhydrides; GO:0016818 hydrolase activity, acting on acid anhydrides, in phosphorus-containing anhydrides; GO:0016887 AT…	PF02736; PF00063	Myosin N-terminal SH3-like domain; Myosin head (motor domain)	Z	KOG0161	Myosin class II heavy chain
A0A6J1RQW8	1199	K	myosin heavy chain, muscle isoform X14 OS=Frankliniella occidentalis OX=133901 GN=LOC113201709 PE=3 SV=1	LOC113201709	3	0.0019546	13	1	K(1)HNDAVAEMGEQIDQLNK	3.58282e-79	221.13	1	4.14704e-52	176.69	1	1.11836e-45	172.96	3	cytoplasm	K17751	MYH6_7; myosin heavy chain 6/7	map04022 cGMP-PKG signaling pathway; map04260 Cardiac muscle contraction; map04261 Adrenergic signaling in cardiomyocytes; map04919 Thyroid hormone signaling pathway; map05410 Hypertrophic cardiomyopathy (HCM); map05414 Dilated cardiomyopathy (DCM); map05416 Viral myocarditis	GO:0000003 reproduction; GO:0001667 ameboidal-type cell migration; GO:0002064 epithelial cell development; GO:0002065 columnar/cuboidal epithelial cell differentiation; GO:0002066 columnar/cuboidal epithelial cell development; GO:0003006 developmental process involved in reproduction; GO:0003008 system process; GO:0003012 muscle system process; GO:0006928 movement of cell or subcellular component…	GO:0005622 intracellular; GO:0005623 cell; GO:0005694 chromosome; GO:0005700 polytene chromosome; GO:0005703 polytene chromosome puff; GO:0005737 cytoplasm; GO:0005856 cytoskeleton; GO:0015629 actin cytoskeleton; GO:0016459 myosin complex; GO:0030016 myofibril; GO:0030017 sarcomere; GO:0031672 A band; GO:0032991 protein-containing complex; GO:0043226 organelle; GO:0043228 non-membrane-bounded org…	GO:0003824 catalytic activity; GO:0005198 structural molecule activity; GO:0005488 binding; GO:0005515 protein binding; GO:0008307 structural constituent of muscle; GO:0016462 pyrophosphatase activity; GO:0016787 hydrolase activity; GO:0016817 hydrolase activity, acting on acid anhydrides; GO:0016818 hydrolase activity, acting on acid anhydrides, in phosphorus-containing anhydrides; GO:0016887 AT…	PF02736; PF00063	Myosin N-terminal SH3-like domain; Myosin head (motor domain)	Z	KOG0161	Myosin class II heavy chain
A0A6J1RQW8	1638	K	myosin heavy chain, muscle isoform X14 OS=Frankliniella occidentalis OX=133901 GN=LOC113201709 PE=3 SV=1	LOC113201709	4	0.73101	5	1	KLEADINELEIALDHANK(1)ANAEAQK	1.51437e-11	90.062	1	3.96316e-18	115.01	1	9.33949e-10	85.376	3	cytoplasm	K17751	MYH6_7; myosin heavy chain 6/7	map04022 cGMP-PKG signaling pathway; map04260 Cardiac muscle contraction; map04261 Adrenergic signaling in cardiomyocytes; map04919 Thyroid hormone signaling pathway; map05410 Hypertrophic cardiomyopathy (HCM); map05414 Dilated cardiomyopathy (DCM); map05416 Viral myocarditis	GO:0000003 reproduction; GO:0001667 ameboidal-type cell migration; GO:0002064 epithelial cell development; GO:0002065 columnar/cuboidal epithelial cell differentiation; GO:0002066 columnar/cuboidal epithelial cell development; GO:0003006 developmental process involved in reproduction; GO:0003008 system process; GO:0003012 muscle system process; GO:0006928 movement of cell or subcellular component…	GO:0005622 intracellular; GO:0005623 cell; GO:0005694 chromosome; GO:0005700 polytene chromosome; GO:0005703 polytene chromosome puff; GO:0005737 cytoplasm; GO:0005856 cytoskeleton; GO:0015629 actin cytoskeleton; GO:0016459 myosin complex; GO:0030016 myofibril; GO:0030017 sarcomere; GO:0031672 A band; GO:0032991 protein-containing complex; GO:0043226 organelle; GO:0043228 non-membrane-bounded org…	GO:0003824 catalytic activity; GO:0005198 structural molecule activity; GO:0005488 binding; GO:0005515 protein binding; GO:0008307 structural constituent of muscle; GO:0016462 pyrophosphatase activity; GO:0016787 hydrolase activity; GO:0016817 hydrolase activity, acting on acid anhydrides; GO:0016818 hydrolase activity, acting on acid anhydrides, in phosphorus-containing anhydrides; GO:0016887 AT…	PF02736; PF00063	Myosin N-terminal SH3-like domain; Myosin head (motor domain)	Z	KOG0161	Myosin class II heavy chain
A0A6J1RQW8	946	K	myosin heavy chain, muscle isoform X14 OS=Frankliniella occidentalis OX=133901 GN=LOC113201709 PE=3 SV=1	LOC113201709	2	-0.0044194	6	1	K(1)LEQEVSGLK	2.68503e-09	134.3	1	5.98741e-07	116.55	1	0.00108689	78.342	3	cytoplasm	K17751	MYH6_7; myosin heavy chain 6/7	map04022 cGMP-PKG signaling pathway; map04260 Cardiac muscle contraction; map04261 Adrenergic signaling in cardiomyocytes; map04919 Thyroid hormone signaling pathway; map05410 Hypertrophic cardiomyopathy (HCM); map05414 Dilated cardiomyopathy (DCM); map05416 Viral myocarditis	GO:0000003 reproduction; GO:0001667 ameboidal-type cell migration; GO:0002064 epithelial cell development; GO:0002065 columnar/cuboidal epithelial cell differentiation; GO:0002066 columnar/cuboidal epithelial cell development; GO:0003006 developmental process involved in reproduction; GO:0003008 system process; GO:0003012 muscle system process; GO:0006928 movement of cell or subcellular component…	GO:0005622 intracellular; GO:0005623 cell; GO:0005694 chromosome; GO:0005700 polytene chromosome; GO:0005703 polytene chromosome puff; GO:0005737 cytoplasm; GO:0005856 cytoskeleton; GO:0015629 actin cytoskeleton; GO:0016459 myosin complex; GO:0030016 myofibril; GO:0030017 sarcomere; GO:0031672 A band; GO:0032991 protein-containing complex; GO:0043226 organelle; GO:0043228 non-membrane-bounded org…	GO:0003824 catalytic activity; GO:0005198 structural molecule activity; GO:0005488 binding; GO:0005515 protein binding; GO:0008307 structural constituent of muscle; GO:0016462 pyrophosphatase activity; GO:0016787 hydrolase activity; GO:0016817 hydrolase activity, acting on acid anhydrides; GO:0016818 hydrolase activity, acting on acid anhydrides, in phosphorus-containing anhydrides; GO:0016887 AT…	PF02736; PF00063	Myosin N-terminal SH3-like domain; Myosin head (motor domain)	Z	KOG0161	Myosin class II heavy chain
A0A6J1RQW8	955	K	myosin heavy chain, muscle isoform X14 OS=Frankliniella occidentalis OX=133901 GN=LOC113201709 PE=3 SV=1	LOC113201709	2	-0.071969	9	1	LEQEVSGLK(1)K	2.4444e-15	156.48	1	9.14333e-08	124.12	1	3.16747e-05	99.283	3	cytoplasm	K17751	MYH6_7; myosin heavy chain 6/7	map04022 cGMP-PKG signaling pathway; map04260 Cardiac muscle contraction; map04261 Adrenergic signaling in cardiomyocytes; map04919 Thyroid hormone signaling pathway; map05410 Hypertrophic cardiomyopathy (HCM); map05414 Dilated cardiomyopathy (DCM); map05416 Viral myocarditis	GO:0000003 reproduction; GO:0001667 ameboidal-type cell migration; GO:0002064 epithelial cell development; GO:0002065 columnar/cuboidal epithelial cell differentiation; GO:0002066 columnar/cuboidal epithelial cell development; GO:0003006 developmental process involved in reproduction; GO:0003008 system process; GO:0003012 muscle system process; GO:0006928 movement of cell or subcellular component…	GO:0005622 intracellular; GO:0005623 cell; GO:0005694 chromosome; GO:0005700 polytene chromosome; GO:0005703 polytene chromosome puff; GO:0005737 cytoplasm; GO:0005856 cytoskeleton; GO:0015629 actin cytoskeleton; GO:0016459 myosin complex; GO:0030016 myofibril; GO:0030017 sarcomere; GO:0031672 A band; GO:0032991 protein-containing complex; GO:0043226 organelle; GO:0043228 non-membrane-bounded org…	GO:0003824 catalytic activity; GO:0005198 structural molecule activity; GO:0005488 binding; GO:0005515 protein binding; GO:0008307 structural constituent of muscle; GO:0016462 pyrophosphatase activity; GO:0016787 hydrolase activity; GO:0016817 hydrolase activity, acting on acid anhydrides; GO:0016818 hydrolase activity, acting on acid anhydrides, in phosphorus-containing anhydrides; GO:0016887 AT…	PF02736; PF00063	Myosin N-terminal SH3-like domain; Myosin head (motor domain)	Z	KOG0161	Myosin class II heavy chain
A0A6J1RQW8	1009	K	myosin heavy chain, muscle isoform X14 OS=Frankliniella occidentalis OX=133901 GN=LOC113201709 PE=3 SV=1	LOC113201709	2	-0.16394	11	1	LQGETNQK(1)TGEELQAAEDK	4.53501e-28	140.2	1	1.24014e-95	227.06	1	1.53249e-66	196.31	3	cytoplasm	K17751	MYH6_7; myosin heavy chain 6/7	map04022 cGMP-PKG signaling pathway; map04260 Cardiac muscle contraction; map04261 Adrenergic signaling in cardiomyocytes; map04919 Thyroid hormone signaling pathway; map05410 Hypertrophic cardiomyopathy (HCM); map05414 Dilated cardiomyopathy (DCM); map05416 Viral myocarditis	GO:0000003 reproduction; GO:0001667 ameboidal-type cell migration; GO:0002064 epithelial cell development; GO:0002065 columnar/cuboidal epithelial cell differentiation; GO:0002066 columnar/cuboidal epithelial cell development; GO:0003006 developmental process involved in reproduction; GO:0003008 system process; GO:0003012 muscle system process; GO:0006928 movement of cell or subcellular component…	GO:0005622 intracellular; GO:0005623 cell; GO:0005694 chromosome; GO:0005700 polytene chromosome; GO:0005703 polytene chromosome puff; GO:0005737 cytoplasm; GO:0005856 cytoskeleton; GO:0015629 actin cytoskeleton; GO:0016459 myosin complex; GO:0030016 myofibril; GO:0030017 sarcomere; GO:0031672 A band; GO:0032991 protein-containing complex; GO:0043226 organelle; GO:0043228 non-membrane-bounded org…	GO:0003824 catalytic activity; GO:0005198 structural molecule activity; GO:0005488 binding; GO:0005515 protein binding; GO:0008307 structural constituent of muscle; GO:0016462 pyrophosphatase activity; GO:0016787 hydrolase activity; GO:0016817 hydrolase activity, acting on acid anhydrides; GO:0016818 hydrolase activity, acting on acid anhydrides, in phosphorus-containing anhydrides; GO:0016887 AT…	PF02736; PF00063	Myosin N-terminal SH3-like domain; Myosin head (motor domain)	Z	KOG0161	Myosin class II heavy chain
A0A6J1RQW8	1020	K	myosin heavy chain, muscle isoform X14 OS=Frankliniella occidentalis OX=133901 GN=LOC113201709 PE=3 SV=1	LOC113201709	3	-0.21795	13	1	TGEELQAAEDK(1)VNHLNK	6.61945e-52	186.85	1	1.41075e-33	156.11	1	3.83778e-45	174.59	3	cytoplasm	K17751	MYH6_7; myosin heavy chain 6/7	map04022 cGMP-PKG signaling pathway; map04260 Cardiac muscle contraction; map04261 Adrenergic signaling in cardiomyocytes; map04919 Thyroid hormone signaling pathway; map05410 Hypertrophic cardiomyopathy (HCM); map05414 Dilated cardiomyopathy (DCM); map05416 Viral myocarditis	GO:0000003 reproduction; GO:0001667 ameboidal-type cell migration; GO:0002064 epithelial cell development; GO:0002065 columnar/cuboidal epithelial cell differentiation; GO:0002066 columnar/cuboidal epithelial cell development; GO:0003006 developmental process involved in reproduction; GO:0003008 system process; GO:0003012 muscle system process; GO:0006928 movement of cell or subcellular component…	GO:0005622 intracellular; GO:0005623 cell; GO:0005694 chromosome; GO:0005700 polytene chromosome; GO:0005703 polytene chromosome puff; GO:0005737 cytoplasm; GO:0005856 cytoskeleton; GO:0015629 actin cytoskeleton; GO:0016459 myosin complex; GO:0030016 myofibril; GO:0030017 sarcomere; GO:0031672 A band; GO:0032991 protein-containing complex; GO:0043226 organelle; GO:0043228 non-membrane-bounded org…	GO:0003824 catalytic activity; GO:0005198 structural molecule activity; GO:0005488 binding; GO:0005515 protein binding; GO:0008307 structural constituent of muscle; GO:0016462 pyrophosphatase activity; GO:0016787 hydrolase activity; GO:0016817 hydrolase activity, acting on acid anhydrides; GO:0016818 hydrolase activity, acting on acid anhydrides, in phosphorus-containing anhydrides; GO:0016887 AT…	PF02736; PF00063	Myosin N-terminal SH3-like domain; Myosin head (motor domain)	Z	KOG0161	Myosin class II heavy chain
A0A6J1RQW8	1026	K	myosin heavy chain, muscle isoform X14 OS=Frankliniella occidentalis OX=133901 GN=LOC113201709 PE=3 SV=1	LOC113201709	2	-0.31183	10	1	VNHLNK(1)VK	8.03677e-13	125.31	1	2.48627e-34	198.92	1	6.19861e-05	123.98	3	cytoplasm	K17751	MYH6_7; myosin heavy chain 6/7	map04022 cGMP-PKG signaling pathway; map04260 Cardiac muscle contraction; map04261 Adrenergic signaling in cardiomyocytes; map04919 Thyroid hormone signaling pathway; map05410 Hypertrophic cardiomyopathy (HCM); map05414 Dilated cardiomyopathy (DCM); map05416 Viral myocarditis	GO:0000003 reproduction; GO:0001667 ameboidal-type cell migration; GO:0002064 epithelial cell development; GO:0002065 columnar/cuboidal epithelial cell differentiation; GO:0002066 columnar/cuboidal epithelial cell development; GO:0003006 developmental process involved in reproduction; GO:0003008 system process; GO:0003012 muscle system process; GO:0006928 movement of cell or subcellular component…	GO:0005622 intracellular; GO:0005623 cell; GO:0005694 chromosome; GO:0005700 polytene chromosome; GO:0005703 polytene chromosome puff; GO:0005737 cytoplasm; GO:0005856 cytoskeleton; GO:0015629 actin cytoskeleton; GO:0016459 myosin complex; GO:0030016 myofibril; GO:0030017 sarcomere; GO:0031672 A band; GO:0032991 protein-containing complex; GO:0043226 organelle; GO:0043228 non-membrane-bounded org…	GO:0003824 catalytic activity; GO:0005198 structural molecule activity; GO:0005488 binding; GO:0005515 protein binding; GO:0008307 structural constituent of muscle; GO:0016462 pyrophosphatase activity; GO:0016787 hydrolase activity; GO:0016817 hydrolase activity, acting on acid anhydrides; GO:0016818 hydrolase activity, acting on acid anhydrides, in phosphorus-containing anhydrides; GO:0016887 AT…	PF02736; PF00063	Myosin N-terminal SH3-like domain; Myosin head (motor domain)	Z	KOG0161	Myosin class II heavy chain
A0A6J1RQW8	1283	K	myosin heavy chain, muscle isoform X14 OS=Frankliniella occidentalis OX=133901 GN=LOC113201709 PE=3 SV=1	LOC113201709	2	1.4151	5	1	K(1)LSIENSDLLR	4.09466e-11	138.45	1	0.000259094	66.267	1	7.53847e-08	114.86	3	cytoplasm	K17751	MYH6_7; myosin heavy chain 6/7	map04022 cGMP-PKG signaling pathway; map04260 Cardiac muscle contraction; map04261 Adrenergic signaling in cardiomyocytes; map04919 Thyroid hormone signaling pathway; map05410 Hypertrophic cardiomyopathy (HCM); map05414 Dilated cardiomyopathy (DCM); map05416 Viral myocarditis	GO:0000003 reproduction; GO:0001667 ameboidal-type cell migration; GO:0002064 epithelial cell development; GO:0002065 columnar/cuboidal epithelial cell differentiation; GO:0002066 columnar/cuboidal epithelial cell development; GO:0003006 developmental process involved in reproduction; GO:0003008 system process; GO:0003012 muscle system process; GO:0006928 movement of cell or subcellular component…	GO:0005622 intracellular; GO:0005623 cell; GO:0005694 chromosome; GO:0005700 polytene chromosome; GO:0005703 polytene chromosome puff; GO:0005737 cytoplasm; GO:0005856 cytoskeleton; GO:0015629 actin cytoskeleton; GO:0016459 myosin complex; GO:0030016 myofibril; GO:0030017 sarcomere; GO:0031672 A band; GO:0032991 protein-containing complex; GO:0043226 organelle; GO:0043228 non-membrane-bounded org…	GO:0003824 catalytic activity; GO:0005198 structural molecule activity; GO:0005488 binding; GO:0005515 protein binding; GO:0008307 structural constituent of muscle; GO:0016462 pyrophosphatase activity; GO:0016787 hydrolase activity; GO:0016817 hydrolase activity, acting on acid anhydrides; GO:0016818 hydrolase activity, acting on acid anhydrides, in phosphorus-containing anhydrides; GO:0016887 AT…	PF02736; PF00063	Myosin N-terminal SH3-like domain; Myosin head (motor domain)	Z	KOG0161	Myosin class II heavy chain
A0A6J1RQW8	1810	K	myosin heavy chain, muscle isoform X14 OS=Frankliniella occidentalis OX=133901 GN=LOC113201709 PE=3 SV=1	LOC113201709	2	1.0011	6	1	LDEAENNALK(1)GGK	2.65795e-19	141.13	1	8.17809e-08	101.53	1	1.14015e-05	90.412	3	cytoplasm	K17751	MYH6_7; myosin heavy chain 6/7	map04022 cGMP-PKG signaling pathway; map04260 Cardiac muscle contraction; map04261 Adrenergic signaling in cardiomyocytes; map04919 Thyroid hormone signaling pathway; map05410 Hypertrophic cardiomyopathy (HCM); map05414 Dilated cardiomyopathy (DCM); map05416 Viral myocarditis	GO:0000003 reproduction; GO:0001667 ameboidal-type cell migration; GO:0002064 epithelial cell development; GO:0002065 columnar/cuboidal epithelial cell differentiation; GO:0002066 columnar/cuboidal epithelial cell development; GO:0003006 developmental process involved in reproduction; GO:0003008 system process; GO:0003012 muscle system process; GO:0006928 movement of cell or subcellular component…	GO:0005622 intracellular; GO:0005623 cell; GO:0005694 chromosome; GO:0005700 polytene chromosome; GO:0005703 polytene chromosome puff; GO:0005737 cytoplasm; GO:0005856 cytoskeleton; GO:0015629 actin cytoskeleton; GO:0016459 myosin complex; GO:0030016 myofibril; GO:0030017 sarcomere; GO:0031672 A band; GO:0032991 protein-containing complex; GO:0043226 organelle; GO:0043228 non-membrane-bounded org…	GO:0003824 catalytic activity; GO:0005198 structural molecule activity; GO:0005488 binding; GO:0005515 protein binding; GO:0008307 structural constituent of muscle; GO:0016462 pyrophosphatase activity; GO:0016787 hydrolase activity; GO:0016817 hydrolase activity, acting on acid anhydrides; GO:0016818 hydrolase activity, acting on acid anhydrides, in phosphorus-containing anhydrides; GO:0016887 AT…	PF02736; PF00063	Myosin N-terminal SH3-like domain; Myosin head (motor domain)	Z	KOG0161	Myosin class II heavy chain
A0A6J1RQW8	439	K	myosin heavy chain, muscle isoform X14 OS=Frankliniella occidentalis OX=133901 GN=LOC113201709 PE=3 SV=1	LOC113201709	2	0.18271	12	1	LFK(1)YLVK	0.0042857	97.068	1	0.0042857	97.068	1	0.00481559	94.407	3	cytoplasm	K17751	MYH6_7; myosin heavy chain 6/7	map04022 cGMP-PKG signaling pathway; map04260 Cardiac muscle contraction; map04261 Adrenergic signaling in cardiomyocytes; map04919 Thyroid hormone signaling pathway; map05410 Hypertrophic cardiomyopathy (HCM); map05414 Dilated cardiomyopathy (DCM); map05416 Viral myocarditis	GO:0000003 reproduction; GO:0001667 ameboidal-type cell migration; GO:0002064 epithelial cell development; GO:0002065 columnar/cuboidal epithelial cell differentiation; GO:0002066 columnar/cuboidal epithelial cell development; GO:0003006 developmental process involved in reproduction; GO:0003008 system process; GO:0003012 muscle system process; GO:0006928 movement of cell or subcellular component…	GO:0005622 intracellular; GO:0005623 cell; GO:0005694 chromosome; GO:0005700 polytene chromosome; GO:0005703 polytene chromosome puff; GO:0005737 cytoplasm; GO:0005856 cytoskeleton; GO:0015629 actin cytoskeleton; GO:0016459 myosin complex; GO:0030016 myofibril; GO:0030017 sarcomere; GO:0031672 A band; GO:0032991 protein-containing complex; GO:0043226 organelle; GO:0043228 non-membrane-bounded org…	GO:0003824 catalytic activity; GO:0005198 structural molecule activity; GO:0005488 binding; GO:0005515 protein binding; GO:0008307 structural constituent of muscle; GO:0016462 pyrophosphatase activity; GO:0016787 hydrolase activity; GO:0016817 hydrolase activity, acting on acid anhydrides; GO:0016818 hydrolase activity, acting on acid anhydrides, in phosphorus-containing anhydrides; GO:0016887 AT…	PF02736; PF00063	Myosin N-terminal SH3-like domain; Myosin head (motor domain)	Z	KOG0161	Myosin class II heavy chain
A0A6J1RQW8	766	K	myosin heavy chain, muscle isoform X14 OS=Frankliniella occidentalis OX=133901 GN=LOC113201709 PE=3 SV=1	LOC113201709	3	-0.17035	15	1	LGHTK(1)VFFR	0.00303289	63.076	1	0.000797071	83.948	1	0.000403336	93.649	3	cytoplasm	K17751	MYH6_7; myosin heavy chain 6/7	map04022 cGMP-PKG signaling pathway; map04260 Cardiac muscle contraction; map04261 Adrenergic signaling in cardiomyocytes; map04919 Thyroid hormone signaling pathway; map05410 Hypertrophic cardiomyopathy (HCM); map05414 Dilated cardiomyopathy (DCM); map05416 Viral myocarditis	GO:0000003 reproduction; GO:0001667 ameboidal-type cell migration; GO:0002064 epithelial cell development; GO:0002065 columnar/cuboidal epithelial cell differentiation; GO:0002066 columnar/cuboidal epithelial cell development; GO:0003006 developmental process involved in reproduction; GO:0003008 system process; GO:0003012 muscle system process; GO:0006928 movement of cell or subcellular component…	GO:0005622 intracellular; GO:0005623 cell; GO:0005694 chromosome; GO:0005700 polytene chromosome; GO:0005703 polytene chromosome puff; GO:0005737 cytoplasm; GO:0005856 cytoskeleton; GO:0015629 actin cytoskeleton; GO:0016459 myosin complex; GO:0030016 myofibril; GO:0030017 sarcomere; GO:0031672 A band; GO:0032991 protein-containing complex; GO:0043226 organelle; GO:0043228 non-membrane-bounded org…	GO:0003824 catalytic activity; GO:0005198 structural molecule activity; GO:0005488 binding; GO:0005515 protein binding; GO:0008307 structural constituent of muscle; GO:0016462 pyrophosphatase activity; GO:0016787 hydrolase activity; GO:0016817 hydrolase activity, acting on acid anhydrides; GO:0016818 hydrolase activity, acting on acid anhydrides, in phosphorus-containing anhydrides; GO:0016887 AT…	PF02736; PF00063	Myosin N-terminal SH3-like domain; Myosin head (motor domain)	Z	KOG0161	Myosin class II heavy chain
A0A6J1RQW8	1489	K	myosin heavy chain, muscle isoform X14 OS=Frankliniella occidentalis OX=133901 GN=LOC113201709 PE=3 SV=1	LOC113201709	2	-0.74976	5	1	LK(1)GAYEEGQEQLEAVR	1.11301e-15	127.83	1	1.11301e-15	127.83	1	7.08231e-29	153.72	3	cytoplasm	K17751	MYH6_7; myosin heavy chain 6/7	map04022 cGMP-PKG signaling pathway; map04260 Cardiac muscle contraction; map04261 Adrenergic signaling in cardiomyocytes; map04919 Thyroid hormone signaling pathway; map05410 Hypertrophic cardiomyopathy (HCM); map05414 Dilated cardiomyopathy (DCM); map05416 Viral myocarditis	GO:0000003 reproduction; GO:0001667 ameboidal-type cell migration; GO:0002064 epithelial cell development; GO:0002065 columnar/cuboidal epithelial cell differentiation; GO:0002066 columnar/cuboidal epithelial cell development; GO:0003006 developmental process involved in reproduction; GO:0003008 system process; GO:0003012 muscle system process; GO:0006928 movement of cell or subcellular component…	GO:0005622 intracellular; GO:0005623 cell; GO:0005694 chromosome; GO:0005700 polytene chromosome; GO:0005703 polytene chromosome puff; GO:0005737 cytoplasm; GO:0005856 cytoskeleton; GO:0015629 actin cytoskeleton; GO:0016459 myosin complex; GO:0030016 myofibril; GO:0030017 sarcomere; GO:0031672 A band; GO:0032991 protein-containing complex; GO:0043226 organelle; GO:0043228 non-membrane-bounded org…	GO:0003824 catalytic activity; GO:0005198 structural molecule activity; GO:0005488 binding; GO:0005515 protein binding; GO:0008307 structural constituent of muscle; GO:0016462 pyrophosphatase activity; GO:0016787 hydrolase activity; GO:0016817 hydrolase activity, acting on acid anhydrides; GO:0016818 hydrolase activity, acting on acid anhydrides, in phosphorus-containing anhydrides; GO:0016887 AT…	PF02736; PF00063	Myosin N-terminal SH3-like domain; Myosin head (motor domain)	Z	KOG0161	Myosin class II heavy chain
A0A6J1RQW8	1476	K	myosin heavy chain, muscle isoform X14 OS=Frankliniella occidentalis OX=133901 GN=LOC113201709 PE=3 SV=1	LOC113201709	2	-2.032	4	1	VDDLAAELDASQK(1)ECR	2.19334e-05	83.423	0.999986	0.0012504	51.566	1	0.00190852	58.98	3	cytoplasm	K17751	MYH6_7; myosin heavy chain 6/7	map04022 cGMP-PKG signaling pathway; map04260 Cardiac muscle contraction; map04261 Adrenergic signaling in cardiomyocytes; map04919 Thyroid hormone signaling pathway; map05410 Hypertrophic cardiomyopathy (HCM); map05414 Dilated cardiomyopathy (DCM); map05416 Viral myocarditis	GO:0000003 reproduction; GO:0001667 ameboidal-type cell migration; GO:0002064 epithelial cell development; GO:0002065 columnar/cuboidal epithelial cell differentiation; GO:0002066 columnar/cuboidal epithelial cell development; GO:0003006 developmental process involved in reproduction; GO:0003008 system process; GO:0003012 muscle system process; GO:0006928 movement of cell or subcellular component…	GO:0005622 intracellular; GO:0005623 cell; GO:0005694 chromosome; GO:0005700 polytene chromosome; GO:0005703 polytene chromosome puff; GO:0005737 cytoplasm; GO:0005856 cytoskeleton; GO:0015629 actin cytoskeleton; GO:0016459 myosin complex; GO:0030016 myofibril; GO:0030017 sarcomere; GO:0031672 A band; GO:0032991 protein-containing complex; GO:0043226 organelle; GO:0043228 non-membrane-bounded org…	GO:0003824 catalytic activity; GO:0005198 structural molecule activity; GO:0005488 binding; GO:0005515 protein binding; GO:0008307 structural constituent of muscle; GO:0016462 pyrophosphatase activity; GO:0016787 hydrolase activity; GO:0016817 hydrolase activity, acting on acid anhydrides; GO:0016818 hydrolase activity, acting on acid anhydrides, in phosphorus-containing anhydrides; GO:0016887 AT…	PF02736; PF00063	Myosin N-terminal SH3-like domain; Myosin head (motor domain)	Z	KOG0161	Myosin class II heavy chain
A0A6J1RQW8	893	K	myosin heavy chain, muscle isoform X14 OS=Frankliniella occidentalis OX=133901 GN=LOC113201709 PE=3 SV=1	LOC113201709	2	0.32475	10	1	NALLK(1)NLEGEK	1.75487e-39	195.8	1	7.16255e-09	120.86	1	8.7166e-13	141.08	3	cytoplasm	K17751	MYH6_7; myosin heavy chain 6/7	map04022 cGMP-PKG signaling pathway; map04260 Cardiac muscle contraction; map04261 Adrenergic signaling in cardiomyocytes; map04919 Thyroid hormone signaling pathway; map05410 Hypertrophic cardiomyopathy (HCM); map05414 Dilated cardiomyopathy (DCM); map05416 Viral myocarditis	GO:0000003 reproduction; GO:0001667 ameboidal-type cell migration; GO:0002064 epithelial cell development; GO:0002065 columnar/cuboidal epithelial cell differentiation; GO:0002066 columnar/cuboidal epithelial cell development; GO:0003006 developmental process involved in reproduction; GO:0003008 system process; GO:0003012 muscle system process; GO:0006928 movement of cell or subcellular component…	GO:0005622 intracellular; GO:0005623 cell; GO:0005694 chromosome; GO:0005700 polytene chromosome; GO:0005703 polytene chromosome puff; GO:0005737 cytoplasm; GO:0005856 cytoskeleton; GO:0015629 actin cytoskeleton; GO:0016459 myosin complex; GO:0030016 myofibril; GO:0030017 sarcomere; GO:0031672 A band; GO:0032991 protein-containing complex; GO:0043226 organelle; GO:0043228 non-membrane-bounded org…	GO:0003824 catalytic activity; GO:0005198 structural molecule activity; GO:0005488 binding; GO:0005515 protein binding; GO:0008307 structural constituent of muscle; GO:0016462 pyrophosphatase activity; GO:0016787 hydrolase activity; GO:0016817 hydrolase activity, acting on acid anhydrides; GO:0016818 hydrolase activity, acting on acid anhydrides, in phosphorus-containing anhydrides; GO:0016887 AT…	PF02736; PF00063	Myosin N-terminal SH3-like domain; Myosin head (motor domain)	Z	KOG0161	Myosin class II heavy chain
A0A6J1RQW8	504	K	myosin heavy chain, muscle isoform X14 OS=Frankliniella occidentalis OX=133901 GN=LOC113201709 PE=3 SV=1	LOC113201709	4	0.19289	7	1	LQQFFNHHMFVLEQEEYK(1)K	1.27793e-05	77.505	1	3.51543e-07	87.676	1	5.66465e-09	107.98	3	cytoplasm	K17751	MYH6_7; myosin heavy chain 6/7	map04022 cGMP-PKG signaling pathway; map04260 Cardiac muscle contraction; map04261 Adrenergic signaling in cardiomyocytes; map04919 Thyroid hormone signaling pathway; map05410 Hypertrophic cardiomyopathy (HCM); map05414 Dilated cardiomyopathy (DCM); map05416 Viral myocarditis	GO:0000003 reproduction; GO:0001667 ameboidal-type cell migration; GO:0002064 epithelial cell development; GO:0002065 columnar/cuboidal epithelial cell differentiation; GO:0002066 columnar/cuboidal epithelial cell development; GO:0003006 developmental process involved in reproduction; GO:0003008 system process; GO:0003012 muscle system process; GO:0006928 movement of cell or subcellular component…	GO:0005622 intracellular; GO:0005623 cell; GO:0005694 chromosome; GO:0005700 polytene chromosome; GO:0005703 polytene chromosome puff; GO:0005737 cytoplasm; GO:0005856 cytoskeleton; GO:0015629 actin cytoskeleton; GO:0016459 myosin complex; GO:0030016 myofibril; GO:0030017 sarcomere; GO:0031672 A band; GO:0032991 protein-containing complex; GO:0043226 organelle; GO:0043228 non-membrane-bounded org…	GO:0003824 catalytic activity; GO:0005198 structural molecule activity; GO:0005488 binding; GO:0005515 protein binding; GO:0008307 structural constituent of muscle; GO:0016462 pyrophosphatase activity; GO:0016787 hydrolase activity; GO:0016817 hydrolase activity, acting on acid anhydrides; GO:0016818 hydrolase activity, acting on acid anhydrides, in phosphorus-containing anhydrides; GO:0016887 AT…	PF02736; PF00063	Myosin N-terminal SH3-like domain; Myosin head (motor domain)	Z	KOG0161	Myosin class II heavy chain
A0A6J1RQW8	839	K	myosin heavy chain, muscle isoform X14 OS=Frankliniella occidentalis OX=133901 GN=LOC113201709 PE=3 SV=1	LOC113201709	2	-0.33968	5	0.999022	LWQK(1)VKPLLNVTR	8.47742e-05	81.185	0.998739	0.000146451	76.759	0.999776	0.000426624	78.814	3	cytoplasm	K17751	MYH6_7; myosin heavy chain 6/7	map04022 cGMP-PKG signaling pathway; map04260 Cardiac muscle contraction; map04261 Adrenergic signaling in cardiomyocytes; map04919 Thyroid hormone signaling pathway; map05410 Hypertrophic cardiomyopathy (HCM); map05414 Dilated cardiomyopathy (DCM); map05416 Viral myocarditis	GO:0000003 reproduction; GO:0001667 ameboidal-type cell migration; GO:0002064 epithelial cell development; GO:0002065 columnar/cuboidal epithelial cell differentiation; GO:0002066 columnar/cuboidal epithelial cell development; GO:0003006 developmental process involved in reproduction; GO:0003008 system process; GO:0003012 muscle system process; GO:0006928 movement of cell or subcellular component…	GO:0005622 intracellular; GO:0005623 cell; GO:0005694 chromosome; GO:0005700 polytene chromosome; GO:0005703 polytene chromosome puff; GO:0005737 cytoplasm; GO:0005856 cytoskeleton; GO:0015629 actin cytoskeleton; GO:0016459 myosin complex; GO:0030016 myofibril; GO:0030017 sarcomere; GO:0031672 A band; GO:0032991 protein-containing complex; GO:0043226 organelle; GO:0043228 non-membrane-bounded org…	GO:0003824 catalytic activity; GO:0005198 structural molecule activity; GO:0005488 binding; GO:0005515 protein binding; GO:0008307 structural constituent of muscle; GO:0016462 pyrophosphatase activity; GO:0016787 hydrolase activity; GO:0016817 hydrolase activity, acting on acid anhydrides; GO:0016818 hydrolase activity, acting on acid anhydrides, in phosphorus-containing anhydrides; GO:0016887 AT…	PF02736; PF00063	Myosin N-terminal SH3-like domain; Myosin head (motor domain)	Z	KOG0161	Myosin class II heavy chain
A0A6J1RQW8	841	K	myosin heavy chain, muscle isoform X14 OS=Frankliniella occidentalis OX=133901 GN=LOC113201709 PE=3 SV=1	LOC113201709	2	-0.066732	6	1	VK(1)PLLNVTR	0.00620605	61.78	1	0.00258297	74.464	1	0.00938697	54.982	3	cytoplasm	K17751	MYH6_7; myosin heavy chain 6/7	map04022 cGMP-PKG signaling pathway; map04260 Cardiac muscle contraction; map04261 Adrenergic signaling in cardiomyocytes; map04919 Thyroid hormone signaling pathway; map05410 Hypertrophic cardiomyopathy (HCM); map05414 Dilated cardiomyopathy (DCM); map05416 Viral myocarditis	GO:0000003 reproduction; GO:0001667 ameboidal-type cell migration; GO:0002064 epithelial cell development; GO:0002065 columnar/cuboidal epithelial cell differentiation; GO:0002066 columnar/cuboidal epithelial cell development; GO:0003006 developmental process involved in reproduction; GO:0003008 system process; GO:0003012 muscle system process; GO:0006928 movement of cell or subcellular component…	GO:0005622 intracellular; GO:0005623 cell; GO:0005694 chromosome; GO:0005700 polytene chromosome; GO:0005703 polytene chromosome puff; GO:0005737 cytoplasm; GO:0005856 cytoskeleton; GO:0015629 actin cytoskeleton; GO:0016459 myosin complex; GO:0030016 myofibril; GO:0030017 sarcomere; GO:0031672 A band; GO:0032991 protein-containing complex; GO:0043226 organelle; GO:0043228 non-membrane-bounded org…	GO:0003824 catalytic activity; GO:0005198 structural molecule activity; GO:0005488 binding; GO:0005515 protein binding; GO:0008307 structural constituent of muscle; GO:0016462 pyrophosphatase activity; GO:0016787 hydrolase activity; GO:0016817 hydrolase activity, acting on acid anhydrides; GO:0016818 hydrolase activity, acting on acid anhydrides, in phosphorus-containing anhydrides; GO:0016887 AT…	PF02736; PF00063	Myosin N-terminal SH3-like domain; Myosin head (motor domain)	Z	KOG0161	Myosin class II heavy chain
A0A6J1RQW8	725	K	myosin heavy chain, muscle isoform X14 OS=Frankliniella occidentalis OX=133901 GN=LOC113201709 PE=3 SV=1	LOC113201709	2	-0.45593	62	1	MNYPDFK(1)LR	6.58387e-06	126.07	1	6.45337e-05	111.46	1	0.000245189	101.65	3	cytoplasm	K17751	MYH6_7; myosin heavy chain 6/7	map04022 cGMP-PKG signaling pathway; map04260 Cardiac muscle contraction; map04261 Adrenergic signaling in cardiomyocytes; map04919 Thyroid hormone signaling pathway; map05410 Hypertrophic cardiomyopathy (HCM); map05414 Dilated cardiomyopathy (DCM); map05416 Viral myocarditis	GO:0000003 reproduction; GO:0001667 ameboidal-type cell migration; GO:0002064 epithelial cell development; GO:0002065 columnar/cuboidal epithelial cell differentiation; GO:0002066 columnar/cuboidal epithelial cell development; GO:0003006 developmental process involved in reproduction; GO:0003008 system process; GO:0003012 muscle system process; GO:0006928 movement of cell or subcellular component…	GO:0005622 intracellular; GO:0005623 cell; GO:0005694 chromosome; GO:0005700 polytene chromosome; GO:0005703 polytene chromosome puff; GO:0005737 cytoplasm; GO:0005856 cytoskeleton; GO:0015629 actin cytoskeleton; GO:0016459 myosin complex; GO:0030016 myofibril; GO:0030017 sarcomere; GO:0031672 A band; GO:0032991 protein-containing complex; GO:0043226 organelle; GO:0043228 non-membrane-bounded org…	GO:0003824 catalytic activity; GO:0005198 structural molecule activity; GO:0005488 binding; GO:0005515 protein binding; GO:0008307 structural constituent of muscle; GO:0016462 pyrophosphatase activity; GO:0016787 hydrolase activity; GO:0016817 hydrolase activity, acting on acid anhydrides; GO:0016818 hydrolase activity, acting on acid anhydrides, in phosphorus-containing anhydrides; GO:0016887 AT…	PF02736; PF00063	Myosin N-terminal SH3-like domain; Myosin head (motor domain)	Z	KOG0161	Myosin class II heavy chain
A0A6J1RQW8	1874	K	myosin heavy chain, muscle isoform X14 OS=Frankliniella occidentalis OX=133901 GN=LOC113201709 PE=3 SV=1	LOC113201709	2	-0.92436	9	1	MQDLVDK(1)LQQK	4.80856e-09	123.67	1	3.83617e-05	86.911	1	5.57298e-07	105.65	3	cytoplasm	K17751	MYH6_7; myosin heavy chain 6/7	map04022 cGMP-PKG signaling pathway; map04260 Cardiac muscle contraction; map04261 Adrenergic signaling in cardiomyocytes; map04919 Thyroid hormone signaling pathway; map05410 Hypertrophic cardiomyopathy (HCM); map05414 Dilated cardiomyopathy (DCM); map05416 Viral myocarditis	GO:0000003 reproduction; GO:0001667 ameboidal-type cell migration; GO:0002064 epithelial cell development; GO:0002065 columnar/cuboidal epithelial cell differentiation; GO:0002066 columnar/cuboidal epithelial cell development; GO:0003006 developmental process involved in reproduction; GO:0003008 system process; GO:0003012 muscle system process; GO:0006928 movement of cell or subcellular component…	GO:0005622 intracellular; GO:0005623 cell; GO:0005694 chromosome; GO:0005700 polytene chromosome; GO:0005703 polytene chromosome puff; GO:0005737 cytoplasm; GO:0005856 cytoskeleton; GO:0015629 actin cytoskeleton; GO:0016459 myosin complex; GO:0030016 myofibril; GO:0030017 sarcomere; GO:0031672 A band; GO:0032991 protein-containing complex; GO:0043226 organelle; GO:0043228 non-membrane-bounded org…	GO:0003824 catalytic activity; GO:0005198 structural molecule activity; GO:0005488 binding; GO:0005515 protein binding; GO:0008307 structural constituent of muscle; GO:0016462 pyrophosphatase activity; GO:0016787 hydrolase activity; GO:0016817 hydrolase activity, acting on acid anhydrides; GO:0016818 hydrolase activity, acting on acid anhydrides, in phosphorus-containing anhydrides; GO:0016887 AT…	PF02736; PF00063	Myosin N-terminal SH3-like domain; Myosin head (motor domain)	Z	KOG0161	Myosin class II heavy chain
A0A6J1RQW8	1532	K	myosin heavy chain, muscle isoform X14 OS=Frankliniella occidentalis OX=133901 GN=LOC113201709 PE=3 SV=1	LOC113201709	3	-0.10182	6	1	NIHEIEK(1)AR	0.000623174	88.134	1	0.00036175	94.692	1	0.000800665	83.862	3	cytoplasm	K17751	MYH6_7; myosin heavy chain 6/7	map04022 cGMP-PKG signaling pathway; map04260 Cardiac muscle contraction; map04261 Adrenergic signaling in cardiomyocytes; map04919 Thyroid hormone signaling pathway; map05410 Hypertrophic cardiomyopathy (HCM); map05414 Dilated cardiomyopathy (DCM); map05416 Viral myocarditis	GO:0000003 reproduction; GO:0001667 ameboidal-type cell migration; GO:0002064 epithelial cell development; GO:0002065 columnar/cuboidal epithelial cell differentiation; GO:0002066 columnar/cuboidal epithelial cell development; GO:0003006 developmental process involved in reproduction; GO:0003008 system process; GO:0003012 muscle system process; GO:0006928 movement of cell or subcellular component…	GO:0005622 intracellular; GO:0005623 cell; GO:0005694 chromosome; GO:0005700 polytene chromosome; GO:0005703 polytene chromosome puff; GO:0005737 cytoplasm; GO:0005856 cytoskeleton; GO:0015629 actin cytoskeleton; GO:0016459 myosin complex; GO:0030016 myofibril; GO:0030017 sarcomere; GO:0031672 A band; GO:0032991 protein-containing complex; GO:0043226 organelle; GO:0043228 non-membrane-bounded org…	GO:0003824 catalytic activity; GO:0005198 structural molecule activity; GO:0005488 binding; GO:0005515 protein binding; GO:0008307 structural constituent of muscle; GO:0016462 pyrophosphatase activity; GO:0016787 hydrolase activity; GO:0016817 hydrolase activity, acting on acid anhydrides; GO:0016818 hydrolase activity, acting on acid anhydrides, in phosphorus-containing anhydrides; GO:0016887 AT…	PF02736; PF00063	Myosin N-terminal SH3-like domain; Myosin head (motor domain)	Z	KOG0161	Myosin class II heavy chain
A0A6J1RQW8	995	K	myosin heavy chain, muscle isoform X14 OS=Frankliniella occidentalis OX=133901 GN=LOC113201709 PE=3 SV=1	LOC113201709	3	0.58615	7	1	NLNDEIAHQDELINK(1)LNK	5.13914e-69	209.12	1	1.09183e-16	127.97	1	6.89109e-27	142.72	3	cytoplasm	K17751	MYH6_7; myosin heavy chain 6/7	map04022 cGMP-PKG signaling pathway; map04260 Cardiac muscle contraction; map04261 Adrenergic signaling in cardiomyocytes; map04919 Thyroid hormone signaling pathway; map05410 Hypertrophic cardiomyopathy (HCM); map05414 Dilated cardiomyopathy (DCM); map05416 Viral myocarditis	GO:0000003 reproduction; GO:0001667 ameboidal-type cell migration; GO:0002064 epithelial cell development; GO:0002065 columnar/cuboidal epithelial cell differentiation; GO:0002066 columnar/cuboidal epithelial cell development; GO:0003006 developmental process involved in reproduction; GO:0003008 system process; GO:0003012 muscle system process; GO:0006928 movement of cell or subcellular component…	GO:0005622 intracellular; GO:0005623 cell; GO:0005694 chromosome; GO:0005700 polytene chromosome; GO:0005703 polytene chromosome puff; GO:0005737 cytoplasm; GO:0005856 cytoskeleton; GO:0015629 actin cytoskeleton; GO:0016459 myosin complex; GO:0030016 myofibril; GO:0030017 sarcomere; GO:0031672 A band; GO:0032991 protein-containing complex; GO:0043226 organelle; GO:0043228 non-membrane-bounded org…	GO:0003824 catalytic activity; GO:0005198 structural molecule activity; GO:0005488 binding; GO:0005515 protein binding; GO:0008307 structural constituent of muscle; GO:0016462 pyrophosphatase activity; GO:0016787 hydrolase activity; GO:0016817 hydrolase activity, acting on acid anhydrides; GO:0016818 hydrolase activity, acting on acid anhydrides, in phosphorus-containing anhydrides; GO:0016887 AT…	PF02736; PF00063	Myosin N-terminal SH3-like domain; Myosin head (motor domain)	Z	KOG0161	Myosin class II heavy chain
A0A6J1RQW8	944	K	myosin heavy chain, muscle isoform X14 OS=Frankliniella occidentalis OX=133901 GN=LOC113201709 PE=3 SV=1	LOC113201709	2	-0.25796	10	1	NQLFQAK(1)K(1)K	0.00563688	75.213	1	0.00848596	73.26	1	0.00576265	85.212	3	cytoplasm	K17751	MYH6_7; myosin heavy chain 6/7	map04022 cGMP-PKG signaling pathway; map04260 Cardiac muscle contraction; map04261 Adrenergic signaling in cardiomyocytes; map04919 Thyroid hormone signaling pathway; map05410 Hypertrophic cardiomyopathy (HCM); map05414 Dilated cardiomyopathy (DCM); map05416 Viral myocarditis	GO:0000003 reproduction; GO:0001667 ameboidal-type cell migration; GO:0002064 epithelial cell development; GO:0002065 columnar/cuboidal epithelial cell differentiation; GO:0002066 columnar/cuboidal epithelial cell development; GO:0003006 developmental process involved in reproduction; GO:0003008 system process; GO:0003012 muscle system process; GO:0006928 movement of cell or subcellular component…	GO:0005622 intracellular; GO:0005623 cell; GO:0005694 chromosome; GO:0005700 polytene chromosome; GO:0005703 polytene chromosome puff; GO:0005737 cytoplasm; GO:0005856 cytoskeleton; GO:0015629 actin cytoskeleton; GO:0016459 myosin complex; GO:0030016 myofibril; GO:0030017 sarcomere; GO:0031672 A band; GO:0032991 protein-containing complex; GO:0043226 organelle; GO:0043228 non-membrane-bounded org…	GO:0003824 catalytic activity; GO:0005198 structural molecule activity; GO:0005488 binding; GO:0005515 protein binding; GO:0008307 structural constituent of muscle; GO:0016462 pyrophosphatase activity; GO:0016787 hydrolase activity; GO:0016817 hydrolase activity, acting on acid anhydrides; GO:0016818 hydrolase activity, acting on acid anhydrides, in phosphorus-containing anhydrides; GO:0016887 AT…	PF02736; PF00063	Myosin N-terminal SH3-like domain; Myosin head (motor domain)	Z	KOG0161	Myosin class II heavy chain
A0A6J1RQW8	7	K	myosin heavy chain, muscle isoform X14 OS=Frankliniella occidentalis OX=133901 GN=LOC113201709 PE=3 SV=1	LOC113201709	3	0.36956	7	0.5	PK(0.05)PAPK(0.95)EEDPDPTPYLFVSLEQK	8.02522e-12	98.887	0.949725	1.17489e-05	64.589	0.813417	1.75308e-06	74.222	3	cytoplasm	K17751	MYH6_7; myosin heavy chain 6/7	map04022 cGMP-PKG signaling pathway; map04260 Cardiac muscle contraction; map04261 Adrenergic signaling in cardiomyocytes; map04919 Thyroid hormone signaling pathway; map05410 Hypertrophic cardiomyopathy (HCM); map05414 Dilated cardiomyopathy (DCM); map05416 Viral myocarditis	GO:0000003 reproduction; GO:0001667 ameboidal-type cell migration; GO:0002064 epithelial cell development; GO:0002065 columnar/cuboidal epithelial cell differentiation; GO:0002066 columnar/cuboidal epithelial cell development; GO:0003006 developmental process involved in reproduction; GO:0003008 system process; GO:0003012 muscle system process; GO:0006928 movement of cell or subcellular component…	GO:0005622 intracellular; GO:0005623 cell; GO:0005694 chromosome; GO:0005700 polytene chromosome; GO:0005703 polytene chromosome puff; GO:0005737 cytoplasm; GO:0005856 cytoskeleton; GO:0015629 actin cytoskeleton; GO:0016459 myosin complex; GO:0030016 myofibril; GO:0030017 sarcomere; GO:0031672 A band; GO:0032991 protein-containing complex; GO:0043226 organelle; GO:0043228 non-membrane-bounded org…	GO:0003824 catalytic activity; GO:0005198 structural molecule activity; GO:0005488 binding; GO:0005515 protein binding; GO:0008307 structural constituent of muscle; GO:0016462 pyrophosphatase activity; GO:0016787 hydrolase activity; GO:0016817 hydrolase activity, acting on acid anhydrides; GO:0016818 hydrolase activity, acting on acid anhydrides, in phosphorus-containing anhydrides; GO:0016887 AT…	PF02736; PF00063	Myosin N-terminal SH3-like domain; Myosin head (motor domain)	Z	KOG0161	Myosin class II heavy chain
A0A6J1RQW8	1731	K	myosin heavy chain, muscle isoform X14 OS=Frankliniella occidentalis OX=133901 GN=LOC113201709 PE=3 SV=1	LOC113201709	3	-0.26957	4	1	QAEQELGDAHEQLNELSAQNTSISAAK(1)R	1.13978e-62	179.2	1	3.12448e-53	167.67	1	2.16151e-14	88.541	3	cytoplasm	K17751	MYH6_7; myosin heavy chain 6/7	map04022 cGMP-PKG signaling pathway; map04260 Cardiac muscle contraction; map04261 Adrenergic signaling in cardiomyocytes; map04919 Thyroid hormone signaling pathway; map05410 Hypertrophic cardiomyopathy (HCM); map05414 Dilated cardiomyopathy (DCM); map05416 Viral myocarditis	GO:0000003 reproduction; GO:0001667 ameboidal-type cell migration; GO:0002064 epithelial cell development; GO:0002065 columnar/cuboidal epithelial cell differentiation; GO:0002066 columnar/cuboidal epithelial cell development; GO:0003006 developmental process involved in reproduction; GO:0003008 system process; GO:0003012 muscle system process; GO:0006928 movement of cell or subcellular component…	GO:0005622 intracellular; GO:0005623 cell; GO:0005694 chromosome; GO:0005700 polytene chromosome; GO:0005703 polytene chromosome puff; GO:0005737 cytoplasm; GO:0005856 cytoskeleton; GO:0015629 actin cytoskeleton; GO:0016459 myosin complex; GO:0030016 myofibril; GO:0030017 sarcomere; GO:0031672 A band; GO:0032991 protein-containing complex; GO:0043226 organelle; GO:0043228 non-membrane-bounded org…	GO:0003824 catalytic activity; GO:0005198 structural molecule activity; GO:0005488 binding; GO:0005515 protein binding; GO:0008307 structural constituent of muscle; GO:0016462 pyrophosphatase activity; GO:0016787 hydrolase activity; GO:0016817 hydrolase activity, acting on acid anhydrides; GO:0016818 hydrolase activity, acting on acid anhydrides, in phosphorus-containing anhydrides; GO:0016887 AT…	PF02736; PF00063	Myosin N-terminal SH3-like domain; Myosin head (motor domain)	Z	KOG0161	Myosin class II heavy chain
A0A6J1RQW8	1307	K	myosin heavy chain, muscle isoform X14 OS=Frankliniella occidentalis OX=133901 GN=LOC113201709 PE=3 SV=1	LOC113201709	2	-0.32964	4	1	QLEEAESQVSQLSK(1)LK	0.00122372	55.546	1	2.96985e-82	229.68	1	9.63595e-46	186.72	3	cytoplasm	K17751	MYH6_7; myosin heavy chain 6/7	map04022 cGMP-PKG signaling pathway; map04260 Cardiac muscle contraction; map04261 Adrenergic signaling in cardiomyocytes; map04919 Thyroid hormone signaling pathway; map05410 Hypertrophic cardiomyopathy (HCM); map05414 Dilated cardiomyopathy (DCM); map05416 Viral myocarditis	GO:0000003 reproduction; GO:0001667 ameboidal-type cell migration; GO:0002064 epithelial cell development; GO:0002065 columnar/cuboidal epithelial cell differentiation; GO:0002066 columnar/cuboidal epithelial cell development; GO:0003006 developmental process involved in reproduction; GO:0003008 system process; GO:0003012 muscle system process; GO:0006928 movement of cell or subcellular component…	GO:0005622 intracellular; GO:0005623 cell; GO:0005694 chromosome; GO:0005700 polytene chromosome; GO:0005703 polytene chromosome puff; GO:0005737 cytoplasm; GO:0005856 cytoskeleton; GO:0015629 actin cytoskeleton; GO:0016459 myosin complex; GO:0030016 myofibril; GO:0030017 sarcomere; GO:0031672 A band; GO:0032991 protein-containing complex; GO:0043226 organelle; GO:0043228 non-membrane-bounded org…	GO:0003824 catalytic activity; GO:0005198 structural molecule activity; GO:0005488 binding; GO:0005515 protein binding; GO:0008307 structural constituent of muscle; GO:0016462 pyrophosphatase activity; GO:0016787 hydrolase activity; GO:0016817 hydrolase activity, acting on acid anhydrides; GO:0016818 hydrolase activity, acting on acid anhydrides, in phosphorus-containing anhydrides; GO:0016887 AT…	PF02736; PF00063	Myosin N-terminal SH3-like domain; Myosin head (motor domain)	Z	KOG0161	Myosin class II heavy chain
A0A6J1RQW8	1266	K	myosin heavy chain, muscle isoform X14 OS=Frankliniella occidentalis OX=133901 GN=LOC113201709 PE=3 SV=1	LOC113201709	3	-0.16289	6	1	QLQHSLNEVQGK(1)LDETNR	8.13785e-21	130.87	1	3.07085e-27	146.67	1	1.18032e-08	99.392	3	cytoplasm	K17751	MYH6_7; myosin heavy chain 6/7	map04022 cGMP-PKG signaling pathway; map04260 Cardiac muscle contraction; map04261 Adrenergic signaling in cardiomyocytes; map04919 Thyroid hormone signaling pathway; map05410 Hypertrophic cardiomyopathy (HCM); map05414 Dilated cardiomyopathy (DCM); map05416 Viral myocarditis	GO:0000003 reproduction; GO:0001667 ameboidal-type cell migration; GO:0002064 epithelial cell development; GO:0002065 columnar/cuboidal epithelial cell differentiation; GO:0002066 columnar/cuboidal epithelial cell development; GO:0003006 developmental process involved in reproduction; GO:0003008 system process; GO:0003012 muscle system process; GO:0006928 movement of cell or subcellular component…	GO:0005622 intracellular; GO:0005623 cell; GO:0005694 chromosome; GO:0005700 polytene chromosome; GO:0005703 polytene chromosome puff; GO:0005737 cytoplasm; GO:0005856 cytoskeleton; GO:0015629 actin cytoskeleton; GO:0016459 myosin complex; GO:0030016 myofibril; GO:0030017 sarcomere; GO:0031672 A band; GO:0032991 protein-containing complex; GO:0043226 organelle; GO:0043228 non-membrane-bounded org…	GO:0003824 catalytic activity; GO:0005198 structural molecule activity; GO:0005488 binding; GO:0005515 protein binding; GO:0008307 structural constituent of muscle; GO:0016462 pyrophosphatase activity; GO:0016787 hydrolase activity; GO:0016817 hydrolase activity, acting on acid anhydrides; GO:0016818 hydrolase activity, acting on acid anhydrides, in phosphorus-containing anhydrides; GO:0016887 AT…	PF02736; PF00063	Myosin N-terminal SH3-like domain; Myosin head (motor domain)	Z	KOG0161	Myosin class II heavy chain
A0A6J1RQW8	1378	K	myosin heavy chain, muscle isoform X14 OS=Frankliniella occidentalis OX=133901 GN=LOC113201709 PE=3 SV=1	LOC113201709	2	0.035381	6	1	SK(1)YESEGVAR	1.10565e-05	104.22	1	8.43298e-05	93.096	1	0.00204771	71.03	3	cytoplasm	K17751	MYH6_7; myosin heavy chain 6/7	map04022 cGMP-PKG signaling pathway; map04260 Cardiac muscle contraction; map04261 Adrenergic signaling in cardiomyocytes; map04919 Thyroid hormone signaling pathway; map05410 Hypertrophic cardiomyopathy (HCM); map05414 Dilated cardiomyopathy (DCM); map05416 Viral myocarditis	GO:0000003 reproduction; GO:0001667 ameboidal-type cell migration; GO:0002064 epithelial cell development; GO:0002065 columnar/cuboidal epithelial cell differentiation; GO:0002066 columnar/cuboidal epithelial cell development; GO:0003006 developmental process involved in reproduction; GO:0003008 system process; GO:0003012 muscle system process; GO:0006928 movement of cell or subcellular component…	GO:0005622 intracellular; GO:0005623 cell; GO:0005694 chromosome; GO:0005700 polytene chromosome; GO:0005703 polytene chromosome puff; GO:0005737 cytoplasm; GO:0005856 cytoskeleton; GO:0015629 actin cytoskeleton; GO:0016459 myosin complex; GO:0030016 myofibril; GO:0030017 sarcomere; GO:0031672 A band; GO:0032991 protein-containing complex; GO:0043226 organelle; GO:0043228 non-membrane-bounded org…	GO:0003824 catalytic activity; GO:0005198 structural molecule activity; GO:0005488 binding; GO:0005515 protein binding; GO:0008307 structural constituent of muscle; GO:0016462 pyrophosphatase activity; GO:0016787 hydrolase activity; GO:0016817 hydrolase activity, acting on acid anhydrides; GO:0016818 hydrolase activity, acting on acid anhydrides, in phosphorus-containing anhydrides; GO:0016887 AT…	PF02736; PF00063	Myosin N-terminal SH3-like domain; Myosin head (motor domain)	Z	KOG0161	Myosin class II heavy chain
A0A6J1RQW8	297	K	myosin heavy chain, muscle isoform X14 OS=Frankliniella occidentalis OX=133901 GN=LOC113201709 PE=3 SV=1	LOC113201709	3	-0.68088	11	1	SYHIFYQMMSGSVK(1)GLK	3.95085e-09	106.6	1	9.57602e-05	79.837	1	3.11013e-06	89.358	3	cytoplasm	K17751	MYH6_7; myosin heavy chain 6/7	map04022 cGMP-PKG signaling pathway; map04260 Cardiac muscle contraction; map04261 Adrenergic signaling in cardiomyocytes; map04919 Thyroid hormone signaling pathway; map05410 Hypertrophic cardiomyopathy (HCM); map05414 Dilated cardiomyopathy (DCM); map05416 Viral myocarditis	GO:0000003 reproduction; GO:0001667 ameboidal-type cell migration; GO:0002064 epithelial cell development; GO:0002065 columnar/cuboidal epithelial cell differentiation; GO:0002066 columnar/cuboidal epithelial cell development; GO:0003006 developmental process involved in reproduction; GO:0003008 system process; GO:0003012 muscle system process; GO:0006928 movement of cell or subcellular component…	GO:0005622 intracellular; GO:0005623 cell; GO:0005694 chromosome; GO:0005700 polytene chromosome; GO:0005703 polytene chromosome puff; GO:0005737 cytoplasm; GO:0005856 cytoskeleton; GO:0015629 actin cytoskeleton; GO:0016459 myosin complex; GO:0030016 myofibril; GO:0030017 sarcomere; GO:0031672 A band; GO:0032991 protein-containing complex; GO:0043226 organelle; GO:0043228 non-membrane-bounded org…	GO:0003824 catalytic activity; GO:0005198 structural molecule activity; GO:0005488 binding; GO:0005515 protein binding; GO:0008307 structural constituent of muscle; GO:0016462 pyrophosphatase activity; GO:0016787 hydrolase activity; GO:0016817 hydrolase activity, acting on acid anhydrides; GO:0016818 hydrolase activity, acting on acid anhydrides, in phosphorus-containing anhydrides; GO:0016887 AT…	PF02736; PF00063	Myosin N-terminal SH3-like domain; Myosin head (motor domain)	Z	KOG0161	Myosin class II heavy chain
A0A6J1RQW8	1281	K	myosin heavy chain, muscle isoform X14 OS=Frankliniella occidentalis OX=133901 GN=LOC113201709 PE=3 SV=1	LOC113201709	2	0.66102	9	1	TLNDFDAAK(1)K	0.0025651	72.2	1	0.00631802	62.466	1	0.0105373	55.314	3	cytoplasm	K17751	MYH6_7; myosin heavy chain 6/7	map04022 cGMP-PKG signaling pathway; map04260 Cardiac muscle contraction; map04261 Adrenergic signaling in cardiomyocytes; map04919 Thyroid hormone signaling pathway; map05410 Hypertrophic cardiomyopathy (HCM); map05414 Dilated cardiomyopathy (DCM); map05416 Viral myocarditis	GO:0000003 reproduction; GO:0001667 ameboidal-type cell migration; GO:0002064 epithelial cell development; GO:0002065 columnar/cuboidal epithelial cell differentiation; GO:0002066 columnar/cuboidal epithelial cell development; GO:0003006 developmental process involved in reproduction; GO:0003008 system process; GO:0003012 muscle system process; GO:0006928 movement of cell or subcellular component…	GO:0005622 intracellular; GO:0005623 cell; GO:0005694 chromosome; GO:0005700 polytene chromosome; GO:0005703 polytene chromosome puff; GO:0005737 cytoplasm; GO:0005856 cytoskeleton; GO:0015629 actin cytoskeleton; GO:0016459 myosin complex; GO:0030016 myofibril; GO:0030017 sarcomere; GO:0031672 A band; GO:0032991 protein-containing complex; GO:0043226 organelle; GO:0043228 non-membrane-bounded org…	GO:0003824 catalytic activity; GO:0005198 structural molecule activity; GO:0005488 binding; GO:0005515 protein binding; GO:0008307 structural constituent of muscle; GO:0016462 pyrophosphatase activity; GO:0016787 hydrolase activity; GO:0016817 hydrolase activity, acting on acid anhydrides; GO:0016818 hydrolase activity, acting on acid anhydrides, in phosphorus-containing anhydrides; GO:0016887 AT…	PF02736; PF00063	Myosin N-terminal SH3-like domain; Myosin head (motor domain)	Z	KOG0161	Myosin class II heavy chain
A0A6J1RQW8	204	K	myosin heavy chain, muscle isoform X14 OS=Frankliniella occidentalis OX=133901 GN=LOC113201709 PE=3 SV=1	LOC113201709	2	1.1123	10	1	VIAYFATVGASTK(1)K	1.70694e-05	92.939	1	1.32006e-05	94.09	1	0.000867544	74.789	3	cytoplasm	K17751	MYH6_7; myosin heavy chain 6/7	map04022 cGMP-PKG signaling pathway; map04260 Cardiac muscle contraction; map04261 Adrenergic signaling in cardiomyocytes; map04919 Thyroid hormone signaling pathway; map05410 Hypertrophic cardiomyopathy (HCM); map05414 Dilated cardiomyopathy (DCM); map05416 Viral myocarditis	GO:0000003 reproduction; GO:0001667 ameboidal-type cell migration; GO:0002064 epithelial cell development; GO:0002065 columnar/cuboidal epithelial cell differentiation; GO:0002066 columnar/cuboidal epithelial cell development; GO:0003006 developmental process involved in reproduction; GO:0003008 system process; GO:0003012 muscle system process; GO:0006928 movement of cell or subcellular component…	GO:0005622 intracellular; GO:0005623 cell; GO:0005694 chromosome; GO:0005700 polytene chromosome; GO:0005703 polytene chromosome puff; GO:0005737 cytoplasm; GO:0005856 cytoskeleton; GO:0015629 actin cytoskeleton; GO:0016459 myosin complex; GO:0030016 myofibril; GO:0030017 sarcomere; GO:0031672 A band; GO:0032991 protein-containing complex; GO:0043226 organelle; GO:0043228 non-membrane-bounded org…	GO:0003824 catalytic activity; GO:0005198 structural molecule activity; GO:0005488 binding; GO:0005515 protein binding; GO:0008307 structural constituent of muscle; GO:0016462 pyrophosphatase activity; GO:0016787 hydrolase activity; GO:0016817 hydrolase activity, acting on acid anhydrides; GO:0016818 hydrolase activity, acting on acid anhydrides, in phosphorus-containing anhydrides; GO:0016887 AT…	PF02736; PF00063	Myosin N-terminal SH3-like domain; Myosin head (motor domain)	Z	KOG0161	Myosin class II heavy chain
A0A6J1RQW8	1420	K	myosin heavy chain, muscle isoform X14 OS=Frankliniella occidentalis OX=133901 GN=LOC113201709 PE=3 SV=1	LOC113201709	2	0.30433	6	1	VVALEK(1)TK	0.00849718	65.224	1	0.00849718	65.224	1	0.00792971	66.27	3	cytoplasm	K17751	MYH6_7; myosin heavy chain 6/7	map04022 cGMP-PKG signaling pathway; map04260 Cardiac muscle contraction; map04261 Adrenergic signaling in cardiomyocytes; map04919 Thyroid hormone signaling pathway; map05410 Hypertrophic cardiomyopathy (HCM); map05414 Dilated cardiomyopathy (DCM); map05416 Viral myocarditis	GO:0000003 reproduction; GO:0001667 ameboidal-type cell migration; GO:0002064 epithelial cell development; GO:0002065 columnar/cuboidal epithelial cell differentiation; GO:0002066 columnar/cuboidal epithelial cell development; GO:0003006 developmental process involved in reproduction; GO:0003008 system process; GO:0003012 muscle system process; GO:0006928 movement of cell or subcellular component…	GO:0005622 intracellular; GO:0005623 cell; GO:0005694 chromosome; GO:0005700 polytene chromosome; GO:0005703 polytene chromosome puff; GO:0005737 cytoplasm; GO:0005856 cytoskeleton; GO:0015629 actin cytoskeleton; GO:0016459 myosin complex; GO:0030016 myofibril; GO:0030017 sarcomere; GO:0031672 A band; GO:0032991 protein-containing complex; GO:0043226 organelle; GO:0043228 non-membrane-bounded org…	GO:0003824 catalytic activity; GO:0005198 structural molecule activity; GO:0005488 binding; GO:0005515 protein binding; GO:0008307 structural constituent of muscle; GO:0016462 pyrophosphatase activity; GO:0016787 hydrolase activity; GO:0016817 hydrolase activity, acting on acid anhydrides; GO:0016818 hydrolase activity, acting on acid anhydrides, in phosphorus-containing anhydrides; GO:0016887 AT…	PF02736; PF00063	Myosin N-terminal SH3-like domain; Myosin head (motor domain)	Z	KOG0161	Myosin class II heavy chain
A0A6J1RQW8	729	K	myosin heavy chain, muscle isoform X14 OS=Frankliniella occidentalis OX=133901 GN=LOC113201709 PE=3 SV=1	LOC113201709	2	-0.15459	6	1	YK(1)IIAPQAIAK	2.7613e-05	88.596	1	0.00322179	61.577	1	0.00254814	63.624	3	cytoplasm	K17751	MYH6_7; myosin heavy chain 6/7	map04022 cGMP-PKG signaling pathway; map04260 Cardiac muscle contraction; map04261 Adrenergic signaling in cardiomyocytes; map04919 Thyroid hormone signaling pathway; map05410 Hypertrophic cardiomyopathy (HCM); map05414 Dilated cardiomyopathy (DCM); map05416 Viral myocarditis	GO:0000003 reproduction; GO:0001667 ameboidal-type cell migration; GO:0002064 epithelial cell development; GO:0002065 columnar/cuboidal epithelial cell differentiation; GO:0002066 columnar/cuboidal epithelial cell development; GO:0003006 developmental process involved in reproduction; GO:0003008 system process; GO:0003012 muscle system process; GO:0006928 movement of cell or subcellular component…	GO:0005622 intracellular; GO:0005623 cell; GO:0005694 chromosome; GO:0005700 polytene chromosome; GO:0005703 polytene chromosome puff; GO:0005737 cytoplasm; GO:0005856 cytoskeleton; GO:0015629 actin cytoskeleton; GO:0016459 myosin complex; GO:0030016 myofibril; GO:0030017 sarcomere; GO:0031672 A band; GO:0032991 protein-containing complex; GO:0043226 organelle; GO:0043228 non-membrane-bounded org…	GO:0003824 catalytic activity; GO:0005198 structural molecule activity; GO:0005488 binding; GO:0005515 protein binding; GO:0008307 structural constituent of muscle; GO:0016462 pyrophosphatase activity; GO:0016787 hydrolase activity; GO:0016817 hydrolase activity, acting on acid anhydrides; GO:0016818 hydrolase activity, acting on acid anhydrides, in phosphorus-containing anhydrides; GO:0016887 AT…	PF02736; PF00063	Myosin N-terminal SH3-like domain; Myosin head (motor domain)	Z	KOG0161	Myosin class II heavy chain
A0A6J1RQW8	1655	K	myosin heavy chain, muscle isoform X14 OS=Frankliniella occidentalis OX=133901 GN=LOC113201709 PE=3 SV=1	LOC113201709	3	0.56327	7	1	YQQQLK(1)DVQTALEEEQR	4.68391e-59	191.37	1	2.18118e-08	102.08	1	9.57602e-05	79.837	3	cytoplasm	K17751	MYH6_7; myosin heavy chain 6/7	map04022 cGMP-PKG signaling pathway; map04260 Cardiac muscle contraction; map04261 Adrenergic signaling in cardiomyocytes; map04919 Thyroid hormone signaling pathway; map05410 Hypertrophic cardiomyopathy (HCM); map05414 Dilated cardiomyopathy (DCM); map05416 Viral myocarditis	GO:0000003 reproduction; GO:0001667 ameboidal-type cell migration; GO:0002064 epithelial cell development; GO:0002065 columnar/cuboidal epithelial cell differentiation; GO:0002066 columnar/cuboidal epithelial cell development; GO:0003006 developmental process involved in reproduction; GO:0003008 system process; GO:0003012 muscle system process; GO:0006928 movement of cell or subcellular component…	GO:0005622 intracellular; GO:0005623 cell; GO:0005694 chromosome; GO:0005700 polytene chromosome; GO:0005703 polytene chromosome puff; GO:0005737 cytoplasm; GO:0005856 cytoskeleton; GO:0015629 actin cytoskeleton; GO:0016459 myosin complex; GO:0030016 myofibril; GO:0030017 sarcomere; GO:0031672 A band; GO:0032991 protein-containing complex; GO:0043226 organelle; GO:0043228 non-membrane-bounded org…	GO:0003824 catalytic activity; GO:0005198 structural molecule activity; GO:0005488 binding; GO:0005515 protein binding; GO:0008307 structural constituent of muscle; GO:0016462 pyrophosphatase activity; GO:0016787 hydrolase activity; GO:0016817 hydrolase activity, acting on acid anhydrides; GO:0016818 hydrolase activity, acting on acid anhydrides, in phosphorus-containing anhydrides; GO:0016887 AT…	PF02736; PF00063	Myosin N-terminal SH3-like domain; Myosin head (motor domain)	Z	KOG0161	Myosin class II heavy chain
A0A6J1RQR8	396	K	NADPH--cytochrome P450 reductase OS=Frankliniella occidentalis OX=133901 GN=LOC113201764 PE=3 SV=1	LOC113201764	2	-0.25846	3	1	ELAEYTK(1)NNK	1.49792e-05	102.52	1	0.000102049	91.636	1	0.0135494	46.352	3	endoplasmic reticulum	K00327	POR; NADPH-ferrihemoprotein reductase [EC:1.6.2.4]		GO:0006723 cuticle hydrocarbon biosynthetic process; GO:0007275 multicellular organism development; GO:0008152 metabolic process; GO:0009058 biosynthetic process; GO:0032501 multicellular organismal process; GO:0032502 developmental process; GO:0042335 cuticle development; GO:0048856 anatomical structure development; GO:0055114 oxidation-reduction process;		GO:0003824 catalytic activity; GO:0003958 NADPH-hemoprotein reductase activity; GO:0016491 oxidoreductase activity; GO:0016651 oxidoreductase activity, acting on NAD(P)H; GO:0016653 oxidoreductase activity, acting on NAD(P)H, heme protein as acceptor;	PF00258; PF00667; PF00175	Flavodoxin; FAD binding domain; Oxidoreductase NAD-binding domain	C	KOG1158	NADP/FAD dependent oxidoreductase
A0A6J1RQR8	489	K	NADPH--cytochrome P450 reductase OS=Frankliniella occidentalis OX=133901 GN=LOC113201764 PE=3 SV=1	LOC113201764	2	0.081905	3	1	INK(1)GVATTWLR	2.2644e-05	90.434	1	2.57083e-05	89.301	1	0.00238459	64.121	3	endoplasmic reticulum	K00327	POR; NADPH-ferrihemoprotein reductase [EC:1.6.2.4]		GO:0006723 cuticle hydrocarbon biosynthetic process; GO:0007275 multicellular organism development; GO:0008152 metabolic process; GO:0009058 biosynthetic process; GO:0032501 multicellular organismal process; GO:0032502 developmental process; GO:0042335 cuticle development; GO:0048856 anatomical structure development; GO:0055114 oxidation-reduction process;		GO:0003824 catalytic activity; GO:0003958 NADPH-hemoprotein reductase activity; GO:0016491 oxidoreductase activity; GO:0016651 oxidoreductase activity, acting on NAD(P)H; GO:0016653 oxidoreductase activity, acting on NAD(P)H, heme protein as acceptor;	PF00258; PF00667; PF00175	Flavodoxin; FAD binding domain; Oxidoreductase NAD-binding domain	C	KOG1158	NADP/FAD dependent oxidoreductase
A0A6J1RSS1	5125	K	twitchin isoform X7 OS=Frankliniella occidentalis OX=133901 GN=LOC113201767 PE=3 SV=1	LOC113201767	2	0.25131	3	1	LVAK(1)NINGK	0.00343738	70.332	1	0.00354229	69.825	1	0.00178875	80.165	3	cytoplasm				GO:0003008 system process; GO:0003012 muscle system process; GO:0006464 cellular protein modification process; GO:0006468 protein phosphorylation; GO:0006793 phosphorus metabolic process; GO:0006796 phosphate-containing compound metabolic process; GO:0006807 nitrogen compound metabolic process; GO:0006936 muscle contraction; GO:0006941 striated muscle contraction; GO:0006996 organelle organizatio…	GO:0005622 intracellular; GO:0005623 cell; GO:0005737 cytoplasm; GO:0005856 cytoskeleton; GO:0005859 muscle myosin complex; GO:0015629 actin cytoskeleton; GO:0016459 myosin complex; GO:0016460 myosin II complex; GO:0030016 myofibril; GO:0030017 sarcomere; GO:0030018 Z disc; GO:0031430 M band; GO:0031672 A band; GO:0031674 I band; GO:0032991 protein-containing complex; GO:0043226 organelle; GO:004…	GO:0003779 actin binding; GO:0003824 catalytic activity; GO:0004672 protein kinase activity; GO:0004674 protein serine/threonine kinase activity; GO:0005198 structural molecule activity; GO:0005488 binding; GO:0005515 protein binding; GO:0008092 cytoskeletal protein binding; GO:0008307 structural constituent of muscle; GO:0016301 kinase activity; GO:0016740 transferase activity; GO:0016772 transf…	PF07679; PF00041; PF00069	Immunoglobulin I-set domain; Fibronectin type III domain; Protein kinase domain	T	KOG4475	FOG: Immunoglobin and related proteins
A0A6J1RSS1	1998	K	twitchin isoform X7 OS=Frankliniella occidentalis OX=133901 GN=LOC113201767 PE=3 SV=1	LOC113201767	4	-0.35038	4	1	DPWDEPGKPNNVEVVDWDK(1)DHADLK	4.64338e-58	177.6	1	4.51221e-22	121.39	1	5.33919e-41	157.49	3	cytoplasm				GO:0003008 system process; GO:0003012 muscle system process; GO:0006464 cellular protein modification process; GO:0006468 protein phosphorylation; GO:0006793 phosphorus metabolic process; GO:0006796 phosphate-containing compound metabolic process; GO:0006807 nitrogen compound metabolic process; GO:0006936 muscle contraction; GO:0006941 striated muscle contraction; GO:0006996 organelle organizatio…	GO:0005622 intracellular; GO:0005623 cell; GO:0005737 cytoplasm; GO:0005856 cytoskeleton; GO:0005859 muscle myosin complex; GO:0015629 actin cytoskeleton; GO:0016459 myosin complex; GO:0016460 myosin II complex; GO:0030016 myofibril; GO:0030017 sarcomere; GO:0030018 Z disc; GO:0031430 M band; GO:0031672 A band; GO:0031674 I band; GO:0032991 protein-containing complex; GO:0043226 organelle; GO:004…	GO:0003779 actin binding; GO:0003824 catalytic activity; GO:0004672 protein kinase activity; GO:0004674 protein serine/threonine kinase activity; GO:0005198 structural molecule activity; GO:0005488 binding; GO:0005515 protein binding; GO:0008092 cytoskeletal protein binding; GO:0008307 structural constituent of muscle; GO:0016301 kinase activity; GO:0016740 transferase activity; GO:0016772 transf…	PF07679; PF00041; PF00069	Immunoglobulin I-set domain; Fibronectin type III domain; Protein kinase domain	T	KOG4475	FOG: Immunoglobin and related proteins
A0A6J1RSS1	2939	K	twitchin isoform X7 OS=Frankliniella occidentalis OX=133901 GN=LOC113201767 PE=3 SV=1	LOC113201767	2	-0.65207	3	1	FAK(1)VPGLK	0.0200058	49.325	1	0.0271127	43.218	1	0.00999486	62.464	3	cytoplasm				GO:0003008 system process; GO:0003012 muscle system process; GO:0006464 cellular protein modification process; GO:0006468 protein phosphorylation; GO:0006793 phosphorus metabolic process; GO:0006796 phosphate-containing compound metabolic process; GO:0006807 nitrogen compound metabolic process; GO:0006936 muscle contraction; GO:0006941 striated muscle contraction; GO:0006996 organelle organizatio…	GO:0005622 intracellular; GO:0005623 cell; GO:0005737 cytoplasm; GO:0005856 cytoskeleton; GO:0005859 muscle myosin complex; GO:0015629 actin cytoskeleton; GO:0016459 myosin complex; GO:0016460 myosin II complex; GO:0030016 myofibril; GO:0030017 sarcomere; GO:0030018 Z disc; GO:0031430 M band; GO:0031672 A band; GO:0031674 I band; GO:0032991 protein-containing complex; GO:0043226 organelle; GO:004…	GO:0003779 actin binding; GO:0003824 catalytic activity; GO:0004672 protein kinase activity; GO:0004674 protein serine/threonine kinase activity; GO:0005198 structural molecule activity; GO:0005488 binding; GO:0005515 protein binding; GO:0008092 cytoskeletal protein binding; GO:0008307 structural constituent of muscle; GO:0016301 kinase activity; GO:0016740 transferase activity; GO:0016772 transf…	PF07679; PF00041; PF00069	Immunoglobulin I-set domain; Fibronectin type III domain; Protein kinase domain	T	KOG4475	FOG: Immunoglobin and related proteins
A0A6J1RSS1	2787	K	twitchin isoform X7 OS=Frankliniella occidentalis OX=133901 GN=LOC113201767 PE=3 SV=1	LOC113201767	2	0.27858	3	1	GPLK(1)VSDVTK	0.00275885	67.385	1	0.00425583	63.073	1	0.00668012	56.548	3	cytoplasm				GO:0003008 system process; GO:0003012 muscle system process; GO:0006464 cellular protein modification process; GO:0006468 protein phosphorylation; GO:0006793 phosphorus metabolic process; GO:0006796 phosphate-containing compound metabolic process; GO:0006807 nitrogen compound metabolic process; GO:0006936 muscle contraction; GO:0006941 striated muscle contraction; GO:0006996 organelle organizatio…	GO:0005622 intracellular; GO:0005623 cell; GO:0005737 cytoplasm; GO:0005856 cytoskeleton; GO:0005859 muscle myosin complex; GO:0015629 actin cytoskeleton; GO:0016459 myosin complex; GO:0016460 myosin II complex; GO:0030016 myofibril; GO:0030017 sarcomere; GO:0030018 Z disc; GO:0031430 M band; GO:0031672 A band; GO:0031674 I band; GO:0032991 protein-containing complex; GO:0043226 organelle; GO:004…	GO:0003779 actin binding; GO:0003824 catalytic activity; GO:0004672 protein kinase activity; GO:0004674 protein serine/threonine kinase activity; GO:0005198 structural molecule activity; GO:0005488 binding; GO:0005515 protein binding; GO:0008092 cytoskeletal protein binding; GO:0008307 structural constituent of muscle; GO:0016301 kinase activity; GO:0016740 transferase activity; GO:0016772 transf…	PF07679; PF00041; PF00069	Immunoglobulin I-set domain; Fibronectin type III domain; Protein kinase domain	T	KOG4475	FOG: Immunoglobin and related proteins
A0A6J1RSS1	6394	K	twitchin isoform X7 OS=Frankliniella occidentalis OX=133901 GN=LOC113201767 PE=3 SV=1	LOC113201767	3	0.017248	3	1	IHQQLADDYASLVVK(1)GAK	3.05134e-16	125.98	1	8.70561e-21	130.27	1	0.000223572	70.802	3	cytoplasm				GO:0003008 system process; GO:0003012 muscle system process; GO:0006464 cellular protein modification process; GO:0006468 protein phosphorylation; GO:0006793 phosphorus metabolic process; GO:0006796 phosphate-containing compound metabolic process; GO:0006807 nitrogen compound metabolic process; GO:0006936 muscle contraction; GO:0006941 striated muscle contraction; GO:0006996 organelle organizatio…	GO:0005622 intracellular; GO:0005623 cell; GO:0005737 cytoplasm; GO:0005856 cytoskeleton; GO:0005859 muscle myosin complex; GO:0015629 actin cytoskeleton; GO:0016459 myosin complex; GO:0016460 myosin II complex; GO:0030016 myofibril; GO:0030017 sarcomere; GO:0030018 Z disc; GO:0031430 M band; GO:0031672 A band; GO:0031674 I band; GO:0032991 protein-containing complex; GO:0043226 organelle; GO:004…	GO:0003779 actin binding; GO:0003824 catalytic activity; GO:0004672 protein kinase activity; GO:0004674 protein serine/threonine kinase activity; GO:0005198 structural molecule activity; GO:0005488 binding; GO:0005515 protein binding; GO:0008092 cytoskeletal protein binding; GO:0008307 structural constituent of muscle; GO:0016301 kinase activity; GO:0016740 transferase activity; GO:0016772 transf…	PF07679; PF00041; PF00069	Immunoglobulin I-set domain; Fibronectin type III domain; Protein kinase domain	T	KOG4475	FOG: Immunoglobin and related proteins
A0A6J1RSS1	6965	K	twitchin isoform X7 OS=Frankliniella occidentalis OX=133901 GN=LOC113201767 PE=3 SV=1	LOC113201767	2	-0.050886	5	1	ITGYIIEK(1)R	3.73475e-05	117.7	1	0.00211379	83.862	1	0.00353174	74.841	3	cytoplasm				GO:0003008 system process; GO:0003012 muscle system process; GO:0006464 cellular protein modification process; GO:0006468 protein phosphorylation; GO:0006793 phosphorus metabolic process; GO:0006796 phosphate-containing compound metabolic process; GO:0006807 nitrogen compound metabolic process; GO:0006936 muscle contraction; GO:0006941 striated muscle contraction; GO:0006996 organelle organizatio…	GO:0005622 intracellular; GO:0005623 cell; GO:0005737 cytoplasm; GO:0005856 cytoskeleton; GO:0005859 muscle myosin complex; GO:0015629 actin cytoskeleton; GO:0016459 myosin complex; GO:0016460 myosin II complex; GO:0030016 myofibril; GO:0030017 sarcomere; GO:0030018 Z disc; GO:0031430 M band; GO:0031672 A band; GO:0031674 I band; GO:0032991 protein-containing complex; GO:0043226 organelle; GO:004…	GO:0003779 actin binding; GO:0003824 catalytic activity; GO:0004672 protein kinase activity; GO:0004674 protein serine/threonine kinase activity; GO:0005198 structural molecule activity; GO:0005488 binding; GO:0005515 protein binding; GO:0008092 cytoskeletal protein binding; GO:0008307 structural constituent of muscle; GO:0016301 kinase activity; GO:0016740 transferase activity; GO:0016772 transf…	PF07679; PF00041; PF00069	Immunoglobulin I-set domain; Fibronectin type III domain; Protein kinase domain	T	KOG4475	FOG: Immunoglobin and related proteins
A0A6J1RSS1	4220	K	twitchin isoform X7 OS=Frankliniella occidentalis OX=133901 GN=LOC113201767 PE=3 SV=1	LOC113201767	3	1.152	3	0.999479	IVNVPNNSK(0.999)LVYDK(0.001)PER	3.36598e-08	98.062	0.999361	4.39813e-06	89.468	0.998801	0.000510467	66.893	3	cytoplasm				GO:0003008 system process; GO:0003012 muscle system process; GO:0006464 cellular protein modification process; GO:0006468 protein phosphorylation; GO:0006793 phosphorus metabolic process; GO:0006796 phosphate-containing compound metabolic process; GO:0006807 nitrogen compound metabolic process; GO:0006936 muscle contraction; GO:0006941 striated muscle contraction; GO:0006996 organelle organizatio…	GO:0005622 intracellular; GO:0005623 cell; GO:0005737 cytoplasm; GO:0005856 cytoskeleton; GO:0005859 muscle myosin complex; GO:0015629 actin cytoskeleton; GO:0016459 myosin complex; GO:0016460 myosin II complex; GO:0030016 myofibril; GO:0030017 sarcomere; GO:0030018 Z disc; GO:0031430 M band; GO:0031672 A band; GO:0031674 I band; GO:0032991 protein-containing complex; GO:0043226 organelle; GO:004…	GO:0003779 actin binding; GO:0003824 catalytic activity; GO:0004672 protein kinase activity; GO:0004674 protein serine/threonine kinase activity; GO:0005198 structural molecule activity; GO:0005488 binding; GO:0005515 protein binding; GO:0008092 cytoskeletal protein binding; GO:0008307 structural constituent of muscle; GO:0016301 kinase activity; GO:0016740 transferase activity; GO:0016772 transf…	PF07679; PF00041; PF00069	Immunoglobulin I-set domain; Fibronectin type III domain; Protein kinase domain	T	KOG4475	FOG: Immunoglobin and related proteins
A0A6J1RSS1	1459	K	twitchin isoform X7 OS=Frankliniella occidentalis OX=133901 GN=LOC113201767 PE=3 SV=1	LOC113201767	2	0.053828	3	1	K(1)DELFPGSK	0.0113585	57.225	1	0.0317417	41.109	1	0.0143081	53.237	3	cytoplasm				GO:0003008 system process; GO:0003012 muscle system process; GO:0006464 cellular protein modification process; GO:0006468 protein phosphorylation; GO:0006793 phosphorus metabolic process; GO:0006796 phosphate-containing compound metabolic process; GO:0006807 nitrogen compound metabolic process; GO:0006936 muscle contraction; GO:0006941 striated muscle contraction; GO:0006996 organelle organizatio…	GO:0005622 intracellular; GO:0005623 cell; GO:0005737 cytoplasm; GO:0005856 cytoskeleton; GO:0005859 muscle myosin complex; GO:0015629 actin cytoskeleton; GO:0016459 myosin complex; GO:0016460 myosin II complex; GO:0030016 myofibril; GO:0030017 sarcomere; GO:0030018 Z disc; GO:0031430 M band; GO:0031672 A band; GO:0031674 I band; GO:0032991 protein-containing complex; GO:0043226 organelle; GO:004…	GO:0003779 actin binding; GO:0003824 catalytic activity; GO:0004672 protein kinase activity; GO:0004674 protein serine/threonine kinase activity; GO:0005198 structural molecule activity; GO:0005488 binding; GO:0005515 protein binding; GO:0008092 cytoskeletal protein binding; GO:0008307 structural constituent of muscle; GO:0016301 kinase activity; GO:0016740 transferase activity; GO:0016772 transf…	PF07679; PF00041; PF00069	Immunoglobulin I-set domain; Fibronectin type III domain; Protein kinase domain	T	KOG4475	FOG: Immunoglobin and related proteins
A0A6J1RSS1	5801	K	twitchin isoform X7 OS=Frankliniella occidentalis OX=133901 GN=LOC113201767 PE=3 SV=1	LOC113201767	2	-0.94013	3	1	LLEGTK(1)YEFR	0.000103107	91.549	1	0.000682369	79.659	1	0.00489839	61.344	3	cytoplasm				GO:0003008 system process; GO:0003012 muscle system process; GO:0006464 cellular protein modification process; GO:0006468 protein phosphorylation; GO:0006793 phosphorus metabolic process; GO:0006796 phosphate-containing compound metabolic process; GO:0006807 nitrogen compound metabolic process; GO:0006936 muscle contraction; GO:0006941 striated muscle contraction; GO:0006996 organelle organizatio…	GO:0005622 intracellular; GO:0005623 cell; GO:0005737 cytoplasm; GO:0005856 cytoskeleton; GO:0005859 muscle myosin complex; GO:0015629 actin cytoskeleton; GO:0016459 myosin complex; GO:0016460 myosin II complex; GO:0030016 myofibril; GO:0030017 sarcomere; GO:0030018 Z disc; GO:0031430 M band; GO:0031672 A band; GO:0031674 I band; GO:0032991 protein-containing complex; GO:0043226 organelle; GO:004…	GO:0003779 actin binding; GO:0003824 catalytic activity; GO:0004672 protein kinase activity; GO:0004674 protein serine/threonine kinase activity; GO:0005198 structural molecule activity; GO:0005488 binding; GO:0005515 protein binding; GO:0008092 cytoskeletal protein binding; GO:0008307 structural constituent of muscle; GO:0016301 kinase activity; GO:0016740 transferase activity; GO:0016772 transf…	PF07679; PF00041; PF00069	Immunoglobulin I-set domain; Fibronectin type III domain; Protein kinase domain	T	KOG4475	FOG: Immunoglobin and related proteins
A0A6J1RSS1	6168	K	twitchin isoform X7 OS=Frankliniella occidentalis OX=133901 GN=LOC113201767 PE=3 SV=1	LOC113201767	2	0.15588	11	1	PVTGYYVEK(1)R	1.24734e-07	121.36	1	8.97573e-05	88.596	1	6.52416e-05	96.229	3	cytoplasm				GO:0003008 system process; GO:0003012 muscle system process; GO:0006464 cellular protein modification process; GO:0006468 protein phosphorylation; GO:0006793 phosphorus metabolic process; GO:0006796 phosphate-containing compound metabolic process; GO:0006807 nitrogen compound metabolic process; GO:0006936 muscle contraction; GO:0006941 striated muscle contraction; GO:0006996 organelle organizatio…	GO:0005622 intracellular; GO:0005623 cell; GO:0005737 cytoplasm; GO:0005856 cytoskeleton; GO:0005859 muscle myosin complex; GO:0015629 actin cytoskeleton; GO:0016459 myosin complex; GO:0016460 myosin II complex; GO:0030016 myofibril; GO:0030017 sarcomere; GO:0030018 Z disc; GO:0031430 M band; GO:0031672 A band; GO:0031674 I band; GO:0032991 protein-containing complex; GO:0043226 organelle; GO:004…	GO:0003779 actin binding; GO:0003824 catalytic activity; GO:0004672 protein kinase activity; GO:0004674 protein serine/threonine kinase activity; GO:0005198 structural molecule activity; GO:0005488 binding; GO:0005515 protein binding; GO:0008092 cytoskeletal protein binding; GO:0008307 structural constituent of muscle; GO:0016301 kinase activity; GO:0016740 transferase activity; GO:0016772 transf…	PF07679; PF00041; PF00069	Immunoglobulin I-set domain; Fibronectin type III domain; Protein kinase domain	T	KOG4475	FOG: Immunoglobin and related proteins
A0A6J1RSS1	4282	K	twitchin isoform X7 OS=Frankliniella occidentalis OX=133901 GN=LOC113201767 PE=3 SV=1	LOC113201767	3	0.34133	3	1	RPK(1)DDGGEPLDGYLVEK	0.00436635	41.912	1	0.00189209	47.222	1	0.0053505	40.186	3	cytoplasm				GO:0003008 system process; GO:0003012 muscle system process; GO:0006464 cellular protein modification process; GO:0006468 protein phosphorylation; GO:0006793 phosphorus metabolic process; GO:0006796 phosphate-containing compound metabolic process; GO:0006807 nitrogen compound metabolic process; GO:0006936 muscle contraction; GO:0006941 striated muscle contraction; GO:0006996 organelle organizatio…	GO:0005622 intracellular; GO:0005623 cell; GO:0005737 cytoplasm; GO:0005856 cytoskeleton; GO:0005859 muscle myosin complex; GO:0015629 actin cytoskeleton; GO:0016459 myosin complex; GO:0016460 myosin II complex; GO:0030016 myofibril; GO:0030017 sarcomere; GO:0030018 Z disc; GO:0031430 M band; GO:0031672 A band; GO:0031674 I band; GO:0032991 protein-containing complex; GO:0043226 organelle; GO:004…	GO:0003779 actin binding; GO:0003824 catalytic activity; GO:0004672 protein kinase activity; GO:0004674 protein serine/threonine kinase activity; GO:0005198 structural molecule activity; GO:0005488 binding; GO:0005515 protein binding; GO:0008092 cytoskeletal protein binding; GO:0008307 structural constituent of muscle; GO:0016301 kinase activity; GO:0016740 transferase activity; GO:0016772 transf…	PF07679; PF00041; PF00069	Immunoglobulin I-set domain; Fibronectin type III domain; Protein kinase domain	T	KOG4475	FOG: Immunoglobin and related proteins
A0A6J1RSS1	8623	K	twitchin isoform X7 OS=Frankliniella occidentalis OX=133901 GN=LOC113201767 PE=3 SV=1	LOC113201767	2	-1.3654	3	1	SPVFK(1)TFPR	0.00191474	78.556	1	0.00446838	66.056	1	0.0111295	52.49	3	cytoplasm				GO:0003008 system process; GO:0003012 muscle system process; GO:0006464 cellular protein modification process; GO:0006468 protein phosphorylation; GO:0006793 phosphorus metabolic process; GO:0006796 phosphate-containing compound metabolic process; GO:0006807 nitrogen compound metabolic process; GO:0006936 muscle contraction; GO:0006941 striated muscle contraction; GO:0006996 organelle organizatio…	GO:0005622 intracellular; GO:0005623 cell; GO:0005737 cytoplasm; GO:0005856 cytoskeleton; GO:0005859 muscle myosin complex; GO:0015629 actin cytoskeleton; GO:0016459 myosin complex; GO:0016460 myosin II complex; GO:0030016 myofibril; GO:0030017 sarcomere; GO:0030018 Z disc; GO:0031430 M band; GO:0031672 A band; GO:0031674 I band; GO:0032991 protein-containing complex; GO:0043226 organelle; GO:004…	GO:0003779 actin binding; GO:0003824 catalytic activity; GO:0004672 protein kinase activity; GO:0004674 protein serine/threonine kinase activity; GO:0005198 structural molecule activity; GO:0005488 binding; GO:0005515 protein binding; GO:0008092 cytoskeletal protein binding; GO:0008307 structural constituent of muscle; GO:0016301 kinase activity; GO:0016740 transferase activity; GO:0016772 transf…	PF07679; PF00041; PF00069	Immunoglobulin I-set domain; Fibronectin type III domain; Protein kinase domain	T	KOG4475	FOG: Immunoglobin and related proteins
A0A6J1RSS1	3136	K	twitchin isoform X7 OS=Frankliniella occidentalis OX=133901 GN=LOC113201767 PE=3 SV=1	LOC113201767	3	-0.34497	3	0.999535	TEHEVK(1)GLEPGKK	0.00602552	42.317	0.999853	0.00186787	53.869	0.999422	0.00163771	54.871	3	cytoplasm				GO:0003008 system process; GO:0003012 muscle system process; GO:0006464 cellular protein modification process; GO:0006468 protein phosphorylation; GO:0006793 phosphorus metabolic process; GO:0006796 phosphate-containing compound metabolic process; GO:0006807 nitrogen compound metabolic process; GO:0006936 muscle contraction; GO:0006941 striated muscle contraction; GO:0006996 organelle organizatio…	GO:0005622 intracellular; GO:0005623 cell; GO:0005737 cytoplasm; GO:0005856 cytoskeleton; GO:0005859 muscle myosin complex; GO:0015629 actin cytoskeleton; GO:0016459 myosin complex; GO:0016460 myosin II complex; GO:0030016 myofibril; GO:0030017 sarcomere; GO:0030018 Z disc; GO:0031430 M band; GO:0031672 A band; GO:0031674 I band; GO:0032991 protein-containing complex; GO:0043226 organelle; GO:004…	GO:0003779 actin binding; GO:0003824 catalytic activity; GO:0004672 protein kinase activity; GO:0004674 protein serine/threonine kinase activity; GO:0005198 structural molecule activity; GO:0005488 binding; GO:0005515 protein binding; GO:0008092 cytoskeletal protein binding; GO:0008307 structural constituent of muscle; GO:0016301 kinase activity; GO:0016740 transferase activity; GO:0016772 transf…	PF07679; PF00041; PF00069	Immunoglobulin I-set domain; Fibronectin type III domain; Protein kinase domain	T	KOG4475	FOG: Immunoglobin and related proteins
A0A6J1RSS1	7120	K	twitchin isoform X7 OS=Frankliniella occidentalis OX=133901 GN=LOC113201767 PE=3 SV=1	LOC113201767	2	-0.26655	6	1	TTCTVK(1)VGTPPR	1.24134e-05	89.43	1	0.0115372	44.511	1	0.000165274	80.312	3	cytoplasm				GO:0003008 system process; GO:0003012 muscle system process; GO:0006464 cellular protein modification process; GO:0006468 protein phosphorylation; GO:0006793 phosphorus metabolic process; GO:0006796 phosphate-containing compound metabolic process; GO:0006807 nitrogen compound metabolic process; GO:0006936 muscle contraction; GO:0006941 striated muscle contraction; GO:0006996 organelle organizatio…	GO:0005622 intracellular; GO:0005623 cell; GO:0005737 cytoplasm; GO:0005856 cytoskeleton; GO:0005859 muscle myosin complex; GO:0015629 actin cytoskeleton; GO:0016459 myosin complex; GO:0016460 myosin II complex; GO:0030016 myofibril; GO:0030017 sarcomere; GO:0030018 Z disc; GO:0031430 M band; GO:0031672 A band; GO:0031674 I band; GO:0032991 protein-containing complex; GO:0043226 organelle; GO:004…	GO:0003779 actin binding; GO:0003824 catalytic activity; GO:0004672 protein kinase activity; GO:0004674 protein serine/threonine kinase activity; GO:0005198 structural molecule activity; GO:0005488 binding; GO:0005515 protein binding; GO:0008092 cytoskeletal protein binding; GO:0008307 structural constituent of muscle; GO:0016301 kinase activity; GO:0016740 transferase activity; GO:0016772 transf…	PF07679; PF00041; PF00069	Immunoglobulin I-set domain; Fibronectin type III domain; Protein kinase domain	T	KOG4475	FOG: Immunoglobin and related proteins
A0A6J1RSS1	6940	K	twitchin isoform X7 OS=Frankliniella occidentalis OX=133901 GN=LOC113201767 PE=3 SV=1	LOC113201767	2	0.17317	3	1	VGK(1)NYADLK	0.00199485	77.533	1	0.00405729	67.334	1	0.00331822	70.908	3	cytoplasm				GO:0003008 system process; GO:0003012 muscle system process; GO:0006464 cellular protein modification process; GO:0006468 protein phosphorylation; GO:0006793 phosphorus metabolic process; GO:0006796 phosphate-containing compound metabolic process; GO:0006807 nitrogen compound metabolic process; GO:0006936 muscle contraction; GO:0006941 striated muscle contraction; GO:0006996 organelle organizatio…	GO:0005622 intracellular; GO:0005623 cell; GO:0005737 cytoplasm; GO:0005856 cytoskeleton; GO:0005859 muscle myosin complex; GO:0015629 actin cytoskeleton; GO:0016459 myosin complex; GO:0016460 myosin II complex; GO:0030016 myofibril; GO:0030017 sarcomere; GO:0030018 Z disc; GO:0031430 M band; GO:0031672 A band; GO:0031674 I band; GO:0032991 protein-containing complex; GO:0043226 organelle; GO:004…	GO:0003779 actin binding; GO:0003824 catalytic activity; GO:0004672 protein kinase activity; GO:0004674 protein serine/threonine kinase activity; GO:0005198 structural molecule activity; GO:0005488 binding; GO:0005515 protein binding; GO:0008092 cytoskeletal protein binding; GO:0008307 structural constituent of muscle; GO:0016301 kinase activity; GO:0016740 transferase activity; GO:0016772 transf…	PF07679; PF00041; PF00069	Immunoglobulin I-set domain; Fibronectin type III domain; Protein kinase domain	T	KOG4475	FOG: Immunoglobin and related proteins
A0A6J1RSE4	209	K	Aminomethyltransferase OS=Frankliniella occidentalis OX=133901 GN=LOC113201701 PE=3 SV=1	LOC113201701	2	-1.0179	3	1	AAGK(1)DVALR	0.000888312	91.867	1	0.00496214	64.841	1	0.00932956	55.064	3	mitochondria	K00605	gcvT, AMT; aminomethyltransferase [EC:2.1.2.10]	map00260 Glycine, serine and threonine metabolism; map00630 Glyoxylate and dicarboxylate metabolism; map00670 One carbon pool by folate; map01100 Metabolic pathways; map01200 Carbon metabolism	GO:0001505 regulation of neurotransmitter levels; GO:0006082 organic acid metabolic process; GO:0006520 cellular amino acid metabolic process; GO:0006544 glycine metabolic process; GO:0006546 glycine catabolic process; GO:0006807 nitrogen compound metabolic process; GO:0008152 metabolic process; GO:0009056 catabolic process; GO:0009063 cellular amino acid catabolic process; GO:0009069 serine fami…	GO:0005622 intracellular; GO:0005623 cell; GO:0005737 cytoplasm; GO:0005960 glycine cleavage complex; GO:0032991 protein-containing complex; GO:1902494 catalytic complex; GO:1990204 oxidoreductase complex;	GO:0003824 catalytic activity; GO:0004047 aminomethyltransferase activity; GO:0008168 methyltransferase activity; GO:0016740 transferase activity; GO:0016741 transferase activity, transferring one-carbon groups;	PF01571; PF08669	Aminomethyltransferase folate-binding domain; Glycine cleavage T-protein C-terminal barrel domain	E	KOG2770	Aminomethyl transferase
A0A6J1RSE4	286	K	Aminomethyltransferase OS=Frankliniella occidentalis OX=133901 GN=LOC113201701 PE=3 SV=1	LOC113201701	2	0.69709	3	1	K(1)VAEALIDNAAVK	0.00250384	61.409	1	0.00230887	62.287	1	0.00919465	47.774	3	mitochondria	K00605	gcvT, AMT; aminomethyltransferase [EC:2.1.2.10]	map00260 Glycine, serine and threonine metabolism; map00630 Glyoxylate and dicarboxylate metabolism; map00670 One carbon pool by folate; map01100 Metabolic pathways; map01200 Carbon metabolism	GO:0001505 regulation of neurotransmitter levels; GO:0006082 organic acid metabolic process; GO:0006520 cellular amino acid metabolic process; GO:0006544 glycine metabolic process; GO:0006546 glycine catabolic process; GO:0006807 nitrogen compound metabolic process; GO:0008152 metabolic process; GO:0009056 catabolic process; GO:0009063 cellular amino acid catabolic process; GO:0009069 serine fami…	GO:0005622 intracellular; GO:0005623 cell; GO:0005737 cytoplasm; GO:0005960 glycine cleavage complex; GO:0032991 protein-containing complex; GO:1902494 catalytic complex; GO:1990204 oxidoreductase complex;	GO:0003824 catalytic activity; GO:0004047 aminomethyltransferase activity; GO:0008168 methyltransferase activity; GO:0016740 transferase activity; GO:0016741 transferase activity, transferring one-carbon groups;	PF01571; PF08669	Aminomethyltransferase folate-binding domain; Glycine cleavage T-protein C-terminal barrel domain	E	KOG2770	Aminomethyl transferase
A0A6J1RSE4	256	K	Aminomethyltransferase OS=Frankliniella occidentalis OX=133901 GN=LOC113201701 PE=3 SV=1	LOC113201701	2	0.65319	3	1	TTAAK(1)VAGVPCR	3.17501e-08	107.09	1	1.85485e-15	142.1	1	0.000423789	74.611	3	mitochondria	K00605	gcvT, AMT; aminomethyltransferase [EC:2.1.2.10]	map00260 Glycine, serine and threonine metabolism; map00630 Glyoxylate and dicarboxylate metabolism; map00670 One carbon pool by folate; map01100 Metabolic pathways; map01200 Carbon metabolism	GO:0001505 regulation of neurotransmitter levels; GO:0006082 organic acid metabolic process; GO:0006520 cellular amino acid metabolic process; GO:0006544 glycine metabolic process; GO:0006546 glycine catabolic process; GO:0006807 nitrogen compound metabolic process; GO:0008152 metabolic process; GO:0009056 catabolic process; GO:0009063 cellular amino acid catabolic process; GO:0009069 serine fami…	GO:0005622 intracellular; GO:0005623 cell; GO:0005737 cytoplasm; GO:0005960 glycine cleavage complex; GO:0032991 protein-containing complex; GO:1902494 catalytic complex; GO:1990204 oxidoreductase complex;	GO:0003824 catalytic activity; GO:0004047 aminomethyltransferase activity; GO:0008168 methyltransferase activity; GO:0016740 transferase activity; GO:0016741 transferase activity, transferring one-carbon groups;	PF01571; PF08669	Aminomethyltransferase folate-binding domain; Glycine cleavage T-protein C-terminal barrel domain	E	KOG2770	Aminomethyl transferase
A0A6J1RR48	63	K	Glucose-6-phosphate 1-dehydrogenase OS=Frankliniella occidentalis OX=133901 GN=LOC113201756 PE=3 SV=1	LOC113201756	2	0.60448	3	1	LSIAEVK(1)EK	0.00377352	67.334	1	0.0221092	41.399	1	0.0221092	41.399	3	cytoplasm	K00036	G6PD, zwf; glucose-6-phosphate 1-dehydrogenase [EC:1.1.1.49 1.1.1.363]	map00030 Pentose phosphate pathway; map00480 Glutathione metabolism; map01100 Metabolic pathways; map01200 Carbon metabolism; map05230 Central carbon metabolism in cancer	GO:0006139 nucleobase-containing compound metabolic process; GO:0006725 cellular aromatic compound metabolic process; GO:0006732 coenzyme metabolic process; GO:0006733 oxidoreduction coenzyme metabolic process; GO:0006739 NADP metabolic process; GO:0006753 nucleoside phosphate metabolic process; GO:0006793 phosphorus metabolic process; GO:0006796 phosphate-containing compound metabolic process; G…		GO:0003824 catalytic activity; GO:0004345 glucose-6-phosphate dehydrogenase activity; GO:0016491 oxidoreductase activity; GO:0016614 oxidoreductase activity, acting on CH-OH group of donors; GO:0016616 oxidoreductase activity, acting on the CH-OH group of donors, NAD or NADP as acceptor;	PF00479; PF02781	Glucose-6-phosphate dehydrogenase, NAD binding domain; Glucose-6-phosphate dehydrogenase, C-terminal domain	G	KOG0563	Glucose-6-phosphate 1-dehydrogenase
A0A6J1RS19	80	K	Superoxide dismutase OS=Frankliniella occidentalis OX=133901 GN=LOC113202034 PE=4 SV=1	LOC113202034	2	1.5416	3	1	IETTGK(1)DAILR	0.00325374	61.48	1	0.00238459	64.121	1	0.00467079	57.175	3	cytoplasm,mitochondria	K04569	CCS; copper chaperone for superoxide dismutase	map05014 Amyotrophic lateral sclerosis (ALS)	GO:0006950 response to stress; GO:0006979 response to oxidative stress; GO:0007275 multicellular organism development; GO:0007568 aging; GO:0008340 determination of adult lifespan; GO:0010259 multicellular organism aging; GO:0031647 regulation of protein stability; GO:0032501 multicellular organismal process; GO:0032502 developmental process; GO:0043085 positive regulation of catalytic activity; …	GO:0005622 intracellular; GO:0005623 cell; GO:0005737 cytoplasm; GO:0005777 peroxisome; GO:0042579 microbody; GO:0043226 organelle; GO:0043227 membrane-bounded organelle; GO:0043229 intracellular organelle; GO:0043231 intracellular membrane-bounded organelle;	GO:0005488 binding; GO:0005507 copper ion binding; GO:0008047 enzyme activator activity; GO:0008270 zinc ion binding; GO:0016530 metallochaperone activity; GO:0016531 copper chaperone activity; GO:0016532 superoxide dismutase copper chaperone activity; GO:0030234 enzyme regulator activity; GO:0043167 ion binding; GO:0043169 cation binding; GO:0046872 metal ion binding; GO:0046914 transition metal…	PF00403; PF00080	Heavy-metal-associated domain; Copper/zinc superoxide dismutase (SODC)	P	KOG4656	Copper chaperone for superoxide dismutase
A0A6J1RS86	7815	K	uncharacterized protein LOC113202088 OS=Frankliniella occidentalis OX=133901 GN=LOC113202088 PE=4 SV=1	LOC113202088	2	0.93386	3	1	AEASPK(1)AGSLER	0.00520296	53.448	1	0.002611	60.157	1	0.0036675	56.139	3	nucleus	K19326	SYNE1; nesprin-1					PF00307; PF00435	Calponin homology (CH) domain; Spectrin repeat	Z	KOG0516	Dystonin, GAS (Growth-arrest-specific protein), and related proteins
A0A6J1RS86	7832	K	uncharacterized protein LOC113202088 OS=Frankliniella occidentalis OX=133901 GN=LOC113202088 PE=4 SV=1	LOC113202088	2	-0.20509	4	1	QTSPVGENIIK(1)VK	0.00211959	59.227	1	0.00135172	64.104	1	0.00924637	44.511	3	nucleus	K19326	SYNE1; nesprin-1					PF00307; PF00435	Calponin homology (CH) domain; Spectrin repeat	Z	KOG0516	Dystonin, GAS (Growth-arrest-specific protein), and related proteins
A0A6J1RWN8	743	K	myosin heavy chain, muscle isoform X17 OS=Frankliniella occidentalis OX=133901 GN=LOC113201709 PE=3 SV=1	LOC113201709	2	-0.037756	4	1	EPEPK(1)DAAAK	0.00149051	73.887	1	0.00330734	65.627	1	0.00284951	66.92	3	cytoplasm	K17751	MYH6_7; myosin heavy chain 6/7	map04022 cGMP-PKG signaling pathway; map04260 Cardiac muscle contraction; map04261 Adrenergic signaling in cardiomyocytes; map04919 Thyroid hormone signaling pathway; map05410 Hypertrophic cardiomyopathy (HCM); map05414 Dilated cardiomyopathy (DCM); map05416 Viral myocarditis	GO:0000003 reproduction; GO:0001667 ameboidal-type cell migration; GO:0002064 epithelial cell development; GO:0002065 columnar/cuboidal epithelial cell differentiation; GO:0002066 columnar/cuboidal epithelial cell development; GO:0003006 developmental process involved in reproduction; GO:0003008 system process; GO:0003012 muscle system process; GO:0006928 movement of cell or subcellular component…	GO:0005622 intracellular; GO:0005623 cell; GO:0005694 chromosome; GO:0005700 polytene chromosome; GO:0005703 polytene chromosome puff; GO:0005737 cytoplasm; GO:0005856 cytoskeleton; GO:0015629 actin cytoskeleton; GO:0016459 myosin complex; GO:0030016 myofibril; GO:0030017 sarcomere; GO:0031672 A band; GO:0032991 protein-containing complex; GO:0043226 organelle; GO:0043228 non-membrane-bounded org…	GO:0003824 catalytic activity; GO:0005198 structural molecule activity; GO:0005488 binding; GO:0005515 protein binding; GO:0008307 structural constituent of muscle; GO:0016462 pyrophosphatase activity; GO:0016787 hydrolase activity; GO:0016817 hydrolase activity, acting on acid anhydrides; GO:0016818 hydrolase activity, acting on acid anhydrides, in phosphorus-containing anhydrides; GO:0016887 AT…	PF02736; PF00063	Myosin N-terminal SH3-like domain; Myosin head (motor domain)	Z	KOG0161	Myosin class II heavy chain
A0A6J1RSM6	252	K	Succinate dehydrogenase [ubiquinone] iron-sulfur subunit, mitochondrial OS=Frankliniella occidentalis OX=133901 GN=LOC113202062 PE=3 SV=1	LOC113202062	2	-0.23835	3	1	GLNPGK(1)AISEIK	0.000765224	70.089	1	0.00238158	61.11	1	0.00238158	61.11	3	mitochondria	K00235	SDHB, SDH2; succinate dehydrogenase (ubiquinone) iron-sulfur subunit [EC:1.3.5.1]	map00020 Citrate cycle (TCA cycle); map00190 Oxidative phosphorylation; map01100 Metabolic pathways; map01200 Carbon metabolism; map04714 Thermogenesis; map04932 Non-alcoholic fatty liver disease (NAFLD); map05010 Alzheimer disease; map05012 Parkinson disease; map05016 Huntington disease				PF13085; PF13534	2Fe-2S iron-sulfur cluster binding domain; 4Fe-4S dicluster domain	C	KOG3049	Succinate dehydrogenase, Fe-S protein subunit
A0A6J1RST5	491	K	vigilin OS=Frankliniella occidentalis OX=133901 GN=LOC113201772 PE=4 SV=1	LOC113201772	2	-3.8728	5	1	DK(1)DVIIDHR	0.00172211	81.017	1	0.00505619	63.624	1	0.00177247	81.017	3	cytoplasm				GO:0006323 DNA packaging; GO:0006325 chromatin organization; GO:0006333 chromatin assembly or disassembly; GO:0006338 chromatin remodeling; GO:0006417 regulation of translation; GO:0006996 organelle organization; GO:0007059 chromosome segregation; GO:0009889 regulation of biosynthetic process; GO:0009891 positive regulation of biosynthetic process; GO:0009893 positive regulation of metabolic proc…	GO:0000785 chromatin; GO:0000792 heterochromatin; GO:0005622 intracellular; GO:0005623 cell; GO:0005634 nucleus; GO:0005694 chromosome; GO:0005700 polytene chromosome; GO:0005701 polytene chromosome chromocenter; GO:0010369 chromocenter; GO:0032991 protein-containing complex; GO:0043226 organelle; GO:0043227 membrane-bounded organelle; GO:0043228 non-membrane-bounded organelle; GO:0043229 intrace…	GO:0003676 nucleic acid binding; GO:0003677 DNA binding; GO:0003690 double-stranded DNA binding; GO:0003696 satellite DNA binding; GO:0003697 single-stranded DNA binding; GO:0003723 RNA binding; GO:0003729 mRNA binding; GO:0003730 mRNA 3'-UTR binding; GO:0005488 binding; GO:0043565 sequence-specific DNA binding; GO:0097159 organic cyclic compound binding; GO:1901363 heterocyclic compound binding;…	PF00013	KH domain	I	KOG2208	Vigilin
A0A6J1RST5	841	K	vigilin OS=Frankliniella occidentalis OX=133901 GN=LOC113201772 PE=4 SV=1	LOC113201772	2	1.1557	3	1	ECIEAAK(1)TR	0.0133597	49.3	1	0.0208023	42.336	1	0.00730813	59.067	3	cytoplasm				GO:0006323 DNA packaging; GO:0006325 chromatin organization; GO:0006333 chromatin assembly or disassembly; GO:0006338 chromatin remodeling; GO:0006417 regulation of translation; GO:0006996 organelle organization; GO:0007059 chromosome segregation; GO:0009889 regulation of biosynthetic process; GO:0009891 positive regulation of biosynthetic process; GO:0009893 positive regulation of metabolic proc…	GO:0000785 chromatin; GO:0000792 heterochromatin; GO:0005622 intracellular; GO:0005623 cell; GO:0005634 nucleus; GO:0005694 chromosome; GO:0005700 polytene chromosome; GO:0005701 polytene chromosome chromocenter; GO:0010369 chromocenter; GO:0032991 protein-containing complex; GO:0043226 organelle; GO:0043227 membrane-bounded organelle; GO:0043228 non-membrane-bounded organelle; GO:0043229 intrace…	GO:0003676 nucleic acid binding; GO:0003677 DNA binding; GO:0003690 double-stranded DNA binding; GO:0003696 satellite DNA binding; GO:0003697 single-stranded DNA binding; GO:0003723 RNA binding; GO:0003729 mRNA binding; GO:0003730 mRNA 3'-UTR binding; GO:0005488 binding; GO:0043565 sequence-specific DNA binding; GO:0097159 organic cyclic compound binding; GO:1901363 heterocyclic compound binding;…	PF00013	KH domain	I	KOG2208	Vigilin
A0A6J1RST5	501	K	vigilin OS=Frankliniella occidentalis OX=133901 GN=LOC113201772 PE=4 SV=1	LOC113201772	2	0.8739	3	1	YFK(1)SLIGTK	0.0111295	52.49	1	0.015095	46.819	1	0.018801	43.77	3	cytoplasm				GO:0006323 DNA packaging; GO:0006325 chromatin organization; GO:0006333 chromatin assembly or disassembly; GO:0006338 chromatin remodeling; GO:0006417 regulation of translation; GO:0006996 organelle organization; GO:0007059 chromosome segregation; GO:0009889 regulation of biosynthetic process; GO:0009891 positive regulation of biosynthetic process; GO:0009893 positive regulation of metabolic proc…	GO:0000785 chromatin; GO:0000792 heterochromatin; GO:0005622 intracellular; GO:0005623 cell; GO:0005634 nucleus; GO:0005694 chromosome; GO:0005700 polytene chromosome; GO:0005701 polytene chromosome chromocenter; GO:0010369 chromocenter; GO:0032991 protein-containing complex; GO:0043226 organelle; GO:0043227 membrane-bounded organelle; GO:0043228 non-membrane-bounded organelle; GO:0043229 intrace…	GO:0003676 nucleic acid binding; GO:0003677 DNA binding; GO:0003690 double-stranded DNA binding; GO:0003696 satellite DNA binding; GO:0003697 single-stranded DNA binding; GO:0003723 RNA binding; GO:0003729 mRNA binding; GO:0003730 mRNA 3'-UTR binding; GO:0005488 binding; GO:0043565 sequence-specific DNA binding; GO:0097159 organic cyclic compound binding; GO:1901363 heterocyclic compound binding;…	PF00013	KH domain	I	KOG2208	Vigilin
A0A6J1RZT6	1491	K	filamin-A isoform X3 OS=Frankliniella occidentalis OX=133901 GN=LOC113202196 PE=4 SV=1	LOC113202196	2	0.016836	3	1	EVGEHVVSVK(1)K	4.2524e-39	191.53	1	1.25526e-16	157.68	1	1.53769e-25	174.4	3	cytoplasm	K04437	FLNA; filamin	map04010 MAPK signaling pathway; map04510 Focal adhesion; map05132 Salmonella infection; map05205 Proteoglycans in cancer	GO:0000003 reproduction; GO:0000902 cell morphogenesis; GO:0000904 cell morphogenesis involved in differentiation; GO:0002009 morphogenesis of an epithelium; GO:0002064 epithelial cell development; GO:0002065 columnar/cuboidal epithelial cell differentiation; GO:0002066 columnar/cuboidal epithelial cell development; GO:0002682 regulation of immune system process; GO:0002683 negative regulation of…	GO:0005576 extracellular region; GO:0005622 intracellular; GO:0005623 cell; GO:0005737 cytoplasm; GO:0005856 cytoskeleton; GO:0005886 plasma membrane; GO:0015629 actin cytoskeleton; GO:0016020 membrane; GO:0030016 myofibril; GO:0030017 sarcomere; GO:0030018 Z disc; GO:0031674 I band; GO:0035182 female germline ring canal outer rim; GO:0035183 female germline ring canal inner rim; GO:0035324 femal…	GO:0003779 actin binding; GO:0005488 binding; GO:0005515 protein binding; GO:0008092 cytoskeletal protein binding;	PF00307; PF00630	Calponin homology (CH) domain; Filamin/ABP280 repeat	Z	KOG0518	Actin-binding cytoskeleton protein, filamin
A0A6J1RZT6	2004	K	filamin-A isoform X3 OS=Frankliniella occidentalis OX=133901 GN=LOC113202196 PE=4 SV=1	LOC113202196	3	-1.7256	3	1	GAQESSSVVVETVHK(1)VSK	0.000616422	60.334	1	1.29008e-08	62.94	1	0.00089974	55.437	3	cytoplasm	K04437	FLNA; filamin	map04010 MAPK signaling pathway; map04510 Focal adhesion; map05132 Salmonella infection; map05205 Proteoglycans in cancer	GO:0000003 reproduction; GO:0000902 cell morphogenesis; GO:0000904 cell morphogenesis involved in differentiation; GO:0002009 morphogenesis of an epithelium; GO:0002064 epithelial cell development; GO:0002065 columnar/cuboidal epithelial cell differentiation; GO:0002066 columnar/cuboidal epithelial cell development; GO:0002682 regulation of immune system process; GO:0002683 negative regulation of…	GO:0005576 extracellular region; GO:0005622 intracellular; GO:0005623 cell; GO:0005737 cytoplasm; GO:0005856 cytoskeleton; GO:0005886 plasma membrane; GO:0015629 actin cytoskeleton; GO:0016020 membrane; GO:0030016 myofibril; GO:0030017 sarcomere; GO:0030018 Z disc; GO:0031674 I band; GO:0035182 female germline ring canal outer rim; GO:0035183 female germline ring canal inner rim; GO:0035324 femal…	GO:0003779 actin binding; GO:0005488 binding; GO:0005515 protein binding; GO:0008092 cytoskeletal protein binding;	PF00307; PF00630	Calponin homology (CH) domain; Filamin/ABP280 repeat	Z	KOG0518	Actin-binding cytoskeleton protein, filamin
A0A6J1RZT6	1417	K	filamin-A isoform X3 OS=Frankliniella occidentalis OX=133901 GN=LOC113202196 PE=4 SV=1	LOC113202196	2	1.2671	3	1	GSPYNAK(1)ITGEGR	0.0137704	40.941	1	0.00736846	45.992	1	0.0137704	40.941	3	cytoplasm	K04437	FLNA; filamin	map04010 MAPK signaling pathway; map04510 Focal adhesion; map05132 Salmonella infection; map05205 Proteoglycans in cancer	GO:0000003 reproduction; GO:0000902 cell morphogenesis; GO:0000904 cell morphogenesis involved in differentiation; GO:0002009 morphogenesis of an epithelium; GO:0002064 epithelial cell development; GO:0002065 columnar/cuboidal epithelial cell differentiation; GO:0002066 columnar/cuboidal epithelial cell development; GO:0002682 regulation of immune system process; GO:0002683 negative regulation of…	GO:0005576 extracellular region; GO:0005622 intracellular; GO:0005623 cell; GO:0005737 cytoplasm; GO:0005856 cytoskeleton; GO:0005886 plasma membrane; GO:0015629 actin cytoskeleton; GO:0016020 membrane; GO:0030016 myofibril; GO:0030017 sarcomere; GO:0030018 Z disc; GO:0031674 I band; GO:0035182 female germline ring canal outer rim; GO:0035183 female germline ring canal inner rim; GO:0035324 femal…	GO:0003779 actin binding; GO:0005488 binding; GO:0005515 protein binding; GO:0008092 cytoskeletal protein binding;	PF00307; PF00630	Calponin homology (CH) domain; Filamin/ABP280 repeat	Z	KOG0518	Actin-binding cytoskeleton protein, filamin
A0A6J1RZT6	1410	K	filamin-A isoform X3 OS=Frankliniella occidentalis OX=133901 GN=LOC113202196 PE=4 SV=1	LOC113202196	2	-0.97879	3	1	HIK(1)GSPYNAK	1.73868e-05	101.48	1	3.48197e-09	130.01	1	0.00865851	53.567	3	cytoplasm	K04437	FLNA; filamin	map04010 MAPK signaling pathway; map04510 Focal adhesion; map05132 Salmonella infection; map05205 Proteoglycans in cancer	GO:0000003 reproduction; GO:0000902 cell morphogenesis; GO:0000904 cell morphogenesis involved in differentiation; GO:0002009 morphogenesis of an epithelium; GO:0002064 epithelial cell development; GO:0002065 columnar/cuboidal epithelial cell differentiation; GO:0002066 columnar/cuboidal epithelial cell development; GO:0002682 regulation of immune system process; GO:0002683 negative regulation of…	GO:0005576 extracellular region; GO:0005622 intracellular; GO:0005623 cell; GO:0005737 cytoplasm; GO:0005856 cytoskeleton; GO:0005886 plasma membrane; GO:0015629 actin cytoskeleton; GO:0016020 membrane; GO:0030016 myofibril; GO:0030017 sarcomere; GO:0030018 Z disc; GO:0031674 I band; GO:0035182 female germline ring canal outer rim; GO:0035183 female germline ring canal inner rim; GO:0035324 femal…	GO:0003779 actin binding; GO:0005488 binding; GO:0005515 protein binding; GO:0008092 cytoskeletal protein binding;	PF00307; PF00630	Calponin homology (CH) domain; Filamin/ABP280 repeat	Z	KOG0518	Actin-binding cytoskeleton protein, filamin
A0A6J1RZT6	1509	K	filamin-A isoform X3 OS=Frankliniella occidentalis OX=133901 GN=LOC113202196 PE=4 SV=1	LOC113202196	2	0.053899	3	1	ITVADK(1)EVGDAK	1.28149e-07	102.87	1	0.0115372	44.511	1	0.000630103	71.879	3	cytoplasm	K04437	FLNA; filamin	map04010 MAPK signaling pathway; map04510 Focal adhesion; map05132 Salmonella infection; map05205 Proteoglycans in cancer	GO:0000003 reproduction; GO:0000902 cell morphogenesis; GO:0000904 cell morphogenesis involved in differentiation; GO:0002009 morphogenesis of an epithelium; GO:0002064 epithelial cell development; GO:0002065 columnar/cuboidal epithelial cell differentiation; GO:0002066 columnar/cuboidal epithelial cell development; GO:0002682 regulation of immune system process; GO:0002683 negative regulation of…	GO:0005576 extracellular region; GO:0005622 intracellular; GO:0005623 cell; GO:0005737 cytoplasm; GO:0005856 cytoskeleton; GO:0005886 plasma membrane; GO:0015629 actin cytoskeleton; GO:0016020 membrane; GO:0030016 myofibril; GO:0030017 sarcomere; GO:0030018 Z disc; GO:0031674 I band; GO:0035182 female germline ring canal outer rim; GO:0035183 female germline ring canal inner rim; GO:0035324 femal…	GO:0003779 actin binding; GO:0005488 binding; GO:0005515 protein binding; GO:0008092 cytoskeletal protein binding;	PF00307; PF00630	Calponin homology (CH) domain; Filamin/ABP280 repeat	Z	KOG0518	Actin-binding cytoskeleton protein, filamin
A0A6J1RZT6	1758	K	filamin-A isoform X3 OS=Frankliniella occidentalis OX=133901 GN=LOC113202196 PE=4 SV=1	LOC113202196	2	-0.43946	3	1	K(1)DGSCYVSYR	0.000906499	80.245	1	0.0169847	48.568	1	0.0293695	41.242	3	cytoplasm	K04437	FLNA; filamin	map04010 MAPK signaling pathway; map04510 Focal adhesion; map05132 Salmonella infection; map05205 Proteoglycans in cancer	GO:0000003 reproduction; GO:0000902 cell morphogenesis; GO:0000904 cell morphogenesis involved in differentiation; GO:0002009 morphogenesis of an epithelium; GO:0002064 epithelial cell development; GO:0002065 columnar/cuboidal epithelial cell differentiation; GO:0002066 columnar/cuboidal epithelial cell development; GO:0002682 regulation of immune system process; GO:0002683 negative regulation of…	GO:0005576 extracellular region; GO:0005622 intracellular; GO:0005623 cell; GO:0005737 cytoplasm; GO:0005856 cytoskeleton; GO:0005886 plasma membrane; GO:0015629 actin cytoskeleton; GO:0016020 membrane; GO:0030016 myofibril; GO:0030017 sarcomere; GO:0030018 Z disc; GO:0031674 I band; GO:0035182 female germline ring canal outer rim; GO:0035183 female germline ring canal inner rim; GO:0035324 femal…	GO:0003779 actin binding; GO:0005488 binding; GO:0005515 protein binding; GO:0008092 cytoskeletal protein binding;	PF00307; PF00630	Calponin homology (CH) domain; Filamin/ABP280 repeat	Z	KOG0518	Actin-binding cytoskeleton protein, filamin
A0A6J1RSW6	226	K	Aminopeptidase OS=Frankliniella occidentalis OX=133901 GN=LOC113202215 PE=3 SV=1	LOC113202215	2	-0.16336	3	1	VYTPLK(1)K	0.00972256	85.265	1	0.00972256	85.265	1	0.0101728	84.244	3	cytoplasm	K08776	NPEPPS; puromycin-sensitive aminopeptidase [EC:3.4.11.-]		GO:0006508 proteolysis; GO:0006518 peptide metabolic process; GO:0006807 nitrogen compound metabolic process; GO:0008152 metabolic process; GO:0009056 catabolic process; GO:0009987 cellular process; GO:0019538 protein metabolic process; GO:0034641 cellular nitrogen compound metabolic process; GO:0043170 macromolecule metabolic process; GO:0043171 peptide catabolic process; GO:0043603 cellular ami…	GO:0005622 intracellular; GO:0005623 cell; GO:0005737 cytoplasm;	GO:0003824 catalytic activity; GO:0004177 aminopeptidase activity; GO:0005488 binding; GO:0008233 peptidase activity; GO:0008235 metalloexopeptidase activity; GO:0008237 metallopeptidase activity; GO:0008238 exopeptidase activity; GO:0008270 zinc ion binding; GO:0016787 hydrolase activity; GO:0033218 amide binding; GO:0042277 peptide binding; GO:0043167 ion binding; GO:0043169 cation binding; GO:…	PF01433; PF11838	Peptidase family M1; Domain of unknown function (DUF3358)	O	KOG1046	Puromycin-sensitive aminopeptidase and related aminopeptidases
A0A6J1RVA6	13	K	14-3-3 protein zeta isoform X1 OS=Frankliniella occidentalis OX=133901 GN=LOC113202324 PE=3 SV=1	LOC113202324	2	0.195	7	1	AK(1)LAEQAER	0.0035002	70.028	1	0.0018848	78.939	1	0.00592826	62.463	3	cytoplasm	K16197	YWHAB_Q_Z; 14-3-3 protein beta/theta/zeta	map04013 MAPK signaling pathway - fly; map04110 Cell cycle; map04114 Oocyte meiosis; map04151 PI3K-Akt signaling pathway; map04212 Longevity regulating pathway - worm; map04390 Hippo signaling pathway; map04391 Hippo signaling pathway - fly; map05160 Hepatitis C; map05161 Hepatitis B; map05203 Viral carcinogenesis	GO:0000003 reproduction; GO:0000226 microtubule cytoskeleton organization; GO:0000278 mitotic cell cycle; GO:0001709 cell fate determination; GO:0001932 regulation of protein phosphorylation; GO:0001933 negative regulation of protein phosphorylation; GO:0003006 developmental process involved in reproduction; GO:0003008 system process; GO:0006457 protein folding; GO:0006469 negative regulation of …	GO:0005576 extracellular region; GO:0005622 intracellular; GO:0005623 cell; GO:0005634 nucleus; GO:0043226 organelle; GO:0043227 membrane-bounded organelle; GO:0043229 intracellular organelle; GO:0043231 intracellular membrane-bounded organelle; GO:0045171 intercellular bridge; GO:0045172 germline ring canal;	GO:0004857 enzyme inhibitor activity; GO:0004860 protein kinase inhibitor activity; GO:0005488 binding; GO:0005515 protein binding; GO:0008426 protein kinase C inhibitor activity; GO:0019207 kinase regulator activity; GO:0019210 kinase inhibitor activity; GO:0019887 protein kinase regulator activity; GO:0030234 enzyme regulator activity; GO:0030291 protein serine/threonine kinase inhibitor activi…	PF00244	14-3-3 protein	O	KOG0841	Multifunctional chaperone (14-3-3 family)
A0A6J1RVA6	117	K	14-3-3 protein zeta isoform X1 OS=Frankliniella occidentalis OX=133901 GN=LOC113202324 PE=3 SV=1	LOC113202324	2	0.1616	6	1	ASNAESK(1)VFYLK	9.68089e-08	104.24	1	3.12896e-05	86.772	1	0.000845206	69.03	3	cytoplasm	K16197	YWHAB_Q_Z; 14-3-3 protein beta/theta/zeta	map04013 MAPK signaling pathway - fly; map04110 Cell cycle; map04114 Oocyte meiosis; map04151 PI3K-Akt signaling pathway; map04212 Longevity regulating pathway - worm; map04390 Hippo signaling pathway; map04391 Hippo signaling pathway - fly; map05160 Hepatitis C; map05161 Hepatitis B; map05203 Viral carcinogenesis	GO:0000003 reproduction; GO:0000226 microtubule cytoskeleton organization; GO:0000278 mitotic cell cycle; GO:0001709 cell fate determination; GO:0001932 regulation of protein phosphorylation; GO:0001933 negative regulation of protein phosphorylation; GO:0003006 developmental process involved in reproduction; GO:0003008 system process; GO:0006457 protein folding; GO:0006469 negative regulation of …	GO:0005576 extracellular region; GO:0005622 intracellular; GO:0005623 cell; GO:0005634 nucleus; GO:0043226 organelle; GO:0043227 membrane-bounded organelle; GO:0043229 intracellular organelle; GO:0043231 intracellular membrane-bounded organelle; GO:0045171 intercellular bridge; GO:0045172 germline ring canal;	GO:0004857 enzyme inhibitor activity; GO:0004860 protein kinase inhibitor activity; GO:0005488 binding; GO:0005515 protein binding; GO:0008426 protein kinase C inhibitor activity; GO:0019207 kinase regulator activity; GO:0019210 kinase inhibitor activity; GO:0019887 protein kinase regulator activity; GO:0030234 enzyme regulator activity; GO:0030291 protein serine/threonine kinase inhibitor activi…	PF00244	14-3-3 protein	O	KOG0841	Multifunctional chaperone (14-3-3 family)
A0A6J1RTE7	159	K	14-3-3 protein zeta isoform X2 OS=Frankliniella occidentalis OX=133901 GN=LOC113202324 PE=3 SV=1	LOC113202324	2	2.4366	3	1	AYQEAFDIAK(1)SK	0.000105302	83.204	1	0.00305315	58.32	1	0.00618531	51.726	3	cytoplasm	K16197	YWHAB_Q_Z; 14-3-3 protein beta/theta/zeta	map04013 MAPK signaling pathway - fly; map04110 Cell cycle; map04114 Oocyte meiosis; map04151 PI3K-Akt signaling pathway; map04212 Longevity regulating pathway - worm; map04390 Hippo signaling pathway; map04391 Hippo signaling pathway - fly; map05160 Hepatitis C; map05161 Hepatitis B; map05203 Viral carcinogenesis	GO:0000003 reproduction; GO:0000226 microtubule cytoskeleton organization; GO:0000278 mitotic cell cycle; GO:0001709 cell fate determination; GO:0001932 regulation of protein phosphorylation; GO:0001933 negative regulation of protein phosphorylation; GO:0003006 developmental process involved in reproduction; GO:0003008 system process; GO:0006457 protein folding; GO:0006469 negative regulation of …	GO:0005576 extracellular region; GO:0005622 intracellular; GO:0005623 cell; GO:0005634 nucleus; GO:0043226 organelle; GO:0043227 membrane-bounded organelle; GO:0043229 intracellular organelle; GO:0043231 intracellular membrane-bounded organelle; GO:0045171 intercellular bridge; GO:0045172 germline ring canal;	GO:0004857 enzyme inhibitor activity; GO:0004860 protein kinase inhibitor activity; GO:0005488 binding; GO:0005515 protein binding; GO:0008426 protein kinase C inhibitor activity; GO:0019207 kinase regulator activity; GO:0019210 kinase inhibitor activity; GO:0019887 protein kinase regulator activity; GO:0030234 enzyme regulator activity; GO:0030291 protein serine/threonine kinase inhibitor activi…	PF00244	14-3-3 protein	O	KOG0841	Multifunctional chaperone (14-3-3 family)
A0A6J1RVA6	5	K	14-3-3 protein zeta isoform X1 OS=Frankliniella occidentalis OX=133901 GN=LOC113202324 PE=3 SV=1	LOC113202324	2	-1.0542	3	1	SVDK(1)EELVQR	1.58718e-09	129.89	1	2.08368e-05	96.229	1	0.0023877	60.255	3	cytoplasm	K16197	YWHAB_Q_Z; 14-3-3 protein beta/theta/zeta	map04013 MAPK signaling pathway - fly; map04110 Cell cycle; map04114 Oocyte meiosis; map04151 PI3K-Akt signaling pathway; map04212 Longevity regulating pathway - worm; map04390 Hippo signaling pathway; map04391 Hippo signaling pathway - fly; map05160 Hepatitis C; map05161 Hepatitis B; map05203 Viral carcinogenesis	GO:0000003 reproduction; GO:0000226 microtubule cytoskeleton organization; GO:0000278 mitotic cell cycle; GO:0001709 cell fate determination; GO:0001932 regulation of protein phosphorylation; GO:0001933 negative regulation of protein phosphorylation; GO:0003006 developmental process involved in reproduction; GO:0003008 system process; GO:0006457 protein folding; GO:0006469 negative regulation of …	GO:0005576 extracellular region; GO:0005622 intracellular; GO:0005623 cell; GO:0005634 nucleus; GO:0043226 organelle; GO:0043227 membrane-bounded organelle; GO:0043229 intracellular organelle; GO:0043231 intracellular membrane-bounded organelle; GO:0045171 intercellular bridge; GO:0045172 germline ring canal;	GO:0004857 enzyme inhibitor activity; GO:0004860 protein kinase inhibitor activity; GO:0005488 binding; GO:0005515 protein binding; GO:0008426 protein kinase C inhibitor activity; GO:0019207 kinase regulator activity; GO:0019210 kinase inhibitor activity; GO:0019887 protein kinase regulator activity; GO:0030234 enzyme regulator activity; GO:0030291 protein serine/threonine kinase inhibitor activi…	PF00244	14-3-3 protein	O	KOG0841	Multifunctional chaperone (14-3-3 family)
A0A6J1RTK4	438	K	aldehyde dehydrogenase, mitochondrial OS=Frankliniella occidentalis OX=133901 GN=LOC113202362 PE=3 SV=1	LOC113202362	2	0.45717	4	1	FK(1)NLDEVIQR	0.000105972	91.313	1	0.000121308	90.05	1	0.00530283	60.255	3	mitochondria	K00128	ALDH; aldehyde dehydrogenase (NAD+) [EC:1.2.1.3]	map00010 Glycolysis / Gluconeogenesis; map00053 Ascorbate and aldarate metabolism; map00071 Fatty acid degradation; map00280 Valine, leucine and isoleucine degradation; map00310 Lysine degradation; map00330 Arginine and proline metabolism; map00340 Histidine metabolism; map00380 Tryptophan metabolism; map00410 beta-Alanine metabolism; map00561 Glycerolipid metabolism; map00620 Pyruvate metabolism…	GO:0006081 cellular aldehyde metabolic process; GO:0006082 organic acid metabolic process; GO:0006090 pyruvate metabolic process; GO:0006117 acetaldehyde metabolic process; GO:0008152 metabolic process; GO:0009636 response to toxic substance; GO:0009987 cellular process; GO:0010033 response to organic substance; GO:0010941 regulation of cell death; GO:0019752 carboxylic acid metabolic process; GO…	GO:0005622 intracellular; GO:0005623 cell; GO:0005737 cytoplasm; GO:0005739 mitochondrion; GO:0005759 mitochondrial matrix; GO:0031974 membrane-enclosed lumen; GO:0043226 organelle; GO:0043227 membrane-bounded organelle; GO:0043229 intracellular organelle; GO:0043231 intracellular membrane-bounded organelle; GO:0043233 organelle lumen; GO:0070013 intracellular organelle lumen;	GO:0003824 catalytic activity; GO:0004029 aldehyde dehydrogenase (NAD+) activity; GO:0008774 acetaldehyde dehydrogenase (acetylating) activity; GO:0016491 oxidoreductase activity; GO:0016620 oxidoreductase activity, acting on the aldehyde or oxo group of donors, NAD or NADP as acceptor; GO:0016903 oxidoreductase activity, acting on the aldehyde or oxo group of donors;			C	KOG2450	Aldehyde dehydrogenase
A0A6J1RTK4	521	K	aldehyde dehydrogenase, mitochondrial OS=Frankliniella occidentalis OX=133901 GN=LOC113202362 PE=3 SV=1	LOC113202362	2	0.19759	3	1	SVIVK(1)VPQK	0.0084944	56.258	1	0.0210052	42.19	1	0.0145469	47.603	3	mitochondria	K00128	ALDH; aldehyde dehydrogenase (NAD+) [EC:1.2.1.3]	map00010 Glycolysis / Gluconeogenesis; map00053 Ascorbate and aldarate metabolism; map00071 Fatty acid degradation; map00280 Valine, leucine and isoleucine degradation; map00310 Lysine degradation; map00330 Arginine and proline metabolism; map00340 Histidine metabolism; map00380 Tryptophan metabolism; map00410 beta-Alanine metabolism; map00561 Glycerolipid metabolism; map00620 Pyruvate metabolism…	GO:0006081 cellular aldehyde metabolic process; GO:0006082 organic acid metabolic process; GO:0006090 pyruvate metabolic process; GO:0006117 acetaldehyde metabolic process; GO:0008152 metabolic process; GO:0009636 response to toxic substance; GO:0009987 cellular process; GO:0010033 response to organic substance; GO:0010941 regulation of cell death; GO:0019752 carboxylic acid metabolic process; GO…	GO:0005622 intracellular; GO:0005623 cell; GO:0005737 cytoplasm; GO:0005739 mitochondrion; GO:0005759 mitochondrial matrix; GO:0031974 membrane-enclosed lumen; GO:0043226 organelle; GO:0043227 membrane-bounded organelle; GO:0043229 intracellular organelle; GO:0043231 intracellular membrane-bounded organelle; GO:0043233 organelle lumen; GO:0070013 intracellular organelle lumen;	GO:0003824 catalytic activity; GO:0004029 aldehyde dehydrogenase (NAD+) activity; GO:0008774 acetaldehyde dehydrogenase (acetylating) activity; GO:0016491 oxidoreductase activity; GO:0016620 oxidoreductase activity, acting on the aldehyde or oxo group of donors, NAD or NADP as acceptor; GO:0016903 oxidoreductase activity, acting on the aldehyde or oxo group of donors;			C	KOG2450	Aldehyde dehydrogenase
A0A6J1RTM3	86	K	cuticle protein 16.5-like OS=Frankliniella occidentalis OX=133901 GN=LOC113202381 PE=4 SV=1	LOC113202381	3	-0.011385	3	1	SGDHVVGQYSLVEPDGTK(1)R	1.57426e-07	93.371	1	0.00035964	58.693	1	7.83878e-05	71.592	3	extracellular
A0A6J1RW74	100	K	endocuticle structural glycoprotein SgAbd-2-like OS=Frankliniella occidentalis OX=133901 GN=LOC113202524 PE=4 SV=1	LOC113202524	2	-0.096146	4	1	MEQAALEK(1)DAGK	1.51244e-08	107.65	1	0.000498938	71.879	1	0.00913555	44.511	3	extracellular
A0A6J1RW74	85	K	endocuticle structural glycoprotein SgAbd-2-like OS=Frankliniella occidentalis OX=133901 GN=LOC113202524 PE=4 SV=1	LOC113202524	3	-2.6928	3	1	YLYHFK(1)TNNGIAK	0.000562001	66.004	1	0.00122683	58.098	1	0.00120819	58.32	3	extracellular
A0A6J1RTZ4	137	K	larval cuticle protein A3A-like OS=Frankliniella occidentalis OX=133901 GN=LOC113202389 PE=4 SV=1	LOC113202389	2	-0.36751	3	1	QPAK(1)VAIAK	0.000444431	97.813	1	0.0159272	45.829	1	0.00102389	90.05	3	extracellular				GO:0007275 multicellular organism development; GO:0032501 multicellular organismal process; GO:0032502 developmental process; GO:0040003 chitin-based cuticle development; GO:0042335 cuticle development; GO:0048856 anatomical structure development;	GO:0005576 extracellular region; GO:0031012 extracellular matrix;	GO:0005198 structural molecule activity; GO:0005214 structural constituent of chitin-based cuticle; GO:0008010 structural constituent of chitin-based larval cuticle; GO:0042302 structural constituent of cuticle;
A0A6J1RTZ4	142	K	larval cuticle protein A3A-like OS=Frankliniella occidentalis OX=133901 GN=LOC113202389 PE=4 SV=1	LOC113202389	2	-0.63731	3	1	VAIAK(1)VAVAPAIAK	0.000146002	84.365	1	0.00117472	67.997	1	0.000146002	84.365	3	extracellular				GO:0007275 multicellular organism development; GO:0032501 multicellular organismal process; GO:0032502 developmental process; GO:0040003 chitin-based cuticle development; GO:0042335 cuticle development; GO:0048856 anatomical structure development;	GO:0005576 extracellular region; GO:0031012 extracellular matrix;	GO:0005198 structural molecule activity; GO:0005214 structural constituent of chitin-based cuticle; GO:0008010 structural constituent of chitin-based larval cuticle; GO:0042302 structural constituent of cuticle;
A0A6J1RTZ8	86	K	Acyl carrier protein OS=Frankliniella occidentalis OX=133901 GN=LOC113202459 PE=3 SV=1	LOC113202459	2	-0.73445	3	1	LFDK(1)VNPEK	0.00221837	76.228	1	0.00446838	66.056	1	0.0067675	60.398	3	mitochondria	K03955	NDUFAB1; NADH dehydrogenase (ubiquinone) 1 alpha/beta subcomplex 1, acyl-carrier protein	map00190 Oxidative phosphorylation; map01100 Metabolic pathways; map04714 Thermogenesis; map04723 Retrograde endocannabinoid signaling; map04932 Non-alcoholic fatty liver disease (NAFLD); map05010 Alzheimer disease; map05012 Parkinson disease; map05016 Huntington disease	GO:0005975 carbohydrate metabolic process; GO:0006082 organic acid metabolic process; GO:0006091 generation of precursor metabolites and energy; GO:0006119 oxidative phosphorylation; GO:0006120 mitochondrial electron transport, NADH to ubiquinone; GO:0006139 nucleobase-containing compound metabolic process; GO:0006163 purine nucleotide metabolic process; GO:0006629 lipid metabolic process; GO:000…	GO:0005622 intracellular; GO:0005623 cell; GO:0005737 cytoplasm; GO:0005739 mitochondrion; GO:0005829 cytosol; GO:0043226 organelle; GO:0043227 membrane-bounded organelle; GO:0043229 intracellular organelle; GO:0043231 intracellular membrane-bounded organelle;	GO:0000035 acyl binding; GO:0000036 acyl carrier activity; GO:0005488 binding; GO:0019842 vitamin binding; GO:0031177 phosphopantetheine binding; GO:0033218 amide binding; GO:0036094 small molecule binding; GO:0043167 ion binding; GO:0043168 anion binding; GO:0044620 ACP phosphopantetheine attachment site binding; GO:0048037 cofactor binding; GO:0051192 prosthetic group binding; GO:0072341 modifi…	PF00550	Phosphopantetheine attachment site	I	KOG1748	Acyl carrier protein/NADH-ubiquinone oxidoreductase, NDUFAB1/SDAP subunit
A0A6J1RU67	1055	K	Pyruvate carboxylase OS=Frankliniella occidentalis OX=133901 GN=LOC113202510 PE=4 SV=1	LOC113202510	2	0.30654	3	1	GK(1)TLSFK	0.0144041	66.429	1	0.0130218	69.198	1	0.0114027	72.789	3	mitochondria	K01958	PC, pyc; pyruvate carboxylase [EC:6.4.1.1]	map00020 Citrate cycle (TCA cycle); map00620 Pyruvate metabolism; map01100 Metabolic pathways; map01200 Carbon metabolism; map01230 Biosynthesis of amino acids	GO:0006082 organic acid metabolic process; GO:0006090 pyruvate metabolic process; GO:0008152 metabolic process; GO:0009987 cellular process; GO:0019752 carboxylic acid metabolic process; GO:0032787 monocarboxylic acid metabolic process; GO:0043436 oxoacid metabolic process; GO:0044237 cellular metabolic process; GO:0044281 small molecule metabolic process; GO:0071704 organic substance metabolic p…	GO:0005622 intracellular; GO:0005623 cell; GO:0005737 cytoplasm; GO:0005739 mitochondrion; GO:0005759 mitochondrial matrix; GO:0031974 membrane-enclosed lumen; GO:0043226 organelle; GO:0043227 membrane-bounded organelle; GO:0043229 intracellular organelle; GO:0043231 intracellular membrane-bounded organelle; GO:0043233 organelle lumen; GO:0070013 intracellular organelle lumen;	GO:0003824 catalytic activity; GO:0004736 pyruvate carboxylase activity; GO:0016874 ligase activity; GO:0016885 ligase activity, forming carbon-carbon bonds;	PF00289; PF02786; PF02785; PF00682; PF02436; PF00364	Carbamoyl-phosphate synthase L chain, N-terminal domain; Carbamoyl-phosphate synthase L chain, ATP binding domain; Biotin carboxylase C-terminal domain; HMGL-like; Conserved carboxylase domain; Biotin-requiring enzyme	C	KOG0369	Pyruvate carboxylase
A0A6J1RU67	988	K	Pyruvate carboxylase OS=Frankliniella occidentalis OX=133901 GN=LOC113202510 PE=4 SV=1	LOC113202510	2	0.77487	5	1	PGASLPPLDFK(1)K	1.30809e-05	91.62	1	0.000256978	79.492	1	9.12365e-08	105.65	3	mitochondria	K01958	PC, pyc; pyruvate carboxylase [EC:6.4.1.1]	map00020 Citrate cycle (TCA cycle); map00620 Pyruvate metabolism; map01100 Metabolic pathways; map01200 Carbon metabolism; map01230 Biosynthesis of amino acids	GO:0006082 organic acid metabolic process; GO:0006090 pyruvate metabolic process; GO:0008152 metabolic process; GO:0009987 cellular process; GO:0019752 carboxylic acid metabolic process; GO:0032787 monocarboxylic acid metabolic process; GO:0043436 oxoacid metabolic process; GO:0044237 cellular metabolic process; GO:0044281 small molecule metabolic process; GO:0071704 organic substance metabolic p…	GO:0005622 intracellular; GO:0005623 cell; GO:0005737 cytoplasm; GO:0005739 mitochondrion; GO:0005759 mitochondrial matrix; GO:0031974 membrane-enclosed lumen; GO:0043226 organelle; GO:0043227 membrane-bounded organelle; GO:0043229 intracellular organelle; GO:0043231 intracellular membrane-bounded organelle; GO:0043233 organelle lumen; GO:0070013 intracellular organelle lumen;	GO:0003824 catalytic activity; GO:0004736 pyruvate carboxylase activity; GO:0016874 ligase activity; GO:0016885 ligase activity, forming carbon-carbon bonds;	PF00289; PF02786; PF02785; PF00682; PF02436; PF00364	Carbamoyl-phosphate synthase L chain, N-terminal domain; Carbamoyl-phosphate synthase L chain, ATP binding domain; Biotin carboxylase C-terminal domain; HMGL-like; Conserved carboxylase domain; Biotin-requiring enzyme	C	KOG0369	Pyruvate carboxylase
A0A6J1RUH2	1877	K	vitellogenin-1-like OS=Frankliniella occidentalis OX=133901 GN=LOC113202497 PE=4 SV=1	LOC113202497	2	-0.17901	3	1	ANQAK(1)CFSK	0.00114768	88.392	1	0.00198474	77.662	1	0.000431575	98.048	3	extracellular					GO:0005576 extracellular region;		PF09172	Domain of unknown function (DUF1943)	I	KOG4338	Predicted lipoprotein
A0A6J1S2I1	1998	K	vitellogenin-1-like OS=Frankliniella occidentalis OX=133901 GN=LOC113204471 PE=4 SV=1	LOC113204471	2	0.47389	8	1	GANPDFSQK(1)GANK	3.49767e-15	128.21	1	5.83994e-06	94.122	1	0.0002382	78.324	3	extracellular					GO:0005576 extracellular region;		PF09172	Domain of unknown function (DUF1943)	I	KOG4338	Predicted lipoprotein
A0A6J1S2I1	1988	K	vitellogenin-1-like OS=Frankliniella occidentalis OX=133901 GN=LOC113204471 PE=4 SV=1	LOC113204471	2	-1.009	8	1	HWAQMIK(1)K	0.0051703	78.77	1	0.00849018	73.248	1	0.0127138	64.265	3	extracellular					GO:0005576 extracellular region;		PF09172	Domain of unknown function (DUF1943)	I	KOG4338	Predicted lipoprotein
A0A6J1S2I1	1989	K	vitellogenin-1-like OS=Frankliniella occidentalis OX=133901 GN=LOC113204471 PE=4 SV=1	LOC113204471	2	-0.038157	3	1	K(1)GANPDFSQK	0.00802949	59.198	1	0.00388949	67.385	1	0.0238473	43.897	3	extracellular					GO:0005576 extracellular region;		PF09172	Domain of unknown function (DUF1943)	I	KOG4338	Predicted lipoprotein
A0A6J1RUH2	609	K	vitellogenin-1-like OS=Frankliniella occidentalis OX=133901 GN=LOC113202497 PE=4 SV=1	LOC113202497	3	-0.34029	4	1	IAQQIGQELQHPSQIPEK(1)ATLAK	9.4479e-31	145.02	1	1.54051e-20	128.67	1	2.74964e-07	77.221	3	extracellular					GO:0005576 extracellular region;		PF09172	Domain of unknown function (DUF1943)	I	KOG4338	Predicted lipoprotein
A0A6J1S2I1	855	K	vitellogenin-1-like OS=Frankliniella occidentalis OX=133901 GN=LOC113204471 PE=4 SV=1	LOC113204471	2	-0.54303	3	1	ISPK(1)VAR	0.020576	58.917	1	0.020576	58.917	1	0.020576	58.917	3	extracellular					GO:0005576 extracellular region;		PF09172	Domain of unknown function (DUF1943)	I	KOG4338	Predicted lipoprotein
A0A6J1RUH2	1482	K	vitellogenin-1-like OS=Frankliniella occidentalis OX=133901 GN=LOC113202497 PE=4 SV=1	LOC113202497	2	0.25264	8	1	K(1)ALNADPQSK	0.00156976	75.819	1	0.003573	68.536	1	0.00908938	57.175	3	extracellular					GO:0005576 extracellular region;		PF09172	Domain of unknown function (DUF1943)	I	KOG4338	Predicted lipoprotein
A0A6J1RUH2	112	K	vitellogenin-1-like OS=Frankliniella occidentalis OX=133901 GN=LOC113202497 PE=4 SV=1	LOC113202497	2	0.52724	6	1	LK(1)NGIVDELIVSK	4.00645e-11	115.06	1	5.70498e-05	85.837	1	0.000127273	82.925	3	extracellular					GO:0005576 extracellular region;		PF09172	Domain of unknown function (DUF1943)	I	KOG4338	Predicted lipoprotein
A0A6J1RUH2	1224	K	vitellogenin-1-like OS=Frankliniella occidentalis OX=133901 GN=LOC113202497 PE=4 SV=1	LOC113202497	2	-0.32671	5	1	LQPINANK(1)DAK	0.00365699	60.255	1	0.0180711	42.083	1	0.0100697	48.948	3	extracellular					GO:0005576 extracellular region;		PF09172	Domain of unknown function (DUF1943)	I	KOG4338	Predicted lipoprotein
A0A6J1RUH2	105	K	vitellogenin-1-like OS=Frankliniella occidentalis OX=133901 GN=LOC113202497 PE=4 SV=1	LOC113202497	3	-0.26511	3	1	LSYHQLPVSSK(1)PFEIK	8.51677e-16	127.3	1	2.86031e-11	112.67	1	0.00011229	81.656	3	extracellular					GO:0005576 extracellular region;		PF09172	Domain of unknown function (DUF1943)	I	KOG4338	Predicted lipoprotein
A0A6J1RUH2	110	K	vitellogenin-1-like OS=Frankliniella occidentalis OX=133901 GN=LOC113202497 PE=4 SV=1	LOC113202497	3	0.34723	4	0.99684	LSYHQLPVSSKPFEIK(1)LK	0.000325873	65.175	0.999911	4.94093e-12	113.54	0.999836	4.24518e-07	95.554	3	extracellular					GO:0005576 extracellular region;		PF09172	Domain of unknown function (DUF1943)	I	KOG4338	Predicted lipoprotein
A0A6J1RUH2	1481	K	vitellogenin-1-like OS=Frankliniella occidentalis OX=133901 GN=LOC113202497 PE=4 SV=1	LOC113202497	2	-0.63086	5	1	MPNVPALNFK(1)K	0.000301385	81.017	1	0.000301385	81.017	1	3.79406e-06	97.813	3	extracellular					GO:0005576 extracellular region;		PF09172	Domain of unknown function (DUF1943)	I	KOG4338	Predicted lipoprotein
A0A6J1RUH2	910	K	vitellogenin-1-like OS=Frankliniella occidentalis OX=133901 GN=LOC113202497 PE=4 SV=1	LOC113202497	3	-0.90479	3	1	SAIESAANK(1)LQSQDNQELAENAR	9.45908e-21	86.557	1	8.76961e-06	65.833	1	0.00179834	41.911	3	extracellular					GO:0005576 extracellular region;		PF09172	Domain of unknown function (DUF1943)	I	KOG4338	Predicted lipoprotein
A0A6J1S2I1	804	K	vitellogenin-1-like OS=Frankliniella occidentalis OX=133901 GN=LOC113204471 PE=4 SV=1	LOC113204471	3	0.35064	9	1	SAVQNGDSHK(1)VQVYTR	5.14585e-08	99.663	1	0.000117703	81.346	1	3.70671e-08	102.08	3	extracellular					GO:0005576 extracellular region;		PF09172	Domain of unknown function (DUF1943)	I	KOG4338	Predicted lipoprotein
A0A6J1S2I1	2005	K	vitellogenin-1-like OS=Frankliniella occidentalis OX=133901 GN=LOC113204471 PE=4 SV=1	LOC113204471	2	-0.39218	5	1	SLK(1)VNIPESCR	1.78962e-05	92.19	1	0.00474292	56.956	1	0.00186798	60.157	3	extracellular					GO:0005576 extracellular region;		PF09172	Domain of unknown function (DUF1943)	I	KOG4338	Predicted lipoprotein
A0A6J1S2I1	1926	K	vitellogenin-1-like OS=Frankliniella occidentalis OX=133901 GN=LOC113204471 PE=4 SV=1	LOC113204471	3	-9.7214e-05	3	1	SSPK(1)TAAGCTSHR	0.000287929	72.891	1	9.25486e-05	84.365	1	0.000371544	70.438	3	extracellular					GO:0005576 extracellular region;		PF09172	Domain of unknown function (DUF1943)	I	KOG4338	Predicted lipoprotein
A0A6J1RUH2	29	K	vitellogenin-1-like OS=Frankliniella occidentalis OX=133901 GN=LOC113202497 PE=4 SV=1	LOC113202497	2	-0.019315	4	1	TGSEYK(1)YQVR	8.34489e-12	143.5	1	0.000108619	91.095	1	0.000611975	80.706	3	extracellular					GO:0005576 extracellular region;		PF09172	Domain of unknown function (DUF1943)	I	KOG4338	Predicted lipoprotein
A0A6J1RUH2	1174	K	vitellogenin-1-like OS=Frankliniella occidentalis OX=133901 GN=LOC113202497 PE=4 SV=1	LOC113202497	3	0.044724	5	1	TQAK(1)IGFVTPFDHQR	5.38758e-06	93.495	1	9.25858e-07	97.235	1	0.000520303	71.08	3	extracellular					GO:0005576 extracellular region;		PF09172	Domain of unknown function (DUF1943)	I	KOG4338	Predicted lipoprotein
A0A6J1RUH2	1216	K	vitellogenin-1-like OS=Frankliniella occidentalis OX=133901 GN=LOC113202497 PE=4 SV=1	LOC113202497	2	-0.11391	6	1	VK(1)LQPINANK	1.46132e-06	109.29	1	1.94957e-05	100.57	1	0.000120093	90.15	3	extracellular					GO:0005576 extracellular region;		PF09172	Domain of unknown function (DUF1943)	I	KOG4338	Predicted lipoprotein
A0A6J1S2I1	1607	K	vitellogenin-1-like OS=Frankliniella occidentalis OX=133901 GN=LOC113204471 PE=4 SV=1	LOC113204471	3	-0.8474	3	1	YFGWQYNSENFVNPK(1)NSHNNK	3.90046e-54	171.35	1	3.37088e-31	149.36	1	3.82155e-05	64.705	3	extracellular					GO:0005576 extracellular region;		PF09172	Domain of unknown function (DUF1943)	I	KOG4338	Predicted lipoprotein
A0A6J1S1G8	255	K	heterogeneous nuclear ribonucleoprotein Q isoform X4 OS=Frankliniella occidentalis OX=133901 GN=LOC113202575 PE=4 SV=1	LOC113202575	2	-0.84976	3	1	GK(1)DEILEEFNK	0.000447017	76.073	1	0.0120557	46.069	1	0.00272358	63.091	3	nucleus				GO:0000003 reproduction; GO:0000375 RNA splicing, via transesterification reactions; GO:0000377 RNA splicing, via transesterification reactions with bulged adenosine as nucleophile; GO:0000398 mRNA splicing, via spliceosome; GO:0002064 epithelial cell development; GO:0002065 columnar/cuboidal epithelial cell differentiation; GO:0002066 columnar/cuboidal epithelial cell development; GO:0003002 reg…	GO:0005622 intracellular; GO:0005623 cell; GO:0005634 nucleus; GO:0031594 neuromuscular junction; GO:0032991 protein-containing complex; GO:0035770 ribonucleoprotein granule; GO:0043226 organelle; GO:0043227 membrane-bounded organelle; GO:0043228 non-membrane-bounded organelle; GO:0043229 intracellular organelle; GO:0043231 intracellular membrane-bounded organelle; GO:0043232 intracellular non-me…	GO:0003676 nucleic acid binding; GO:0003723 RNA binding; GO:0003729 mRNA binding; GO:0005488 binding; GO:0097159 organic cyclic compound binding; GO:1901363 heterocyclic compound binding;	PF00076	RNA recognition motif. (a.k.a. RRM, RBD, or RNP domain)	A	KOG0117	Heterogeneous nuclear ribonucleoprotein R (RRM superfamily)
A0A6J1S1G8	337	K	heterogeneous nuclear ribonucleoprotein Q isoform X4 OS=Frankliniella occidentalis OX=133901 GN=LOC113202575 PE=4 SV=1	LOC113202575	2	0.28801	3	1	VK(1)VLYVR	0.0116961	72.138	1	0.0149185	65.803	1	0.00993967	76.035	3	nucleus				GO:0000003 reproduction; GO:0000375 RNA splicing, via transesterification reactions; GO:0000377 RNA splicing, via transesterification reactions with bulged adenosine as nucleophile; GO:0000398 mRNA splicing, via spliceosome; GO:0002064 epithelial cell development; GO:0002065 columnar/cuboidal epithelial cell differentiation; GO:0002066 columnar/cuboidal epithelial cell development; GO:0003002 reg…	GO:0005622 intracellular; GO:0005623 cell; GO:0005634 nucleus; GO:0031594 neuromuscular junction; GO:0032991 protein-containing complex; GO:0035770 ribonucleoprotein granule; GO:0043226 organelle; GO:0043227 membrane-bounded organelle; GO:0043228 non-membrane-bounded organelle; GO:0043229 intracellular organelle; GO:0043231 intracellular membrane-bounded organelle; GO:0043232 intracellular non-me…	GO:0003676 nucleic acid binding; GO:0003723 RNA binding; GO:0003729 mRNA binding; GO:0005488 binding; GO:0097159 organic cyclic compound binding; GO:1901363 heterocyclic compound binding;	PF00076	RNA recognition motif. (a.k.a. RRM, RBD, or RNP domain)	A	KOG0117	Heterogeneous nuclear ribonucleoprotein R (RRM superfamily)
A0A6J1SKX3	58	K	Tubulin beta chain OS=Frankliniella occidentalis OX=133901 GN=LOC113208689 PE=3 SV=1	LOC113208689	2	-0.10155	4	1	INVYYNEASGGK(1)YVPR	0.000179728	82.59	1	3.7911e-20	135.47	1	8.47435e-05	85.493	3	cytoplasm	K07375	TUBB; tubulin beta	map04145 Phagosome; map04540 Gap junction; map05130 Pathogenic Escherichia coli infection				PF00091; PF03953	Tubulin/FtsZ family, GTPase domain; Tubulin C-terminal domain	Z	KOG1375	Beta tubulin
A0A6J1RWK0	254	K	Tubulin beta chain OS=Frankliniella occidentalis OX=133901 GN=LOC113202617 PE=3 SV=1	LOC113202617	2	-0.9864	6	1	K(1)LAVNMVPFPR	0.000735872	75.416	1	0.00145545	70.942	1	0.00145545	70.942	3	cytoplasm	K07375	TUBB; tubulin beta	map04145 Phagosome; map04540 Gap junction; map05130 Pathogenic Escherichia coli infection				PF00091; PF03953	Tubulin/FtsZ family, GTPase domain; Tubulin C-terminal domain	Z	KOG1375	Beta tubulin
A0A6J1RUU1	233	K	40S ribosomal protein S4 OS=Frankliniella occidentalis OX=133901 GN=LOC113202218 PE=3 SV=1	LOC113202218	2	0.69902	3	1	GTK(1)AYVSLPK	0.00454779	62.287	1	0.00567076	59.265	1	0.00955345	52.247	3	mitochondria	K02987	RP-S4e, RPS4; small subunit ribosomal protein S4e	map03010 Ribosome	GO:0002181 cytoplasmic translation; GO:0006412 translation; GO:0006518 peptide metabolic process; GO:0006807 nitrogen compound metabolic process; GO:0008152 metabolic process; GO:0009058 biosynthetic process; GO:0009059 macromolecule biosynthetic process; GO:0009987 cellular process; GO:0010467 gene expression; GO:0019538 protein metabolic process; GO:0034641 cellular nitrogen compound metabolic …	GO:0005622 intracellular; GO:0005623 cell; GO:0005737 cytoplasm; GO:0005829 cytosol; GO:0005840 ribosome; GO:0015935 small ribosomal subunit; GO:0022626 cytosolic ribosome; GO:0022627 cytosolic small ribosomal subunit; GO:0032991 protein-containing complex; GO:0043226 organelle; GO:0043228 non-membrane-bounded organelle; GO:0043229 intracellular organelle; GO:0043232 intracellular non-membrane-bo…	GO:0003676 nucleic acid binding; GO:0003723 RNA binding; GO:0003735 structural constituent of ribosome; GO:0005198 structural molecule activity; GO:0005488 binding; GO:0097159 organic cyclic compound binding; GO:1901363 heterocyclic compound binding;	PF08071; PF01479	RS4NT (NUC023) domain; S4 domain	J	KOG0378	40S ribosomal protein S4
A0A6J1RUU1	211	K	40S ribosomal protein S4 OS=Frankliniella occidentalis OX=133901 GN=LOC113202218 PE=3 SV=1	LOC113202218	4	0.26571	4	1	HPGSFDIVHIK(1)DSQGHVFATR	1.34977e-62	183.45	1	8.54185e-38	158	1	4.75756e-15	115.54	3	mitochondria	K02987	RP-S4e, RPS4; small subunit ribosomal protein S4e	map03010 Ribosome	GO:0002181 cytoplasmic translation; GO:0006412 translation; GO:0006518 peptide metabolic process; GO:0006807 nitrogen compound metabolic process; GO:0008152 metabolic process; GO:0009058 biosynthetic process; GO:0009059 macromolecule biosynthetic process; GO:0009987 cellular process; GO:0010467 gene expression; GO:0019538 protein metabolic process; GO:0034641 cellular nitrogen compound metabolic …	GO:0005622 intracellular; GO:0005623 cell; GO:0005737 cytoplasm; GO:0005829 cytosol; GO:0005840 ribosome; GO:0015935 small ribosomal subunit; GO:0022626 cytosolic ribosome; GO:0022627 cytosolic small ribosomal subunit; GO:0032991 protein-containing complex; GO:0043226 organelle; GO:0043228 non-membrane-bounded organelle; GO:0043229 intracellular organelle; GO:0043232 intracellular non-membrane-bo…	GO:0003676 nucleic acid binding; GO:0003723 RNA binding; GO:0003735 structural constituent of ribosome; GO:0005198 structural molecule activity; GO:0005488 binding; GO:0097159 organic cyclic compound binding; GO:1901363 heterocyclic compound binding;	PF08071; PF01479	RS4NT (NUC023) domain; S4 domain	J	KOG0378	40S ribosomal protein S4
A0A6J1RUU1	120	K	40S ribosomal protein S4 OS=Frankliniella occidentalis OX=133901 GN=LOC113202218 PE=3 SV=1	LOC113202218	2	-1.8057	3	1	ITADEAK(1)YK	0.0126234	50.353	1	0.0208023	42.336	1	0.0119781	51.276	3	mitochondria	K02987	RP-S4e, RPS4; small subunit ribosomal protein S4e	map03010 Ribosome	GO:0002181 cytoplasmic translation; GO:0006412 translation; GO:0006518 peptide metabolic process; GO:0006807 nitrogen compound metabolic process; GO:0008152 metabolic process; GO:0009058 biosynthetic process; GO:0009059 macromolecule biosynthetic process; GO:0009987 cellular process; GO:0010467 gene expression; GO:0019538 protein metabolic process; GO:0034641 cellular nitrogen compound metabolic …	GO:0005622 intracellular; GO:0005623 cell; GO:0005737 cytoplasm; GO:0005829 cytosol; GO:0005840 ribosome; GO:0015935 small ribosomal subunit; GO:0022626 cytosolic ribosome; GO:0022627 cytosolic small ribosomal subunit; GO:0032991 protein-containing complex; GO:0043226 organelle; GO:0043228 non-membrane-bounded organelle; GO:0043229 intracellular organelle; GO:0043232 intracellular non-membrane-bo…	GO:0003676 nucleic acid binding; GO:0003723 RNA binding; GO:0003735 structural constituent of ribosome; GO:0005198 structural molecule activity; GO:0005488 binding; GO:0097159 organic cyclic compound binding; GO:1901363 heterocyclic compound binding;	PF08071; PF01479	RS4NT (NUC023) domain; S4 domain	J	KOG0378	40S ribosomal protein S4
A0A6J1RUU1	71	K	40S ribosomal protein S4 OS=Frankliniella occidentalis OX=133901 GN=LOC113202218 PE=3 SV=1	LOC113202218	2	-0.071989	5	1	LIK(1)VDGK	0.0167574	63.565	1	0.0176618	62.464	1	0.0103568	75.109	3	mitochondria	K02987	RP-S4e, RPS4; small subunit ribosomal protein S4e	map03010 Ribosome	GO:0002181 cytoplasmic translation; GO:0006412 translation; GO:0006518 peptide metabolic process; GO:0006807 nitrogen compound metabolic process; GO:0008152 metabolic process; GO:0009058 biosynthetic process; GO:0009059 macromolecule biosynthetic process; GO:0009987 cellular process; GO:0010467 gene expression; GO:0019538 protein metabolic process; GO:0034641 cellular nitrogen compound metabolic …	GO:0005622 intracellular; GO:0005623 cell; GO:0005737 cytoplasm; GO:0005829 cytosol; GO:0005840 ribosome; GO:0015935 small ribosomal subunit; GO:0022626 cytosolic ribosome; GO:0022627 cytosolic small ribosomal subunit; GO:0032991 protein-containing complex; GO:0043226 organelle; GO:0043228 non-membrane-bounded organelle; GO:0043229 intracellular organelle; GO:0043232 intracellular non-membrane-bo…	GO:0003676 nucleic acid binding; GO:0003723 RNA binding; GO:0003735 structural constituent of ribosome; GO:0005198 structural molecule activity; GO:0005488 binding; GO:0097159 organic cyclic compound binding; GO:1901363 heterocyclic compound binding;	PF08071; PF01479	RS4NT (NUC023) domain; S4 domain	J	KOG0378	40S ribosomal protein S4
A0A6J1RUU1	62	K	40S ribosomal protein S4 OS=Frankliniella occidentalis OX=133901 GN=LOC113202218 PE=3 SV=1	LOC113202218	3	-0.69069	28	1	YALTNCEVK(1)K(1)IVMQR	2.37168e-19	151.83	1	6.21343e-11	107.35	1	2.28625e-10	108.58	3	mitochondria	K02987	RP-S4e, RPS4; small subunit ribosomal protein S4e	map03010 Ribosome	GO:0002181 cytoplasmic translation; GO:0006412 translation; GO:0006518 peptide metabolic process; GO:0006807 nitrogen compound metabolic process; GO:0008152 metabolic process; GO:0009058 biosynthetic process; GO:0009059 macromolecule biosynthetic process; GO:0009987 cellular process; GO:0010467 gene expression; GO:0019538 protein metabolic process; GO:0034641 cellular nitrogen compound metabolic …	GO:0005622 intracellular; GO:0005623 cell; GO:0005737 cytoplasm; GO:0005829 cytosol; GO:0005840 ribosome; GO:0015935 small ribosomal subunit; GO:0022626 cytosolic ribosome; GO:0022627 cytosolic small ribosomal subunit; GO:0032991 protein-containing complex; GO:0043226 organelle; GO:0043228 non-membrane-bounded organelle; GO:0043229 intracellular organelle; GO:0043232 intracellular non-membrane-bo…	GO:0003676 nucleic acid binding; GO:0003723 RNA binding; GO:0003735 structural constituent of ribosome; GO:0005198 structural molecule activity; GO:0005488 binding; GO:0097159 organic cyclic compound binding; GO:1901363 heterocyclic compound binding;	PF08071; PF01479	RS4NT (NUC023) domain; S4 domain	J	KOG0378	40S ribosomal protein S4
A0A6J1RUU1	63	K	40S ribosomal protein S4 OS=Frankliniella occidentalis OX=133901 GN=LOC113202218 PE=3 SV=1	LOC113202218	3	-0.69069	19	1	YALTNCEVK(1)K(1)IVMQR	2.37168e-19	130.61	1	6.21343e-11	107.35	1	2.28625e-10	108.58	3	mitochondria	K02987	RP-S4e, RPS4; small subunit ribosomal protein S4e	map03010 Ribosome	GO:0002181 cytoplasmic translation; GO:0006412 translation; GO:0006518 peptide metabolic process; GO:0006807 nitrogen compound metabolic process; GO:0008152 metabolic process; GO:0009058 biosynthetic process; GO:0009059 macromolecule biosynthetic process; GO:0009987 cellular process; GO:0010467 gene expression; GO:0019538 protein metabolic process; GO:0034641 cellular nitrogen compound metabolic …	GO:0005622 intracellular; GO:0005623 cell; GO:0005737 cytoplasm; GO:0005829 cytosol; GO:0005840 ribosome; GO:0015935 small ribosomal subunit; GO:0022626 cytosolic ribosome; GO:0022627 cytosolic small ribosomal subunit; GO:0032991 protein-containing complex; GO:0043226 organelle; GO:0043228 non-membrane-bounded organelle; GO:0043229 intracellular organelle; GO:0043232 intracellular non-membrane-bo…	GO:0003676 nucleic acid binding; GO:0003723 RNA binding; GO:0003735 structural constituent of ribosome; GO:0005198 structural molecule activity; GO:0005488 binding; GO:0097159 organic cyclic compound binding; GO:1901363 heterocyclic compound binding;	PF08071; PF01479	RS4NT (NUC023) domain; S4 domain	J	KOG0378	40S ribosomal protein S4
A0A6J1RUY0	82	K	Cytochrome c oxidase subunit OS=Frankliniella occidentalis OX=133901 GN=LOC113202241 PE=3 SV=1	LOC113202241	2	0.46399	4	1	K(1)NFPWGDGK	0.00177861	86.898	1	0.00192928	85.533	1	0.016887	51.276	3	extracellular	K02266	COX6A; cytochrome c oxidase subunit 6a	map00190 Oxidative phosphorylation; map01100 Metabolic pathways; map04260 Cardiac muscle contraction; map04714 Thermogenesis; map04932 Non-alcoholic fatty liver disease (NAFLD); map05010 Alzheimer disease; map05012 Parkinson disease; map05016 Huntington disease	GO:0006091 generation of precursor metabolites and energy; GO:0006119 oxidative phosphorylation; GO:0006123 mitochondrial electron transport, cytochrome c to oxygen; GO:0006139 nucleobase-containing compound metabolic process; GO:0006163 purine nucleotide metabolic process; GO:0006725 cellular aromatic compound metabolic process; GO:0006753 nucleoside phosphate metabolic process; GO:0006793 phosp…	GO:0005622 intracellular; GO:0005623 cell; GO:0005737 cytoplasm; GO:0005739 mitochondrion; GO:0005740 mitochondrial envelope; GO:0005743 mitochondrial inner membrane; GO:0005746 mitochondrial respirasome; GO:0005751 mitochondrial respiratory chain complex IV; GO:0016020 membrane; GO:0019866 organelle inner membrane; GO:0031090 organelle membrane; GO:0031966 mitochondrial membrane; GO:0031967 orga…	GO:0003824 catalytic activity; GO:0004129 cytochrome-c oxidase activity; GO:0005215 transporter activity; GO:0008324 cation transmembrane transporter activity; GO:0009055 electron transfer activity; GO:0015002 heme-copper terminal oxidase activity; GO:0015075 ion transmembrane transporter activity; GO:0015077 monovalent inorganic cation transmembrane transporter activity; GO:0015078 proton transm…			C	KOG3469	Cytochrome c oxidase, subunit VIa/COX13
A0A6J1RUY0	90	K	Cytochrome c oxidase subunit OS=Frankliniella occidentalis OX=133901 GN=LOC113202241 PE=3 SV=1	LOC113202241	2	0.020814	4	1	NFPWGDGK(1)K	0.009541	60.398	1	0.0233616	45.368	1	0.014442	53.756	3	extracellular	K02266	COX6A; cytochrome c oxidase subunit 6a	map00190 Oxidative phosphorylation; map01100 Metabolic pathways; map04260 Cardiac muscle contraction; map04714 Thermogenesis; map04932 Non-alcoholic fatty liver disease (NAFLD); map05010 Alzheimer disease; map05012 Parkinson disease; map05016 Huntington disease	GO:0006091 generation of precursor metabolites and energy; GO:0006119 oxidative phosphorylation; GO:0006123 mitochondrial electron transport, cytochrome c to oxygen; GO:0006139 nucleobase-containing compound metabolic process; GO:0006163 purine nucleotide metabolic process; GO:0006725 cellular aromatic compound metabolic process; GO:0006753 nucleoside phosphate metabolic process; GO:0006793 phosp…	GO:0005622 intracellular; GO:0005623 cell; GO:0005737 cytoplasm; GO:0005739 mitochondrion; GO:0005740 mitochondrial envelope; GO:0005743 mitochondrial inner membrane; GO:0005746 mitochondrial respirasome; GO:0005751 mitochondrial respiratory chain complex IV; GO:0016020 membrane; GO:0019866 organelle inner membrane; GO:0031090 organelle membrane; GO:0031966 mitochondrial membrane; GO:0031967 orga…	GO:0003824 catalytic activity; GO:0004129 cytochrome-c oxidase activity; GO:0005215 transporter activity; GO:0008324 cation transmembrane transporter activity; GO:0009055 electron transfer activity; GO:0015002 heme-copper terminal oxidase activity; GO:0015075 ion transmembrane transporter activity; GO:0015077 monovalent inorganic cation transmembrane transporter activity; GO:0015078 proton transm…			C	KOG3469	Cytochrome c oxidase, subunit VIa/COX13
A0A6J1RUY0	91	K	Cytochrome c oxidase subunit OS=Frankliniella occidentalis OX=133901 GN=LOC113202241 PE=3 SV=1	LOC113202241	3	0.5068	3	1	K(1)SFFHNPETNPLPGVGYEVEPK	8.90209e-15	108.5	1	0.00144481	43.349	1	1.17091e-09	95.122	3	extracellular	K02266	COX6A; cytochrome c oxidase subunit 6a	map00190 Oxidative phosphorylation; map01100 Metabolic pathways; map04260 Cardiac muscle contraction; map04714 Thermogenesis; map04932 Non-alcoholic fatty liver disease (NAFLD); map05010 Alzheimer disease; map05012 Parkinson disease; map05016 Huntington disease	GO:0006091 generation of precursor metabolites and energy; GO:0006119 oxidative phosphorylation; GO:0006123 mitochondrial electron transport, cytochrome c to oxygen; GO:0006139 nucleobase-containing compound metabolic process; GO:0006163 purine nucleotide metabolic process; GO:0006725 cellular aromatic compound metabolic process; GO:0006753 nucleoside phosphate metabolic process; GO:0006793 phosp…	GO:0005622 intracellular; GO:0005623 cell; GO:0005737 cytoplasm; GO:0005739 mitochondrion; GO:0005740 mitochondrial envelope; GO:0005743 mitochondrial inner membrane; GO:0005746 mitochondrial respirasome; GO:0005751 mitochondrial respiratory chain complex IV; GO:0016020 membrane; GO:0019866 organelle inner membrane; GO:0031090 organelle membrane; GO:0031966 mitochondrial membrane; GO:0031967 orga…	GO:0003824 catalytic activity; GO:0004129 cytochrome-c oxidase activity; GO:0005215 transporter activity; GO:0008324 cation transmembrane transporter activity; GO:0009055 electron transfer activity; GO:0015002 heme-copper terminal oxidase activity; GO:0015075 ion transmembrane transporter activity; GO:0015077 monovalent inorganic cation transmembrane transporter activity; GO:0015078 proton transm…			C	KOG3469	Cytochrome c oxidase, subunit VIa/COX13
A0A6J1RUY0	112	K	Cytochrome c oxidase subunit OS=Frankliniella occidentalis OX=133901 GN=LOC113202241 PE=3 SV=1	LOC113202241	3	-0.49589	3	1	SFFHNPETNPLPGVGYEVEPK(1)H	2.1085e-07	82.635	1	0.00098339	44.863	1	2.18719e-05	63.869	3	extracellular	K02266	COX6A; cytochrome c oxidase subunit 6a	map00190 Oxidative phosphorylation; map01100 Metabolic pathways; map04260 Cardiac muscle contraction; map04714 Thermogenesis; map04932 Non-alcoholic fatty liver disease (NAFLD); map05010 Alzheimer disease; map05012 Parkinson disease; map05016 Huntington disease	GO:0006091 generation of precursor metabolites and energy; GO:0006119 oxidative phosphorylation; GO:0006123 mitochondrial electron transport, cytochrome c to oxygen; GO:0006139 nucleobase-containing compound metabolic process; GO:0006163 purine nucleotide metabolic process; GO:0006725 cellular aromatic compound metabolic process; GO:0006753 nucleoside phosphate metabolic process; GO:0006793 phosp…	GO:0005622 intracellular; GO:0005623 cell; GO:0005737 cytoplasm; GO:0005739 mitochondrion; GO:0005740 mitochondrial envelope; GO:0005743 mitochondrial inner membrane; GO:0005746 mitochondrial respirasome; GO:0005751 mitochondrial respiratory chain complex IV; GO:0016020 membrane; GO:0019866 organelle inner membrane; GO:0031090 organelle membrane; GO:0031966 mitochondrial membrane; GO:0031967 orga…	GO:0003824 catalytic activity; GO:0004129 cytochrome-c oxidase activity; GO:0005215 transporter activity; GO:0008324 cation transmembrane transporter activity; GO:0009055 electron transfer activity; GO:0015002 heme-copper terminal oxidase activity; GO:0015075 ion transmembrane transporter activity; GO:0015077 monovalent inorganic cation transmembrane transporter activity; GO:0015078 proton transm…			C	KOG3469	Cytochrome c oxidase, subunit VIa/COX13
A0A6J1RV56	77	K	glutathione S-transferase 1-like OS=Frankliniella occidentalis OX=133901 GN=LOC113202715 PE=4 SV=1	LOC113202715	2	0.36478	6	1	AIQQYLADK(1)YGK	9.74035e-12	127.17	1	7.60158e-19	150.06	1	3.18301e-08	107.09	3	cytoplasm	K00799	GST, gst; glutathione S-transferase [EC:2.5.1.18]	map00480 Glutathione metabolism; map00980 Metabolism of xenobiotics by cytochrome P450; map00982 Drug metabolism - cytochrome P450; map00983 Drug metabolism - other enzymes; map01100 Metabolic pathways; map01524 Platinum drug resistance; map04212 Longevity regulating pathway - worm; map05200 Pathways in cancer; map05204 Chemical carcinogenesis; map05225 Hepatocellular carcinoma; map05418 Fluid sh…	GO:0006518 peptide metabolic process; GO:0006575 cellular modified amino acid metabolic process; GO:0006749 glutathione metabolic process; GO:0006790 sulfur compound metabolic process; GO:0006807 nitrogen compound metabolic process; GO:0008152 metabolic process; GO:0009636 response to toxic substance; GO:0009987 cellular process; GO:0034641 cellular nitrogen compound metabolic process; GO:0042221…	GO:0005576 extracellular region; GO:0005622 intracellular; GO:0005623 cell; GO:0005737 cytoplasm;	GO:0003824 catalytic activity; GO:0004364 glutathione transferase activity; GO:0004601 peroxidase activity; GO:0004602 glutathione peroxidase activity; GO:0016209 antioxidant activity; GO:0016491 oxidoreductase activity; GO:0016684 oxidoreductase activity, acting on peroxide as acceptor; GO:0016740 transferase activity; GO:0016765 transferase activity, transferring alkyl or aryl (other than methy…	PF13417; PF00043	Glutathione S-transferase, N-terminal domain; Glutathione S-transferase, C-terminal domain	O	KOG0867	Glutathione S-transferase
A0A6J1RV56	37	K	glutathione S-transferase 1-like OS=Frankliniella occidentalis OX=133901 GN=LOC113202715 PE=4 SV=1	LOC113202715	3	1.3068	4	1	ALGVPLVEHQTDLMK(1)GEHMTPAYLK	1.24661e-07	67.827	1	0.000118783	47.931	1	3.79606e-08	74.876	3	cytoplasm	K00799	GST, gst; glutathione S-transferase [EC:2.5.1.18]	map00480 Glutathione metabolism; map00980 Metabolism of xenobiotics by cytochrome P450; map00982 Drug metabolism - cytochrome P450; map00983 Drug metabolism - other enzymes; map01100 Metabolic pathways; map01524 Platinum drug resistance; map04212 Longevity regulating pathway - worm; map05200 Pathways in cancer; map05204 Chemical carcinogenesis; map05225 Hepatocellular carcinoma; map05418 Fluid sh…	GO:0006518 peptide metabolic process; GO:0006575 cellular modified amino acid metabolic process; GO:0006749 glutathione metabolic process; GO:0006790 sulfur compound metabolic process; GO:0006807 nitrogen compound metabolic process; GO:0008152 metabolic process; GO:0009636 response to toxic substance; GO:0009987 cellular process; GO:0034641 cellular nitrogen compound metabolic process; GO:0042221…	GO:0005576 extracellular region; GO:0005622 intracellular; GO:0005623 cell; GO:0005737 cytoplasm;	GO:0003824 catalytic activity; GO:0004364 glutathione transferase activity; GO:0004601 peroxidase activity; GO:0004602 glutathione peroxidase activity; GO:0016209 antioxidant activity; GO:0016491 oxidoreductase activity; GO:0016684 oxidoreductase activity, acting on peroxide as acceptor; GO:0016740 transferase activity; GO:0016765 transferase activity, transferring alkyl or aryl (other than methy…	PF13417; PF00043	Glutathione S-transferase, N-terminal domain; Glutathione S-transferase, C-terminal domain	O	KOG0867	Glutathione S-transferase
A0A6J1RV56	22	K	glutathione S-transferase 1-like OS=Frankliniella occidentalis OX=133901 GN=LOC113202715 PE=4 SV=1	LOC113202715	3	0.42267	6	1	GVALTAK(1)ALGVPLVEHQTDLMK	1.04374e-11	100.9	1	1.31737e-09	94.632	1	1.40679e-07	84.166	3	cytoplasm	K00799	GST, gst; glutathione S-transferase [EC:2.5.1.18]	map00480 Glutathione metabolism; map00980 Metabolism of xenobiotics by cytochrome P450; map00982 Drug metabolism - cytochrome P450; map00983 Drug metabolism - other enzymes; map01100 Metabolic pathways; map01524 Platinum drug resistance; map04212 Longevity regulating pathway - worm; map05200 Pathways in cancer; map05204 Chemical carcinogenesis; map05225 Hepatocellular carcinoma; map05418 Fluid sh…	GO:0006518 peptide metabolic process; GO:0006575 cellular modified amino acid metabolic process; GO:0006749 glutathione metabolic process; GO:0006790 sulfur compound metabolic process; GO:0006807 nitrogen compound metabolic process; GO:0008152 metabolic process; GO:0009636 response to toxic substance; GO:0009987 cellular process; GO:0034641 cellular nitrogen compound metabolic process; GO:0042221…	GO:0005576 extracellular region; GO:0005622 intracellular; GO:0005623 cell; GO:0005737 cytoplasm;	GO:0003824 catalytic activity; GO:0004364 glutathione transferase activity; GO:0004601 peroxidase activity; GO:0004602 glutathione peroxidase activity; GO:0016209 antioxidant activity; GO:0016491 oxidoreductase activity; GO:0016684 oxidoreductase activity, acting on peroxide as acceptor; GO:0016740 transferase activity; GO:0016765 transferase activity, transferring alkyl or aryl (other than methy…	PF13417; PF00043	Glutathione S-transferase, N-terminal domain; Glutathione S-transferase, C-terminal domain	O	KOG0867	Glutathione S-transferase
A0A6J1RV56	87	K	glutathione S-transferase 1-like OS=Frankliniella occidentalis OX=133901 GN=LOC113202715 PE=4 SV=1	LOC113202715	2	-0.83294	3	1	NDDLYPK(1)DAAK	0.00945291	49.842	1	0.0193481	41.242	1	0.010332	48.568	3	cytoplasm	K00799	GST, gst; glutathione S-transferase [EC:2.5.1.18]	map00480 Glutathione metabolism; map00980 Metabolism of xenobiotics by cytochrome P450; map00982 Drug metabolism - cytochrome P450; map00983 Drug metabolism - other enzymes; map01100 Metabolic pathways; map01524 Platinum drug resistance; map04212 Longevity regulating pathway - worm; map05200 Pathways in cancer; map05204 Chemical carcinogenesis; map05225 Hepatocellular carcinoma; map05418 Fluid sh…	GO:0006518 peptide metabolic process; GO:0006575 cellular modified amino acid metabolic process; GO:0006749 glutathione metabolic process; GO:0006790 sulfur compound metabolic process; GO:0006807 nitrogen compound metabolic process; GO:0008152 metabolic process; GO:0009636 response to toxic substance; GO:0009987 cellular process; GO:0034641 cellular nitrogen compound metabolic process; GO:0042221…	GO:0005576 extracellular region; GO:0005622 intracellular; GO:0005623 cell; GO:0005737 cytoplasm;	GO:0003824 catalytic activity; GO:0004364 glutathione transferase activity; GO:0004601 peroxidase activity; GO:0004602 glutathione peroxidase activity; GO:0016209 antioxidant activity; GO:0016491 oxidoreductase activity; GO:0016684 oxidoreductase activity, acting on peroxide as acceptor; GO:0016740 transferase activity; GO:0016765 transferase activity, transferring alkyl or aryl (other than methy…	PF13417; PF00043	Glutathione S-transferase, N-terminal domain; Glutathione S-transferase, C-terminal domain	O	KOG0867	Glutathione S-transferase
A0A6J1RV84	69	K	Protein disulfide-isomerase OS=Frankliniella occidentalis OX=133901 GN=LOC113202737 PE=3 SV=1	LOC113202737	2	1.0481	3	1	AAK(1)TLAESGSAIK	0.000174654	80.96	1	0.000174654	80.96	1	0.000285395	76.868	3	extracellular	K09580	PDIA1, P4HB; protein disulfide-isomerase A1 [EC:5.3.4.1]	map04141 Protein processing in endoplasmic reticulum	GO:0006457 protein folding; GO:0006950 response to stress; GO:0009966 regulation of signal transduction; GO:0009987 cellular process; GO:0010646 regulation of cell communication; GO:0010941 regulation of cell death; GO:0023051 regulation of signaling; GO:0033554 cellular response to stress; GO:0034976 response to endoplasmic reticulum stress; GO:0042981 regulation of apoptotic process; GO:0043067…	GO:0005576 extracellular region; GO:0005615 extracellular space; GO:0005622 intracellular; GO:0005623 cell; GO:0005634 nucleus; GO:0005635 nuclear envelope; GO:0005737 cytoplasm; GO:0005783 endoplasmic reticulum; GO:0005791 rough endoplasmic reticulum; GO:0012505 endomembrane system; GO:0031967 organelle envelope; GO:0031975 envelope; GO:0036477 somatodendritic compartment; GO:0043025 neuronal ce…	GO:0003756 protein disulfide isomerase activity; GO:0003824 catalytic activity; GO:0016853 isomerase activity; GO:0016860 intramolecular oxidoreductase activity; GO:0016864 intramolecular oxidoreductase activity, transposing S-S bonds; GO:0140096 catalytic activity, acting on a protein;	PF00085; PF13848	Thioredoxin; Thioredoxin-like domain	O	KOG0190	Protein disulfide isomerase (prolyl 4-hydroxylase beta subunit)
A0A6J1RV84	79	K	Protein disulfide-isomerase OS=Frankliniella occidentalis OX=133901 GN=LOC113202737 PE=3 SV=1	LOC113202737	2	0.79448	4	1	TLAESGSAIK(1)LGK	6.43245e-05	85.536	1	0.000147911	82.069	1	0.00240195	57.434	3	extracellular	K09580	PDIA1, P4HB; protein disulfide-isomerase A1 [EC:5.3.4.1]	map04141 Protein processing in endoplasmic reticulum	GO:0006457 protein folding; GO:0006950 response to stress; GO:0009966 regulation of signal transduction; GO:0009987 cellular process; GO:0010646 regulation of cell communication; GO:0010941 regulation of cell death; GO:0023051 regulation of signaling; GO:0033554 cellular response to stress; GO:0034976 response to endoplasmic reticulum stress; GO:0042981 regulation of apoptotic process; GO:0043067…	GO:0005576 extracellular region; GO:0005615 extracellular space; GO:0005622 intracellular; GO:0005623 cell; GO:0005634 nucleus; GO:0005635 nuclear envelope; GO:0005737 cytoplasm; GO:0005783 endoplasmic reticulum; GO:0005791 rough endoplasmic reticulum; GO:0012505 endomembrane system; GO:0031967 organelle envelope; GO:0031975 envelope; GO:0036477 somatodendritic compartment; GO:0043025 neuronal ce…	GO:0003756 protein disulfide isomerase activity; GO:0003824 catalytic activity; GO:0016853 isomerase activity; GO:0016860 intramolecular oxidoreductase activity; GO:0016864 intramolecular oxidoreductase activity, transposing S-S bonds; GO:0140096 catalytic activity, acting on a protein;	PF00085; PF13848	Thioredoxin; Thioredoxin-like domain	O	KOG0190	Protein disulfide isomerase (prolyl 4-hydroxylase beta subunit)
A0A6J1RV84	66	K	Protein disulfide-isomerase OS=Frankliniella occidentalis OX=133901 GN=LOC113202737 PE=3 SV=1	LOC113202737	2	0.20716	4	1	ALAPEYAK(1)AAK	0.0077943	52.247	1	0.000213775	81.017	1	0.00711109	53.237	3	extracellular	K09580	PDIA1, P4HB; protein disulfide-isomerase A1 [EC:5.3.4.1]	map04141 Protein processing in endoplasmic reticulum	GO:0006457 protein folding; GO:0006950 response to stress; GO:0009966 regulation of signal transduction; GO:0009987 cellular process; GO:0010646 regulation of cell communication; GO:0010941 regulation of cell death; GO:0023051 regulation of signaling; GO:0033554 cellular response to stress; GO:0034976 response to endoplasmic reticulum stress; GO:0042981 regulation of apoptotic process; GO:0043067…	GO:0005576 extracellular region; GO:0005615 extracellular space; GO:0005622 intracellular; GO:0005623 cell; GO:0005634 nucleus; GO:0005635 nuclear envelope; GO:0005737 cytoplasm; GO:0005783 endoplasmic reticulum; GO:0005791 rough endoplasmic reticulum; GO:0012505 endomembrane system; GO:0031967 organelle envelope; GO:0031975 envelope; GO:0036477 somatodendritic compartment; GO:0043025 neuronal ce…	GO:0003756 protein disulfide isomerase activity; GO:0003824 catalytic activity; GO:0016853 isomerase activity; GO:0016860 intramolecular oxidoreductase activity; GO:0016864 intramolecular oxidoreductase activity, transposing S-S bonds; GO:0140096 catalytic activity, acting on a protein;	PF00085; PF13848	Thioredoxin; Thioredoxin-like domain	O	KOG0190	Protein disulfide isomerase (prolyl 4-hydroxylase beta subunit)
A0A6J1RV84	414	K	Protein disulfide-isomerase OS=Frankliniella occidentalis OX=133901 GN=LOC113202737 PE=3 SV=1	LOC113202737	2	0.71394	3	1	FK(1)DNPAIVVAK	1.97881e-06	99.732	1	0.000747912	73.435	1	0.00116085	69.815	3	extracellular	K09580	PDIA1, P4HB; protein disulfide-isomerase A1 [EC:5.3.4.1]	map04141 Protein processing in endoplasmic reticulum	GO:0006457 protein folding; GO:0006950 response to stress; GO:0009966 regulation of signal transduction; GO:0009987 cellular process; GO:0010646 regulation of cell communication; GO:0010941 regulation of cell death; GO:0023051 regulation of signaling; GO:0033554 cellular response to stress; GO:0034976 response to endoplasmic reticulum stress; GO:0042981 regulation of apoptotic process; GO:0043067…	GO:0005576 extracellular region; GO:0005615 extracellular space; GO:0005622 intracellular; GO:0005623 cell; GO:0005634 nucleus; GO:0005635 nuclear envelope; GO:0005737 cytoplasm; GO:0005783 endoplasmic reticulum; GO:0005791 rough endoplasmic reticulum; GO:0012505 endomembrane system; GO:0031967 organelle envelope; GO:0031975 envelope; GO:0036477 somatodendritic compartment; GO:0043025 neuronal ce…	GO:0003756 protein disulfide isomerase activity; GO:0003824 catalytic activity; GO:0016853 isomerase activity; GO:0016860 intramolecular oxidoreductase activity; GO:0016864 intramolecular oxidoreductase activity, transposing S-S bonds; GO:0140096 catalytic activity, acting on a protein;	PF00085; PF13848	Thioredoxin; Thioredoxin-like domain	O	KOG0190	Protein disulfide isomerase (prolyl 4-hydroxylase beta subunit)
A0A6J1RV84	104	K	Protein disulfide-isomerase OS=Frankliniella occidentalis OX=133901 GN=LOC113202737 PE=3 SV=1	LOC113202737	2	1.0175	4	1	GYPTLK(1)FFR	0.0048062	65.224	1	0.00938697	54.982	1	0.0148377	47.187	3	extracellular	K09580	PDIA1, P4HB; protein disulfide-isomerase A1 [EC:5.3.4.1]	map04141 Protein processing in endoplasmic reticulum	GO:0006457 protein folding; GO:0006950 response to stress; GO:0009966 regulation of signal transduction; GO:0009987 cellular process; GO:0010646 regulation of cell communication; GO:0010941 regulation of cell death; GO:0023051 regulation of signaling; GO:0033554 cellular response to stress; GO:0034976 response to endoplasmic reticulum stress; GO:0042981 regulation of apoptotic process; GO:0043067…	GO:0005576 extracellular region; GO:0005615 extracellular space; GO:0005622 intracellular; GO:0005623 cell; GO:0005634 nucleus; GO:0005635 nuclear envelope; GO:0005737 cytoplasm; GO:0005783 endoplasmic reticulum; GO:0005791 rough endoplasmic reticulum; GO:0012505 endomembrane system; GO:0031967 organelle envelope; GO:0031975 envelope; GO:0036477 somatodendritic compartment; GO:0043025 neuronal ce…	GO:0003756 protein disulfide isomerase activity; GO:0003824 catalytic activity; GO:0016853 isomerase activity; GO:0016860 intramolecular oxidoreductase activity; GO:0016864 intramolecular oxidoreductase activity, transposing S-S bonds; GO:0140096 catalytic activity, acting on a protein;	PF00085; PF13848	Thioredoxin; Thioredoxin-like domain	O	KOG0190	Protein disulfide isomerase (prolyl 4-hydroxylase beta subunit)
A0A6J1RV84	82	K	Protein disulfide-isomerase OS=Frankliniella occidentalis OX=133901 GN=LOC113202737 PE=3 SV=1	LOC113202737	3	-0.40753	4	1	LGK(1)VDATEEQELAESHGVR	6.31997e-10	105.79	1	1.5588e-09	102.07	1	1.59795e-12	109.72	3	extracellular	K09580	PDIA1, P4HB; protein disulfide-isomerase A1 [EC:5.3.4.1]	map04141 Protein processing in endoplasmic reticulum	GO:0006457 protein folding; GO:0006950 response to stress; GO:0009966 regulation of signal transduction; GO:0009987 cellular process; GO:0010646 regulation of cell communication; GO:0010941 regulation of cell death; GO:0023051 regulation of signaling; GO:0033554 cellular response to stress; GO:0034976 response to endoplasmic reticulum stress; GO:0042981 regulation of apoptotic process; GO:0043067…	GO:0005576 extracellular region; GO:0005615 extracellular space; GO:0005622 intracellular; GO:0005623 cell; GO:0005634 nucleus; GO:0005635 nuclear envelope; GO:0005737 cytoplasm; GO:0005783 endoplasmic reticulum; GO:0005791 rough endoplasmic reticulum; GO:0012505 endomembrane system; GO:0031967 organelle envelope; GO:0031975 envelope; GO:0036477 somatodendritic compartment; GO:0043025 neuronal ce…	GO:0003756 protein disulfide isomerase activity; GO:0003824 catalytic activity; GO:0016853 isomerase activity; GO:0016860 intramolecular oxidoreductase activity; GO:0016864 intramolecular oxidoreductase activity, transposing S-S bonds; GO:0140096 catalytic activity, acting on a protein;	PF00085; PF13848	Thioredoxin; Thioredoxin-like domain	O	KOG0190	Protein disulfide isomerase (prolyl 4-hydroxylase beta subunit)
A0A6J1RV84	351	K	Protein disulfide-isomerase OS=Frankliniella occidentalis OX=133901 GN=LOC113202737 PE=3 SV=1	LOC113202737	3	0.29605	4	1	LK(1)QHLLSQDLPEDWDK	0.00101918	58.98	1	0.00413204	43.208	1	0.000144074	79.837	3	extracellular	K09580	PDIA1, P4HB; protein disulfide-isomerase A1 [EC:5.3.4.1]	map04141 Protein processing in endoplasmic reticulum	GO:0006457 protein folding; GO:0006950 response to stress; GO:0009966 regulation of signal transduction; GO:0009987 cellular process; GO:0010646 regulation of cell communication; GO:0010941 regulation of cell death; GO:0023051 regulation of signaling; GO:0033554 cellular response to stress; GO:0034976 response to endoplasmic reticulum stress; GO:0042981 regulation of apoptotic process; GO:0043067…	GO:0005576 extracellular region; GO:0005615 extracellular space; GO:0005622 intracellular; GO:0005623 cell; GO:0005634 nucleus; GO:0005635 nuclear envelope; GO:0005737 cytoplasm; GO:0005783 endoplasmic reticulum; GO:0005791 rough endoplasmic reticulum; GO:0012505 endomembrane system; GO:0031967 organelle envelope; GO:0031975 envelope; GO:0036477 somatodendritic compartment; GO:0043025 neuronal ce…	GO:0003756 protein disulfide isomerase activity; GO:0003824 catalytic activity; GO:0016853 isomerase activity; GO:0016860 intramolecular oxidoreductase activity; GO:0016864 intramolecular oxidoreductase activity, transposing S-S bonds; GO:0140096 catalytic activity, acting on a protein;	PF00085; PF13848	Thioredoxin; Thioredoxin-like domain	O	KOG0190	Protein disulfide isomerase (prolyl 4-hydroxylase beta subunit)
A0A6J1RV84	447	K	Protein disulfide-isomerase OS=Frankliniella occidentalis OX=133901 GN=LOC113202737 PE=3 SV=1	LOC113202737	2	0.45542	3	1	LYAK(1)GDNK	0.0205099	48.794	1	0.0205099	48.794	1	0.0208618	48.423	3	extracellular	K09580	PDIA1, P4HB; protein disulfide-isomerase A1 [EC:5.3.4.1]	map04141 Protein processing in endoplasmic reticulum	GO:0006457 protein folding; GO:0006950 response to stress; GO:0009966 regulation of signal transduction; GO:0009987 cellular process; GO:0010646 regulation of cell communication; GO:0010941 regulation of cell death; GO:0023051 regulation of signaling; GO:0033554 cellular response to stress; GO:0034976 response to endoplasmic reticulum stress; GO:0042981 regulation of apoptotic process; GO:0043067…	GO:0005576 extracellular region; GO:0005615 extracellular space; GO:0005622 intracellular; GO:0005623 cell; GO:0005634 nucleus; GO:0005635 nuclear envelope; GO:0005737 cytoplasm; GO:0005783 endoplasmic reticulum; GO:0005791 rough endoplasmic reticulum; GO:0012505 endomembrane system; GO:0031967 organelle envelope; GO:0031975 envelope; GO:0036477 somatodendritic compartment; GO:0043025 neuronal ce…	GO:0003756 protein disulfide isomerase activity; GO:0003824 catalytic activity; GO:0016853 isomerase activity; GO:0016860 intramolecular oxidoreductase activity; GO:0016864 intramolecular oxidoreductase activity, transposing S-S bonds; GO:0140096 catalytic activity, acting on a protein;	PF00085; PF13848	Thioredoxin; Thioredoxin-like domain	O	KOG0190	Protein disulfide isomerase (prolyl 4-hydroxylase beta subunit)
A0A6J1RV84	129	K	Protein disulfide-isomerase OS=Frankliniella occidentalis OX=133901 GN=LOC113202737 PE=3 SV=1	LOC113202737	2	-0.14733	5	1	TASEIVNWLNK(1)K	3.74473e-09	111.52	1	5.55253e-13	134.98	1	0.00400634	59.198	3	extracellular	K09580	PDIA1, P4HB; protein disulfide-isomerase A1 [EC:5.3.4.1]	map04141 Protein processing in endoplasmic reticulum	GO:0006457 protein folding; GO:0006950 response to stress; GO:0009966 regulation of signal transduction; GO:0009987 cellular process; GO:0010646 regulation of cell communication; GO:0010941 regulation of cell death; GO:0023051 regulation of signaling; GO:0033554 cellular response to stress; GO:0034976 response to endoplasmic reticulum stress; GO:0042981 regulation of apoptotic process; GO:0043067…	GO:0005576 extracellular region; GO:0005615 extracellular space; GO:0005622 intracellular; GO:0005623 cell; GO:0005634 nucleus; GO:0005635 nuclear envelope; GO:0005737 cytoplasm; GO:0005783 endoplasmic reticulum; GO:0005791 rough endoplasmic reticulum; GO:0012505 endomembrane system; GO:0031967 organelle envelope; GO:0031975 envelope; GO:0036477 somatodendritic compartment; GO:0043025 neuronal ce…	GO:0003756 protein disulfide isomerase activity; GO:0003824 catalytic activity; GO:0016853 isomerase activity; GO:0016860 intramolecular oxidoreductase activity; GO:0016864 intramolecular oxidoreductase activity, transposing S-S bonds; GO:0140096 catalytic activity, acting on a protein;	PF00085; PF13848	Thioredoxin; Thioredoxin-like domain	O	KOG0190	Protein disulfide isomerase (prolyl 4-hydroxylase beta subunit)
A0A6J1RV84	201	K	Protein disulfide-isomerase OS=Frankliniella occidentalis OX=133901 GN=LOC113202737 PE=3 SV=1	LOC113202737	2	-0.80176	3	1	VEDGK(1)VVLFK	1.87804e-05	100.88	1	0.00118074	75.474	1	0.0104687	50.897	3	extracellular	K09580	PDIA1, P4HB; protein disulfide-isomerase A1 [EC:5.3.4.1]	map04141 Protein processing in endoplasmic reticulum	GO:0006457 protein folding; GO:0006950 response to stress; GO:0009966 regulation of signal transduction; GO:0009987 cellular process; GO:0010646 regulation of cell communication; GO:0010941 regulation of cell death; GO:0023051 regulation of signaling; GO:0033554 cellular response to stress; GO:0034976 response to endoplasmic reticulum stress; GO:0042981 regulation of apoptotic process; GO:0043067…	GO:0005576 extracellular region; GO:0005615 extracellular space; GO:0005622 intracellular; GO:0005623 cell; GO:0005634 nucleus; GO:0005635 nuclear envelope; GO:0005737 cytoplasm; GO:0005783 endoplasmic reticulum; GO:0005791 rough endoplasmic reticulum; GO:0012505 endomembrane system; GO:0031967 organelle envelope; GO:0031975 envelope; GO:0036477 somatodendritic compartment; GO:0043025 neuronal ce…	GO:0003756 protein disulfide isomerase activity; GO:0003824 catalytic activity; GO:0016853 isomerase activity; GO:0016860 intramolecular oxidoreductase activity; GO:0016864 intramolecular oxidoreductase activity, transposing S-S bonds; GO:0140096 catalytic activity, acting on a protein;	PF00085; PF13848	Thioredoxin; Thioredoxin-like domain	O	KOG0190	Protein disulfide isomerase (prolyl 4-hydroxylase beta subunit)
A0A6J1RV84	206	K	Protein disulfide-isomerase OS=Frankliniella occidentalis OX=133901 GN=LOC113202737 PE=3 SV=1	LOC113202737	2	0.26123	5	1	VVLFK(1)QFDEGR	0.000153029	83.182	1	1.07864e-06	103.91	1	2.36811e-05	90.05	3	extracellular	K09580	PDIA1, P4HB; protein disulfide-isomerase A1 [EC:5.3.4.1]	map04141 Protein processing in endoplasmic reticulum	GO:0006457 protein folding; GO:0006950 response to stress; GO:0009966 regulation of signal transduction; GO:0009987 cellular process; GO:0010646 regulation of cell communication; GO:0010941 regulation of cell death; GO:0023051 regulation of signaling; GO:0033554 cellular response to stress; GO:0034976 response to endoplasmic reticulum stress; GO:0042981 regulation of apoptotic process; GO:0043067…	GO:0005576 extracellular region; GO:0005615 extracellular space; GO:0005622 intracellular; GO:0005623 cell; GO:0005634 nucleus; GO:0005635 nuclear envelope; GO:0005737 cytoplasm; GO:0005783 endoplasmic reticulum; GO:0005791 rough endoplasmic reticulum; GO:0012505 endomembrane system; GO:0031967 organelle envelope; GO:0031975 envelope; GO:0036477 somatodendritic compartment; GO:0043025 neuronal ce…	GO:0003756 protein disulfide isomerase activity; GO:0003824 catalytic activity; GO:0016853 isomerase activity; GO:0016860 intramolecular oxidoreductase activity; GO:0016864 intramolecular oxidoreductase activity, transposing S-S bonds; GO:0140096 catalytic activity, acting on a protein;	PF00085; PF13848	Thioredoxin; Thioredoxin-like domain	O	KOG0190	Protein disulfide isomerase (prolyl 4-hydroxylase beta subunit)
A0A6J1RV84	332	K	Protein disulfide-isomerase OS=Frankliniella occidentalis OX=133901 GN=LOC113202737 PE=3 SV=1	LOC113202737	3	-0.44691	3	0.999507	YKPADPK(1)LDADNIR	0.00233183	49.595	0.998337	0.00364723	44.925	0.99922	0.00258578	48.216	3	extracellular	K09580	PDIA1, P4HB; protein disulfide-isomerase A1 [EC:5.3.4.1]	map04141 Protein processing in endoplasmic reticulum	GO:0006457 protein folding; GO:0006950 response to stress; GO:0009966 regulation of signal transduction; GO:0009987 cellular process; GO:0010646 regulation of cell communication; GO:0010941 regulation of cell death; GO:0023051 regulation of signaling; GO:0033554 cellular response to stress; GO:0034976 response to endoplasmic reticulum stress; GO:0042981 regulation of apoptotic process; GO:0043067…	GO:0005576 extracellular region; GO:0005615 extracellular space; GO:0005622 intracellular; GO:0005623 cell; GO:0005634 nucleus; GO:0005635 nuclear envelope; GO:0005737 cytoplasm; GO:0005783 endoplasmic reticulum; GO:0005791 rough endoplasmic reticulum; GO:0012505 endomembrane system; GO:0031967 organelle envelope; GO:0031975 envelope; GO:0036477 somatodendritic compartment; GO:0043025 neuronal ce…	GO:0003756 protein disulfide isomerase activity; GO:0003824 catalytic activity; GO:0016853 isomerase activity; GO:0016860 intramolecular oxidoreductase activity; GO:0016864 intramolecular oxidoreductase activity, transposing S-S bonds; GO:0140096 catalytic activity, acting on a protein;	PF00085; PF13848	Thioredoxin; Thioredoxin-like domain	O	KOG0190	Protein disulfide isomerase (prolyl 4-hydroxylase beta subunit)
A0A6J1RVA6	161	K	14-3-3 protein zeta isoform X1 OS=Frankliniella occidentalis OX=133901 GN=LOC113202324 PE=3 SV=1	LOC113202324	3	-0.46092	7	1	AK(1)MQPTHPIR	0.00015055	83.862	1	0.00201823	60.102	1	0.0011854	67.334	3	cytoplasm	K16197	YWHAB_Q_Z; 14-3-3 protein beta/theta/zeta	map04013 MAPK signaling pathway - fly; map04110 Cell cycle; map04114 Oocyte meiosis; map04151 PI3K-Akt signaling pathway; map04212 Longevity regulating pathway - worm; map04390 Hippo signaling pathway; map04391 Hippo signaling pathway - fly; map05160 Hepatitis C; map05161 Hepatitis B; map05203 Viral carcinogenesis	GO:0000003 reproduction; GO:0000226 microtubule cytoskeleton organization; GO:0000278 mitotic cell cycle; GO:0001709 cell fate determination; GO:0001932 regulation of protein phosphorylation; GO:0001933 negative regulation of protein phosphorylation; GO:0003006 developmental process involved in reproduction; GO:0003008 system process; GO:0006457 protein folding; GO:0006469 negative regulation of …	GO:0005576 extracellular region; GO:0005622 intracellular; GO:0005623 cell; GO:0005634 nucleus; GO:0043226 organelle; GO:0043227 membrane-bounded organelle; GO:0043229 intracellular organelle; GO:0043231 intracellular membrane-bounded organelle; GO:0045171 intercellular bridge; GO:0045172 germline ring canal;	GO:0004857 enzyme inhibitor activity; GO:0004860 protein kinase inhibitor activity; GO:0005488 binding; GO:0005515 protein binding; GO:0008426 protein kinase C inhibitor activity; GO:0019207 kinase regulator activity; GO:0019210 kinase inhibitor activity; GO:0019887 protein kinase regulator activity; GO:0030234 enzyme regulator activity; GO:0030291 protein serine/threonine kinase inhibitor activi…	PF00244	14-3-3 protein	O	KOG0841	Multifunctional chaperone (14-3-3 family)
A0A6J1RVA6	159	K	14-3-3 protein zeta isoform X1 OS=Frankliniella occidentalis OX=133901 GN=LOC113202324 PE=3 SV=1	LOC113202324	2	-1.7936	5	1	AYQDAFEISK(1)AK	1.28149e-07	102.87	1	7.50887e-06	92.856	1	3.84301e-06	95.417	3	cytoplasm	K16197	YWHAB_Q_Z; 14-3-3 protein beta/theta/zeta	map04013 MAPK signaling pathway - fly; map04110 Cell cycle; map04114 Oocyte meiosis; map04151 PI3K-Akt signaling pathway; map04212 Longevity regulating pathway - worm; map04390 Hippo signaling pathway; map04391 Hippo signaling pathway - fly; map05160 Hepatitis C; map05161 Hepatitis B; map05203 Viral carcinogenesis	GO:0000003 reproduction; GO:0000226 microtubule cytoskeleton organization; GO:0000278 mitotic cell cycle; GO:0001709 cell fate determination; GO:0001932 regulation of protein phosphorylation; GO:0001933 negative regulation of protein phosphorylation; GO:0003006 developmental process involved in reproduction; GO:0003008 system process; GO:0006457 protein folding; GO:0006469 negative regulation of …	GO:0005576 extracellular region; GO:0005622 intracellular; GO:0005623 cell; GO:0005634 nucleus; GO:0043226 organelle; GO:0043227 membrane-bounded organelle; GO:0043229 intracellular organelle; GO:0043231 intracellular membrane-bounded organelle; GO:0045171 intercellular bridge; GO:0045172 germline ring canal;	GO:0004857 enzyme inhibitor activity; GO:0004860 protein kinase inhibitor activity; GO:0005488 binding; GO:0005515 protein binding; GO:0008426 protein kinase C inhibitor activity; GO:0019207 kinase regulator activity; GO:0019210 kinase inhibitor activity; GO:0019887 protein kinase regulator activity; GO:0030234 enzyme regulator activity; GO:0030291 protein serine/threonine kinase inhibitor activi…	PF00244	14-3-3 protein	O	KOG0841	Multifunctional chaperone (14-3-3 family)
A0A6J1RVI9	61	K	ATP synthase subunit d, mitochondrial OS=Frankliniella occidentalis OX=133901 GN=LOC113202696 PE=3 SV=1	LOC113202696	2	0.0099684	3	1	APAIDWAAYK(1)SK	3.9002e-11	120.87	1	3.06516e-05	86.803	1	7.50887e-06	92.856	3	mitochondria	K02138	ATPeF0D, ATP5H, ATP7; F-type H+-transporting ATPase subunit d	map00190 Oxidative phosphorylation; map01100 Metabolic pathways; map04714 Thermogenesis; map05010 Alzheimer disease; map05012 Parkinson disease; map05016 Huntington disease	GO:0001932 regulation of protein phosphorylation; GO:0001933 negative regulation of protein phosphorylation; GO:0006139 nucleobase-containing compound metabolic process; GO:0006163 purine nucleotide metabolic process; GO:0006164 purine nucleotide biosynthetic process; GO:0006725 cellular aromatic compound metabolic process; GO:0006753 nucleoside phosphate metabolic process; GO:0006754 ATP biosynt…	GO:0000274 mitochondrial proton-transporting ATP synthase, stator stalk; GO:0000276 mitochondrial proton-transporting ATP synthase complex, coupling factor F(o); GO:0005622 intracellular; GO:0005623 cell; GO:0005737 cytoplasm; GO:0005739 mitochondrion; GO:0005740 mitochondrial envelope; GO:0005743 mitochondrial inner membrane; GO:0005753 mitochondrial proton-transporting ATP synthase complex; GO:…				C	KOG3366	Mitochondrial F1F0-ATP synthase, subunit d/ATP7
A0A6J1RVI9	63	K	ATP synthase subunit d, mitochondrial OS=Frankliniella occidentalis OX=133901 GN=LOC113202696 PE=3 SV=1	LOC113202696	2	1.0732	3	1	SK(1)ISPAFVDAIK	0.000105302	83.204	1	0.00904999	46.704	1	0.00800723	48.532	3	mitochondria	K02138	ATPeF0D, ATP5H, ATP7; F-type H+-transporting ATPase subunit d	map00190 Oxidative phosphorylation; map01100 Metabolic pathways; map04714 Thermogenesis; map05010 Alzheimer disease; map05012 Parkinson disease; map05016 Huntington disease	GO:0001932 regulation of protein phosphorylation; GO:0001933 negative regulation of protein phosphorylation; GO:0006139 nucleobase-containing compound metabolic process; GO:0006163 purine nucleotide metabolic process; GO:0006164 purine nucleotide biosynthetic process; GO:0006725 cellular aromatic compound metabolic process; GO:0006753 nucleoside phosphate metabolic process; GO:0006754 ATP biosynt…	GO:0000274 mitochondrial proton-transporting ATP synthase, stator stalk; GO:0000276 mitochondrial proton-transporting ATP synthase complex, coupling factor F(o); GO:0005622 intracellular; GO:0005623 cell; GO:0005737 cytoplasm; GO:0005739 mitochondrion; GO:0005740 mitochondrial envelope; GO:0005743 mitochondrial inner membrane; GO:0005753 mitochondrial proton-transporting ATP synthase complex; GO:…				C	KOG3366	Mitochondrial F1F0-ATP synthase, subunit d/ATP7
A0A6J1RVI9	23	K	ATP synthase subunit d, mitochondrial OS=Frankliniella occidentalis OX=133901 GN=LOC113202696 PE=3 SV=1	LOC113202696	2	-0.36017	4	1	FPLK(1)DDANLSK	0.000180523	82.202	1	2.83117e-05	88.338	1	2.36116e-06	97.957	3	mitochondria	K02138	ATPeF0D, ATP5H, ATP7; F-type H+-transporting ATPase subunit d	map00190 Oxidative phosphorylation; map01100 Metabolic pathways; map04714 Thermogenesis; map05010 Alzheimer disease; map05012 Parkinson disease; map05016 Huntington disease	GO:0001932 regulation of protein phosphorylation; GO:0001933 negative regulation of protein phosphorylation; GO:0006139 nucleobase-containing compound metabolic process; GO:0006163 purine nucleotide metabolic process; GO:0006164 purine nucleotide biosynthetic process; GO:0006725 cellular aromatic compound metabolic process; GO:0006753 nucleoside phosphate metabolic process; GO:0006754 ATP biosynt…	GO:0000274 mitochondrial proton-transporting ATP synthase, stator stalk; GO:0000276 mitochondrial proton-transporting ATP synthase complex, coupling factor F(o); GO:0005622 intracellular; GO:0005623 cell; GO:0005737 cytoplasm; GO:0005739 mitochondrion; GO:0005740 mitochondrial envelope; GO:0005743 mitochondrial inner membrane; GO:0005753 mitochondrial proton-transporting ATP synthase complex; GO:…				C	KOG3366	Mitochondrial F1F0-ATP synthase, subunit d/ATP7
A0A6J1RVI9	30	K	ATP synthase subunit d, mitochondrial OS=Frankliniella occidentalis OX=133901 GN=LOC113202696 PE=3 SV=1	LOC113202696	3	-0.46396	4	1	FPLKDDANLSK(1)VLTLK	3.30483e-20	132.51	1	4.3023e-11	109.04	0.999997	0.0003238	74.141	3	mitochondria	K02138	ATPeF0D, ATP5H, ATP7; F-type H+-transporting ATPase subunit d	map00190 Oxidative phosphorylation; map01100 Metabolic pathways; map04714 Thermogenesis; map05010 Alzheimer disease; map05012 Parkinson disease; map05016 Huntington disease	GO:0001932 regulation of protein phosphorylation; GO:0001933 negative regulation of protein phosphorylation; GO:0006139 nucleobase-containing compound metabolic process; GO:0006163 purine nucleotide metabolic process; GO:0006164 purine nucleotide biosynthetic process; GO:0006725 cellular aromatic compound metabolic process; GO:0006753 nucleoside phosphate metabolic process; GO:0006754 ATP biosynt…	GO:0000274 mitochondrial proton-transporting ATP synthase, stator stalk; GO:0000276 mitochondrial proton-transporting ATP synthase complex, coupling factor F(o); GO:0005622 intracellular; GO:0005623 cell; GO:0005737 cytoplasm; GO:0005739 mitochondrion; GO:0005740 mitochondrial envelope; GO:0005743 mitochondrial inner membrane; GO:0005753 mitochondrial proton-transporting ATP synthase complex; GO:…				C	KOG3366	Mitochondrial F1F0-ATP synthase, subunit d/ATP7
A0A6J1RVI9	73	K	ATP synthase subunit d, mitochondrial OS=Frankliniella occidentalis OX=133901 GN=LOC113202696 PE=3 SV=1	LOC113202696	2	0.11647	4	1	ISPAFVDAIK(1)QK	0.002611	60.157	1	5.65524e-05	85.554	1	0.00214627	62.088	3	mitochondria	K02138	ATPeF0D, ATP5H, ATP7; F-type H+-transporting ATPase subunit d	map00190 Oxidative phosphorylation; map01100 Metabolic pathways; map04714 Thermogenesis; map05010 Alzheimer disease; map05012 Parkinson disease; map05016 Huntington disease	GO:0001932 regulation of protein phosphorylation; GO:0001933 negative regulation of protein phosphorylation; GO:0006139 nucleobase-containing compound metabolic process; GO:0006163 purine nucleotide metabolic process; GO:0006164 purine nucleotide biosynthetic process; GO:0006725 cellular aromatic compound metabolic process; GO:0006753 nucleoside phosphate metabolic process; GO:0006754 ATP biosynt…	GO:0000274 mitochondrial proton-transporting ATP synthase, stator stalk; GO:0000276 mitochondrial proton-transporting ATP synthase complex, coupling factor F(o); GO:0005622 intracellular; GO:0005623 cell; GO:0005737 cytoplasm; GO:0005739 mitochondrion; GO:0005740 mitochondrial envelope; GO:0005743 mitochondrial inner membrane; GO:0005753 mitochondrial proton-transporting ATP synthase complex; GO:…				C	KOG3366	Mitochondrial F1F0-ATP synthase, subunit d/ATP7
A0A6J1RVI9	175	K	ATP synthase subunit d, mitochondrial OS=Frankliniella occidentalis OX=133901 GN=LOC113202696 PE=3 SV=1	LOC113202696	2	1.1978	3	1	IYIAAADK(1)GDK	0.00434253	58.172	1	0.00910022	50.354	1	0.00506419	56.205	3	mitochondria	K02138	ATPeF0D, ATP5H, ATP7; F-type H+-transporting ATPase subunit d	map00190 Oxidative phosphorylation; map01100 Metabolic pathways; map04714 Thermogenesis; map05010 Alzheimer disease; map05012 Parkinson disease; map05016 Huntington disease	GO:0001932 regulation of protein phosphorylation; GO:0001933 negative regulation of protein phosphorylation; GO:0006139 nucleobase-containing compound metabolic process; GO:0006163 purine nucleotide metabolic process; GO:0006164 purine nucleotide biosynthetic process; GO:0006725 cellular aromatic compound metabolic process; GO:0006753 nucleoside phosphate metabolic process; GO:0006754 ATP biosynt…	GO:0000274 mitochondrial proton-transporting ATP synthase, stator stalk; GO:0000276 mitochondrial proton-transporting ATP synthase complex, coupling factor F(o); GO:0005622 intracellular; GO:0005623 cell; GO:0005737 cytoplasm; GO:0005739 mitochondrion; GO:0005740 mitochondrial envelope; GO:0005743 mitochondrial inner membrane; GO:0005753 mitochondrial proton-transporting ATP synthase complex; GO:…				C	KOG3366	Mitochondrial F1F0-ATP synthase, subunit d/ATP7
A0A6J1RWZ5	38	K	adenylate kinase isoenzyme 1-like isoform X2 OS=Frankliniella occidentalis OX=133901 GN=LOC113202702 PE=3 SV=1	LOC113202702	2	0.4997	5	1	GTQCVK(1)IVEK	1.96845e-09	134.13	1	2.24671e-05	99.283	1	0.000170392	81.017	3	cytoplasm	K00939	adk, AK; adenylate kinase [EC:2.7.4.3]	map00230 Purine metabolism; map00730 Thiamine metabolism; map01100 Metabolic pathways	GO:0006139 nucleobase-containing compound metabolic process; GO:0006206 pyrimidine nucleobase metabolic process; GO:0006207 'de novo' pyrimidine nucleobase biosynthetic process; GO:0006725 cellular aromatic compound metabolic process; GO:0006753 nucleoside phosphate metabolic process; GO:0006793 phosphorus metabolic process; GO:0006796 phosphate-containing compound metabolic process; GO:0006807 n…	GO:0005622 intracellular; GO:0005623 cell; GO:0005634 nucleus; GO:0005737 cytoplasm; GO:0043226 organelle; GO:0043227 membrane-bounded organelle; GO:0043229 intracellular organelle; GO:0043231 intracellular membrane-bounded organelle;	GO:0003824 catalytic activity; GO:0004017 adenylate kinase activity; GO:0009041 uridylate kinase activity; GO:0016301 kinase activity; GO:0016740 transferase activity; GO:0016772 transferase activity, transferring phosphorus-containing groups; GO:0016776 phosphotransferase activity, phosphate group as acceptor; GO:0019205 nucleobase-containing compound kinase activity; GO:0050145 nucleoside monop…	PF00406	Adenylate kinase	F	KOG3079	Uridylate kinase/adenylate kinase
A0A6J1RWZ5	42	K	adenylate kinase isoenzyme 1-like isoform X2 OS=Frankliniella occidentalis OX=133901 GN=LOC113202702 PE=3 SV=1	LOC113202702	3	0.051778	3	1	IVEK(1)FGYTHISSGDLLR	2.8951e-05	85.563	1	2.64907e-11	109.04	1	9.8465e-07	96.208	3	cytoplasm	K00939	adk, AK; adenylate kinase [EC:2.7.4.3]	map00230 Purine metabolism; map00730 Thiamine metabolism; map01100 Metabolic pathways	GO:0006139 nucleobase-containing compound metabolic process; GO:0006206 pyrimidine nucleobase metabolic process; GO:0006207 'de novo' pyrimidine nucleobase biosynthetic process; GO:0006725 cellular aromatic compound metabolic process; GO:0006753 nucleoside phosphate metabolic process; GO:0006793 phosphorus metabolic process; GO:0006796 phosphate-containing compound metabolic process; GO:0006807 n…	GO:0005622 intracellular; GO:0005623 cell; GO:0005634 nucleus; GO:0005737 cytoplasm; GO:0043226 organelle; GO:0043227 membrane-bounded organelle; GO:0043229 intracellular organelle; GO:0043231 intracellular membrane-bounded organelle;	GO:0003824 catalytic activity; GO:0004017 adenylate kinase activity; GO:0009041 uridylate kinase activity; GO:0016301 kinase activity; GO:0016740 transferase activity; GO:0016772 transferase activity, transferring phosphorus-containing groups; GO:0016776 phosphotransferase activity, phosphate group as acceptor; GO:0019205 nucleobase-containing compound kinase activity; GO:0050145 nucleoside monop…	PF00406	Adenylate kinase	F	KOG3079	Uridylate kinase/adenylate kinase
A0A6J1RWZ5	89	K	adenylate kinase isoenzyme 1-like isoform X2 OS=Frankliniella occidentalis OX=133901 GN=LOC113202702 PE=3 SV=1	LOC113202702	2	0.01059	3	1	K(1)AILEAVPTSK	6.2514e-09	124.12	1	0.00176286	69.03	1	0.00123851	72.29	3	cytoplasm	K00939	adk, AK; adenylate kinase [EC:2.7.4.3]	map00230 Purine metabolism; map00730 Thiamine metabolism; map01100 Metabolic pathways	GO:0006139 nucleobase-containing compound metabolic process; GO:0006206 pyrimidine nucleobase metabolic process; GO:0006207 'de novo' pyrimidine nucleobase biosynthetic process; GO:0006725 cellular aromatic compound metabolic process; GO:0006753 nucleoside phosphate metabolic process; GO:0006793 phosphorus metabolic process; GO:0006796 phosphate-containing compound metabolic process; GO:0006807 n…	GO:0005622 intracellular; GO:0005623 cell; GO:0005634 nucleus; GO:0005737 cytoplasm; GO:0043226 organelle; GO:0043227 membrane-bounded organelle; GO:0043229 intracellular organelle; GO:0043231 intracellular membrane-bounded organelle;	GO:0003824 catalytic activity; GO:0004017 adenylate kinase activity; GO:0009041 uridylate kinase activity; GO:0016301 kinase activity; GO:0016740 transferase activity; GO:0016772 transferase activity, transferring phosphorus-containing groups; GO:0016776 phosphotransferase activity, phosphate group as acceptor; GO:0019205 nucleobase-containing compound kinase activity; GO:0050145 nucleoside monop…	PF00406	Adenylate kinase	F	KOG3079	Uridylate kinase/adenylate kinase
A0A6J1RVT2	343	K	Isocitrate dehydrogenase [NADP] OS=Frankliniella occidentalis OX=133901 GN=LOC113202450 PE=3 SV=1	LOC113202450	2	-0.2022	6	1	AK(1)LDNNAELR	0.000103107	91.549	1	0.000103107	91.549	1	0.000131983	89.171	3	cytoplasm	K00031	IDH1, IDH2, icd; isocitrate dehydrogenase [EC:1.1.1.42]	map00020 Citrate cycle (TCA cycle); map00480 Glutathione metabolism; map01100 Metabolic pathways; map01200 Carbon metabolism; map01210 2-Oxocarboxylic acid metabolism; map01230 Biosynthesis of amino acids; map04146 Peroxisome	GO:0006082 organic acid metabolic process; GO:0006102 isocitrate metabolic process; GO:0006950 response to stress; GO:0006979 response to oxidative stress; GO:0008152 metabolic process; GO:0009987 cellular process; GO:0019752 carboxylic acid metabolic process; GO:0033554 cellular response to stress; GO:0034599 cellular response to oxidative stress; GO:0042221 response to chemical; GO:0043436 oxoa…	GO:0005622 intracellular; GO:0005623 cell; GO:0005737 cytoplasm; GO:0005739 mitochondrion; GO:0005777 peroxisome; GO:0042579 microbody; GO:0043226 organelle; GO:0043227 membrane-bounded organelle; GO:0043229 intracellular organelle; GO:0043231 intracellular membrane-bounded organelle;	GO:0003824 catalytic activity; GO:0004448 isocitrate dehydrogenase activity; GO:0004450 isocitrate dehydrogenase (NADP+) activity; GO:0016491 oxidoreductase activity; GO:0016614 oxidoreductase activity, acting on CH-OH group of donors; GO:0016616 oxidoreductase activity, acting on the CH-OH group of donors, NAD or NADP as acceptor;	PF00180	Isocitrate/isopropylmalate dehydrogenase	C	KOG1526	NADP-dependent isocitrate dehydrogenase
A0A6J1RVT2	92	K	Isocitrate dehydrogenase [NADP] OS=Frankliniella occidentalis OX=133901 GN=LOC113202450 PE=3 SV=1	LOC113202450	2	-2.4086	3	1	EMWK(1)SPNGTIR	0.00617181	52.247	1	0.0133968	42.843	1	0.0113545	44.543	3	cytoplasm	K00031	IDH1, IDH2, icd; isocitrate dehydrogenase [EC:1.1.1.42]	map00020 Citrate cycle (TCA cycle); map00480 Glutathione metabolism; map01100 Metabolic pathways; map01200 Carbon metabolism; map01210 2-Oxocarboxylic acid metabolism; map01230 Biosynthesis of amino acids; map04146 Peroxisome	GO:0006082 organic acid metabolic process; GO:0006102 isocitrate metabolic process; GO:0006950 response to stress; GO:0006979 response to oxidative stress; GO:0008152 metabolic process; GO:0009987 cellular process; GO:0019752 carboxylic acid metabolic process; GO:0033554 cellular response to stress; GO:0034599 cellular response to oxidative stress; GO:0042221 response to chemical; GO:0043436 oxoa…	GO:0005622 intracellular; GO:0005623 cell; GO:0005737 cytoplasm; GO:0005739 mitochondrion; GO:0005777 peroxisome; GO:0042579 microbody; GO:0043226 organelle; GO:0043227 membrane-bounded organelle; GO:0043229 intracellular organelle; GO:0043231 intracellular membrane-bounded organelle;	GO:0003824 catalytic activity; GO:0004448 isocitrate dehydrogenase activity; GO:0004450 isocitrate dehydrogenase (NADP+) activity; GO:0016491 oxidoreductase activity; GO:0016614 oxidoreductase activity, acting on CH-OH group of donors; GO:0016616 oxidoreductase activity, acting on the CH-OH group of donors, NAD or NADP as acceptor;	PF00180	Isocitrate/isopropylmalate dehydrogenase	C	KOG1526	NADP-dependent isocitrate dehydrogenase
A0A6J1RVT2	114	K	Isocitrate dehydrogenase [NADP] OS=Frankliniella occidentalis OX=133901 GN=LOC113202450 PE=3 SV=1	LOC113202450	2	0.20951	3	1	EPIICK(1)NVPR	0.00938888	52.49	1	0.000613156	80.688	1	0.0100969	51.445	3	cytoplasm	K00031	IDH1, IDH2, icd; isocitrate dehydrogenase [EC:1.1.1.42]	map00020 Citrate cycle (TCA cycle); map00480 Glutathione metabolism; map01100 Metabolic pathways; map01200 Carbon metabolism; map01210 2-Oxocarboxylic acid metabolism; map01230 Biosynthesis of amino acids; map04146 Peroxisome	GO:0006082 organic acid metabolic process; GO:0006102 isocitrate metabolic process; GO:0006950 response to stress; GO:0006979 response to oxidative stress; GO:0008152 metabolic process; GO:0009987 cellular process; GO:0019752 carboxylic acid metabolic process; GO:0033554 cellular response to stress; GO:0034599 cellular response to oxidative stress; GO:0042221 response to chemical; GO:0043436 oxoa…	GO:0005622 intracellular; GO:0005623 cell; GO:0005737 cytoplasm; GO:0005739 mitochondrion; GO:0005777 peroxisome; GO:0042579 microbody; GO:0043226 organelle; GO:0043227 membrane-bounded organelle; GO:0043229 intracellular organelle; GO:0043231 intracellular membrane-bounded organelle;	GO:0003824 catalytic activity; GO:0004448 isocitrate dehydrogenase activity; GO:0004450 isocitrate dehydrogenase (NADP+) activity; GO:0016491 oxidoreductase activity; GO:0016614 oxidoreductase activity, acting on CH-OH group of donors; GO:0016616 oxidoreductase activity, acting on the CH-OH group of donors, NAD or NADP as acceptor;	PF00180	Isocitrate/isopropylmalate dehydrogenase	C	KOG1526	NADP-dependent isocitrate dehydrogenase
A0A6J1RVT2	403	K	Isocitrate dehydrogenase [NADP] OS=Frankliniella occidentalis OX=133901 GN=LOC113202450 PE=3 SV=1	LOC113202450	2	-0.60813	3	1	LADNLK(1)K	0.00570413	100.19	1	0.0146013	75.109	1	0.0119426	80.229	3	cytoplasm	K00031	IDH1, IDH2, icd; isocitrate dehydrogenase [EC:1.1.1.42]	map00020 Citrate cycle (TCA cycle); map00480 Glutathione metabolism; map01100 Metabolic pathways; map01200 Carbon metabolism; map01210 2-Oxocarboxylic acid metabolism; map01230 Biosynthesis of amino acids; map04146 Peroxisome	GO:0006082 organic acid metabolic process; GO:0006102 isocitrate metabolic process; GO:0006950 response to stress; GO:0006979 response to oxidative stress; GO:0008152 metabolic process; GO:0009987 cellular process; GO:0019752 carboxylic acid metabolic process; GO:0033554 cellular response to stress; GO:0034599 cellular response to oxidative stress; GO:0042221 response to chemical; GO:0043436 oxoa…	GO:0005622 intracellular; GO:0005623 cell; GO:0005737 cytoplasm; GO:0005739 mitochondrion; GO:0005777 peroxisome; GO:0042579 microbody; GO:0043226 organelle; GO:0043227 membrane-bounded organelle; GO:0043229 intracellular organelle; GO:0043231 intracellular membrane-bounded organelle;	GO:0003824 catalytic activity; GO:0004448 isocitrate dehydrogenase activity; GO:0004450 isocitrate dehydrogenase (NADP+) activity; GO:0016491 oxidoreductase activity; GO:0016614 oxidoreductase activity, acting on CH-OH group of donors; GO:0016616 oxidoreductase activity, acting on the CH-OH group of donors, NAD or NADP as acceptor;	PF00180	Isocitrate/isopropylmalate dehydrogenase	C	KOG1526	NADP-dependent isocitrate dehydrogenase
A0A6J1RZZ1	198	K	MICOS complex subunit MIC60 OS=Frankliniella occidentalis OX=133901 GN=LOC113202489 PE=3 SV=1	LOC113202489	2	-1.949	3	1	TTLDK(1)VNELR	0.0217322	44.847	1	0.0146485	45.433	1	0.0215911	40.727	3	mitochondria	K17785	IMMT, FCJ1, MNOS2; mitofilin		GO:0006996 organelle organization; GO:0007005 mitochondrion organization; GO:0009653 anatomical structure morphogenesis; GO:0009987 cellular process; GO:0016043 cellular component organization; GO:0032502 developmental process; GO:0032989 cellular component morphogenesis; GO:0032990 cell part morphogenesis; GO:0048856 anatomical structure development; GO:0048869 cellular developmental process; GO…	GO:0005622 intracellular; GO:0005623 cell; GO:0005737 cytoplasm; GO:0005739 mitochondrion; GO:0005740 mitochondrial envelope; GO:0005743 mitochondrial inner membrane; GO:0016020 membrane; GO:0019866 organelle inner membrane; GO:0031090 organelle membrane; GO:0031966 mitochondrial membrane; GO:0031967 organelle envelope; GO:0031975 envelope; GO:0043226 organelle; GO:0043227 membrane-bounded organe…				M	KOG1854	Mitochondrial inner membrane protein (mitofilin)
A0A6J1RW12	106	K	60S acidic ribosomal protein P0 OS=Frankliniella occidentalis OX=133901 GN=LOC113202923 PE=3 SV=1	LOC113202923	2	1.4287	4	1	LLENK(1)VK	0.0116961	72.138	1	0.0342348	48.756	1	0.0174539	62.717	3	cytoplasm	K02941	RP-LP0, RPLP0; large subunit ribosomal protein LP0	map03010 Ribosome	GO:0002181 cytoplasmic translation; GO:0006139 nucleobase-containing compound metabolic process; GO:0006259 DNA metabolic process; GO:0006412 translation; GO:0006518 peptide metabolic process; GO:0006725 cellular aromatic compound metabolic process; GO:0006807 nitrogen compound metabolic process; GO:0008152 metabolic process; GO:0009058 biosynthetic process; GO:0009059 macromolecule biosynthetic …	GO:0005622 intracellular; GO:0005623 cell; GO:0005737 cytoplasm; GO:0005829 cytosol; GO:0005840 ribosome; GO:0015934 large ribosomal subunit; GO:0022625 cytosolic large ribosomal subunit; GO:0022626 cytosolic ribosome; GO:0032991 protein-containing complex; GO:0043226 organelle; GO:0043228 non-membrane-bounded organelle; GO:0043229 intracellular organelle; GO:0043232 intracellular non-membrane-bo…	GO:0003735 structural constituent of ribosome; GO:0003824 catalytic activity; GO:0003906 DNA-(apurinic or apyrimidinic site) endonuclease activity; GO:0004518 nuclease activity; GO:0004519 endonuclease activity; GO:0004520 endodeoxyribonuclease activity; GO:0004536 deoxyribonuclease activity; GO:0005198 structural molecule activity; GO:0016787 hydrolase activity; GO:0016788 hydrolase activity, ac…			J	KOG0815	60S acidic ribosomal protein P0
A0A6J1RW12	162	K	60S acidic ribosomal protein P0 OS=Frankliniella occidentalis OX=133901 GN=LOC113202923 PE=3 SV=1	LOC113202923	3	1.4648	3	1	GTIEIINDVHILK(1)EGDK	1.32073e-11	113.88	1	0.000328275	72.21	1	0.00101091	56.121	3	cytoplasm	K02941	RP-LP0, RPLP0; large subunit ribosomal protein LP0	map03010 Ribosome	GO:0002181 cytoplasmic translation; GO:0006139 nucleobase-containing compound metabolic process; GO:0006259 DNA metabolic process; GO:0006412 translation; GO:0006518 peptide metabolic process; GO:0006725 cellular aromatic compound metabolic process; GO:0006807 nitrogen compound metabolic process; GO:0008152 metabolic process; GO:0009058 biosynthetic process; GO:0009059 macromolecule biosynthetic …	GO:0005622 intracellular; GO:0005623 cell; GO:0005737 cytoplasm; GO:0005829 cytosol; GO:0005840 ribosome; GO:0015934 large ribosomal subunit; GO:0022625 cytosolic large ribosomal subunit; GO:0022626 cytosolic ribosome; GO:0032991 protein-containing complex; GO:0043226 organelle; GO:0043228 non-membrane-bounded organelle; GO:0043229 intracellular organelle; GO:0043232 intracellular non-membrane-bo…	GO:0003735 structural constituent of ribosome; GO:0003824 catalytic activity; GO:0003906 DNA-(apurinic or apyrimidinic site) endonuclease activity; GO:0004518 nuclease activity; GO:0004519 endonuclease activity; GO:0004520 endodeoxyribonuclease activity; GO:0004536 deoxyribonuclease activity; GO:0005198 structural molecule activity; GO:0016787 hydrolase activity; GO:0016788 hydrolase activity, ac…			J	KOG0815	60S acidic ribosomal protein P0
A0A6J1RW12	149	K	60S acidic ribosomal protein P0 OS=Frankliniella occidentalis OX=133901 GN=LOC113202923 PE=3 SV=1	LOC113202923	3	-0.39576	3	1	ISK(1)GTIEIINDVHILK	1.97459e-11	114.54	1	4.00788e-20	131.56	1	2.99001e-16	128.45	3	cytoplasm	K02941	RP-LP0, RPLP0; large subunit ribosomal protein LP0	map03010 Ribosome	GO:0002181 cytoplasmic translation; GO:0006139 nucleobase-containing compound metabolic process; GO:0006259 DNA metabolic process; GO:0006412 translation; GO:0006518 peptide metabolic process; GO:0006725 cellular aromatic compound metabolic process; GO:0006807 nitrogen compound metabolic process; GO:0008152 metabolic process; GO:0009058 biosynthetic process; GO:0009059 macromolecule biosynthetic …	GO:0005622 intracellular; GO:0005623 cell; GO:0005737 cytoplasm; GO:0005829 cytosol; GO:0005840 ribosome; GO:0015934 large ribosomal subunit; GO:0022625 cytosolic large ribosomal subunit; GO:0022626 cytosolic ribosome; GO:0032991 protein-containing complex; GO:0043226 organelle; GO:0043228 non-membrane-bounded organelle; GO:0043229 intracellular organelle; GO:0043232 intracellular non-membrane-bo…	GO:0003735 structural constituent of ribosome; GO:0003824 catalytic activity; GO:0003906 DNA-(apurinic or apyrimidinic site) endonuclease activity; GO:0004518 nuclease activity; GO:0004519 endonuclease activity; GO:0004520 endodeoxyribonuclease activity; GO:0004536 deoxyribonuclease activity; GO:0005198 structural molecule activity; GO:0016787 hydrolase activity; GO:0016788 hydrolase activity, ac…			J	KOG0815	60S acidic ribosomal protein P0
A0A6J1RW12	77	K	60S acidic ribosomal protein P0 OS=Frankliniella occidentalis OX=133901 GN=LOC113202923 PE=3 SV=1	LOC113202923	2	0.40999	5	1	NPALEK(1)LLAHIK	3.76595e-29	178.15	1	2.03258e-09	113.24	1	0.000105744	83.182	3	cytoplasm	K02941	RP-LP0, RPLP0; large subunit ribosomal protein LP0	map03010 Ribosome	GO:0002181 cytoplasmic translation; GO:0006139 nucleobase-containing compound metabolic process; GO:0006259 DNA metabolic process; GO:0006412 translation; GO:0006518 peptide metabolic process; GO:0006725 cellular aromatic compound metabolic process; GO:0006807 nitrogen compound metabolic process; GO:0008152 metabolic process; GO:0009058 biosynthetic process; GO:0009059 macromolecule biosynthetic …	GO:0005622 intracellular; GO:0005623 cell; GO:0005737 cytoplasm; GO:0005829 cytosol; GO:0005840 ribosome; GO:0015934 large ribosomal subunit; GO:0022625 cytosolic large ribosomal subunit; GO:0022626 cytosolic ribosome; GO:0032991 protein-containing complex; GO:0043226 organelle; GO:0043228 non-membrane-bounded organelle; GO:0043229 intracellular organelle; GO:0043232 intracellular non-membrane-bo…	GO:0003735 structural constituent of ribosome; GO:0003824 catalytic activity; GO:0003906 DNA-(apurinic or apyrimidinic site) endonuclease activity; GO:0004518 nuclease activity; GO:0004519 endonuclease activity; GO:0004520 endodeoxyribonuclease activity; GO:0004536 deoxyribonuclease activity; GO:0005198 structural molecule activity; GO:0016787 hydrolase activity; GO:0016788 hydrolase activity, ac…			J	KOG0815	60S acidic ribosomal protein P0
A0A6J1RW12	214	K	60S acidic ribosomal protein P0 OS=Frankliniella occidentalis OX=133901 GN=LOC113202923 PE=3 SV=1	LOC113202923	2	-0.54215	4	1	VK(1)FMEGVSR	0.0067675	60.398	1	0.0221092	41.399	1	0.00405729	67.334	3	cytoplasm	K02941	RP-LP0, RPLP0; large subunit ribosomal protein LP0	map03010 Ribosome	GO:0002181 cytoplasmic translation; GO:0006139 nucleobase-containing compound metabolic process; GO:0006259 DNA metabolic process; GO:0006412 translation; GO:0006518 peptide metabolic process; GO:0006725 cellular aromatic compound metabolic process; GO:0006807 nitrogen compound metabolic process; GO:0008152 metabolic process; GO:0009058 biosynthetic process; GO:0009059 macromolecule biosynthetic …	GO:0005622 intracellular; GO:0005623 cell; GO:0005737 cytoplasm; GO:0005829 cytosol; GO:0005840 ribosome; GO:0015934 large ribosomal subunit; GO:0022625 cytosolic large ribosomal subunit; GO:0022626 cytosolic ribosome; GO:0032991 protein-containing complex; GO:0043226 organelle; GO:0043228 non-membrane-bounded organelle; GO:0043229 intracellular organelle; GO:0043232 intracellular non-membrane-bo…	GO:0003735 structural constituent of ribosome; GO:0003824 catalytic activity; GO:0003906 DNA-(apurinic or apyrimidinic site) endonuclease activity; GO:0004518 nuclease activity; GO:0004519 endonuclease activity; GO:0004520 endodeoxyribonuclease activity; GO:0004536 deoxyribonuclease activity; GO:0005198 structural molecule activity; GO:0016787 hydrolase activity; GO:0016788 hydrolase activity, ac…			J	KOG0815	60S acidic ribosomal protein P0
A0A6J1RWG4	76	K	uncharacterized protein LOC113202931 OS=Frankliniella occidentalis OX=133901 GN=LOC113202931 PE=4 SV=1	LOC113202931	3	0.22814	3	1	IAK(1)EHEEHLK	2.95528e-05	95.483	1	5.55806e-05	91.469	1	0.000487931	76.843	3	mitochondria				GO:0006726 eye pigment biosynthetic process; GO:0006807 nitrogen compound metabolic process; GO:0008152 metabolic process; GO:0009058 biosynthetic process; GO:0009059 macromolecule biosynthetic process; GO:0009987 cellular process; GO:0016063 rhodopsin biosynthetic process; GO:0019538 protein metabolic process; GO:0042440 pigment metabolic process; GO:0042441 eye pigment metabolic process; GO:004…
A0A6J1RWG4	31	K	uncharacterized protein LOC113202931 OS=Frankliniella occidentalis OX=133901 GN=LOC113202931 PE=4 SV=1	LOC113202931	3	-0.22633	3	1	MHLK(1)HANWR	0.00558738	47.187	1	0.00496879	49.536	1	0.00755575	42.864	3	mitochondria				GO:0006726 eye pigment biosynthetic process; GO:0006807 nitrogen compound metabolic process; GO:0008152 metabolic process; GO:0009058 biosynthetic process; GO:0009059 macromolecule biosynthetic process; GO:0009987 cellular process; GO:0016063 rhodopsin biosynthetic process; GO:0019538 protein metabolic process; GO:0042440 pigment metabolic process; GO:0042441 eye pigment metabolic process; GO:004…
A0A6J1RWK0	60	K	Tubulin beta chain OS=Frankliniella occidentalis OX=133901 GN=LOC113202617 PE=3 SV=1	LOC113202617	2	-1.8869	4	1	GGK(1)YVPR	0.0205235	58.981	1	0.0333214	49.358	1	0.0122488	70.912	3	cytoplasm	K07375	TUBB; tubulin beta	map04145 Phagosome; map04540 Gap junction; map05130 Pathogenic Escherichia coli infection				PF00091; PF03953	Tubulin/FtsZ family, GTPase domain; Tubulin C-terminal domain	Z	KOG1375	Beta tubulin
A0A6J1RWP0	766	K	myosin heavy chain, muscle isoform X21 OS=Frankliniella occidentalis OX=133901 GN=LOC113201709 PE=3 SV=1	LOC113201709	2	0.18037	3	1	LGSTK(1)VFFR	0.00224485	76.1	1	0.00320608	71.451	1	0.0119737	53.751	3	cytoplasm	K17751	MYH6_7; myosin heavy chain 6/7	map04022 cGMP-PKG signaling pathway; map04260 Cardiac muscle contraction; map04261 Adrenergic signaling in cardiomyocytes; map04919 Thyroid hormone signaling pathway; map05410 Hypertrophic cardiomyopathy (HCM); map05414 Dilated cardiomyopathy (DCM); map05416 Viral myocarditis	GO:0000003 reproduction; GO:0001667 ameboidal-type cell migration; GO:0002064 epithelial cell development; GO:0002065 columnar/cuboidal epithelial cell differentiation; GO:0002066 columnar/cuboidal epithelial cell development; GO:0003006 developmental process involved in reproduction; GO:0003008 system process; GO:0003012 muscle system process; GO:0006928 movement of cell or subcellular component…	GO:0005622 intracellular; GO:0005623 cell; GO:0005694 chromosome; GO:0005700 polytene chromosome; GO:0005703 polytene chromosome puff; GO:0005737 cytoplasm; GO:0005856 cytoskeleton; GO:0015629 actin cytoskeleton; GO:0016459 myosin complex; GO:0030016 myofibril; GO:0030017 sarcomere; GO:0031672 A band; GO:0032991 protein-containing complex; GO:0043226 organelle; GO:0043228 non-membrane-bounded org…	GO:0003824 catalytic activity; GO:0005198 structural molecule activity; GO:0005488 binding; GO:0005515 protein binding; GO:0008307 structural constituent of muscle; GO:0016462 pyrophosphatase activity; GO:0016787 hydrolase activity; GO:0016817 hydrolase activity, acting on acid anhydrides; GO:0016818 hydrolase activity, acting on acid anhydrides, in phosphorus-containing anhydrides; GO:0016887 AT…	PF02736; PF00063	Myosin N-terminal SH3-like domain; Myosin head (motor domain)	Z	KOG0161	Myosin class II heavy chain
A0A6J1RWR2	340	K	allergen Cr-PI-like OS=Frankliniella occidentalis OX=133901 GN=LOC113202645 PE=4 SV=1	LOC113202645	2	-0.24028	4	1	DAIDSGFVLGK(1)DGNK	1.96565e-06	87.138	0.926185	1.52717e-07	72.474	1	0.00942329	42.314	3	Golgi apparatus					GO:0005576 extracellular region; GO:0005615 extracellular space;		PF03722; PF00372; PF03723	Hemocyanin, all-alpha domain; Hemocyanin, copper containing domain; Hemocyanin, ig-like domain
A0A6J1RWR2	344	K	allergen Cr-PI-like OS=Frankliniella occidentalis OX=133901 GN=LOC113202645 PE=4 SV=1	LOC113202645	2	0.39917	6	1	DGNK(1)IPITQYVK	0.000820891	69.352	1	0.00260994	60.161	1	0.00214627	62.088	3	Golgi apparatus					GO:0005576 extracellular region; GO:0005615 extracellular space;		PF03722; PF00372; PF03723	Hemocyanin, all-alpha domain; Hemocyanin, copper containing domain; Hemocyanin, ig-like domain
A0A6J1RWR2	712	K	allergen Cr-PI-like OS=Frankliniella occidentalis OX=133901 GN=LOC113202645 PE=4 SV=1	LOC113202645	2	0.059381	5	1	DSTTDNNNVLIK(1)K	4.86505e-05	86.772	1	0.00257022	61.11	1	0.00101226	70.089	3	Golgi apparatus					GO:0005576 extracellular region; GO:0005615 extracellular space;		PF03722; PF00372; PF03723	Hemocyanin, all-alpha domain; Hemocyanin, copper containing domain; Hemocyanin, ig-like domain
A0A6J1RWR2	700	K	allergen Cr-PI-like OS=Frankliniella occidentalis OX=133901 GN=LOC113202645 PE=4 SV=1	LOC113202645	3	-0.1123	5	1	DVVIFHK(1)DSTTDNNNVLIK	1.49928e-107	235.7	1	1.88354e-35	157.98	1	7.77252e-120	243.41	3	Golgi apparatus					GO:0005576 extracellular region; GO:0005615 extracellular space;		PF03722; PF00372; PF03723	Hemocyanin, all-alpha domain; Hemocyanin, copper containing domain; Hemocyanin, ig-like domain
A0A6J1RWR2	567	K	allergen Cr-PI-like OS=Frankliniella occidentalis OX=133901 GN=LOC113202645 PE=4 SV=1	LOC113202645	2	-0.70451	21	1	NGDNLIK(1)R	6.85087e-08	144.09	1	0.000478063	117.89	1	0.00262009	93.649	3	Golgi apparatus					GO:0005576 extracellular region; GO:0005615 extracellular space;		PF03722; PF00372; PF03723	Hemocyanin, all-alpha domain; Hemocyanin, copper containing domain; Hemocyanin, ig-like domain
A0A6J1RWR2	329	K	allergen Cr-PI-like OS=Frankliniella occidentalis OX=133901 GN=LOC113202645 PE=4 SV=1	LOC113202645	2	0.3135	7	1	IK(1)DAIDSGFVLGK	1.25833e-05	89.624	1	0.00101921	66.215	1	0.000789293	68.972	3	Golgi apparatus					GO:0005576 extracellular region; GO:0005615 extracellular space;		PF03722; PF00372; PF03723	Hemocyanin, all-alpha domain; Hemocyanin, copper containing domain; Hemocyanin, ig-like domain
A0A6J1RWR2	499	K	allergen Cr-PI-like OS=Frankliniella occidentalis OX=133901 GN=LOC113202645 PE=4 SV=1	LOC113202645	2	0.13736	4	1	IK(1)VSSNQK	0.00322692	91.069	1	0.0249408	44.753	1	0.0108825	60.828	3	Golgi apparatus					GO:0005576 extracellular region; GO:0005615 extracellular space;		PF03722; PF00372; PF03723	Hemocyanin, all-alpha domain; Hemocyanin, copper containing domain; Hemocyanin, ig-like domain
A0A6J1RWR2	505	K	allergen Cr-PI-like OS=Frankliniella occidentalis OX=133901 GN=LOC113202645 PE=4 SV=1	LOC113202645	2	-0.17221	10	1	VSSNQK(1)TSAVVR	6.02112e-16	147.33	1	4.59028e-11	119.39	1	1.60366e-11	125.82	3	Golgi apparatus					GO:0005576 extracellular region; GO:0005615 extracellular space;		PF03722; PF00372; PF03723	Hemocyanin, all-alpha domain; Hemocyanin, copper containing domain; Hemocyanin, ig-like domain
A0A6J1RWR2	485	K	allergen Cr-PI-like OS=Frankliniella occidentalis OX=133901 GN=LOC113202645 PE=4 SV=1	LOC113202645	2	-0.34228	19	1	LNYIAK(1)AMR	0.00248879	74.92	1	0.006635	59.153	1	0.00258297	74.464	3	Golgi apparatus					GO:0005576 extracellular region; GO:0005615 extracellular space;		PF03722; PF00372; PF03723	Hemocyanin, all-alpha domain; Hemocyanin, copper containing domain; Hemocyanin, ig-like domain
A0A6J1RWR2	314	K	allergen Cr-PI-like OS=Frankliniella occidentalis OX=133901 GN=LOC113202645 PE=4 SV=1	LOC113202645	3	0.1915	4	1	PAQQEISSIK(1)SYNIEDLK	8.62595e-09	104.84	1	1.38256e-20	131.67	1	3.31798e-07	96.447	3	Golgi apparatus					GO:0005576 extracellular region; GO:0005615 extracellular space;		PF03722; PF00372; PF03723	Hemocyanin, all-alpha domain; Hemocyanin, copper containing domain; Hemocyanin, ig-like domain
A0A6J1RWR2	322	K	allergen Cr-PI-like OS=Frankliniella occidentalis OX=133901 GN=LOC113202645 PE=4 SV=1	LOC113202645	3	-0.061931	3	1	SYNIEDLK(1)AIEQR	1.12958e-07	98.943	1	0.017869	60.55	1	0.000628076	65.219	3	Golgi apparatus					GO:0005576 extracellular region; GO:0005615 extracellular space;		PF03722; PF00372; PF03723	Hemocyanin, all-alpha domain; Hemocyanin, copper containing domain; Hemocyanin, ig-like domain
A0A6J1RWR2	588	K	allergen Cr-PI-like OS=Frankliniella occidentalis OX=133901 GN=LOC113202645 PE=4 SV=1	LOC113202645	2	-0.01976	7	1	SLLK(1)SAESGNTVLSSVDR	7.47254e-70	211.89	1	6.51586e-34	157.22	1	1.68885e-39	161.51	3	Golgi apparatus					GO:0005576 extracellular region; GO:0005615 extracellular space;		PF03722; PF00372; PF03723	Hemocyanin, all-alpha domain; Hemocyanin, copper containing domain; Hemocyanin, ig-like domain
A0A6J1RWY7	92	K	ubiquitin-conjugating enzyme E2 N OS=Frankliniella occidentalis OX=133901 GN=LOC113203156 PE=3 SV=1	LOC113203156	2	0.11129	7	1	ICLDILK(1)DK	0.000101516	107.79	1	0.00250509	74.841	1	0.00497052	64.82	3	mitochondria	K10580	UBE2N, BLU, UBC13; ubiquitin-conjugating enzyme E2 N [EC:2.3.2.23]	map04120 Ubiquitin mediated proteolysis; map04624 Toll and Imd signaling pathway; map05131 Shigellosis	GO:0000209 protein polyubiquitination; GO:0000902 cell morphogenesis; GO:0000904 cell morphogenesis involved in differentiation; GO:0001932 regulation of protein phosphorylation; GO:0001934 positive regulation of protein phosphorylation; GO:0006139 nucleobase-containing compound metabolic process; GO:0006259 DNA metabolic process; GO:0006281 DNA repair; GO:0006301 postreplication repair; GO:00064…	GO:0005622 intracellular; GO:0005623 cell; GO:0005634 nucleus; GO:0005737 cytoplasm; GO:0031371 ubiquitin conjugating enzyme complex; GO:0032991 protein-containing complex; GO:0035370 UBC13-UEV1A complex; GO:0043226 organelle; GO:0043227 membrane-bounded organelle; GO:0043229 intracellular organelle; GO:0043231 intracellular membrane-bounded organelle; GO:0048471 perinuclear region of cytoplasm; …	GO:0003824 catalytic activity; GO:0004842 ubiquitin-protein transferase activity; GO:0005488 binding; GO:0005515 protein binding; GO:0016740 transferase activity; GO:0019787 ubiquitin-like protein transferase activity; GO:0019899 enzyme binding; GO:0031624 ubiquitin conjugating enzyme binding; GO:0031625 ubiquitin protein ligase binding; GO:0044389 ubiquitin-like protein ligase binding; GO:004439…	PF00179	Ubiquitin-conjugating enzyme	O	KOG0417	Ubiquitin-protein ligase
A0A6J1RXP5	176	K	troponin T isoform X9 OS=Frankliniella occidentalis OX=133901 GN=LOC113203196 PE=3 SV=1	LOC113203196	3	0.0096687	10	1	IKPLVLDNMSVDK(1)LQLK	1.81682e-26	142.35	1	3.92527e-06	90.385	1	1.68507e-20	132.64	3	nucleus	K12046	TNNT3; troponin T, fast skeletal muscle							Z	KOG3634	Troponin
A0A6J1RXP5	133	K	troponin T isoform X9 OS=Frankliniella occidentalis OX=133901 GN=LOC113203196 PE=3 SV=1	LOC113203196	2	-1.64	3	1	K(1)EGFNLSSAQIER	7.69483e-08	103.79	1	0.00612295	52.527	1	0.00230887	62.287	3	nucleus	K12046	TNNT3; troponin T, fast skeletal muscle							Z	KOG3634	Troponin
A0A6J1RXP5	227	K	troponin T isoform X9 OS=Frankliniella occidentalis OX=133901 GN=LOC113203196 PE=3 SV=1	LOC113203196	2	-0.96504	5	1	K(1)GLDPEALTGK	0.00151629	70.563	1	0.00173091	69.229	1	0.0129576	50.222	3	nucleus	K12046	TNNT3; troponin T, fast skeletal muscle							Z	KOG3634	Troponin
A0A6J1RXP5	195	K	troponin T isoform X9 OS=Frankliniella occidentalis OX=133901 GN=LOC113203196 PE=3 SV=1	LOC113203196	2	-0.97313	6	1	LETEK(1)YDLEER	1.87977e-09	127.17	1	8.36774e-07	105.03	1	1.85143e-05	91.961	3	nucleus	K12046	TNNT3; troponin T, fast skeletal muscle							Z	KOG3634	Troponin
A0A6J1RXP5	149	K	troponin T isoform X9 OS=Frankliniella occidentalis OX=133901 GN=LOC113203196 PE=3 SV=1	LOC113203196	2	0.065836	5	1	TK(1)EQLEEEK	0.000222373	104.22	1	0.0194459	43.308	1	0.00138244	85.355	3	nucleus	K12046	TNNT3; troponin T, fast skeletal muscle							Z	KOG3634	Troponin
A0A6J1S473	216	K	CD109 antigen-like isoform X4 OS=Frankliniella occidentalis OX=133901 GN=LOC113203201 PE=4 SV=1	LOC113203201	2	0.47497	3	1	APSAVAFK(1)HGK	0.00106166	70.685	1	0.0170014	42.788	1	0.00769522	52.391	3	mitochondria	K06530	CD109; CD109 antigen					PF01835; PF07703; PF07678; PF07677	MG2 domain; Alpha-2-macroglobulin family N-terminal region; A-macroglobulin complement component; A-macroglobulin receptor	O	KOG1366	Alpha-macroglobulin
A0A6J1RY87	94	K	thioredoxin reductase 1, mitochondrial isoform X2 OS=Frankliniella occidentalis OX=133901 GN=LOC113201828 PE=3 SV=1	LOC113201828	2	-0.23722	3	1	K(1)SISLDWAK	0.00700756	64.82	1	0.00430148	72.2	1	0.00279813	77.662	3	cytoplasm	K22182	TXNRD; thioredoxin reductase (NADPH) [EC:1.8.1.9]	map00450 Selenocompound metabolism; map05200 Pathways in cancer; map05225 Hepatocellular carcinoma	GO:0000302 response to reactive oxygen species; GO:0000305 response to oxygen radical; GO:0001666 response to hypoxia; GO:0006950 response to stress; GO:0006979 response to oxidative stress; GO:0007275 multicellular organism development; GO:0007568 aging; GO:0008152 metabolic process; GO:0008340 determination of adult lifespan; GO:0009628 response to abiotic stimulus; GO:0009636 response to toxic…	GO:0005622 intracellular; GO:0005623 cell; GO:0005737 cytoplasm; GO:0005739 mitochondrion; GO:0043226 organelle; GO:0043227 membrane-bounded organelle; GO:0043229 intracellular organelle; GO:0043231 intracellular membrane-bounded organelle;	GO:0003824 catalytic activity; GO:0004362 glutathione-disulfide reductase activity; GO:0004791 thioredoxin-disulfide reductase activity; GO:0005488 binding; GO:0005515 protein binding; GO:0015036 disulfide oxidoreductase activity; GO:0015037 peptide disulfide oxidoreductase activity; GO:0015038 glutathione disulfide oxidoreductase activity; GO:0016209 antioxidant activity; GO:0016491 oxidoreducta…	PF07992; PF02852	Pyridine nucleotide-disulphide oxidoreductase; Pyridine nucleotide-disulphide oxidoreductase, dimerisation domain	O	KOG4716	Thioredoxin reductase
A0A6J1RXL7	90	K	ATP synthase subunit gamma OS=Frankliniella occidentalis OX=133901 GN=LOC113202851 PE=3 SV=1	LOC113202851	3	-0.24836	4	0.777106	STEEK(0.203)PSK(0.797)LLIAVTSDR	6.60505e-05	82.01	0.796791	4.01643e-05	84.375	0.79127	0.00157859	50.178	3	mitochondria	K02136	ATPeF1G, ATP5C1, ATP3; F-type H+-transporting ATPase subunit gamma	map00190 Oxidative phosphorylation; map01100 Metabolic pathways; map04714 Thermogenesis; map05010 Alzheimer disease; map05012 Parkinson disease; map05016 Huntington disease	GO:0006139 nucleobase-containing compound metabolic process; GO:0006163 purine nucleotide metabolic process; GO:0006164 purine nucleotide biosynthetic process; GO:0006725 cellular aromatic compound metabolic process; GO:0006753 nucleoside phosphate metabolic process; GO:0006754 ATP biosynthetic process; GO:0006793 phosphorus metabolic process; GO:0006796 phosphate-containing compound metabolic pr…	GO:0000275 mitochondrial proton-transporting ATP synthase complex, catalytic sector F(1); GO:0005622 intracellular; GO:0005623 cell; GO:0005737 cytoplasm; GO:0005739 mitochondrion; GO:0005740 mitochondrial envelope; GO:0005743 mitochondrial inner membrane; GO:0005753 mitochondrial proton-transporting ATP synthase complex; GO:0016020 membrane; GO:0016469 proton-transporting two-sector ATPase compl…		PF00231	ATP synthase	C	KOG1531	F0F1-type ATP synthase, gamma subunit
A0A6J1RXL7	183	K	ATP synthase subunit gamma OS=Frankliniella occidentalis OX=133901 GN=LOC113202851 PE=3 SV=1	LOC113202851	2	-0.46358	6	1	IIYNK(1)FK	0.0112902	73.039	1	0.0112902	73.039	1	0.0269635	53.554	3	mitochondria	K02136	ATPeF1G, ATP5C1, ATP3; F-type H+-transporting ATPase subunit gamma	map00190 Oxidative phosphorylation; map01100 Metabolic pathways; map04714 Thermogenesis; map05010 Alzheimer disease; map05012 Parkinson disease; map05016 Huntington disease	GO:0006139 nucleobase-containing compound metabolic process; GO:0006163 purine nucleotide metabolic process; GO:0006164 purine nucleotide biosynthetic process; GO:0006725 cellular aromatic compound metabolic process; GO:0006753 nucleoside phosphate metabolic process; GO:0006754 ATP biosynthetic process; GO:0006793 phosphorus metabolic process; GO:0006796 phosphate-containing compound metabolic pr…	GO:0000275 mitochondrial proton-transporting ATP synthase complex, catalytic sector F(1); GO:0005622 intracellular; GO:0005623 cell; GO:0005737 cytoplasm; GO:0005739 mitochondrion; GO:0005740 mitochondrial envelope; GO:0005743 mitochondrial inner membrane; GO:0005753 mitochondrial proton-transporting ATP synthase complex; GO:0016020 membrane; GO:0016469 proton-transporting two-sector ATPase compl…		PF00231	ATP synthase	C	KOG1531	F0F1-type ATP synthase, gamma subunit
A0A6J1RXL7	178	K	ATP synthase subunit gamma OS=Frankliniella occidentalis OX=133901 GN=LOC113202851 PE=3 SV=1	LOC113202851	2	0.55266	4	1	LDFQEGK(1)IIYNK	2.40956e-15	139.78	1	0.00111022	66.393	1	0.000512577	73.435	3	mitochondria	K02136	ATPeF1G, ATP5C1, ATP3; F-type H+-transporting ATPase subunit gamma	map00190 Oxidative phosphorylation; map01100 Metabolic pathways; map04714 Thermogenesis; map05010 Alzheimer disease; map05012 Parkinson disease; map05016 Huntington disease	GO:0006139 nucleobase-containing compound metabolic process; GO:0006163 purine nucleotide metabolic process; GO:0006164 purine nucleotide biosynthetic process; GO:0006725 cellular aromatic compound metabolic process; GO:0006753 nucleoside phosphate metabolic process; GO:0006754 ATP biosynthetic process; GO:0006793 phosphorus metabolic process; GO:0006796 phosphate-containing compound metabolic pr…	GO:0000275 mitochondrial proton-transporting ATP synthase complex, catalytic sector F(1); GO:0005622 intracellular; GO:0005623 cell; GO:0005737 cytoplasm; GO:0005739 mitochondrion; GO:0005740 mitochondrial envelope; GO:0005743 mitochondrial inner membrane; GO:0005753 mitochondrial proton-transporting ATP synthase complex; GO:0016020 membrane; GO:0016469 proton-transporting two-sector ATPase compl…		PF00231	ATP synthase	C	KOG1531	F0F1-type ATP synthase, gamma subunit
A0A6J1RXL7	54	K	ATP synthase subunit gamma OS=Frankliniella occidentalis OX=133901 GN=LOC113202851 PE=3 SV=1	LOC113202851	2	0.91752	9	1	MVSAAK(1)YAR	0.00445194	63.216	1	0.00743295	54.982	1	0.00938697	54.982	3	mitochondria	K02136	ATPeF1G, ATP5C1, ATP3; F-type H+-transporting ATPase subunit gamma	map00190 Oxidative phosphorylation; map01100 Metabolic pathways; map04714 Thermogenesis; map05010 Alzheimer disease; map05012 Parkinson disease; map05016 Huntington disease	GO:0006139 nucleobase-containing compound metabolic process; GO:0006163 purine nucleotide metabolic process; GO:0006164 purine nucleotide biosynthetic process; GO:0006725 cellular aromatic compound metabolic process; GO:0006753 nucleoside phosphate metabolic process; GO:0006754 ATP biosynthetic process; GO:0006793 phosphorus metabolic process; GO:0006796 phosphate-containing compound metabolic pr…	GO:0000275 mitochondrial proton-transporting ATP synthase complex, catalytic sector F(1); GO:0005622 intracellular; GO:0005623 cell; GO:0005737 cytoplasm; GO:0005739 mitochondrion; GO:0005740 mitochondrial envelope; GO:0005743 mitochondrial inner membrane; GO:0005753 mitochondrial proton-transporting ATP synthase complex; GO:0016020 membrane; GO:0016469 proton-transporting two-sector ATPase compl…		PF00231	ATP synthase	C	KOG1531	F0F1-type ATP synthase, gamma subunit
A0A6J1RXL7	42	K	ATP synthase subunit gamma OS=Frankliniella occidentalis OX=133901 GN=LOC113202851 PE=3 SV=1	LOC113202851	2	2.9621	6	1	NIQK(1)ITQSMK	1.87804e-05	100.88	1	0.00265245	67.93	1	3.74479e-05	96.957	3	mitochondria	K02136	ATPeF1G, ATP5C1, ATP3; F-type H+-transporting ATPase subunit gamma	map00190 Oxidative phosphorylation; map01100 Metabolic pathways; map04714 Thermogenesis; map05010 Alzheimer disease; map05012 Parkinson disease; map05016 Huntington disease	GO:0006139 nucleobase-containing compound metabolic process; GO:0006163 purine nucleotide metabolic process; GO:0006164 purine nucleotide biosynthetic process; GO:0006725 cellular aromatic compound metabolic process; GO:0006753 nucleoside phosphate metabolic process; GO:0006754 ATP biosynthetic process; GO:0006793 phosphorus metabolic process; GO:0006796 phosphate-containing compound metabolic pr…	GO:0000275 mitochondrial proton-transporting ATP synthase complex, catalytic sector F(1); GO:0005622 intracellular; GO:0005623 cell; GO:0005737 cytoplasm; GO:0005739 mitochondrion; GO:0005740 mitochondrial envelope; GO:0005743 mitochondrial inner membrane; GO:0005753 mitochondrial proton-transporting ATP synthase complex; GO:0016020 membrane; GO:0016469 proton-transporting two-sector ATPase compl…		PF00231	ATP synthase	C	KOG1531	F0F1-type ATP synthase, gamma subunit
A0A6J1RXL7	132	K	ATP synthase subunit gamma OS=Frankliniella occidentalis OX=133901 GN=LOC113202851 PE=3 SV=1	LOC113202851	2	-0.56461	6	1	VVCIGDK(1)SR	0.00195065	78.098	1	0.0056223	63.216	1	0.0102438	53.756	3	mitochondria	K02136	ATPeF1G, ATP5C1, ATP3; F-type H+-transporting ATPase subunit gamma	map00190 Oxidative phosphorylation; map01100 Metabolic pathways; map04714 Thermogenesis; map05010 Alzheimer disease; map05012 Parkinson disease; map05016 Huntington disease	GO:0006139 nucleobase-containing compound metabolic process; GO:0006163 purine nucleotide metabolic process; GO:0006164 purine nucleotide biosynthetic process; GO:0006725 cellular aromatic compound metabolic process; GO:0006753 nucleoside phosphate metabolic process; GO:0006754 ATP biosynthetic process; GO:0006793 phosphorus metabolic process; GO:0006796 phosphate-containing compound metabolic pr…	GO:0000275 mitochondrial proton-transporting ATP synthase complex, catalytic sector F(1); GO:0005622 intracellular; GO:0005623 cell; GO:0005737 cytoplasm; GO:0005739 mitochondrion; GO:0005740 mitochondrial envelope; GO:0005743 mitochondrial inner membrane; GO:0005753 mitochondrial proton-transporting ATP synthase complex; GO:0016020 membrane; GO:0016469 proton-transporting two-sector ATPase compl…		PF00231	ATP synthase	C	KOG1531	F0F1-type ATP synthase, gamma subunit
A0A6J1RXT0	75	K	40S ribosomal protein S3-A OS=Frankliniella occidentalis OX=133901 GN=LOC113203226 PE=3 SV=1	LOC113203226	2	-0.12146	5	1	ELTSVVQK(1)R	0.00408936	72.928	1	0.00758266	63.816	1	0.00400042	73.233	3	cytoplasm,nucleus	K02985	RP-S3e, RPS3; small subunit ribosomal protein S3e	map03010 Ribosome; map05130 Pathogenic Escherichia coli infection	GO:0002181 cytoplasmic translation; GO:0006139 nucleobase-containing compound metabolic process; GO:0006259 DNA metabolic process; GO:0006281 DNA repair; GO:0006412 translation; GO:0006518 peptide metabolic process; GO:0006725 cellular aromatic compound metabolic process; GO:0006807 nitrogen compound metabolic process; GO:0006950 response to stress; GO:0006974 cellular response to DNA damage stim…	GO:0005622 intracellular; GO:0005623 cell; GO:0005634 nucleus; GO:0005737 cytoplasm; GO:0005829 cytosol; GO:0005840 ribosome; GO:0015935 small ribosomal subunit; GO:0016363 nuclear matrix; GO:0022626 cytosolic ribosome; GO:0022627 cytosolic small ribosomal subunit; GO:0031974 membrane-enclosed lumen; GO:0031981 nuclear lumen; GO:0032991 protein-containing complex; GO:0034399 nuclear periphery; GO…	GO:0000702 oxidized base lesion DNA N-glycosylase activity; GO:0003676 nucleic acid binding; GO:0003677 DNA binding; GO:0003684 damaged DNA binding; GO:0003735 structural constituent of ribosome; GO:0003824 catalytic activity; GO:0003906 DNA-(apurinic or apyrimidinic site) endonuclease activity; GO:0005198 structural molecule activity; GO:0005488 binding; GO:0008534 oxidized purine nucleobase les…	PF07650; PF00189	KH domain; Ribosomal protein S3, C-terminal domain	J	KOG3181	40S ribosomal protein S3
A0A6J1RXT0	10	K	40S ribosomal protein S3-A OS=Frankliniella occidentalis OX=133901 GN=LOC113203226 PE=3 SV=1	LOC113203226	2	0.44026	3	1	K(1)FVGDGVFK	0.0243542	44.863	1	0.0212814	46.819	1	0.015603	52.579	3	cytoplasm,nucleus	K02985	RP-S3e, RPS3; small subunit ribosomal protein S3e	map03010 Ribosome; map05130 Pathogenic Escherichia coli infection	GO:0002181 cytoplasmic translation; GO:0006139 nucleobase-containing compound metabolic process; GO:0006259 DNA metabolic process; GO:0006281 DNA repair; GO:0006412 translation; GO:0006518 peptide metabolic process; GO:0006725 cellular aromatic compound metabolic process; GO:0006807 nitrogen compound metabolic process; GO:0006950 response to stress; GO:0006974 cellular response to DNA damage stim…	GO:0005622 intracellular; GO:0005623 cell; GO:0005634 nucleus; GO:0005737 cytoplasm; GO:0005829 cytosol; GO:0005840 ribosome; GO:0015935 small ribosomal subunit; GO:0016363 nuclear matrix; GO:0022626 cytosolic ribosome; GO:0022627 cytosolic small ribosomal subunit; GO:0031974 membrane-enclosed lumen; GO:0031981 nuclear lumen; GO:0032991 protein-containing complex; GO:0034399 nuclear periphery; GO…	GO:0000702 oxidized base lesion DNA N-glycosylase activity; GO:0003676 nucleic acid binding; GO:0003677 DNA binding; GO:0003684 damaged DNA binding; GO:0003735 structural constituent of ribosome; GO:0003824 catalytic activity; GO:0003906 DNA-(apurinic or apyrimidinic site) endonuclease activity; GO:0005198 structural molecule activity; GO:0005488 binding; GO:0008534 oxidized purine nucleobase les…	PF07650; PF00189	KH domain; Ribosomal protein S3, C-terminal domain	J	KOG3181	40S ribosomal protein S3
A0A6J1RXT0	62	K	40S ribosomal protein S3-A OS=Frankliniella occidentalis OX=133901 GN=LOC113203226 PE=3 SV=1	LOC113203226	2	-0.33608	4	1	TQNVLGEK(1)GR	0.00119219	75.416	1	0.000356387	84.507	1	0.0104325	50.95	3	cytoplasm,nucleus	K02985	RP-S3e, RPS3; small subunit ribosomal protein S3e	map03010 Ribosome; map05130 Pathogenic Escherichia coli infection	GO:0002181 cytoplasmic translation; GO:0006139 nucleobase-containing compound metabolic process; GO:0006259 DNA metabolic process; GO:0006281 DNA repair; GO:0006412 translation; GO:0006518 peptide metabolic process; GO:0006725 cellular aromatic compound metabolic process; GO:0006807 nitrogen compound metabolic process; GO:0006950 response to stress; GO:0006974 cellular response to DNA damage stim…	GO:0005622 intracellular; GO:0005623 cell; GO:0005634 nucleus; GO:0005737 cytoplasm; GO:0005829 cytosol; GO:0005840 ribosome; GO:0015935 small ribosomal subunit; GO:0016363 nuclear matrix; GO:0022626 cytosolic ribosome; GO:0022627 cytosolic small ribosomal subunit; GO:0031974 membrane-enclosed lumen; GO:0031981 nuclear lumen; GO:0032991 protein-containing complex; GO:0034399 nuclear periphery; GO…	GO:0000702 oxidized base lesion DNA N-glycosylase activity; GO:0003676 nucleic acid binding; GO:0003677 DNA binding; GO:0003684 damaged DNA binding; GO:0003735 structural constituent of ribosome; GO:0003824 catalytic activity; GO:0003906 DNA-(apurinic or apyrimidinic site) endonuclease activity; GO:0005198 structural molecule activity; GO:0005488 binding; GO:0008534 oxidized purine nucleobase les…	PF07650; PF00189	KH domain; Ribosomal protein S3, C-terminal domain	J	KOG3181	40S ribosomal protein S3
A0A6J1RXT0	108	K	40S ribosomal protein S3-A OS=Frankliniella occidentalis OX=133901 GN=LOC113203226 PE=3 SV=1	LOC113203226	2	1.071	4	1	YK(1)LIGGLAVR	0.00496615	61.161	1	0.00480564	61.593	1	0.00938888	52.49	3	cytoplasm,nucleus	K02985	RP-S3e, RPS3; small subunit ribosomal protein S3e	map03010 Ribosome; map05130 Pathogenic Escherichia coli infection	GO:0002181 cytoplasmic translation; GO:0006139 nucleobase-containing compound metabolic process; GO:0006259 DNA metabolic process; GO:0006281 DNA repair; GO:0006412 translation; GO:0006518 peptide metabolic process; GO:0006725 cellular aromatic compound metabolic process; GO:0006807 nitrogen compound metabolic process; GO:0006950 response to stress; GO:0006974 cellular response to DNA damage stim…	GO:0005622 intracellular; GO:0005623 cell; GO:0005634 nucleus; GO:0005737 cytoplasm; GO:0005829 cytosol; GO:0005840 ribosome; GO:0015935 small ribosomal subunit; GO:0016363 nuclear matrix; GO:0022626 cytosolic ribosome; GO:0022627 cytosolic small ribosomal subunit; GO:0031974 membrane-enclosed lumen; GO:0031981 nuclear lumen; GO:0032991 protein-containing complex; GO:0034399 nuclear periphery; GO…	GO:0000702 oxidized base lesion DNA N-glycosylase activity; GO:0003676 nucleic acid binding; GO:0003677 DNA binding; GO:0003684 damaged DNA binding; GO:0003735 structural constituent of ribosome; GO:0003824 catalytic activity; GO:0003906 DNA-(apurinic or apyrimidinic site) endonuclease activity; GO:0005198 structural molecule activity; GO:0005488 binding; GO:0008534 oxidized purine nucleobase les…	PF07650; PF00189	KH domain; Ribosomal protein S3, C-terminal domain	J	KOG3181	40S ribosomal protein S3
A0A6J1RXX4	862	K	Staphylococcal nuclease domain-containing protein OS=Frankliniella occidentalis OX=133901 GN=LOC113203370 PE=4 SV=1	LOC113203370	2	0.71992	3	1	LAK(1)LLTDYK	0.00405729	67.334	1	0.00221837	76.228	1	0.00441382	66.19	3	cytoplasm	K15979	SND1; staphylococcal nuclease domain-containing protein 1	map05203 Viral carcinogenesis	GO:0000003 reproduction; GO:0006139 nucleobase-containing compound metabolic process; GO:0006401 RNA catabolic process; GO:0006725 cellular aromatic compound metabolic process; GO:0006807 nitrogen compound metabolic process; GO:0007276 gamete generation; GO:0007283 spermatogenesis; GO:0008152 metabolic process; GO:0009056 catabolic process; GO:0009057 macromolecule catabolic process; GO:0009987 c…	GO:0005622 intracellular; GO:0005623 cell; GO:0005634 nucleus; GO:0005737 cytoplasm; GO:0016442 RISC complex; GO:0031332 RNAi effector complex; GO:0032991 protein-containing complex; GO:0043226 organelle; GO:0043227 membrane-bounded organelle; GO:0043229 intracellular organelle; GO:0043231 intracellular membrane-bounded organelle; GO:1990904 ribonucleoprotein complex;	GO:0003824 catalytic activity; GO:0004518 nuclease activity; GO:0005488 binding; GO:0005515 protein binding; GO:0016787 hydrolase activity; GO:0016788 hydrolase activity, acting on ester bonds;	PF00565; PF00567	Staphylococcal nuclease homologue; Tudor domain	K	KOG2039	Transcriptional coactivator p100
A0A6J1RXX4	502	K	Staphylococcal nuclease domain-containing protein OS=Frankliniella occidentalis OX=133901 GN=LOC113203370 PE=4 SV=1	LOC113203370	2	0.39409	3	1	VVDVSGDLAK(1)AK	0.000139277	81.565	1	0.00469252	54.343	1	0.00165691	64.121	3	cytoplasm	K15979	SND1; staphylococcal nuclease domain-containing protein 1	map05203 Viral carcinogenesis	GO:0000003 reproduction; GO:0006139 nucleobase-containing compound metabolic process; GO:0006401 RNA catabolic process; GO:0006725 cellular aromatic compound metabolic process; GO:0006807 nitrogen compound metabolic process; GO:0007276 gamete generation; GO:0007283 spermatogenesis; GO:0008152 metabolic process; GO:0009056 catabolic process; GO:0009057 macromolecule catabolic process; GO:0009987 c…	GO:0005622 intracellular; GO:0005623 cell; GO:0005634 nucleus; GO:0005737 cytoplasm; GO:0016442 RISC complex; GO:0031332 RNAi effector complex; GO:0032991 protein-containing complex; GO:0043226 organelle; GO:0043227 membrane-bounded organelle; GO:0043229 intracellular organelle; GO:0043231 intracellular membrane-bounded organelle; GO:1990904 ribonucleoprotein complex;	GO:0003824 catalytic activity; GO:0004518 nuclease activity; GO:0005488 binding; GO:0005515 protein binding; GO:0016787 hydrolase activity; GO:0016788 hydrolase activity, acting on ester bonds;	PF00565; PF00567	Staphylococcal nuclease homologue; Tudor domain	K	KOG2039	Transcriptional coactivator p100
A0A6J1RY76	130	K	Beta-MPP OS=Frankliniella occidentalis OX=133901 GN=LOC113203431 PE=3 SV=1	LOC113203431	2	-0.16266	4	1	EQTVFYAK(1)CLK	0.00365699	60.255	1	0.00394935	59.367	1	0.00393257	59.418	3	mitochondria	K17732	PMPCB, MAS1; mitochondrial-processing peptidase subunit beta [EC:3.4.24.64]		GO:0006091 generation of precursor metabolites and energy; GO:0006119 oxidative phosphorylation; GO:0006122 mitochondrial electron transport, ubiquinol to cytochrome c; GO:0006139 nucleobase-containing compound metabolic process; GO:0006163 purine nucleotide metabolic process; GO:0006508 proteolysis; GO:0006725 cellular aromatic compound metabolic process; GO:0006753 nucleoside phosphate metaboli…	GO:0005622 intracellular; GO:0005623 cell; GO:0005737 cytoplasm; GO:0005739 mitochondrion; GO:0005740 mitochondrial envelope; GO:0005743 mitochondrial inner membrane; GO:0005746 mitochondrial respirasome; GO:0005750 mitochondrial respiratory chain complex III; GO:0005759 mitochondrial matrix; GO:0016020 membrane; GO:0019866 organelle inner membrane; GO:0031090 organelle membrane; GO:0031966 mitoc…	GO:0003824 catalytic activity; GO:0004175 endopeptidase activity; GO:0004222 metalloendopeptidase activity; GO:0005488 binding; GO:0008121 ubiquinol-cytochrome-c reductase activity; GO:0008233 peptidase activity; GO:0008237 metallopeptidase activity; GO:0008270 zinc ion binding; GO:0009055 electron transfer activity; GO:0016491 oxidoreductase activity; GO:0016679 oxidoreductase activity, acting o…	PF05193	Peptidase M16 inactive domain	O	KOG0960	Mitochondrial processing peptidase, beta subunit, and related enzymes (insulinase superfamily)
A0A6J1RY76	372	K	Beta-MPP OS=Frankliniella occidentalis OX=133901 GN=LOC113203431 PE=3 SV=1	LOC113203431	2	-0.41735	3	1	K(1)MCTSLTER	0.00700756	64.82	1	0.0179535	50.194	1	0.019837	48.284	3	mitochondria	K17732	PMPCB, MAS1; mitochondrial-processing peptidase subunit beta [EC:3.4.24.64]		GO:0006091 generation of precursor metabolites and energy; GO:0006119 oxidative phosphorylation; GO:0006122 mitochondrial electron transport, ubiquinol to cytochrome c; GO:0006139 nucleobase-containing compound metabolic process; GO:0006163 purine nucleotide metabolic process; GO:0006508 proteolysis; GO:0006725 cellular aromatic compound metabolic process; GO:0006753 nucleoside phosphate metaboli…	GO:0005622 intracellular; GO:0005623 cell; GO:0005737 cytoplasm; GO:0005739 mitochondrion; GO:0005740 mitochondrial envelope; GO:0005743 mitochondrial inner membrane; GO:0005746 mitochondrial respirasome; GO:0005750 mitochondrial respiratory chain complex III; GO:0005759 mitochondrial matrix; GO:0016020 membrane; GO:0019866 organelle inner membrane; GO:0031090 organelle membrane; GO:0031966 mitoc…	GO:0003824 catalytic activity; GO:0004175 endopeptidase activity; GO:0004222 metalloendopeptidase activity; GO:0005488 binding; GO:0008121 ubiquinol-cytochrome-c reductase activity; GO:0008233 peptidase activity; GO:0008237 metallopeptidase activity; GO:0008270 zinc ion binding; GO:0009055 electron transfer activity; GO:0016491 oxidoreductase activity; GO:0016679 oxidoreductase activity, acting o…	PF05193	Peptidase M16 inactive domain	O	KOG0960	Mitochondrial processing peptidase, beta subunit, and related enzymes (insulinase superfamily)
A0A6J1RY76	247	K	Beta-MPP OS=Frankliniella occidentalis OX=133901 GN=LOC113203431 PE=3 SV=1	LOC113203431	2	0.53257	5	1	LAETHFK(1)K	0.000649577	118.5	1	0.00622098	82.452	1	0.00300971	97.635	3	mitochondria	K17732	PMPCB, MAS1; mitochondrial-processing peptidase subunit beta [EC:3.4.24.64]		GO:0006091 generation of precursor metabolites and energy; GO:0006119 oxidative phosphorylation; GO:0006122 mitochondrial electron transport, ubiquinol to cytochrome c; GO:0006139 nucleobase-containing compound metabolic process; GO:0006163 purine nucleotide metabolic process; GO:0006508 proteolysis; GO:0006725 cellular aromatic compound metabolic process; GO:0006753 nucleoside phosphate metaboli…	GO:0005622 intracellular; GO:0005623 cell; GO:0005737 cytoplasm; GO:0005739 mitochondrion; GO:0005740 mitochondrial envelope; GO:0005743 mitochondrial inner membrane; GO:0005746 mitochondrial respirasome; GO:0005750 mitochondrial respiratory chain complex III; GO:0005759 mitochondrial matrix; GO:0016020 membrane; GO:0019866 organelle inner membrane; GO:0031090 organelle membrane; GO:0031966 mitoc…	GO:0003824 catalytic activity; GO:0004175 endopeptidase activity; GO:0004222 metalloendopeptidase activity; GO:0005488 binding; GO:0008121 ubiquinol-cytochrome-c reductase activity; GO:0008233 peptidase activity; GO:0008237 metallopeptidase activity; GO:0008270 zinc ion binding; GO:0009055 electron transfer activity; GO:0016491 oxidoreductase activity; GO:0016679 oxidoreductase activity, acting o…	PF05193	Peptidase M16 inactive domain	O	KOG0960	Mitochondrial processing peptidase, beta subunit, and related enzymes (insulinase superfamily)
A0A6J1RY76	240	K	Beta-MPP OS=Frankliniella occidentalis OX=133901 GN=LOC113203431 PE=3 SV=1	LOC113203431	4	-0.37913	6	1	VVLAGAGGVDHNELVK(1)LAETHFK	1.04284e-37	152.48	1	2.16446e-19	123.36	1	0.000267547	50.202	3	mitochondria	K17732	PMPCB, MAS1; mitochondrial-processing peptidase subunit beta [EC:3.4.24.64]		GO:0006091 generation of precursor metabolites and energy; GO:0006119 oxidative phosphorylation; GO:0006122 mitochondrial electron transport, ubiquinol to cytochrome c; GO:0006139 nucleobase-containing compound metabolic process; GO:0006163 purine nucleotide metabolic process; GO:0006508 proteolysis; GO:0006725 cellular aromatic compound metabolic process; GO:0006753 nucleoside phosphate metaboli…	GO:0005622 intracellular; GO:0005623 cell; GO:0005737 cytoplasm; GO:0005739 mitochondrion; GO:0005740 mitochondrial envelope; GO:0005743 mitochondrial inner membrane; GO:0005746 mitochondrial respirasome; GO:0005750 mitochondrial respiratory chain complex III; GO:0005759 mitochondrial matrix; GO:0016020 membrane; GO:0019866 organelle inner membrane; GO:0031090 organelle membrane; GO:0031966 mitoc…	GO:0003824 catalytic activity; GO:0004175 endopeptidase activity; GO:0004222 metalloendopeptidase activity; GO:0005488 binding; GO:0008121 ubiquinol-cytochrome-c reductase activity; GO:0008233 peptidase activity; GO:0008237 metallopeptidase activity; GO:0008270 zinc ion binding; GO:0009055 electron transfer activity; GO:0016491 oxidoreductase activity; GO:0016679 oxidoreductase activity, acting o…	PF05193	Peptidase M16 inactive domain	O	KOG0960	Mitochondrial processing peptidase, beta subunit, and related enzymes (insulinase superfamily)
A0A6J1RY88	40	K	60S ribosomal protein L12 OS=Frankliniella occidentalis OX=133901 GN=LOC113202057 PE=3 SV=1	LOC113202057	2	0.045126	5	1	IGPLGLSPK(1)K	0.0113286	54.486	1	0.0110442	54.784	1	0.000563644	83.862	3	cytoplasm	K02870	RP-L12e, RPL12; large subunit ribosomal protein L12e	map03010 Ribosome	GO:0000027 ribosomal large subunit assembly; GO:0002181 cytoplasmic translation; GO:0006412 translation; GO:0006518 peptide metabolic process; GO:0006807 nitrogen compound metabolic process; GO:0006996 organelle organization; GO:0008152 metabolic process; GO:0009058 biosynthetic process; GO:0009059 macromolecule biosynthetic process; GO:0009987 cellular process; GO:0010467 gene expression; GO:001…	GO:0005622 intracellular; GO:0005623 cell; GO:0005737 cytoplasm; GO:0005829 cytosol; GO:0005840 ribosome; GO:0015934 large ribosomal subunit; GO:0022625 cytosolic large ribosomal subunit; GO:0022626 cytosolic ribosome; GO:0032991 protein-containing complex; GO:0043226 organelle; GO:0043228 non-membrane-bounded organelle; GO:0043229 intracellular organelle; GO:0043232 intracellular non-membrane-bo…	GO:0003676 nucleic acid binding; GO:0003723 RNA binding; GO:0003735 structural constituent of ribosome; GO:0005198 structural molecule activity; GO:0005488 binding; GO:0019843 rRNA binding; GO:0097159 organic cyclic compound binding; GO:1901363 heterocyclic compound binding;	PF03946; PF00298	Ribosomal protein L11, N-terminal domain; Ribosomal protein L11, RNA binding domain	J	KOG0886	40S ribosomal protein S2
A0A6J1RYE9	31	K	Aspartate aminotransferase OS=Frankliniella occidentalis OX=133901 GN=LOC113203372 PE=3 SV=1	LOC113203372	2	0.037512	3	1	SYLDDNHPK(1)K	1.09139e-11	143.96	1	0.000145362	91.549	1	0.017256	48.284	3	cytoplasm	K14454	GOT1; aspartate aminotransferase, cytoplasmic [EC:2.6.1.1]	map00220 Arginine biosynthesis; map00250 Alanine, aspartate and glutamate metabolism; map00270 Cysteine and methionine metabolism; map00330 Arginine and proline metabolism; map00350 Tyrosine metabolism; map00360 Phenylalanine metabolism; map00400 Phenylalanine, tyrosine and tryptophan biosynthesis; map01100 Metabolic pathways; map01200 Carbon metabolism; map01210 2-Oxocarboxylic acid metabolism; …	GO:0006082 organic acid metabolic process; GO:0006520 cellular amino acid metabolic process; GO:0006531 aspartate metabolic process; GO:0006532 aspartate biosynthetic process; GO:0006536 glutamate metabolic process; GO:0006537 glutamate biosynthetic process; GO:0006807 nitrogen compound metabolic process; GO:0008152 metabolic process; GO:0008652 cellular amino acid biosynthetic process; GO:000905…	GO:0005622 intracellular; GO:0005623 cell; GO:0005737 cytoplasm; GO:0005739 mitochondrion; GO:0005759 mitochondrial matrix; GO:0005777 peroxisome; GO:0031974 membrane-enclosed lumen; GO:0042579 microbody; GO:0043226 organelle; GO:0043227 membrane-bounded organelle; GO:0043229 intracellular organelle; GO:0043231 intracellular membrane-bounded organelle; GO:0043233 organelle lumen; GO:0070013 intra…	GO:0003824 catalytic activity; GO:0004069 L-aspartate:2-oxoglutarate aminotransferase activity; GO:0008483 transaminase activity; GO:0016740 transferase activity; GO:0016769 transferase activity, transferring nitrogenous groups;	PF00155	Aminotransferase class I and II	E	KOG1412	Aspartate aminotransferase/Glutamic oxaloacetic transaminase AAT2/GOT1
A0A6J1RYF2	123	K	alanine aminotransferase 1 OS=Frankliniella occidentalis OX=133901 GN=LOC113203481 PE=4 SV=1	LOC113203481	2	0.41953	4	1	AGEIEK(1)ELEK	0.000110832	90.913	1	0.00489839	61.344	1	0.00136501	74.53	3	cytoplasm	K00814	GPT, ALT; alanine transaminase [EC:2.6.1.2]	map00220 Arginine biosynthesis; map00250 Alanine, aspartate and glutamate metabolism; map01100 Metabolic pathways; map01200 Carbon metabolism; map01210 2-Oxocarboxylic acid metabolism; map01230 Biosynthesis of amino acids				PF00155	Aminotransferase class I and II	E	KOG0258	Alanine aminotransferase
A0A6J1RYF2	501	K	alanine aminotransferase 1 OS=Frankliniella occidentalis OX=133901 GN=LOC113203481 PE=4 SV=1	LOC113203481	2	-0.19544	3	1	AIEAAK(1)AK	0.0108381	60.91	1	0.0102672	61.962	1	0.0102672	61.962	3	cytoplasm	K00814	GPT, ALT; alanine transaminase [EC:2.6.1.2]	map00220 Arginine biosynthesis; map00250 Alanine, aspartate and glutamate metabolism; map01100 Metabolic pathways; map01200 Carbon metabolism; map01210 2-Oxocarboxylic acid metabolism; map01230 Biosynthesis of amino acids				PF00155	Aminotransferase class I and II	E	KOG0258	Alanine aminotransferase
A0A6J1RYF2	456	K	alanine aminotransferase 1 OS=Frankliniella occidentalis OX=133901 GN=LOC113203481 PE=4 SV=1	LOC113203481	2	0.070432	3	1	DSVLK(1)SLNER	2.24671e-05	99.283	1	0.000174566	80.834	1	0.000138966	88.596	3	cytoplasm	K00814	GPT, ALT; alanine transaminase [EC:2.6.1.2]	map00220 Arginine biosynthesis; map00250 Alanine, aspartate and glutamate metabolism; map01100 Metabolic pathways; map01200 Carbon metabolism; map01210 2-Oxocarboxylic acid metabolism; map01230 Biosynthesis of amino acids				PF00155	Aminotransferase class I and II	E	KOG0258	Alanine aminotransferase
A0A6J1RYF2	565	K	alanine aminotransferase 1 OS=Frankliniella occidentalis OX=133901 GN=LOC113203481 PE=4 SV=1	LOC113203481	3	-0.64144	3	1	FHTEFVK(1)EHQ	0.000131983	89.171	1	0.00181944	72.2	1	0.00427183	54.539	3	cytoplasm	K00814	GPT, ALT; alanine transaminase [EC:2.6.1.2]	map00220 Arginine biosynthesis; map00250 Alanine, aspartate and glutamate metabolism; map01100 Metabolic pathways; map01200 Carbon metabolism; map01210 2-Oxocarboxylic acid metabolism; map01230 Biosynthesis of amino acids				PF00155	Aminotransferase class I and II	E	KOG0258	Alanine aminotransferase
A0A6J1RYF2	495	K	alanine aminotransferase 1 OS=Frankliniella occidentalis OX=133901 GN=LOC113203481 PE=4 SV=1	LOC113203481	2	1.3044	4	1	LPAK(1)AIEAAK	0.00147788	73.951	1	0.000232881	86.344	1	0.0116263	49.189	3	cytoplasm	K00814	GPT, ALT; alanine transaminase [EC:2.6.1.2]	map00220 Arginine biosynthesis; map00250 Alanine, aspartate and glutamate metabolism; map01100 Metabolic pathways; map01200 Carbon metabolism; map01210 2-Oxocarboxylic acid metabolism; map01230 Biosynthesis of amino acids				PF00155	Aminotransferase class I and II	E	KOG0258	Alanine aminotransferase
A0A6J1RYF2	548	K	alanine aminotransferase 1 OS=Frankliniella occidentalis OX=133901 GN=LOC113203481 PE=4 SV=1	LOC113203481	2	0.27824	4	1	TTILPQTEK(1)LR	0.000153029	83.182	1	0.00506419	56.205	1	0.000475912	75.819	3	cytoplasm	K00814	GPT, ALT; alanine transaminase [EC:2.6.1.2]	map00220 Arginine biosynthesis; map00250 Alanine, aspartate and glutamate metabolism; map01100 Metabolic pathways; map01200 Carbon metabolism; map01210 2-Oxocarboxylic acid metabolism; map01230 Biosynthesis of amino acids				PF00155	Aminotransferase class I and II	E	KOG0258	Alanine aminotransferase
A0A6J1RYK9	211	K	upstream activation factor subunit spp27 OS=Frankliniella occidentalis OX=133901 GN=LOC113203512 PE=4 SV=1	LOC113203512	2	0.5877	4	1	VWAIIK(1)ER	0.0196357	49.715	1	0.0126399	57.59	1	0.0126399	57.59	3	nucleus	K15223	UAF30, SPP27; upstream activation factor subunit UAF30					PF08766; PF02201	DEK C terminal domain; SWIB/MDM2 domain	K	KOG1946	RNA polymerase I transcription factor UAF
A0A6J1RYQ3	130	K	60S ribosomal protein L27a OS=Frankliniella occidentalis OX=133901 GN=LOC113203542 PE=3 SV=1	LOC113203542	2	1.6958	3	1	FFSK(1)SAEDK	0.0067675	60.398	1	0.0020216	77.192	1	0.00592826	62.463	3	cytoplasm	K02900	RP-L27Ae, RPL27A; large subunit ribosomal protein L27Ae	map03010 Ribosome	GO:0002181 cytoplasmic translation; GO:0006412 translation; GO:0006518 peptide metabolic process; GO:0006807 nitrogen compound metabolic process; GO:0008152 metabolic process; GO:0009058 biosynthetic process; GO:0009059 macromolecule biosynthetic process; GO:0009987 cellular process; GO:0010467 gene expression; GO:0019538 protein metabolic process; GO:0034641 cellular nitrogen compound metabolic …	GO:0005622 intracellular; GO:0005623 cell; GO:0005737 cytoplasm; GO:0005829 cytosol; GO:0005840 ribosome; GO:0015934 large ribosomal subunit; GO:0022625 cytosolic large ribosomal subunit; GO:0022626 cytosolic ribosome; GO:0032991 protein-containing complex; GO:0043226 organelle; GO:0043228 non-membrane-bounded organelle; GO:0043229 intracellular organelle; GO:0043232 intracellular non-membrane-bo…	GO:0003676 nucleic acid binding; GO:0003723 RNA binding; GO:0003735 structural constituent of ribosome; GO:0005198 structural molecule activity; GO:0005488 binding; GO:0097159 organic cyclic compound binding; GO:1901363 heterocyclic compound binding;			J	KOG1742	60s ribosomal protein L15/L27
A0A6J1RYQ3	118	K	60S ribosomal protein L27a OS=Frankliniella occidentalis OX=133901 GN=LOC113203542 PE=3 SV=1	LOC113203542	2	-0.50937	4	1	GNLPK(1)QPVIVK	0.00604437	54.784	1	0.0107971	47.894	1	0.00215459	64.82	3	cytoplasm	K02900	RP-L27Ae, RPL27A; large subunit ribosomal protein L27Ae	map03010 Ribosome	GO:0002181 cytoplasmic translation; GO:0006412 translation; GO:0006518 peptide metabolic process; GO:0006807 nitrogen compound metabolic process; GO:0008152 metabolic process; GO:0009058 biosynthetic process; GO:0009059 macromolecule biosynthetic process; GO:0009987 cellular process; GO:0010467 gene expression; GO:0019538 protein metabolic process; GO:0034641 cellular nitrogen compound metabolic …	GO:0005622 intracellular; GO:0005623 cell; GO:0005737 cytoplasm; GO:0005829 cytosol; GO:0005840 ribosome; GO:0015934 large ribosomal subunit; GO:0022625 cytosolic large ribosomal subunit; GO:0022626 cytosolic ribosome; GO:0032991 protein-containing complex; GO:0043226 organelle; GO:0043228 non-membrane-bounded organelle; GO:0043229 intracellular organelle; GO:0043232 intracellular non-membrane-bo…	GO:0003676 nucleic acid binding; GO:0003723 RNA binding; GO:0003735 structural constituent of ribosome; GO:0005198 structural molecule activity; GO:0005488 binding; GO:0097159 organic cyclic compound binding; GO:1901363 heterocyclic compound binding;			J	KOG1742	60s ribosomal protein L15/L27
A0A6J1RYQ3	96	K	60S ribosomal protein L27a OS=Frankliniella occidentalis OX=133901 GN=LOC113203542 PE=3 SV=1	LOC113203542	2	0.55966	3	1	TTEK(1)APVIDVVR	0.00214792	62.081	1	0.000729431	70.563	1	0.00755029	49.333	3	cytoplasm	K02900	RP-L27Ae, RPL27A; large subunit ribosomal protein L27Ae	map03010 Ribosome	GO:0002181 cytoplasmic translation; GO:0006412 translation; GO:0006518 peptide metabolic process; GO:0006807 nitrogen compound metabolic process; GO:0008152 metabolic process; GO:0009058 biosynthetic process; GO:0009059 macromolecule biosynthetic process; GO:0009987 cellular process; GO:0010467 gene expression; GO:0019538 protein metabolic process; GO:0034641 cellular nitrogen compound metabolic …	GO:0005622 intracellular; GO:0005623 cell; GO:0005737 cytoplasm; GO:0005829 cytosol; GO:0005840 ribosome; GO:0015934 large ribosomal subunit; GO:0022625 cytosolic large ribosomal subunit; GO:0022626 cytosolic ribosome; GO:0032991 protein-containing complex; GO:0043226 organelle; GO:0043228 non-membrane-bounded organelle; GO:0043229 intracellular organelle; GO:0043232 intracellular non-membrane-bo…	GO:0003676 nucleic acid binding; GO:0003723 RNA binding; GO:0003735 structural constituent of ribosome; GO:0005198 structural molecule activity; GO:0005488 binding; GO:0097159 organic cyclic compound binding; GO:1901363 heterocyclic compound binding;			J	KOG1742	60s ribosomal protein L15/L27
A0A6J1RYQ3	113	K	60S ribosomal protein L27a OS=Frankliniella occidentalis OX=133901 GN=LOC113203542 PE=3 SV=1	LOC113203542	2	-0.10958	3	1	VLGK(1)GNLPK	0.012125	51.066	1	0.011135	52.482	1	0.0128424	50.04	3	cytoplasm	K02900	RP-L27Ae, RPL27A; large subunit ribosomal protein L27Ae	map03010 Ribosome	GO:0002181 cytoplasmic translation; GO:0006412 translation; GO:0006518 peptide metabolic process; GO:0006807 nitrogen compound metabolic process; GO:0008152 metabolic process; GO:0009058 biosynthetic process; GO:0009059 macromolecule biosynthetic process; GO:0009987 cellular process; GO:0010467 gene expression; GO:0019538 protein metabolic process; GO:0034641 cellular nitrogen compound metabolic …	GO:0005622 intracellular; GO:0005623 cell; GO:0005737 cytoplasm; GO:0005829 cytosol; GO:0005840 ribosome; GO:0015934 large ribosomal subunit; GO:0022625 cytosolic large ribosomal subunit; GO:0022626 cytosolic ribosome; GO:0032991 protein-containing complex; GO:0043226 organelle; GO:0043228 non-membrane-bounded organelle; GO:0043229 intracellular organelle; GO:0043232 intracellular non-membrane-bo…	GO:0003676 nucleic acid binding; GO:0003723 RNA binding; GO:0003735 structural constituent of ribosome; GO:0005198 structural molecule activity; GO:0005488 binding; GO:0097159 organic cyclic compound binding; GO:1901363 heterocyclic compound binding;			J	KOG1742	60s ribosomal protein L15/L27
A0A6J1RYV4	374	K	Eukaryotic translation initiation factor 3 subunit A OS=Frankliniella occidentalis OX=133901 GN=LOC113203576 PE=3 SV=1	LOC113203576	2	-0.15765	3	1	ASLLK(1)DIVR	0.0035002	70.028	1	0.0018684	79.148	1	0.0110674	52.579	3	nucleus	K03254	EIF3A; translation initiation factor 3 subunit A	map03013 RNA transport	GO:0001732 formation of cytoplasmic translation initiation complex; GO:0002181 cytoplasmic translation; GO:0002183 cytoplasmic translational initiation; GO:0002188 translation reinitiation; GO:0006412 translation; GO:0006413 translational initiation; GO:0006417 regulation of translation; GO:0006446 regulation of translational initiation; GO:0006518 peptide metabolic process; GO:0006807 nitrogen c…	GO:0005622 intracellular; GO:0005623 cell; GO:0005737 cytoplasm; GO:0005829 cytosol; GO:0005852 eukaryotic translation initiation factor 3 complex; GO:0032991 protein-containing complex; GO:0043614 multi-eIF complex; GO:0071540 eukaryotic translation initiation factor 3 complex, eIF3e; GO:0071541 eukaryotic translation initiation factor 3 complex, eIF3m; GO:1990904 ribonucleoprotein complex;	GO:0003676 nucleic acid binding; GO:0003723 RNA binding; GO:0003729 mRNA binding; GO:0003743 translation initiation factor activity; GO:0005488 binding; GO:0008135 translation factor activity, RNA binding; GO:0097159 organic cyclic compound binding; GO:1901363 heterocyclic compound binding;	PF01399	PCI domain	J	KOG2072	Translation initiation factor 3, subunit a (eIF-3a)
A0A6J1RYV4	353	K	Eukaryotic translation initiation factor 3 subunit A OS=Frankliniella occidentalis OX=133901 GN=LOC113203576 PE=3 SV=1	LOC113203576	2	-1.5809	3	1	SPLEK(1)AQR	0.00496876	77.732	1	0.00646176	71.501	1	0.0170091	52.482	3	nucleus	K03254	EIF3A; translation initiation factor 3 subunit A	map03013 RNA transport	GO:0001732 formation of cytoplasmic translation initiation complex; GO:0002181 cytoplasmic translation; GO:0002183 cytoplasmic translational initiation; GO:0002188 translation reinitiation; GO:0006412 translation; GO:0006413 translational initiation; GO:0006417 regulation of translation; GO:0006446 regulation of translational initiation; GO:0006518 peptide metabolic process; GO:0006807 nitrogen c…	GO:0005622 intracellular; GO:0005623 cell; GO:0005737 cytoplasm; GO:0005829 cytosol; GO:0005852 eukaryotic translation initiation factor 3 complex; GO:0032991 protein-containing complex; GO:0043614 multi-eIF complex; GO:0071540 eukaryotic translation initiation factor 3 complex, eIF3e; GO:0071541 eukaryotic translation initiation factor 3 complex, eIF3m; GO:1990904 ribonucleoprotein complex;	GO:0003676 nucleic acid binding; GO:0003723 RNA binding; GO:0003729 mRNA binding; GO:0003743 translation initiation factor activity; GO:0005488 binding; GO:0008135 translation factor activity, RNA binding; GO:0097159 organic cyclic compound binding; GO:1901363 heterocyclic compound binding;	PF01399	PCI domain	J	KOG2072	Translation initiation factor 3, subunit a (eIF-3a)
A0A6J1RYY9	137	K	Triosephosphate isomerase OS=Frankliniella occidentalis OX=133901 GN=LOC113203496 PE=3 SV=1	LOC113203496	2	0.096478	6	1	EAGK(1)TEEVVYR	2.68971e-10	129.82	1	1.62078e-06	101.39	1	0.000188891	81.904	3	cytoplasm	K01803	TPI, tpiA; triosephosphate isomerase (TIM) [EC:5.3.1.1]	map00010 Glycolysis / Gluconeogenesis; map00051 Fructose and mannose metabolism; map00562 Inositol phosphate metabolism; map01100 Metabolic pathways; map01200 Carbon metabolism; map01230 Biosynthesis of amino acids	GO:0000768 syncytium formation by plasma membrane fusion; GO:0003008 system process; GO:0005975 carbohydrate metabolic process; GO:0005996 monosaccharide metabolic process; GO:0006006 glucose metabolic process; GO:0006066 alcohol metabolic process; GO:0006071 glycerol metabolic process; GO:0006081 cellular aldehyde metabolic process; GO:0006082 organic acid metabolic process; GO:0006090 pyruvate …	GO:0005622 intracellular; GO:0005623 cell; GO:0005737 cytoplasm; GO:0005829 cytosol; GO:0030016 myofibril; GO:0030017 sarcomere; GO:0030018 Z disc; GO:0031430 M band; GO:0031672 A band; GO:0031674 I band; GO:0043226 organelle; GO:0043228 non-membrane-bounded organelle; GO:0043229 intracellular organelle; GO:0043232 intracellular non-membrane-bounded organelle; GO:0043292 contractile fiber; GO:009…	GO:0003824 catalytic activity; GO:0004807 triose-phosphate isomerase activity; GO:0005488 binding; GO:0005515 protein binding; GO:0016853 isomerase activity; GO:0016860 intramolecular oxidoreductase activity; GO:0016861 intramolecular oxidoreductase activity, interconverting aldoses and ketoses; GO:0042802 identical protein binding; GO:0042803 protein homodimerization activity; GO:0046983 protein…	PF00121	Triosephosphate isomerase	G	KOG1643	Triosephosphate isomerase
A0A6J1RYY9	4	K	Triosephosphate isomerase OS=Frankliniella occidentalis OX=133901 GN=LOC113203496 PE=3 SV=1	LOC113203496	2	-0.19365	5	1	K(1)FCVGGNWK	0.00157311	88.819	1	0.0119756	56.258	1	0.00617676	66.27	3	cytoplasm	K01803	TPI, tpiA; triosephosphate isomerase (TIM) [EC:5.3.1.1]	map00010 Glycolysis / Gluconeogenesis; map00051 Fructose and mannose metabolism; map00562 Inositol phosphate metabolism; map01100 Metabolic pathways; map01200 Carbon metabolism; map01230 Biosynthesis of amino acids	GO:0000768 syncytium formation by plasma membrane fusion; GO:0003008 system process; GO:0005975 carbohydrate metabolic process; GO:0005996 monosaccharide metabolic process; GO:0006006 glucose metabolic process; GO:0006066 alcohol metabolic process; GO:0006071 glycerol metabolic process; GO:0006081 cellular aldehyde metabolic process; GO:0006082 organic acid metabolic process; GO:0006090 pyruvate …	GO:0005622 intracellular; GO:0005623 cell; GO:0005737 cytoplasm; GO:0005829 cytosol; GO:0030016 myofibril; GO:0030017 sarcomere; GO:0030018 Z disc; GO:0031430 M band; GO:0031672 A band; GO:0031674 I band; GO:0043226 organelle; GO:0043228 non-membrane-bounded organelle; GO:0043229 intracellular organelle; GO:0043232 intracellular non-membrane-bounded organelle; GO:0043292 contractile fiber; GO:009…	GO:0003824 catalytic activity; GO:0004807 triose-phosphate isomerase activity; GO:0005488 binding; GO:0005515 protein binding; GO:0016853 isomerase activity; GO:0016860 intramolecular oxidoreductase activity; GO:0016861 intramolecular oxidoreductase activity, interconverting aldoses and ketoses; GO:0042802 identical protein binding; GO:0042803 protein homodimerization activity; GO:0046983 protein…	PF00121	Triosephosphate isomerase	G	KOG1643	Triosephosphate isomerase
A0A6J1RYY9	152	K	Triosephosphate isomerase OS=Frankliniella occidentalis OX=133901 GN=LOC113203496 PE=3 SV=1	LOC113203496	2	0.43007	3	1	QTQAIADK(1)IK	0.00253436	68.536	1	0.00719846	55.721	1	0.0146485	45.433	3	cytoplasm	K01803	TPI, tpiA; triosephosphate isomerase (TIM) [EC:5.3.1.1]	map00010 Glycolysis / Gluconeogenesis; map00051 Fructose and mannose metabolism; map00562 Inositol phosphate metabolism; map01100 Metabolic pathways; map01200 Carbon metabolism; map01230 Biosynthesis of amino acids	GO:0000768 syncytium formation by plasma membrane fusion; GO:0003008 system process; GO:0005975 carbohydrate metabolic process; GO:0005996 monosaccharide metabolic process; GO:0006006 glucose metabolic process; GO:0006066 alcohol metabolic process; GO:0006071 glycerol metabolic process; GO:0006081 cellular aldehyde metabolic process; GO:0006082 organic acid metabolic process; GO:0006090 pyruvate …	GO:0005622 intracellular; GO:0005623 cell; GO:0005737 cytoplasm; GO:0005829 cytosol; GO:0030016 myofibril; GO:0030017 sarcomere; GO:0030018 Z disc; GO:0031430 M band; GO:0031672 A band; GO:0031674 I band; GO:0043226 organelle; GO:0043228 non-membrane-bounded organelle; GO:0043229 intracellular organelle; GO:0043232 intracellular non-membrane-bounded organelle; GO:0043292 contractile fiber; GO:009…	GO:0003824 catalytic activity; GO:0004807 triose-phosphate isomerase activity; GO:0005488 binding; GO:0005515 protein binding; GO:0016853 isomerase activity; GO:0016860 intramolecular oxidoreductase activity; GO:0016861 intramolecular oxidoreductase activity, interconverting aldoses and ketoses; GO:0042802 identical protein binding; GO:0042803 protein homodimerization activity; GO:0046983 protein…	PF00121	Triosephosphate isomerase	G	KOG1643	Triosephosphate isomerase
A0A6J1RYY9	186	K	Triosephosphate isomerase OS=Frankliniella occidentalis OX=133901 GN=LOC113203496 PE=3 SV=1	LOC113203496	3	0.031789	3	1	TASPQQAQEVHEK(1)LR	2.44171e-06	102.65	1	0.000211721	77.776	1	2.06204e-11	115.91	3	cytoplasm	K01803	TPI, tpiA; triosephosphate isomerase (TIM) [EC:5.3.1.1]	map00010 Glycolysis / Gluconeogenesis; map00051 Fructose and mannose metabolism; map00562 Inositol phosphate metabolism; map01100 Metabolic pathways; map01200 Carbon metabolism; map01230 Biosynthesis of amino acids	GO:0000768 syncytium formation by plasma membrane fusion; GO:0003008 system process; GO:0005975 carbohydrate metabolic process; GO:0005996 monosaccharide metabolic process; GO:0006006 glucose metabolic process; GO:0006066 alcohol metabolic process; GO:0006071 glycerol metabolic process; GO:0006081 cellular aldehyde metabolic process; GO:0006082 organic acid metabolic process; GO:0006090 pyruvate …	GO:0005622 intracellular; GO:0005623 cell; GO:0005737 cytoplasm; GO:0005829 cytosol; GO:0030016 myofibril; GO:0030017 sarcomere; GO:0030018 Z disc; GO:0031430 M band; GO:0031672 A band; GO:0031674 I band; GO:0043226 organelle; GO:0043228 non-membrane-bounded organelle; GO:0043229 intracellular organelle; GO:0043232 intracellular non-membrane-bounded organelle; GO:0043292 contractile fiber; GO:009…	GO:0003824 catalytic activity; GO:0004807 triose-phosphate isomerase activity; GO:0005488 binding; GO:0005515 protein binding; GO:0016853 isomerase activity; GO:0016860 intramolecular oxidoreductase activity; GO:0016861 intramolecular oxidoreductase activity, interconverting aldoses and ketoses; GO:0042802 identical protein binding; GO:0042803 protein homodimerization activity; GO:0046983 protein…	PF00121	Triosephosphate isomerase	G	KOG1643	Triosephosphate isomerase
[truncated: 1,167 more rows]
