# Supplementary material for: Comprehensive analysis of lysine lactylation in Frankliniella occidentalis
Source: Front Genet. 2022 Nov 1;13:1014225. doi: 10.3389/fgene.2022.1014225 (PMC9663987; doi:10.3389/fgene.2022.1014225)
Supplement: Supplementary file 2 [file Table3.XLSX]

## Sheet: Statistics
Number of Modified site in a protein	Number of Proteins
1	222
2	82
3	39
4	42
5	27
6	15
7	8
8	5
9	5
10	3
11	3
12	7
14	2
15	2
16	3
20	1
21	1
52	1
75	1
