# Supplementary material for: Comprehensive analysis of lysine lactylation in Frankliniella occidentalis
Source: Front Genet. 2022 Nov 1;13:1014225. doi: 10.3389/fgene.2022.1014225 (PMC9663987; doi:10.3389/fgene.2022.1014225)
Supplement: Supplementary file 3 [file Table9.XLSX]

## Sheet: Node Information
Protein accession	Position	Amino acid	No.Sites	Protein description	Gene name	Modified sequence	Degree	Charge	Mass error [ppm]	MS/MS Count	Localization prob 1	PEP 1	Score 1	Localization prob 2	PEP 2	Score 2	Localization prob 3	PEP 3	Score 3
A0A6J1SH13	54	K	2	60S ribosomal protein L10a OS=Frankliniella occidentalis OX=133901 GN=LOC113206146 PE=3 SV=1	LOC113206146	FSGTVK(1)LK	128	2	0.25733	3	1	0.00728654	68.224	1	0.0227922	46.39	1	0.0126399	57.59
A0A6J1S2B2	12	K	1	40S ribosomal protein S28 OS=Frankliniella occidentalis OX=133901 GN=LOC113202780 PE=3 SV=1	LOC113202780	VMK(1)VLGR	132	2	0.46653	3	1	0.031392	50.632	1	0.023073	56.122	1	0.0205235	58.981
A0A6J1SE25	358	K	2	60S ribosomal protein L4 OS=Frankliniella occidentalis OX=133901 GN=LOC113205950 PE=3 SV=1	LOC113205950	AELLAK(1)K	142	2	0.35991	3	1	0.019735	67.032	1	0.019735	67.032	1	0.019735	67.032
A0A6J1SHH0	14	K	3	60S ribosomal protein L38 OS=Frankliniella occidentalis OX=133901 GN=LOC113206261 PE=3 SV=1	LOC113206261	DFLLK(1)AR	124	2	-0.71876	5	1	0.0205235	58.981	1	0.0205235	58.981	1	0.0205235	58.981
A0A6J1SXT3	133	K	2	60S ribosomal protein L7a OS=Frankliniella occidentalis OX=133901 GN=LOC113211551 PE=3 SV=1	LOC113211551	QDAPTK(1)RPNTVR	124	3	0.27351	3	1	4.24007e-06	92.19	1	0.00424605	47.712	1	0.00181868	56.205
A0A6J1RYV4	374	K	2	Eukaryotic translation initiation factor 3 subunit A OS=Frankliniella occidentalis OX=133901 GN=LOC113203576 PE=3 SV=1	LOC113203576	ASLLK(1)DIVR	54	2	-0.15765	3	1	0.0035002	70.028	1	0.0018684	79.148	1	0.0110674	52.579
A0A6J1T6L0	117	K	1	26S proteasome non-ATPase regulatory subunit 6 OS=Frankliniella occidentalis OX=133901 GN=LOC113213656 PE=3 SV=1	LOC113213656	IGEK(1)EGAISAFR	10	2	2.677	3	1	0.0100104	45.614	1	0.00927058	46.318	1	0.00738652	49.62
A0A6J1S5C5	263	K	8	ADP/ATP translocase OS=Frankliniella occidentalis OX=133901 GN=LOC113203461 PE=3 SV=1	LOC113203461	IAK(1)NEGTGAFFK	22	2	-0.20328	8	1	6.21826e-16	147.24	1	9.42523e-10	116.24	1	6.70324e-19	151.26
A0A6J1TLV1	50	K	1	60S ribosomal protein L31 OS=Frankliniella occidentalis OX=133901 GN=LOC113217889 PE=3 SV=1	LOC113217889	AFAEK(1)EMGTNDVR	122	2	-0.46795	3	1	3.8899e-08	104.24	1	0.00156244	60.157	1	0.00026616	76.073
A0A6J1S7G2	216	K	8	elongation factor 1-gamma OS=Frankliniella occidentalis OX=133901 GN=LOC113205514 PE=4 SV=1	LOC113205514	AAEFDAK(1)K	132	2	-0.5206	4	1	0.0103885	67.897	1	0.0189261	56.258	1	0.0103885	67.897
A0A6J1RYY9	137	K	6	Triosephosphate isomerase OS=Frankliniella occidentalis OX=133901 GN=LOC113203496 PE=3 SV=1	LOC113203496	EAGK(1)TEEVVYR	70	2	0.096478	6	1	2.68971e-10	129.82	1	1.62078e-06	101.39	1	0.000188891	81.904
L7VXD3	345	K	11	Heat shock protein 83 OS=Frankliniella occidentalis OX=133901 GN=LOC113215056 PE=2 SV=1	LOC113215056	APFDLFENK(1)K	26	2	-0.77865	3	1	0.00021352	87.568	1	0.00021352	87.568	1	0.00291133	70.942
A0A6J1SSW2	101	K	3	40S ribosomal protein S12 OS=Frankliniella occidentalis OX=133901 GN=LOC113208694 PE=3 SV=1	LOC113208694	LGEWAGLCK(1)IDNTGKPR	128	3	-0.49631	3	0.988581	0.000828269	58.712	0.999858	5.65605e-05	82.877	0.999651	6.74374e-06	87.429
A0A6J1SXM3	31	K	1	Ribosomal protein L37 OS=Frankliniella occidentalis OX=133901 GN=LOC113210357 PE=3 SV=1	LOC113210357	SSYHIQK(1)SK	120	2	-1.4059	3	1	0.00256872	74.533	1	0.00298817	74.533	1	0.000571318	96.113
A0A6J1SG59	159	K	2	T-complex protein 1 subunit gamma OS=Frankliniella occidentalis OX=133901 GN=LOC113205955 PE=3 SV=1	LOC113205955	LVEVVK(1)SCVGTK	10	2	-0.33403	3	1	5.65524e-05	85.554	1	0.00283478	59.227	1	0.00238158	61.11
A0A6J1TDB4	79	K	1	40S ribosomal protein S15 OS=Frankliniella occidentalis OX=133901 GN=LOC113216023 PE=3 SV=1	LOC113216023	EAQPNEK(0.001)PDVVK(0.999)THLR	130	4	0.24209	3	0.998916	0.00104703	55.011	0.996675	0.00150774	52.42	0.994525	0.00153623	52.172
A0A6J1TKS2	139	K	1	40S ribosomal protein S8 OS=Frankliniella occidentalis OX=133901 GN=LOC113216693 PE=3 SV=1	LOC113216693	LTDADEALLNK(1)K	138	2	0.14822	4	1	1.75008e-05	89.43	1	0.00140892	66.989	1	1.4751e-05	90.793
A0A6J1S7C4	35	K	3	Nucleoside diphosphate kinase OS=Frankliniella occidentalis OX=133901 GN=LOC113205484 PE=3 SV=1	LOC113205484	GFK(1)LVGLK	22	2	0.13659	4	1	0.0055278	75.213	1	0.00704138	69.198	1	0.0186975	50.703
A0A6J1RXT0	75	K	4	40S ribosomal protein S3-A OS=Frankliniella occidentalis OX=133901 GN=LOC113203226 PE=3 SV=1	LOC113203226	ELTSVVQK(1)R	144	2	-0.12146	5	1	0.00408936	72.928	1	0.00758266	63.816	1	0.00400042	73.233
A0A6J1THU1	118	K	5	Histone H2B OS=Frankliniella occidentalis OX=133901 GN=LOC113215855 PE=3 SV=1	LOC113215855	AVTK(1)YTSSK	4	2	0.15716	3	1	0.00696673	59.908	1	0.0035002	70.028	1	0.0067675	60.398
A0A6J1SS14	80	K	3	Histone H3 OS=Frankliniella occidentalis OX=133901 GN=LOC113208472 PE=3 SV=1	LOC113208472	EIAQDFK(1)TDLR	6	2	-0.30086	8	1	8.09236e-09	119.74	1	0.000747912	73.435	1	1.09273e-05	94.767
A0A6J1SCP8	114	K	10	Glyceraldehyde-3-phosphate dehydrogenase OS=Frankliniella occidentalis OX=133901 GN=LOC113206897 PE=3 SV=1	LOC113206897	ASAHLEGGAK(1)K	76	3	-0.21052	3	1	0.00239846	54.683	1	0.0019129	56.551	1	0.00127642	61.48
A0A6J1TS31	132	K	4	60S ribosomal protein L18a OS=Frankliniella occidentalis OX=133901 GN=LOC113218254 PE=3 SV=1	LOC113218254	CEEVK(1)AANCR	128	2	-1.004	3	1	4.49111e-05	96.342	1	0.00276883	67.334	1	0.0110037	50.108
A0A6J1SNI0	116	K	2	39S ribosomal protein L12, mitochondrial OS=Frankliniella occidentalis OX=133901 GN=LOC113209162 PE=3 SV=1	LOC113209162	NSFNVK(1)IVK	66	2	0.57285	4	1	0.000371702	99.815	1	0.0148377	47.187	1	0.00592826	62.463
A0A6J1SWU6	69	K	4	60S ribosomal protein L26 OS=Frankliniella occidentalis OX=133901 GN=LOC113210172 PE=3 SV=1	LOC113210172	GQQVGK(1)VVQVYR	124	2	0.035365	4	1	8.30356e-10	116.55	1	2.18941e-07	98.898	1	7.88429e-05	84.479
A0A6J1RXL7	90	K	6	ATP synthase subunit gamma OS=Frankliniella occidentalis OX=133901 GN=LOC113202851 PE=3 SV=1	LOC113202851	STEEK(0.203)PSK(0.797)LLIAVTSDR	80	3	-0.24836	4	0.777106	6.60505e-05	82.01	0.796791	4.01643e-05	84.375	0.79127	0.00157859	50.178
A0A6J1SMJ7	39	K	5	40S ribosomal protein S13 OS=Frankliniella occidentalis OX=133901 GN=LOC113207411 PE=3 SV=1	LOC113207411	DQIQK(1)LAK	134	2	-0.69666	3	1	0.00492391	78.113	1	0.0183596	51.059	1	0.00788582	66.351
A0A6J1T3Q6	327	K	3	actin, muscle-like isoform X3 OS=Frankliniella occidentalis OX=133901 GN=LOC113213161 PE=3 SV=1	LOC113213161	EVTGLAPSTIK(1)IK	12	2	0.0074883	5	1	5.51733e-11	113.69	1	1.00599e-05	91.307	1	5.83994e-06	94.122
A0A6J1SWG5	253	K	1	Eukaryotic translation initiation factor 2 subunit 1 OS=Frankliniella occidentalis OX=133901 GN=LOC113211138 PE=3 SV=1	LOC113211138	ALNIAIEK(1)IK	74	2	-0.84827	3	1	0.00237637	69.346	1	0.000131983	89.171	1	0.00448142	62.466
A0A6J1SBT5	83	K	6	Pyruvate kinase OS=Frankliniella occidentalis OX=133901 GN=LOC113205339 PE=3 SV=1	LOC113205339	AVENYSK(1)K	80	2	0.8822	3	1	0.0119796	65.224	1	0.0310665	47.187	1	0.0289154	48.794
A0A6J1S5W8	102	K	3	40S ribosomal protein S27a OS=Frankliniella occidentalis OX=133901 GN=LOC113203885 PE=3 SV=1	LOC113203885	LAVLK(1)YYK	132	2	0.45298	5	1	0.00803669	66.073	1	0.0167868	52.716	1	0.00803669	66.073
A0A6J1TN45	19	K	1	cofilin/actin-depolymerizing factor homolog OS=Frankliniella occidentalis OX=133901 GN=LOC113216673 PE=3 SV=1	LOC113216673	TTYEEIK(1)K	8	2	-2.0033	5	1	0.00495127	89.355	1	0.00687485	78.516	1	0.0152798	60.91
A0A6J1SIR5	7	K	2	40S ribosomal protein S20 OS=Frankliniella occidentalis OX=133901 GN=LOC113206564 PE=3 SV=1	LOC113206564	STATYK(0.999)DPEK(0.001)PVEQALIHR	138	3	0.94031	3	0.999463	0.000114425	86.8	0.998591	5.65189e-08	104.88	0.992705	2.04059e-05	91.317
A0A6J1SL56	48	K	7	60S ribosomal protein L7 OS=Frankliniella occidentalis OX=133901 GN=LOC113208953 PE=3 SV=1	LOC113208953	ASLVK(1)AALK	128	2	-0.086	5	1	0.000815819	92.838	1	0.000223088	104.2	1	0.000755287	93.649
A0A6J1SAR9	214	K	1	RNA helicase OS=Frankliniella occidentalis OX=133901 GN=LOC113204731 PE=3 SV=1	LOC113204731	GFK(1)DQIHDVFR	34	2	-0.25328	6	1	4.71602e-05	96.756	1	3.25679e-09	125.53	1	4.58764e-06	110.38
A0A6J1S3K7	162	K	6	ATP synthase subunit O, mitochondrial OS=Frankliniella occidentalis OX=133901 GN=LOC113204603 PE=3 SV=1	LOC113204603	GFLK(1)SNQK	72	2	-0.0054751	5	1	0.0129341	57.047	1	0.00416336	84.568	1	0.00109229	110.81
A0A6J1S646	189	K	4	60S ribosomal protein L13a OS=Frankliniella occidentalis OX=133901 GN=LOC113203942 PE=3 SV=1	LOC113203942	GASEHISK(1)LVAK	126	2	0.033791	3	1	2.2226e-11	124.48	1	4.59028e-11	119.39	1	9.68089e-08	104.24
A0A6J1TH12	330	K	2	Elongation factor 1-alpha OS=Frankliniella occidentalis OX=133901 GN=LOC113215592 PE=3 SV=1	LOC113215592	GYVAGDSK(1)NNPPR	130	2	-1.2763	4	1	2.00392e-14	123.95	1	3.2209e-08	105.65	1	1.65222e-11	117.2
A0A6J1SV07	77	K	1	40S ribosomal protein S5 OS=Frankliniella occidentalis OX=133901 GN=LOC113210786 PE=3 SV=1	LOC113210786	K(1)AQCPIVER	128	2	-0.56525	3	1	0.00629963	66.056	1	0.00629963	66.056	1	0.0105145	58.699
A0A6J1S3U0	121	K	5	60S ribosomal protein L10 OS=Frankliniella occidentalis OX=133901 GN=LOC113204787 PE=4 SV=1	LOC113204787	GAFGK(1)PLGTVAR	124	2	0.61924	6	1	0.00214627	62.088	1	0.0148966	42.083	1	0.00429448	55.04
A0A6J1TFW8	23	K	1	60S ribosomal protein L30 OS=Frankliniella occidentalis OX=133901 GN=LOC113216773 PE=3 SV=1	LOC113216773	LALVMK(1)SGK	126	2	-1.675	5	1	0.00253869	71.451	1	0.0110674	52.579	1	0.00425884	63.816
A0A6J1T282	23	K	3	40S ribosomal protein S19-like OS=Frankliniella occidentalis OX=133901 GN=LOC113210823 PE=3 SV=1	LOC113210823	AFSAFLK(1)K	128	2	0.64059	3	1	0.00945634	70.525	1	0.0255004	51.346	1	0.0127138	64.265
A0A6J1S3S9	367	K	1	Eukaryotic translation initiation factor 3 subunit L OS=Frankliniella occidentalis OX=133901 GN=LOC113203394 PE=3 SV=1	LOC113203394	NYTEK(1)MYK	10	2	-0.26872	15	1	0.0019398	95.741	1	0.00464993	80.438	1	0.0032967	84.568
A0A6J1RY88	40	K	1	60S ribosomal protein L12 OS=Frankliniella occidentalis OX=133901 GN=LOC113202057 PE=3 SV=1	LOC113202057	IGPLGLSPK(1)K	128	2	0.045126	5	1	0.0113286	54.486	1	0.0110442	54.784	1	0.000563644	83.862
A0A6J1RVI9	61	K	6	ATP synthase subunit d, mitochondrial OS=Frankliniella occidentalis OX=133901 GN=LOC113202696 PE=3 SV=1	LOC113202696	APAIDWAAYK(1)SK	68	2	0.0099684	3	1	3.9002e-11	120.87	1	3.06516e-05	86.803	1	7.50887e-06	92.856
A0A6J1SJL9	46	K	3	60S ribosomal protein L11 OS=Frankliniella occidentalis OX=133901 GN=LOC113208398 PE=3 SV=1	LOC113208398	AAK(1)VLEQLTGQQPVFSK	134	2	-0.36638	4	1	2.23728e-15	124.63	1	0.000423012	74.732	1	7.8348e-06	90.385
A0A6J1SFT5	87	K	1	60S acidic ribosomal protein P1 OS=Frankliniella occidentalis OX=133901 GN=LOC113205896 PE=3 SV=1	LOC113205896	DLITNVGSGVGAAPAAGAAPAAAAAGGAAK(1)EEK	120	3	0.70983	3	1	1.92094e-15	81.732	1	1.00802e-06	52.697	1	1.3856e-11	69.142
A0A6J1RUY0	82	K	4	Cytochrome c oxidase subunit OS=Frankliniella occidentalis OX=133901 GN=LOC113202241 PE=3 SV=1	LOC113202241	K(1)NFPWGDGK	64	2	0.46399	4	1	0.00177861	86.898	1	0.00192928	85.533	1	0.016887	51.276
A0A6J1TDE4	138	K	1	T-complex protein 1 subunit zeta OS=Frankliniella occidentalis OX=133901 GN=LOC113213877 PE=3 SV=1	LOC113213877	AVEVLDSMK(1)IPVEAK	14	2	-0.47266	3	1	0.000139571	84.508	1	0.00384769	50.305	1	0.00157089	63.682
A0A6J1T0R6	78	K	3	60S ribosomal protein L14 OS=Frankliniella occidentalis OX=133901 GN=LOC113212243 PE=3 SV=1	LOC113212243	AWK(1)DAEISK	116	2	-0.76838	3	1	0.00365583	69.275	1	0.00645724	61.161	1	0.00932956	55.064
A0A6J1SZG9	47	K	5	60S ribosomal protein L35a OS=Frankliniella occidentalis OX=133901 GN=LOC113211907 PE=3 SV=1	LOC113211907	ATFTGYK(1)R	124	2	-0.07921	3	1	0.0119628	65.246	1	0.0324829	46.129	1	0.0170501	58.596
A0A6J1T6P7	106	K	1	40S ribosomal protein S14a OS=Frankliniella occidentalis OX=133901 GN=LOC113211970 PE=3 SV=1	LOC113211970	TK(1)TPGPGAQSALR	132	2	0.086783	4	1	0.00141671	63.691	1	0.000367013	75.589	1	5.98754e-06	94.023
A0A6J1TFR3	53	K	1	40S ribosomal protein S29 OS=Frankliniella occidentalis OX=133901 GN=LOC113216732 PE=3 SV=1	LOC113216732	EYANDIGFK(1)K	130	2	0.81511	3	1	0.000405217	85.533	1	0.00443803	66.056	1	0.00443803	66.056
A0A6J1RW12	106	K	5	60S acidic ribosomal protein P0 OS=Frankliniella occidentalis OX=133901 GN=LOC113202923 PE=3 SV=1	LOC113202923	LLENK(1)VK	132	2	1.4287	4	1	0.0116961	72.138	1	0.0342348	48.756	1	0.0174539	62.717
A0A6J1S7R7	140	K	1	60S ribosomal protein L6 OS=Frankliniella occidentalis OX=133901 GN=LOC113205726 PE=3 SV=1	LOC113205726	VVLMK(1)VLK	124	2	-0.63357	9	1	0.0139769	55.676	1	0.00555384	75.109	1	0.00671645	65.252
A0A6J1SU74	186	K	5	40S ribosomal protein S3a OS=Frankliniella occidentalis OX=133901 GN=LOC113210575 PE=3 SV=1	LOC113210575	DVTSSDLK(1)EVVNK	136	2	-0.9306	4	1	0.000174654	80.96	1	0.000603799	71.879	1	0.000603799	71.879
A0A6J1SP72	84	K	3	60S ribosomal protein L9 OS=Frankliniella occidentalis OX=133901 GN=LOC113208369 PE=3 SV=1	LOC113208369	GVTK(1)GFLYK	138	2	0.30409	4	1	0.00194665	78.149	1	0.00120384	87.639	1	0.0019179	78.516
A0A6J1TNQ0	60	K	1	40S ribosomal protein S15Aa OS=Frankliniella occidentalis OX=133901 GN=LOC113217520 PE=3 SV=1	LOC113217520	AGK(1)IVVNLTGR	130	2	2.4268	3	1	0.00506419	56.205	1	0.0193481	41.242	1	0.0109224	47.712
A0A6J1SMG9	107	K	1	protein transport protein Sec61 subunit alpha OS=Frankliniella occidentalis OX=133901 GN=LOC113208908 PE=3 SV=1	LOC113208908	IIEVGDTPK(1)DR	122	2	0.20865	3	1	0.00203637	65.179	1	0.00203637	65.179	1	0.00143808	67.385
A0A6J1SGB0	33	K	5	60S ribosomal protein L40 OS=Frankliniella occidentalis OX=133901 GN=LOC113207785 PE=3 SV=1	LOC113207785	IQDK(1)EGIPPDQQR	136	2	-0.16965	16	1	8.57474e-08	101.2	1	8.62329e-06	92.265	1	0.00132962	64.244
A0A6J1SMY8	198	K	1	Methionine aminopeptidase 2 OS=Frankliniella occidentalis OX=133901 GN=LOC113209021 PE=3 SV=1	LOC113209021	LIK(1)EDGLK	2	2	-1.1802	7	1	0.00602214	97.813	1	0.00591735	73.665	1	0.0170091	52.482
A0A6J1SMJ1	46	K	1	Ribosomal protein L19 OS=Frankliniella occidentalis OX=133901 GN=LOC113207408 PE=3 SV=1	LOC113207408	LIK(1)DGLIIK	126	2	-0.62079	3	1	0.0035002	70.028	1	0.00198474	77.662	1	0.0208023	42.336
A0A6J1RWY7	92	K	1	ubiquitin-conjugating enzyme E2 N OS=Frankliniella occidentalis OX=133901 GN=LOC113203156 PE=3 SV=1	LOC113203156	ICLDILK(1)DK	6	2	0.11129	7	1	0.000101516	107.79	1	0.00250509	74.841	1	0.00497052	64.82
A0A6J1S1Y0	27	K	1	60S ribosomal protein L24 OS=Frankliniella occidentalis OX=133901 GN=LOC113203907 PE=3 SV=1	LOC113203907	VDGK(1)TFTFLNK	126	2	1.2697	5	1	0.000107074	84.821	1	0.000485075	75.739	1	3.01966e-05	87.641
A0A6J1SEI7	240	K	1	60S ribosomal protein L23a OS=Frankliniella occidentalis OX=133901 GN=LOC113206038 PE=3 SV=1	LOC113206038	K(1)LYDIDVAK	130	2	0.53519	3	1	0.00700756	64.82	1	0.011183	57.532	1	0.032947	40.496
A0A6J1SHL1	235	K	1	Diadenosine tetraphosphate synthetase OS=Frankliniella occidentalis OX=133901 GN=LOC113208071 PE=3 SV=1	LOC113208071	LASEK(1)TATSELK	2	2	-0.62133	3	1	8.46313e-06	92.19	1	0.000206501	78.324	1	4.15234e-05	67.997
A0A6J1S8K5	121	K	6	60S ribosomal protein L28 OS=Frankliniella occidentalis OX=133901 GN=LOC113205831 PE=3 SV=1	LOC113205831	ASAVLK(1)SQK	122	2	0.17446	3	1	0.00342559	70.389	1	0.0106863	53.124	1	0.0127953	50.108
A0A6J1SS99	188	K	4	60S ribosomal protein L5 OS=Frankliniella occidentalis OX=133901 GN=LOC113209077 PE=3 SV=1	LOC113209077	FPGFDSESK(1)EFNADVHR	132	3	-0.41954	3	1	0.000717294	62.709	1	0.000602944	65.47	1	7.66472e-06	87.388
A0A6J1SMH6	154	K	5	40S ribosomal protein S7 OS=Frankliniella occidentalis OX=133901 GN=LOC113207959 PE=3 SV=1	LOC113207959	LDGSQLIK(1)VHLDK	132	3	-0.071901	3	1	4.41293e-17	133.88	1	0.00310963	49.298	1	0.00271834	50.897
A0A6J1T605	19	K	1	40S ribosomal protein S17 OS=Frankliniella occidentalis OX=133901 GN=LOC113214014 PE=3 SV=1	LOC113214014	VIIEK(1)YYTR	132	2	0.12543	3	1	0.00126158	86.898	1	0.0025654	77.662	1	0.0035002	70.028
A0A6J1TNW4	198	K	2	ATP synthase subunit beta OS=Frankliniella occidentalis OX=133901 GN=LOC113218387 PE=3 SV=1	LOC113218387	GGK(1)IGLFGGAGVGK	106	2	-0.061802	3	1	0.00190496	59.294	1	0.00240015	55.724	1	0.00953584	43.03
A0A6J1S9F7	77	K	1	Proteasome subunit beta OS=Frankliniella occidentalis OX=133901 GN=LOC113205742 PE=3 SV=1	LOC113205742	VNLYELK(1)EGR	12	2	0.2866	4	1	0.00153352	73.666	1	0.000770939	78.342	1	0.0023032	69.721
A0A6J1SUG6	156	K	1	T-complex protein 1 subunit eta OS=Frankliniella occidentalis OX=133901 GN=LOC113210644 PE=3 SV=1	LOC113210644	ALLEK(1)CAATSLSSK	50	2	-0.63161	3	1	0.000131023	84.759	1	0.000131253	84.753	1	0.00172695	61.409
A0A6J1T1L3	100	K	1	Translationally-controlled tumor protein homolog OS=Frankliniella occidentalis OX=133901 GN=LOC113212417 PE=3 SV=1	LOC113212417	LVEK(1)LQER	106	2	0.27222	4	1	0.00423641	83.948	1	0.00578951	74.173	1	0.00849718	65.224
A0A6J1T3F4	174	K	1	uncharacterized protein LOC113213084 OS=Frankliniella occidentalis OX=133901 GN=LOC113213084 PE=4 SV=1	LOC113213084	LIYAGK(1)QLEDGR	80	2	0.051823	5	1	0.00114053	66.267	1	0.00308874	58.172	1	0.00332879	57.175
A0A6J1SEW2	318	K	1	CCT-theta OS=Frankliniella occidentalis OX=133901 GN=LOC113207397 PE=3 SV=1	LOC113207397	LTSK(1)WDLR	26	2	0.27223	6	1	0.00379723	87.639	1	0.0132683	56.432	1	0.0216409	47.603
A0A6J1S5Y5	51	K	1	Proteasome subunit alpha type OS=Frankliniella occidentalis OX=133901 GN=LOC113203599 PE=3 SV=1	LOC113203599	AANGVVLATENK(1)HK	12	3	-0.19331	4	1	0.00110086	57.434	1	5.69539e-20	141.73	1	0.000272165	76.073
A0A6J1T4J1	50	K	16	translation elongation factor 2 OS=Frankliniella occidentalis OX=133901 GN=LOC113213389 PE=3 SV=1	LOC113213389	AGIIAGAK(1)AGETR	148	2	0.12207	5	1	0.00135172	64.104	1	0.00311982	55.196	1	0.000405405	74.987
A0A6J1RUU1	233	K	6	40S ribosomal protein S4 OS=Frankliniella occidentalis OX=133901 GN=LOC113202218 PE=3 SV=1	LOC113202218	GTK(1)AYVSLPK	134	2	0.69902	3	1	0.00454779	62.287	1	0.00567076	59.265	1	0.00955345	52.247
A0A6J1T878	186	K	1	RNA helicase OS=Frankliniella occidentalis OX=133901 GN=LOC113213124 PE=4 SV=1	LOC113213124	LNLK(1)HLK	6	2	-0.6411	3	1	0.0226164	56.434	1	0.0042857	97.068	1	0.0333214	49.358
A0A6J1TG23	45	K	3	40S ribosomal protein S2 OS=Frankliniella occidentalis OX=133901 GN=LOC113216669 PE=3 SV=1	LOC113216669	EAEK(1)EWVPVTK	138	2	-1.1816	3	1	0.0084067	51.359	1	0.000674713	74.077	1	0.0013356	68.283
A0A6J1T4L8	189	K	8	Phosphoglycerate kinase OS=Frankliniella occidentalis OX=133901 GN=LOC113211422 PE=3 SV=1	LOC113211422	ASGFLLK(1)K	68	2	-0.095776	3	1	0.00904226	71.692	1	0.0146918	61.679	1	0.0280739	49.423
A0A6J1T8A9	49	K	1	histone H1B-like OS=Frankliniella occidentalis OX=133901 GN=LOC113212419 PE=4 SV=1	LOC113212419	GAVASGALVQTK(1)GK	2	2	0.065408	3	1	4.85191e-06	95.981	1	0.000326406	79.614	1	0.00187005	59.709
A0A6J1SK61	327	K	2	actin-5C OS=Frankliniella occidentalis OX=133901 GN=LOC113208730 PE=3 SV=1	LOC113208730	EITALAPSTMK(1)IK	14	2	0.61792	11	1	8.57249e-11	110.92	1	3.08622e-06	95.417	1	5.19388e-11	113.99
A0A6J1SEN7	55	K	3	40S ribosomal protein S11 OS=Frankliniella occidentalis OX=133901 GN=LOC113206082 PE=3 SV=1	LOC113206082	DAVEGTYIDK(1)K	134	2	-0.60595	3	1	0.006585	57.175	1	0.0301374	47.712	1	0.00336185	64.121
A0A6J1TBV4	174	K	1	Coatomer subunit gamma OS=Frankliniella occidentalis OX=133901 GN=LOC113213414 PE=3 SV=1	LOC113213414	TAGELVK(1)R	6	2	2.9951	3	1	0.0108569	66.692	1	0.01782	57.59	1	0.0176143	57.859
A0A6J1S9U4	198	K	1	Proteasome subunit beta OS=Frankliniella occidentalis OX=133901 GN=LOC113206116 PE=3 SV=1	LOC113206116	DLEPLTAK(1)K	12	2	0.10458	3	1	0.00493467	70.028	1	0.0265061	43.77	1	0.00835782	62.463
A0A6J1T9B2	44	K	1	isocitrate dehydrogenase [NAD] subunit gamma, mitochondrial isoform X2 OS=Frankliniella occidentalis OX=133901 GN=LOC113214657 PE=3 SV=1	LOC113214657	K(1)VDAVPVAK	44	2	0.75042	3	1	0.0112887	57.347	1	0.0117468	56.548	1	0.0167296	51.436
A0A6J1SLM3	67	K	5	40S ribosomal protein S9 OS=Frankliniella occidentalis OX=133901 GN=LOC113209073 PE=3 SV=1	LOC113209073	ELLTLEEK(1)DQR	128	2	2.3231	3	1	2.68971e-10	129.82	1	1.85143e-05	91.961	1	0.0109224	47.712
A0A6J1THP8	101	K	2	60S ribosomal protein L35 OS=Frankliniella occidentalis OX=133901 GN=LOC113217370 PE=3 SV=1	LOC113217370	HESK(1)LLTQK	122	2	1.3302	3	1	0.00331136	70.942	1	0.00726359	59.177	1	0.0103553	53.597
A0A6J1T0X7	212	K	1	40S ribosomal protein SA OS=Frankliniella occidentalis OX=133901 GN=LOC113210520 PE=3 SV=1	LOC113210520	DPEEAEK(1)EEQAAK	138	2	-0.41523	3	1	5.54011e-23	153.81	1	1.11572e-06	97.273	1	4.90844e-07	97.69
A0A6J1T4E6	217	K	1	60S ribosomal protein L22 isoform X2 OS=Frankliniella occidentalis OX=133901 GN=LOC113211375 PE=3 SV=1	LOC113211375	VVATAK(1)DTYELR	120	2	-0.5287	3	1	9.05092e-14	138.45	1	1.94302e-06	96.745	1	0.000182276	79.492
A0A6J1S8U1	49	K	1	60S ribosomal protein L18 OS=Frankliniella occidentalis OX=133901 GN=LOC113204639 PE=3 SV=1	LOC113204639	FNSIVLK(1)R	126	2	0.74079	3	1	0.00660089	80.165	1	0.0140009	62.582	1	0.00687485	78.516
A0A6J1RYQ3	130	K	4	60S ribosomal protein L27a OS=Frankliniella occidentalis OX=133901 GN=LOC113203542 PE=3 SV=1	LOC113203542	FFSK(1)SAEDK	124	2	1.6958	3	1	0.0067675	60.398	1	0.0020216	77.192	1	0.00592826	62.463
A0A6J1SD22	251	K	1	Proteasome subunit alpha type OS=Frankliniella occidentalis OX=133901 GN=LOC113206638 PE=3 SV=1	LOC113206638	LEAEAEAAK(1)R	12	2	-0.77195	3	1	0.00291133	70.942	1	0.0105373	55.314	1	0.0206519	45.433
A0A6J1SDU7	527	K	1	Eukaryotic translation initiation factor 3 subunit C OS=Frankliniella occidentalis OX=133901 GN=LOC113206813 PE=3 SV=1	LOC113206813	FIYDK(1)DQSDR	54	2	-0.7766	3	1	0.0135494	46.352	1	0.00448142	62.466	1	0.0122398	48.284
A0A6J1TFI2	75	K	1	40S ribosomal protein S21 OS=Frankliniella occidentalis OX=133901 GN=LOC113215133 PE=3 SV=1	LOC113215133	K(1)DNIIAK	126	2	-0.60813	3	1	0.0226342	64.42	1	0.0267001	60.91	1	0.0179601	69.825
A0A6J1TS79	32	K	1	60S ribosomal protein L36 OS=Frankliniella occidentalis OX=133901 GN=LOC113218282 PE=3 SV=1	LOC113218282	TVAATVDK(1)R	120	2	0.2437	3	1	0.0180392	50.108	1	0.00533437	68.657	1	0.0188349	49.3
I6ZGD4	85	K	4	Heat shock protein 60 OS=Frankliniella occidentalis OX=133901 GN=hsp60 PE=2 SV=1	hsp60	DK(1)FQNIGAR	24	2	-0.8098	3	1	0.0156864	46.001	1	0.0102438	53.756	1	0.0180366	44.318
A0A482JNV8	425	K	11	ATP synthase subunit alpha OS=Frankliniella occidentalis OX=133901 GN=LOC113206634 PE=2 SV=1	LOC113206634	AMK(1)QVAGSMK	82	2	-0.34286	11	1	1.49623e-05	102.53	1	0.000603345	79.201	1	0.000666564	77.288
A0A6J1SSU2	291	K	3	heat shock 70 kDa protein cognate 5 OS=Frankliniella occidentalis OX=133901 GN=LOC113210248 PE=3 SV=1	LOC113210248	K(1)EQGLDITK	26	2	0.16277	3	1	0.00144351	90.05	1	0.00252888	80.102	1	0.00527901	68.847
A0A6J1T5T9	78	K	2	60S ribosomal protein L21 OS=Frankliniella occidentalis OX=133901 GN=LOC113211747 PE=3 SV=1	LOC113211747	HALGVIVNK(1)R	124	2	-0.43569	3	1	0.00514207	64.711	1	0.00236496	72.928	1	0.0229719	44.318
A0A6J1T628	23	K	2	40S ribosomal protein S18 OS=Frankliniella occidentalis OX=133901 GN=LOC113214035 PE=3 SV=1	LOC113214035	ILGTNIDGK(1)R	134	2	0.52365	4	1	0.00220781	73.499	1	0.00220781	73.499	1	0.00571149	63.624
A0A6J1SZV4	212	K	4	40S ribosomal protein S6 OS=Frankliniella occidentalis OX=133901 GN=LOC113210896 PE=3 SV=1	LOC113210896	EQAADYAK(1)LLAQR	132	2	0.81372	3	1	0.000120551	83.204	1	0.000405405	74.987	1	0.0101965	43.761
A0A482JR79	423	K	4	2-phospho-D-glycerate hydro-lyase OS=Frankliniella occidentalis OX=133901 GN=LOC113211604 PE=2 SV=1	LOC113211604	IEEELGAGAK(1)YAGK	52	2	-0.54071	5	1	0.000549506	75.589	1	1.73085e-05	90.759	1	0.0015002	64.104
A0A6J1ST61	113	K	1	60S ribosomal protein L23 OS=Frankliniella occidentalis OX=133901 GN=LOC113208753 PE=3 SV=1	LOC113208753	GEMK(1)GSAITGPVAK	128	2	0.81595	5	1	3.22425e-07	88.561	1	3.93862e-08	76.759	1	2.6576e-07	74.789

## Sheet: Network Information
Source	Target	Value
A0A6J1SXM3	A0A6J1T628	995
A0A6J1S646	A0A6J1SMJ7	999
A0A6J1T1L3	A0A6J1SIR5	850
A0A6J1T0X7	A0A6J1SHH0	999
A0A6J1SS99	A0A6J1SLM3	999
A0A6J1T1L3	A0A6J1S7R7	740
A0A6J1SZV4	A0A6J1S646	999
A0A6J1RYY9	A0A6J1TH12	890
A0A6J1TKS2	A0A6J1S8K5	999
A0A6J1SXT3	A0A6J1S7R7	999
A0A6J1T6P7	A0A6J1TS79	999
A0A6J1T6P7	A0A6J1SZV4	999
A0A6J1SWG5	A0A6J1T605	923
A0A6J1RY88	A0A6J1S646	999
A0A6J1SP72	A0A6J1S3K7	746
A0A6J1T282	A0A6J1RUU1	999
A0A6J1ST61	A0A6J1SH13	999
A0A6J1SSW2	A0A6J1SMJ7	999
A0A6J1ST61	A0A6J1SWU6	999
A0A6J1SU74	A0A6J1T5T9	999
A0A6J1TLV1	A0A6J1S8K5	999
A0A6J1S3U0	A0A6J1T605	999
A0A6J1SHL1	A0A6J1S7G2	746
A0A6J1RW12	A0A6J1SHH0	991
A0A6J1T0X7	A0A6J1SMH6	999
A0A6J1TN45	A0A6J1SK61	735
A0A6J1RYV4	A0A6J1RUU1	847
A0A6J1RY88	A0A6J1SEW2	708
A0A6J1TFR3	A0A6J1TS79	999
A0A6J1ST61	A0A6J1TFW8	999
A0A6J1TNQ0	A0A6J1RXT0	999
A0A6J1T4J1	A0A6J1SFT5	966
A0A6J1S7G2	A0A6J1T878	750
A0A6J1T5T9	A0A6J1T282	999
A0A6J1T6P7	A0A6J1S3U0	999
A0A6J1TFI2	A0A6J1SWU6	999
A0A6J1TNW4	A0A6J1S3K7	999
A0A6J1SGB0	A0A6J1SMH6	999
A0A6J1RY88	A0A6J1SXM3	992
A0A6J1RY88	A0A6J1SU74	999
A0A6J1SE25	A0A6J1SIR5	999
A0A6J1SZG9	A0A6J1SFT5	999
A0A6J1TNQ0	A0A6J1TFW8	999
A0A6J1SZG9	A0A6J1T605	999
A0A6J1SH13	A0A6J1SIR5	998
A0A6J1T4J1	A0A6J1T878	756
A0A6J1TLV1	A0A6J1THP8	999
A0A6J1SH13	A0A6J1SFT5	999
A0A6J1SBT5	A0A6J1SP72	791
A0A6J1RW12	A0A6J1SFT5	999
A0A6J1TFW8	A0A6J1T5T9	999
A0A6J1S1Y0	A0A6J1SE25	999
A0A6J1SXM3	A0A6J1S7R7	982
A0A6J1SV07	A0A6J1TDB4	972
A0A6J1S646	A0A6J1S7G2	995
A0A6J1SIR5	A0A6J1T628	999
A0A6J1SZG9	A0A6J1S5W8	999
A0A6J1S2B2	A0A6J1SSW2	999
A0A6J1SZV4	A0A6J1TNQ0	999
A0A6J1T4J1	A0A6J1SMJ7	996
A0A6J1SEI7	A0A6J1S646	999
A0A6J1T0X7	A0A6J1S646	999
A0A6J1SS99	A0A6J1RYQ3	999
A0A6J1SNI0	A0A6J1RW12	926
A0A6J1SU74	A0A6J1S7R7	999
A0A6J1THP8	A0A6J1S8K5	999
A0A6J1T6P7	A0A6J1TFR3	999
A0A6J1SE25	A0A6J1SXT3	999
A0A6J1SFT5	A0A6J1S646	985
A0A6J1S8U1	A0A6J1RVI9	706
A0A6J1T5T9	A0A6J1SMJ7	999
A0A6J1SV07	A0A6J1S3U0	950
A0A6J1TFR3	A0A6J1S646	998
A0A6J1SL56	A0A6J1SZV4	999
A0A6J1SH13	A0A6J1S8U1	999
A0A6J1SXT3	A0A6J1SMJ1	999
A0A6J1SGB0	A0A6J1T1L3	951
A0A6J1S1Y0	A0A6J1SMH6	999
A0A6J1SZG9	A0A6J1THP8	999
A0A6J1TS31	A0A6J1SMJ1	999
A0A6J1T4J1	A0A6J1RYQ3	994
A0A6J1TH12	A0A6J1T628	987
A0A6J1T4J1	A0A6J1S3S9	745
A0A6J1T4J1	A0A6J1S1Y0	943
A0A6J1RY88	A0A6J1TH12	975
A0A6J1SU74	A0A6J1RUU1	999
A0A6J1THP8	A0A6J1T282	999
A0A6J1SJL9	A0A6J1SXT3	999
A0A6J1SZG9	A0A6J1TG23	999
A0A6J1RY88	A0A6J1SMJ7	999
A0A6J1T5T9	A0A6J1T1L3	839
A0A6J1T0X7	A0A6J1SMJ7	999
A0A6J1SV07	A0A6J1SE25	949
A0A6J1SH13	A0A6J1S5W8	999
A0A6J1S2B2	A0A6J1TDB4	999
A0A6J1TG23	A0A6J1SCP8	753
A0A6J1S1Y0	A0A6J1SXT3	999
A0A6J1SDU7	A0A6J1TFI2	776
A0A6J1T4J1	A0A6J1SZV4	999
A0A6J1SFT5	A0A6J1TDB4	999
A0A6J1TFW8	A0A6J1TS79	999
A0A6J1SS99	A0A6J1THP8	999
A0A6J1SV07	A0A6J1T282	959
A0A6J1SZV4	A0A6J1SSW2	999
A0A6J1S1Y0	A0A6J1SSW2	999
A0A6J1S8K5	A0A6J1S3U0	999
A0A6J1SZV4	A0A6J1SU74	999
A0A6J1SZG9	A0A6J1SHH0	999
A0A6J1SS99	A0A6J1SBT5	838
A0A6J1SV07	A0A6J1T5T9	968
A0A6J1S5W8	A0A6J1T628	999
A0A6J1TDB4	A0A6J1TS79	999
A0A6J1SHH0	A0A6J1SMJ7	999
A0A6J1SZG9	A0A6J1SS99	999
I6ZGD4	A0A6J1TH12	764
A0A6J1TH12	A0A6J1S646	902
A0A6J1TDB4	A0A6J1T628	999
A0A6J1T0R6	A0A6J1SEN7	999
A0A6J1ST61	A0A6J1SLM3	999
A0A6J1RUU1	A0A6J1SMJ7	999
A0A6J1TDB4	A0A6J1T605	999
A0A6J1RW12	A0A6J1SWG5	779
A0A6J1S8K5	A0A6J1S7R7	998
A0A6J1T4J1	A0A6J1S646	984
A0A6J1SUG6	A0A6J1TS31	721
A0A6J1S5W8	A0A6J1T282	993
A0A6J1TS31	A0A6J1TDB4	999
A0A6J1SWU6	A0A6J1TS79	999
A0A6J1SXT3	A0A6J1TS79	995
A0A6J1TFI2	A0A6J1TS79	999
A0A6J1RUU1	A0A6J1S7R7	999
A0A6J1T628	A0A6J1S7G2	905
A0A6J1S2B2	A0A6J1SWU6	999
A0A6J1S8U1	A0A6J1SE25	999
A0A6J1SUG6	A0A6J1SP72	833
A0A6J1TS31	A0A6J1SFT5	999
A0A6J1SIR5	A0A6J1SWG5	969
A0A6J1T4J1	A0A6J1TBV4	765
A0A6J1SNI0	A0A6J1SMG9	771
A0A6J1S2B2	A0A6J1SIR5	999
A0A6J1SZG9	A0A6J1SIR5	999
A0A6J1SU74	A0A6J1RYQ3	999
A0A6J1SZV4	A0A6J1SXM3	986
A0A6J1RVI9	A0A6J1S3K7	999
A0A6J1S2B2	A0A6J1S8K5	999
A0A6J1SEN7	A0A6J1T605	999
A0A6J1SEI7	A0A6J1T1L3	839
A0A6J1T0R6	A0A6J1RW12	999
A0A6J1TH12	A0A6J1SSW2	949
A0A6J1TFI2	A0A6J1TG23	999
A0A6J1TDB4	A0A6J1SMJ7	999
A0A6J1THP8	A0A6J1SXT3	997
A0A6J1T0R6	A0A6J1TFW8	999
A0A6J1SUG6	A0A6J1S7R7	732
A0A6J1SMG9	A0A6J1THP8	948
A0A6J1S5W8	A0A6J1TS79	997
A0A6J1SV07	A0A6J1TH12	923
A0A6J1T3F4	A0A6J1T282	765
A0A6J1S3S9	A0A6J1S7G2	712
A0A6J1SZV4	A0A6J1T1L3	878
A0A6J1TFI2	A0A6J1T628	999
A0A6J1T5T9	A0A6J1SXM3	992
A0A6J1SZG9	A0A6J1SSW2	999
A0A6J1SFT5	A0A6J1SMJ1	999
A0A6J1SEI7	A0A6J1SU74	999
A0A6J1SH13	A0A6J1S7R7	998
A0A6J1SH13	A0A6J1SMH6	999
A0A6J1SIR5	A0A6J1S7G2	774
A0A6J1SL56	A0A6J1SNI0	945
A0A6J1SV07	A0A6J1T605	955
A0A6J1SFT5	A0A6J1T628	999
A0A6J1TFI2	A0A6J1SMJ7	999
A0A6J1THP8	A0A6J1TNQ0	999
A0A6J1S3U0	A0A6J1SWU6	999
A0A6J1SH13	A0A6J1SU74	999
A0A6J1SMH6	A0A6J1SMJ1	999
A0A6J1RXT0	A0A6J1SFT5	999
A0A6J1SEI7	A0A6J1SEN7	999
A0A6J1SV07	A0A6J1RXT0	973
A0A6J1S8K5	A0A6J1T1L3	938
A0A6J1TNQ0	A0A6J1SMJ1	999
A0A6J1SUG6	A0A6J1TG23	703
A0A6J1SEI7	A0A6J1TKS2	999
A0A6J1TFR3	A0A6J1SZV4	999
A0A6J1SZG9	A0A6J1TFI2	999
A0A6J1T4E6	A0A6J1SEN7	996
A0A6J1RW12	A0A6J1TG23	999
A0A6J1RW12	A0A6J1SXM3	984
A0A6J1SS99	A0A6J1SWG5	757
A0A6J1T282	A0A6J1T605	999
A0A6J1RXT0	A0A6J1TG23	999
A0A6J1RY88	A0A6J1T628	999
A0A6J1RXT0	A0A6J1S646	999
A0A6J1SEN7	A0A6J1SXT3	999
A0A6J1SJL9	A0A6J1SEN7	999
A0A6J1T6P7	A0A6J1TLV1	999
A0A6J1RYQ3	A0A6J1T628	999
A0A6J1ST61	A0A6J1SSW2	999
A0A6J1T4J1	A0A6J1SP72	989
A0A6J1S646	A0A6J1S7R7	999
A0A6J1TNQ0	A0A6J1SHH0	999
A0A6J1RYQ3	A0A6J1SMJ1	999
A0A6J1RW12	A0A6J1SMH6	999
A0A6J1SAR9	A0A6J1RXT0	869
A0A6J1S8K5	A0A6J1SSW2	998
A0A6J1RYQ3	A0A6J1S5W8	999
A0A6J1SEI7	A0A6J1S8K5	994
A0A6J1S2B2	A0A6J1T282	999
A0A6J1S8U1	A0A6J1SFT5	997
A0A6J1SJL9	A0A6J1S8U1	999
A0A6J1TS31	A0A6J1SLM3	999
A0A6J1T0X7	A0A6J1S5W8	998
A0A6J1SS99	A0A6J1SU74	999
A0A6J1RXT0	A0A6J1SWG5	974
A0A6J1TLV1	A0A6J1T1L3	798
A0A6J1SUG6	A0A6J1SEN7	793
A0A6J1SJL9	A0A6J1SGB0	998
A0A6J1ST61	A0A6J1SNI0	948
A0A6J1SGB0	A0A6J1TS31	999
A0A482JR79	A0A6J1SCP8	995
A0A6J1RY88	A0A6J1S1Y0	999
A0A6J1SLM3	A0A6J1SSW2	999
A0A6J1TS31	A0A6J1T1L3	963
A0A6J1SEI7	A0A6J1S7G2	996
A0A6J1RY88	A0A6J1SIR5	998
A0A6J1TFR3	A0A6J1TDB4	999
A0A6J1TNQ0	A0A6J1TDB4	999
A0A6J1T0R6	A0A6J1RXT0	999
A0A6J1SL56	A0A6J1SLM3	998
A0A6J1SFT5	A0A6J1SP72	992
A0A6J1TFI2	A0A6J1TDB4	999
A0A6J1T0X7	A0A6J1S2B2	999
A0A6J1SZG9	A0A6J1SZV4	999
A0A6J1SNI0	A0A6J1SP72	951
A0A6J1S1Y0	A0A6J1TS79	999
A0A6J1SL56	A0A6J1SIR5	996
A0A6J1SIR5	A0A6J1TS79	997
A0A6J1T5T9	A0A6J1SMJ1	999
A0A6J1T4E6	A0A6J1SU74	995
A0A6J1SZG9	A0A6J1T0X7	999
A0A6J1RW12	A0A6J1T5T9	996
A0A6J1T4L8	A0A6J1TH12	952
A0A6J1SHH0	A0A6J1RUU1	999
A0A6J1SH13	A0A6J1SMJ7	999
A0A6J1SGB0	A0A6J1S3U0	999
A0A6J1S5Y5	A0A6J1T3F4	722
A0A6J1SWU6	A0A6J1SMJ7	999
A0A6J1SE25	A0A6J1S3U0	999
A0A6J1RY88	A0A6J1T6P7	999
A0A6J1RXL7	A0A6J1RUY0	999
A0A6J1T5T9	A0A6J1S7G2	715
A0A6J1S1Y0	A0A6J1TDB4	999
A0A6J1SU74	A0A6J1SXT3	999
A0A6J1SV07	A0A6J1SZG9	923
A0A6J1ST61	A0A6J1TFR3	999
A0A6J1S8K5	A0A6J1SWU6	999
A0A6J1S8U1	A0A6J1TH12	832
A0A6J1TLV1	A0A6J1SHH0	999
A0A6J1SUG6	A0A6J1TKS2	814
A0A6J1T3Q6	A0A6J1SK61	941
A0A6J1RY88	A0A6J1SNI0	911
A0A6J1SMJ7	A0A6J1SMJ1	999
A0A6J1T4E6	A0A6J1SMJ1	995
A0A6J1SHH0	A0A6J1SIR5	999
A0A6J1SL56	A0A6J1TDB4	999
A0A6J1TH12	A0A6J1S3U0	929
A0A6J1T4E6	A0A6J1SE25	995
A0A6J1T5T9	A0A6J1TH12	968
A0A6J1TFI2	A0A6J1SHH0	999
A0A6J1T4E6	A0A6J1TFW8	999
A0A6J1SLM3	A0A6J1S3U0	999
A0A6J1T5T9	A0A6J1TDB4	999
A0A6J1TKS2	A0A6J1T628	999
A0A6J1SEI7	A0A6J1RUU1	999
A0A6J1SU74	A0A6J1SLM3	999
A0A6J1RYQ3	A0A6J1S8K5	999
A0A6J1SGB0	A0A6J1SWU6	999
A0A6J1T4E6	A0A6J1TFR3	998
A0A6J1SGB0	A0A6J1T5T9	999
A0A6J1TKS2	A0A6J1TH12	980
A0A6J1RY88	A0A6J1T282	999
A0A6J1SGB0	A0A6J1T0R6	999
A0A6J1SFT5	A0A6J1SWU6	997
A0A6J1SEN7	A0A6J1RVI9	720
A0A6J1SZV4	A0A6J1RYV4	786
A0A6J1SEI7	A0A6J1SSW2	999
A0A6J1SD22	A0A6J1S5Y5	999
A0A6J1THP8	A0A6J1SU74	999
A0A6J1T4J1	A0A6J1SEN7	946
A0A6J1SMG9	A0A6J1SMJ7	951
A0A6J1TS31	A0A6J1SP72	999
A0A6J1S8U1	A0A6J1SXM3	990
A0A6J1SV07	A0A6J1RW12	949
A0A6J1SEN7	A0A6J1TG23	999
A0A6J1SGB0	A0A6J1RUU1	999
A0A6J1SP72	A0A6J1S646	999
A0A6J1SNI0	A0A6J1SWU6	908
A0A6J1SL56	A0A6J1SFT5	987
A0A6J1SH13	A0A6J1SHH0	998
A0A6J1S5W8	A0A6J1S646	991
A0A6J1TFI2	A0A6J1TH12	975
A0A6J1SL56	A0A6J1T5T9	999
A0A6J1TNQ0	A0A6J1SXT3	998
A0A6J1SLM3	A0A6J1TS79	999
A0A6J1S8U1	A0A6J1SU74	999
A0A6J1SDU7	A0A6J1S3S9	996
A0A6J1TH12	A0A6J1SE25	957
A0A6J1SMG9	A0A6J1TNQ0	988
A0A6J1TKS2	A0A6J1T282	999
A0A6J1TS31	A0A6J1S646	999
A0A6J1TLV1	A0A6J1T282	999
A0A6J1THP8	A0A6J1TG23	996
A0A6J1T6P7	A0A6J1SJL9	999
A0A6J1S5W8	A0A6J1SP72	999
A0A6J1ST61	A0A6J1T628	999
A0A6J1SEN7	A0A6J1SWG5	970
A0A6J1THP8	A0A6J1RYQ3	999
A0A6J1S8U1	A0A6J1SSW2	999
A0A6J1S8U1	A0A6J1SLM3	999
A0A6J1SS99	A0A6J1SXT3	999
A0A6J1T3F4	A0A6J1S1Y0	736
A0A6J1SGB0	A0A6J1S9F7	816
A0A6J1S8K5	A0A6J1TS79	999
A0A6J1SZG9	A0A6J1SP72	999
A0A6J1SP72	A0A6J1S7G2	999
A0A6J1RY88	A0A6J1SJL9	999
A0A6J1SUG6	A0A6J1SMJ7	721
A0A6J1RY88	A0A6J1S8U1	998
A0A6J1SAR9	A0A6J1TH12	934
A0A6J1SEI7	A0A6J1SGB0	999
A0A6J1SL56	A0A6J1RXT0	999
A0A6J1SJL9	A0A6J1S3U0	999
A0A6J1TNQ0	A0A6J1S646	999
A0A6J1SZG9	A0A6J1SGB0	999
A0A6J1RW12	A0A6J1S646	999
A0A6J1SV07	A0A6J1SLM3	973
A0A6J1T4J1	A0A6J1RW12	999
A0A6J1SEN7	A0A6J1TS79	999
A0A6J1RUU1	A0A6J1TS79	999
A0A6J1RY88	A0A6J1T0R6	999
A0A6J1T4J1	A0A6J1S8K5	990
A0A6J1SFT5	A0A6J1RUU1	999
A0A6J1SZV4	A0A6J1TKS2	999
A0A6J1T4E6	A0A6J1SXT3	990
A0A6J1S1Y0	A0A6J1SWU6	999
A0A6J1SH13	A0A6J1T282	999
A0A6J1T3F4	A0A6J1TFW8	752
A0A6J1RW12	A0A6J1T605	999
A0A6J1T6P7	A0A6J1S8K5	999
A0A6J1SH13	A0A6J1T5T9	999
A0A6J1T3F4	A0A6J1T5T9	755
A0A6J1T0X7	A0A6J1SS99	999
A0A6J1SMJ7	A0A6J1TS79	999
A0A6J1RUU1	A0A6J1S7G2	999
A0A6J1SNI0	A0A6J1TG23	918
A0A6J1T4J1	A0A6J1SE25	999
A0A6J1SL56	A0A6J1SMJ1	999
A0A6J1T6P7	A0A6J1S7G2	897
A0A6J1T0X7	A0A6J1RYV4	895
A0A6J1SV07	A0A6J1SDU7	754
A0A6J1T4E6	A0A6J1TDB4	996
A0A6J1RW12	A0A6J1SU74	999
A0A6J1SEI7	A0A6J1SS99	999
A0A6J1T1L3	A0A6J1TG23	984
A0A6J1S8K5	A0A6J1TG23	999
A0A6J1SGB0	A0A6J1SU74	999
A0A6J1SH13	A0A6J1TFR3	998
A0A6J1SEN7	A0A6J1T5T9	999
A0A6J1SV07	A0A6J1SGB0	920
A0A6J1SFT5	A0A6J1RUY0	701
A0A6J1RXT0	A0A6J1T282	999
A0A6J1TDE4	A0A6J1T0X7	705
A0A6J1RYQ3	A0A6J1S7R7	999
A0A6J1TFR3	A0A6J1T1L3	813
A0A6J1SJL9	A0A6J1SP72	999
A0A6J1TFI2	A0A6J1TS31	999
A0A6J1TFI2	A0A6J1SMG9	907
A0A6J1TH12	A0A6J1T1L3	795
A0A6J1SH13	A0A6J1SEN7	999
A0A6J1T4E6	A0A6J1T0R6	996
A0A6J1SS99	A0A6J1T0R6	999
A0A6J1SD22	A0A6J1S9F7	998
A0A6J1RW12	A0A6J1TKS2	999
A0A6J1THP8	A0A6J1TDB4	999
A0A6J1T4J1	A0A6J1TNQ0	963
A0A6J1SSU2	A0A6J1TH12	742
A0A6J1RYQ3	A0A6J1SXM3	990
A0A6J1T6P7	A0A6J1SMH6	999
A0A6J1SFT5	A0A6J1S2B2	999
A0A6J1RUU1	A0A6J1SMJ1	999
A0A6J1TLV1	A0A6J1SXT3	999
A0A6J1SZV4	A0A6J1S7G2	999
A0A6J1TNQ0	A0A6J1SMJ7	999
A0A6J1S3U0	A0A6J1S7R7	995
A0A6J1TNQ0	A0A6J1SXM3	997
A0A6J1TKS2	A0A6J1T5T9	999
A0A6J1T4J1	A0A6J1S7R7	989
A0A6J1SS99	A0A6J1S3U0	999
A0A6J1S8K5	A0A6J1SIR5	999
A0A6J1ST61	A0A6J1S3U0	999
A0A6J1SXM3	A0A6J1SSW2	988
A0A6J1SEI7	A0A6J1S3U0	997
A0A6J1SL56	A0A6J1TG23	999
A0A6J1S8U1	A0A6J1TNQ0	999
A0A6J1SEI7	A0A6J1S2B2	999
A0A6J1SJL9	A0A6J1S2B2	999
A0A6J1T4J1	A0A6J1TS31	997
A0A6J1T4J1	A0A6J1TS79	871
A0A6J1T5T9	A0A6J1SP72	999
A0A6J1SNI0	A0A6J1TFR3	910
A0A6J1SLM3	A0A6J1SWU6	999
A0A6J1SUG6	A0A6J1SG59	998
A0A6J1SMG9	A0A6J1T5T9	906
A0A6J1SZV4	A0A6J1SMJ1	999
A0A6J1SZG9	A0A6J1SXM3	998
A0A6J1SZG9	A0A6J1TFR3	999
A0A6J1T4J1	A0A6J1TFI2	864
A0A6J1SMH6	A0A6J1T605	999
A0A6J1T5T9	A0A6J1SE25	999
A0A6J1SJL9	A0A6J1RXT0	999
A0A6J1SHH0	A0A6J1S7R7	999
A0A6J1SV07	A0A6J1TS79	966
A0A6J1TDB4	A0A6J1S8K5	999
A0A6J1RYQ3	A0A6J1S7G2	976
A0A6J1SS99	A0A6J1S7R7	999
A0A6J1TNQ0	A0A6J1SU74	999
A0A6J1SV07	A0A6J1THP8	946
A0A6J1SHH0	A0A6J1S646	999
A0A6J1RXT0	A0A6J1SSW2	999
A0A6J1SU74	A0A6J1SP72	999
A0A6J1SU74	A0A6J1S7G2	997
A0A6J1ST61	A0A6J1TKS2	999
A0A6J1ST61	A0A6J1S7G2	760
A0A6J1SE25	A0A6J1T628	999
A0A6J1SMG9	A0A6J1S3U0	750
A0A6J1SU74	A0A6J1TG23	999
A0A6J1S646	A0A6J1T628	999
A0A6J1TFR3	A0A6J1THP8	999
A0A482JNV8	A0A6J1SMG9	727
A0A6J1S1Y0	A0A6J1SMJ7	999
A0A6J1TFR3	A0A6J1RXT0	999
A0A6J1SFT5	A0A6J1T605	999
A0A6J1RY88	A0A6J1SGB0	998
A0A6J1S3K7	A0A6J1RUY0	999
A0A6J1RW12	A0A6J1SMJ1	999
A0A6J1RYQ3	A0A6J1TDB4	999
A0A6J1SHH0	A0A6J1SMJ1	999
A0A6J1S8U1	A0A6J1TG23	999
A0A6J1SP72	A0A6J1T1L3	861
A0A6J1TS31	A0A6J1RUU1	999
A0A6J1SMH6	A0A6J1TS79	999
A0A6J1SEI7	A0A6J1SP72	999
A0A6J1SDU7	A0A6J1SIR5	719
A0A6J1S8U1	A0A6J1T628	999
A0A6J1S5Y5	A0A6J1S9U4	999
A0A6J1SZV4	A0A6J1SP72	999
A0A6J1SEN7	A0A6J1T282	999
A0A6J1SJL9	A0A6J1SMJ1	999
A0A6J1S5W8	A0A6J1T1L3	890
A0A6J1RYV4	A0A6J1T605	758
A0A6J1T6P7	A0A6J1SLM3	999
A0A6J1T605	A0A6J1SMJ1	999
A0A6J1SLM3	A0A6J1SFT5	997
A0A6J1SGB0	A0A6J1T605	999
A0A482JNV8	A0A6J1SSU2	763
A0A6J1T6P7	A0A6J1S5W8	999
A0A6J1T282	A0A6J1SMJ7	999
A0A6J1SH13	A0A6J1T3F4	754
A0A6J1SGB0	A0A6J1RYQ3	999
A0A6J1T0X7	A0A6J1T628	999
A0A6J1S8K5	A0A6J1SMH6	998
A0A6J1SU74	A0A6J1RXT0	999
A0A6J1RW12	A0A6J1T628	999
A0A6J1S7G2	A0A6J1SMJ1	998
A0A6J1SEN7	A0A6J1TDB4	999
A0A6J1T1L3	A0A6J1S7G2	881
A0A6J1SWG5	A0A6J1S7G2	916
A0A6J1RY88	A0A6J1S3U0	997
A0A6J1TFR3	A0A6J1RYQ3	997
A0A6J1T4E6	A0A6J1S8U1	993
A0A6J1T4E6	A0A6J1T282	998
A0A6J1T6P7	A0A6J1SZG9	999
A0A6J1TNQ0	A0A6J1T1L3	894
A0A6J1TLV1	A0A6J1TG23	999
A0A6J1TNW4	A0A6J1RVI9	996
A0A6J1ST61	A0A6J1TG23	999
A0A6J1SEI7	A0A6J1T5T9	999
A0A6J1SZG9	A0A6J1RUU1	999
A0A6J1T282	A0A6J1SIR5	998
A0A6J1SS99	A0A6J1RUU1	999
A0A6J1SSW2	A0A6J1S646	999
A0A6J1SEN7	A0A6J1SWU6	999
A0A6J1SS99	A0A6J1SSW2	999
A0A6J1SP72	A0A6J1SIR5	999
A0A6J1SGB0	A0A6J1RW12	998
A0A6J1TFI2	A0A6J1SU74	999
A0A6J1S8U1	A0A6J1RUU1	999
A0A6J1THP8	A0A6J1S5W8	991
A0A6J1TFI2	A0A6J1TNQ0	999
A0A6J1SL56	A0A6J1RUU1	999
A0A6J1TKS2	A0A6J1RYV4	892
A0A6J1TH12	A0A6J1SXM3	924
A0A6J1SL56	A0A6J1SSW2	999
A0A6J1SH13	A0A6J1S8K5	998
A0A6J1RY88	A0A6J1S7C4	792
A0A6J1SEN7	A0A6J1S5W8	994
A0A6J1SNI0	A0A6J1RXT0	948
A0A6J1THP8	A0A6J1S7R7	999
A0A6J1SWU6	A0A6J1SXT3	999
A0A6J1TFR3	A0A6J1T5T9	999
A0A6J1SMH6	A0A6J1SXT3	999
A0A6J1S1Y0	A0A6J1SEN7	999
A0A6J1S1Y0	A0A6J1TNQ0	999
A0A6J1SZG9	A0A6J1RW12	999
A0A6J1TS31	A0A6J1T628	999
A0A6J1T4E6	A0A6J1TS31	984
A0A6J1T6P7	A0A6J1RYQ3	999
A0A6J1T4J1	A0A6J1T605	975
A0A6J1T4E6	A0A6J1S2B2	994
A0A6J1SEI7	A0A6J1TG23	999
A0A6J1TKS2	A0A6J1SXT3	999
A0A6J1TFI2	A0A6J1SP72	999
A0A6J1RW12	A0A6J1RXT0	999
A0A6J1T6P7	A0A6J1SIR5	999
A0A6J1SHH0	A0A6J1TDB4	999
A0A6J1S8U1	A0A6J1THP8	999
A0A6J1SH13	A0A6J1SMJ1	999
A0A6J1SEN7	A0A6J1RUU1	999
A0A6J1T4J1	A0A6J1SAR9	961
A0A6J1T6P7	A0A6J1TNQ0	999
A0A6J1SJL9	A0A6J1TDB4	999
A0A6J1SV07	A0A6J1SS99	974
A0A6J1T0R6	A0A6J1SU74	999
A0A6J1T0X7	A0A6J1RUU1	999
A0A6J1SU74	A0A6J1SEN7	999
A0A6J1SEI7	A0A6J1S7R7	999
A0A6J1TFR3	A0A6J1TKS2	999
A0A6J1SS99	A0A6J1SMG9	955
A0A6J1TLV1	A0A6J1TFW8	999
A0A6J1TS31	A0A6J1TFW8	999
A0A6J1SEI7	A0A6J1TNQ0	999
A0A6J1RW12	A0A6J1SP72	999
A0A6J1RW12	A0A6J1SLM3	999
A0A6J1SMG9	A0A6J1T628	984
A0A6J1SXM3	A0A6J1TS79	994
A0A6J1TDB4	A0A6J1SMH6	999
A0A6J1SS99	A0A6J1SWU6	998
A0A6J1S1Y0	A0A6J1RXT0	999
A0A6J1S646	A0A6J1TS79	999
A0A6J1T4J1	A0A6J1SSW2	942
A0A6J1T6P7	A0A6J1SEN7	999
A0A6J1SP72	A0A6J1SWU6	999
A0A6J1SUG6	A0A6J1SWG5	752
A0A6J1SEI7	A0A6J1T0X7	999
A0A6J1SU74	A0A6J1T605	999
A0A6J1SNI0	A0A6J1S646	922
A0A6J1TFW8	A0A6J1SIR5	999
A0A6J1TFR3	A0A6J1TFI2	999
A0A6J1RXT0	A0A6J1SWU6	999
A0A6J1RYQ3	A0A6J1T282	999
A0A6J1S1Y0	A0A6J1SLM3	999
A0A6J1ST61	A0A6J1S8K5	999
A0A6J1TS31	A0A6J1SWG5	715
A0A6J1S7C4	A0A6J1SBT5	909
A0A6J1RXT0	A0A6J1SE25	999
A0A6J1T6P7	A0A6J1SU74	999
A0A6J1TKS2	A0A6J1SHH0	999
A0A6J1SZV4	A0A6J1S5W8	999
A0A6J1SEI7	A0A6J1SMG9	986
A0A6J1SE25	A0A6J1T605	999
A0A6J1T0R6	A0A6J1S646	999
A0A6J1T4J1	A0A6J1TFR3	881
A0A6J1SXM3	A0A6J1SMJ1	990
A0A6J1SEI7	A0A6J1T605	999
A0A6J1SV07	A0A6J1S7R7	950
A0A6J1SZG9	A0A6J1SE25	999
A0A6J1T3F4	A0A6J1SMJ7	743
A0A6J1SUG6	A0A6J1RW12	714
A0A6J1SH13	A0A6J1TS31	999
A0A6J1RY88	A0A6J1TS79	995
A0A6J1T4J1	A0A6J1T0R6	933
A0A6J1SGB0	A0A6J1SXT3	995
A0A6J1SLM3	A0A6J1SP72	999
A0A6J1SEI7	A0A6J1TDB4	999
A0A6J1SV07	A0A6J1SEN7	961
A0A6J1T6P7	A0A6J1T628	999
A0A6J1THP8	A0A6J1SE25	995
A0A6J1TFW8	A0A6J1S8K5	999
A0A6J1SZG9	A0A6J1SMJ7	999
A0A6J1SGB0	A0A6J1SEN7	997
A0A6J1SH13	A0A6J1RUU1	999
A0A6J1T628	A0A6J1TG23	999
A0A6J1SIR5	A0A6J1TG23	999
A0A6J1SZV4	A0A6J1SHH0	999
A0A6J1S1Y0	A0A6J1T282	999
A0A6J1TNW4	A0A6J1TG23	752
A0A6J1T0R6	A0A6J1SP72	999
A0A6J1SZV4	A0A6J1TLV1	999
A0A6J1TNQ0	A0A6J1SSW2	999
A0A6J1SZG9	A0A6J1RYQ3	999
A0A6J1T3F4	A0A6J1TFR3	803
A0A6J1SJL9	A0A6J1TNQ0	999
A0A6J1RW12	A0A6J1SSW2	995
A0A6J1T0R6	A0A6J1SMH6	999
A0A6J1SDU7	A0A6J1SWG5	960
A0A6J1TFR3	A0A6J1TNQ0	999
A0A6J1ST61	A0A6J1TH12	976
A0A6J1T4J1	A0A6J1T4L8	736
A0A6J1SJL9	A0A6J1SE25	999
A0A6J1TFI2	A0A6J1THP8	999
A0A6J1S8U1	A0A6J1T282	999
A0A6J1TKS2	A0A6J1TDB4	999
A0A6J1SGB0	A0A6J1SMJ1	999
A0A6J1S7G2	A0A6J1TG23	999
A0A6J1SL56	A0A6J1TFW8	999
A0A6J1SS99	A0A6J1SJL9	999
A0A6J1SU74	A0A6J1SFT5	999
A0A6J1SMG9	A0A6J1RW12	968
A0A6J1T0X7	A0A6J1S7G2	999
A0A6J1ST61	A0A6J1TS79	999
A0A6J1SSW2	A0A6J1SMH6	999
A0A6J1SH13	A0A6J1SMG9	971
A0A6J1TFR3	A0A6J1S7R7	994
A0A6J1RUU1	A0A6J1SIR5	999
A0A6J1SH13	A0A6J1SS99	999
A0A6J1TDB4	A0A6J1SWU6	999
A0A6J1S1Y0	A0A6J1SMJ1	999
A0A6J1SH13	A0A6J1T1L3	711
A0A6J1TG23	A0A6J1SMJ7	999
A0A6J1SZV4	A0A6J1THP8	999
A0A6J1SE25	A0A6J1SEW2	819
A0A6J1RYQ3	A0A6J1SXT3	998
A0A6J1SGB0	A0A6J1S2B2	999
A0A6J1T4J1	A0A6J1TKS2	997
A0A6J1RW12	A0A6J1SWU6	999
A0A6J1SL56	A0A6J1S7R7	999
A0A6J1SLM3	A0A6J1SXT3	999
A0A6J1S8U1	A0A6J1S2B2	999
A0A6J1T3F4	A0A6J1S5W8	800
A0A6J1S8U1	A0A6J1SP72	999
A0A6J1SMG9	A0A6J1S2B2	906
A0A6J1RVI9	A0A6J1RXL7	999
A0A6J1TKS2	A0A6J1S8U1	999
A0A6J1SH13	A0A6J1SV07	972
A0A6J1T6P7	A0A6J1SWG5	961
A0A6J1S5C5	A0A6J1TH12	705
A0A6J1RY88	A0A6J1S5W8	996
A0A6J1SE25	A0A6J1T878	745
A0A6J1SU74	A0A6J1SSW2	999
A0A6J1TNQ0	A0A6J1SMH6	999
A0A6J1S5W8	A0A6J1SMJ7	999
A0A6J1S8U1	A0A6J1SHH0	999
A0A6J1SU74	A0A6J1RYV4	850
A0A6J1TS31	A0A6J1S7R7	999
A0A6J1T282	A0A6J1S7G2	995
A0A6J1SV07	A0A6J1SIR5	962
A0A6J1SXM3	A0A6J1SIR5	994
A0A6J1SMG9	A0A6J1TLV1	906
A0A6J1T4E6	A0A6J1RXT0	993
A0A6J1T6P7	A0A6J1S2B2	999
A0A6J1TDB4	A0A6J1S646	999
A0A6J1TKS2	A0A6J1SP72	999
A0A6J1SL56	A0A6J1S8K5	999
A0A6J1RY88	A0A6J1TFR3	998
A0A6J1T4J1	A0A6J1SGB0	989
A0A6J1SBT5	A0A6J1S7G2	720
A0A6J1RW12	A0A6J1S2B2	994
A0A6J1TDB4	A0A6J1SIR5	999
A0A6J1T4E6	A0A6J1T4J1	866
A0A6J1TFR3	A0A6J1SWG5	939
A0A6J1SS99	A0A6J1RXT0	999
A0A6J1SIR5	A0A6J1S646	999
A0A6J1TH12	A0A6J1SK61	949
A0A6J1TFR3	A0A6J1SSW2	999
A0A6J1T5T9	A0A6J1SSW2	999
A0A6J1SEI7	A0A6J1TLV1	999
A0A6J1TFW8	A0A6J1TDB4	999
A0A6J1S8U1	A0A6J1SMH6	999
A0A6J1T282	A0A6J1T628	999
A0A6J1SZG9	A0A6J1TLV1	999
A0A6J1T5T9	A0A6J1S5W8	999
A0A6J1SLM3	A0A6J1SE25	999
A0A6J1RYY9	A0A482JR79	997
A0A6J1TLV1	A0A6J1SMJ1	999
A0A6J1TH12	A0A6J1SMH6	970
A0A6J1TS31	A0A6J1SXM3	989
A0A6J1T0X7	A0A6J1S7R7	999
A0A6J1SU74	A0A6J1SE25	999
A0A6J1T0R6	A0A6J1TKS2	999
A0A6J1SL56	A0A6J1T605	999
A0A6J1THP8	A0A6J1SHH0	999
A0A6J1SEI7	A0A6J1SJL9	999
A0A6J1SZG9	A0A6J1TS79	999
A0A6J1SAR9	A0A6J1S7R7	845
A0A6J1TNW4	A0A6J1SE25	723
A0A6J1T4J1	A0A6J1TDB4	987
A0A6J1ST61	A0A6J1SL56	999
A0A6J1RY88	A0A6J1RUU1	999
A0A6J1SH13	A0A6J1T0X7	994
A0A6J1T6P7	A0A6J1SNI0	887
A0A6J1ST61	A0A6J1SXM3	995
A0A6J1SIR5	A0A6J1SMJ7	999
A0A6J1ST61	A0A6J1TLV1	999
A0A6J1SEN7	A0A6J1S7G2	855
A0A6J1SP72	A0A6J1T628	999
A0A6J1T4L8	A0A6J1S7G2	764
A0A6J1SL56	A0A6J1SXT3	999
A0A6J1TFW8	A0A6J1S2B2	999
A0A6J1SZG9	A0A6J1T282	999
A0A6J1S2B2	A0A6J1S7R7	998
A0A6J1RY88	A0A6J1SEI7	999
A0A6J1SU74	A0A6J1SMJ7	999
A0A6J1ST61	A0A6J1SBT5	784
A0A6J1T4J1	A0A6J1S5W8	871
A0A6J1SUG6	A0A6J1SE25	793
A0A6J1S8K5	A0A6J1SXM3	964
A0A6J1TLV1	A0A6J1TS31	999
A0A482JNV8	A0A6J1RXT0	779
A0A6J1T3F4	A0A6J1SSW2	726
A0A6J1TDB4	A0A6J1SE25	999
A0A6J1SL56	A0A6J1SEN7	999
A0A6J1TFR3	A0A6J1T0R6	999
A0A6J1SZG9	A0A6J1TDB4	999
A0A6J1SL56	A0A6J1SJL9	999
A0A6J1S1Y0	A0A6J1S7G2	740
A0A6J1RYQ3	A0A6J1S646	999
A0A6J1T282	A0A6J1SSW2	999
A0A6J1RXT0	A0A6J1T605	999
A0A6J1SZG9	A0A6J1SLM3	999
A0A6J1SV07	A0A6J1SXM3	924
A0A6J1RXT0	A0A6J1S2B2	999
A0A6J1TNQ0	A0A6J1RYQ3	999
A0A6J1T3F4	A0A6J1T605	758
A0A6J1SS99	A0A6J1T5T9	999
A0A6J1TKS2	A0A6J1RUU1	999
A0A6J1RYQ3	A0A6J1SWU6	999
A0A6J1T4J1	A0A6J1TNW4	791
A0A6J1SMJ7	A0A6J1SXT3	997
A0A6J1TKS2	A0A6J1S7G2	999
A0A6J1SEI7	A0A6J1T0R6	999
A0A6J1T0R6	A0A6J1SE25	999
A0A6J1SZV4	A0A6J1T628	999
A0A6J1SDU7	A0A6J1TG23	756
A0A6J1S7C4	A0A6J1SCP8	715
A0A6J1S8U1	A0A6J1RXT0	999
A0A6J1SEI7	A0A6J1THP8	999
A0A6J1SH13	A0A6J1SJL9	999
A0A6J1ST61	A0A6J1T6P7	999
A0A6J1TG23	A0A6J1S7R7	999
A0A6J1SMJ1	A0A6J1S7R7	999
A0A6J1T4E6	A0A6J1S646	990
A0A6J1RY88	A0A6J1TNQ0	999
A0A6J1RY88	A0A6J1T605	999
A0A6J1SL56	A0A6J1T0X7	999
A0A6J1ST61	A0A6J1RYQ3	999
A0A6J1T4J1	A0A6J1S2B2	974
A0A6J1T4J1	A0A6J1SCP8	752
A0A6J1SEI7	A0A6J1SE25	999
A0A6J1RY88	A0A6J1TDB4	999
A0A6J1TS31	A0A6J1T5T9	999
A0A6J1SJL9	A0A6J1TS79	999
A0A6J1SS99	A0A6J1T605	999
A0A6J1T4J1	A0A6J1THP8	945
A0A6J1T0X7	A0A6J1SSW2	999
A0A6J1T6P7	A0A6J1RUU1	999
A0A6J1TFW8	A0A6J1SXT3	999
A0A6J1T0R6	A0A6J1SLM3	999
A0A6J1ST61	A0A6J1SGB0	999
A0A6J1T0X7	A0A6J1S8U1	999
A0A6J1SWG5	A0A6J1TG23	892
A0A6J1T0X7	A0A6J1T5T9	999
A0A6J1SH13	A0A6J1TNQ0	999
A0A6J1TLV1	A0A6J1SLM3	999
A0A6J1S9U4	A0A6J1T6L0	986
A0A6J1SL56	A0A6J1TFR3	995
A0A6J1RW12	A0A6J1TNQ0	999
A0A6J1RXT0	A0A6J1S3U0	999
A0A6J1SJL9	A0A6J1SHH0	999
A0A6J1SL56	A0A6J1THP8	999
A0A6J1SHH0	A0A6J1T605	999
A0A6J1S1Y0	A0A6J1TH12	936
A0A6J1SGB0	A0A6J1SLM3	999
A0A6J1SEI7	A0A6J1SWG5	864
A0A6J1RY88	A0A6J1SE25	998
A0A6J1RXT0	A0A6J1TDB4	999
A0A6J1SGB0	A0A6J1SZV4	999
A0A6J1TDE4	A0A6J1SG59	997
A0A6J1S7R7	A0A6J1TS79	999
A0A6J1S8K5	A0A6J1T605	999
A0A6J1THP8	A0A6J1SBT5	799
A0A6J1SS99	A0A6J1T1L3	936
A0A6J1T4E6	A0A6J1THP8	990
A0A6J1RY88	A0A6J1SXT3	999
A0A6J1SWU6	A0A6J1T605	999
A0A6J1TFI2	A0A6J1SLM3	999
A0A6J1TKS2	A0A6J1S3U0	999
A0A6J1SMG9	A0A6J1SHH0	906
A0A6J1S8K5	A0A6J1SMJ1	999
A0A6J1SWG5	A0A6J1SMH6	957
A0A6J1TNQ0	A0A6J1T628	999
A0A6J1SGB0	A0A6J1TKS2	999
A0A6J1SV07	A0A6J1T0R6	936
A0A6J1ST61	A0A6J1THP8	999
A0A6J1SHH0	A0A6J1SE25	996
A0A6J1SMG9	A0A6J1RUU1	908
A0A6J1SH13	A0A6J1S1Y0	998
A0A6J1ST61	A0A6J1S8U1	999
A0A6J1SV07	A0A6J1S8K5	968
A0A6J1T1L3	A0A6J1SMJ7	943
A0A6J1TS31	A0A6J1SE25	999
A0A6J1SSW2	A0A6J1SP72	999
A0A6J1TFW8	A0A6J1SFT5	999
A0A6J1TS31	A0A6J1TG23	999
A0A6J1ST61	A0A6J1S5W8	999
A0A6J1TDB4	A0A6J1RUU1	999
A0A6J1SH13	A0A6J1RY88	999
A0A6J1S2B2	A0A6J1RUY0	704
A0A6J1T0X7	A0A6J1RYQ3	999
A0A6J1SSW2	A0A6J1TG23	999
A0A6J1TH12	A0A6J1SIR5	976
A0A6J1T0R6	A0A6J1TLV1	999
A0A6J1TG23	A0A6J1SEW2	701
A0A6J1TLV1	A0A6J1SU74	999
A0A6J1ST61	A0A6J1SMG9	984
A0A6J1T4E6	A0A6J1S8K5	973
A0A6J1SEN7	A0A6J1S8K5	999
A0A6J1T9B2	A0A6J1SU74	775
A0A6J1TFI2	A0A6J1SSW2	999
A0A6J1RYQ3	A0A6J1SE25	999
A0A6J1S9U4	A0A6J1S9F7	999
A0A6J1T4J1	A0A6J1TFW8	959
A0A6J1TFW8	A0A6J1RUY0	799
A0A6J1RXT0	A0A6J1TFW8	999
A0A482JNV8	A0A6J1S3K7	999
A0A6J1SL56	A0A6J1RY88	999
A0A6J1SV07	A0A6J1SP72	973
A0A6J1SMG9	A0A6J1SJL9	985
A0A6J1RW12	A0A6J1TH12	904
A0A6J1T6P7	A0A6J1SP72	999
A0A6J1RW12	A0A6J1S5W8	995
A0A6J1T6P7	A0A6J1T282	999
A0A6J1SMH6	A0A6J1SMJ7	999
A0A6J1SMG9	A0A6J1TS79	908
A0A6J1SS99	A0A6J1TLV1	999
A0A6J1SEN7	A0A6J1SMJ7	999
A0A6J1SZV4	A0A6J1S8K5	999
A0A6J1SLM3	A0A6J1S8K5	999
A0A6J1SSU2	A0A6J1RYY9	750
A0A6J1SAR9	A0A6J1S7G2	976
A0A6J1TDB4	A0A6J1T1L3	955
A0A6J1S8U1	A0A6J1T5T9	999
A0A6J1TFR3	A0A6J1SMJ1	999
A0A6J1SSW2	A0A6J1S7G2	709
A0A6J1S5Y5	A0A6J1S9F7	999
A0A6J1TN45	A0A6J1S7G2	710
A0A6J1T4E6	A0A6J1RUU1	997
A0A6J1SL56	A0A6J1RYQ3	999
A0A6J1SJL9	A0A6J1T605	999
A0A6J1T4J1	A0A6J1SMJ1	994
A0A6J1TG23	A0A6J1SWU6	999
A0A6J1TKS2	A0A6J1SXM3	993
A0A6J1SFT5	A0A6J1SE25	993
A0A6J1SFT5	A0A6J1S8K5	998
A0A6J1SGB0	A0A6J1TDB4	999
A0A6J1T0R6	A0A6J1TS31	999
A0A6J1RYY9	A0A6J1SBT5	981
A0A6J1TFW8	A0A6J1TG23	999
L7VXD3	I6ZGD4	990
A0A6J1T3F4	A0A6J1SIR5	755
A0A6J1SS99	A0A6J1SAR9	703
A0A6J1S8K5	A0A6J1T282	999
A0A6J1SIR5	A0A6J1SEW2	730
A0A6J1TG23	A0A6J1SXT3	999
A0A6J1ST61	A0A6J1SHH0	999
A0A6J1S8U1	A0A6J1TS31	999
A0A6J1S646	A0A6J1T605	999
A0A6J1SLM3	A0A6J1RYQ3	999
A0A6J1S5Y5	A0A6J1T6L0	990
A0A6J1S1Y0	A0A6J1T605	999
A0A6J1S5W8	A0A6J1TDB4	999
A0A6J1RY88	A0A6J1RYQ3	999
A0A6J1TLV1	A0A6J1SE25	999
A0A6J1SEN7	A0A6J1S2B2	999
A0A6J1T4L8	A0A6J1RXL7	762
A0A6J1SV07	A0A6J1SHH0	953
A0A6J1SWG5	A0A6J1SMJ7	968
A0A6J1TDB4	A0A6J1SXT3	999
A0A6J1SS99	A0A6J1S5W8	999
A0A6J1T3F4	A0A6J1TS79	753
A0A6J1RY88	A0A6J1SSW2	999
A0A6J1S8U1	A0A6J1S5W8	998
A0A6J1SIR5	A0A6J1SXT3	998
A0A6J1TFI2	A0A6J1RYQ3	999
A0A6J1SHH0	A0A6J1SXM3	998
A0A6J1T0R6	A0A6J1SXM3	997
A0A6J1SZV4	A0A6J1RW12	999
A0A6J1SZG9	A0A6J1T628	999
A0A6J1SEI7	A0A6J1T282	999
A0A6J1S5W8	A0A6J1T605	999
A0A6J1S1Y0	A0A6J1SMG9	910
A0A6J1TFR3	A0A6J1SWU6	999
A0A6J1SGB0	A0A6J1SMJ7	999
A0A6J1T282	A0A6J1SXT3	999
A0A6J1ST61	A0A6J1RUU1	999
A0A6J1RYQ3	A0A6J1TS79	999
A0A6J1SH13	A0A6J1T0R6	996
A0A6J1SMG9	A0A6J1SGB0	920
A0A6J1TS31	A0A6J1SMH6	999
A0A6J1S7G2	A0A6J1S7R7	999
A0A6J1SEN7	A0A6J1SMJ1	999
A0A482JNV8	A0A6J1S5C5	873
A0A6J1SXM3	A0A6J1S646	983
A0A6J1TFR3	A0A6J1SXM3	997
A0A6J1TNW4	A0A6J1S7G2	762
A0A6J1RXT0	A0A6J1TH12	977
A0A6J1SFT5	A0A6J1S5W8	998
A0A6J1T0R6	A0A6J1S8U1	999
A0A6J1T4E6	A0A6J1SGB0	997
A0A6J1SHH0	A0A6J1T628	999
A0A6J1SHH0	A0A6J1SLM3	999
A0A6J1S8U1	A0A6J1S7R7	999
A0A6J1TKS2	A0A6J1THP8	999
A0A6J1T6P7	A0A6J1SS99	999
A0A6J1THP8	A0A6J1RUU1	999
A0A6J1T605	A0A6J1TS79	999
A0A6J1SH13	A0A6J1RW12	999
A0A6J1RW12	A0A6J1S7R7	999
A0A6J1SJL9	A0A6J1TS31	999
A0A6J1TFR3	A0A6J1RW12	998
A0A6J1RYV4	A0A6J1TG23	802
A0A6J1RY88	A0A6J1T5T9	998
A0A6J1TFR3	A0A6J1T282	999
A0A6J1SS99	A0A6J1S646	999
A0A6J1TG23	A0A6J1TS79	996
A0A6J1T4J1	A0A6J1SDU7	807
A0A6J1T605	A0A6J1S7R7	999
A0A6J1T0X7	A0A6J1S1Y0	999
A0A6J1T282	A0A6J1SP72	999
A0A6J1RXT0	A0A6J1RUY0	834
A0A6J1SMG9	A0A6J1SXT3	910
A0A6J1SV07	A0A6J1S1Y0	939
A0A6J1TDB4	A0A6J1S7R7	999
A0A6J1SJL9	A0A6J1SFT5	997
A0A6J1ST61	A0A6J1T0R6	999
A0A6J1SV07	A0A6J1TG23	973
A0A6J1T4E6	A0A6J1TG23	996
A0A6J1SZG9	A0A6J1RXT0	999
A0A6J1SH13	A0A6J1SXM3	995
A0A6J1SEI7	A0A6J1SZG9	998
A0A6J1T6L0	A0A6J1S9F7	985
A0A6J1T5T9	A0A6J1SXT3	998
A0A6J1TFW8	A0A6J1T605	999
A0A6J1SL56	A0A6J1TS79	992
A0A6J1SUG6	A0A6J1RXT0	786
A0A6J1T6P7	A0A6J1TH12	823
A0A6J1T3F4	A0A6J1SHH0	749
A0A6J1RUU1	A0A6J1TG23	999
A0A6J1RXL7	A0A6J1S3K7	999
A0A6J1RW12	A0A6J1S7G2	999
A0A6J1SP72	A0A6J1SMH6	999
A0A6J1SFT5	A0A6J1SXT3	989
A0A6J1RYQ3	A0A6J1SIR5	999
A0A6J1SMG9	A0A6J1SSW2	910
A0A6J1TLV1	A0A6J1RUU1	999
A0A6J1SZV4	A0A6J1S8U1	999
A0A6J1TFW8	A0A6J1T628	999
A0A6J1S1Y0	A0A6J1S8K5	999
A0A6J1SMH6	A0A6J1TG23	999
A0A6J1T5T9	A0A6J1TG23	999
A0A6J1SU74	A0A6J1TDB4	999
A0A6J1TFI2	A0A6J1TLV1	999
A0A6J1RW12	A0A6J1S3U0	997
A0A6J1SUG6	A0A6J1RUU1	739
A0A6J1SEI7	A0A6J1TH12	780
A0A6J1TFI2	A0A6J1SFT5	999
A0A6J1SP72	A0A6J1T605	999
A0A6J1S7C4	A0A6J1T605	786
A0A6J1TFI2	A0A6J1RYV4	840
A0A6J1SEI7	A0A6J1S5W8	992
A0A6J1SJL9	A0A6J1TG23	999
A0A6J1THP8	A0A6J1S646	999
A0A6J1T4E6	A0A6J1RW12	988
A0A6J1S2B2	A0A6J1T1L3	948
A0A6J1RW12	A0A6J1RYQ3	999
A0A6J1SHH0	A0A6J1S3U0	999
A0A6J1SE25	A0A6J1SWU6	999
A0A6J1SLM3	A0A6J1S7R7	999
A0A6J1TDE4	A0A6J1S7G2	734
A0A6J1SXM3	A0A6J1SMH6	983
A0A6J1SJL9	A0A6J1T282	999
A0A6J1SH13	A0A6J1TLV1	999
A0A6J1T4E6	A0A6J1SS99	998
A0A6J1SLM3	A0A6J1SWG5	964
A0A6J1SMG9	A0A6J1SMH6	906
A0A6J1S2B2	A0A6J1T605	999
A0A6J1SEI7	A0A6J1TFW8	995
A0A6J1SDU7	A0A6J1SMJ7	790
A0A6J1SD22	A0A6J1T3F4	752
A0A6J1T282	A0A6J1S3U0	999
A0A6J1T6P7	A0A6J1S7R7	999
A0A6J1SS99	A0A6J1TH12	902
A0A6J1TS31	A0A6J1T605	999
A0A6J1SXM3	A0A6J1SXT3	989
A0A6J1SHH0	A0A6J1S7G2	851
A0A6J1SHH0	A0A6J1SWU6	999
A0A6J1T4E6	A0A6J1SMJ7	997
A0A6J1T4J1	A0A6J1RXT0	999
A0A6J1T0X7	A0A482JR79	748
A0A6J1SH13	A0A6J1TH12	957
A0A6J1SIR5	A0A6J1S7R7	998
A0A6J1SJL9	A0A6J1T628	999
A0A6J1SSU2	L7VXD3	924
A0A6J1SIR5	A0A6J1SMH6	999
A0A6J1T0R6	A0A6J1S2B2	999
A0A6J1SD22	A0A6J1S9U4	998
A0A6J1RXT0	A0A6J1TS79	999
A0A6J1SNI0	A0A6J1T0X7	888
A0A6J1ST61	A0A6J1T4J1	978
A0A6J1SU74	A0A6J1SIR5	999
A0A6J1S7G2	A0A6J1T605	970
A0A6J1SP72	A0A6J1SMJ7	999
A0A6J1TNQ0	A0A6J1TS79	999
A0A6J1T4E6	A0A6J1SXM3	993
A0A6J1SFT5	A0A6J1S7G2	999
A0A6J1SL56	A0A6J1T282	999
A0A6J1TFR3	A0A6J1T605	999
A0A6J1TFI2	A0A6J1SGB0	999
A0A6J1T0X7	A0A6J1RW12	999
A0A6J1SEI7	A0A6J1TFR3	999
A0A6J1TLV1	A0A6J1SIR5	999
A0A6J1SJL9	A0A6J1S646	999
A0A6J1TNW4	A0A6J1RXL7	998
A0A482JNV8	A0A6J1SJL9	752
A0A6J1T0X7	A0A6J1SLM3	999
A0A6J1T4J1	A0A6J1S8U1	995
A0A6J1SSW2	A0A6J1T628	999
A0A6J1ST61	A0A6J1SEN7	999
A0A6J1SEI7	A0A6J1SHH0	999
A0A6J1SAR9	A0A6J1SIR5	760
A0A6J1SV07	A0A6J1SU74	957
A0A6J1SZV4	A0A6J1T5T9	999
A0A6J1T4J1	A0A6J1TLV1	987
A0A6J1SSW2	A0A6J1SWG5	968
A0A6J1SNI0	A0A6J1SMJ7	851
A0A6J1RYV4	A0A6J1T282	784
A0A6J1TS31	A0A6J1S3U0	999
A0A6J1SZV4	A0A6J1RYQ3	999
A0A6J1TDB4	A0A6J1S7G2	999
A0A6J1SS99	A0A6J1RW12	999
A0A6J1SZV4	A0A6J1SXT3	999
A0A6J1ST61	A0A6J1SMJ7	999
A0A6J1SU74	A0A6J1TS79	999
A0A6J1SFT5	A0A6J1S3U0	990
A0A6J1SH13	A0A6J1SZV4	999
A0A6J1ST61	A0A6J1SFT5	999
A0A6J1SE25	A0A6J1SSW2	999
A0A6J1THP8	A0A6J1TS31	999
A0A6J1TDB4	A0A6J1TG23	999
A0A6J1TFW8	A0A6J1S7G2	736
A0A6J1TKS2	A0A6J1SWG5	912
A0A6J1SH13	A0A6J1TFI2	998
A0A6J1SE25	A0A6J1SP72	999
A0A6J1ST61	A0A6J1SS99	999
A0A6J1T5T9	A0A6J1TS79	999
A0A6J1TNQ0	A0A6J1SE25	998
A0A6J1SUG6	A0A6J1S7G2	717
A0A6J1ST61	A0A6J1T0X7	999
A0A6J1SJL9	A0A6J1SWG5	721
A0A6J1S2B2	A0A6J1T628	999
A0A6J1T4L8	A0A482JR79	994
A0A6J1TH12	A0A6J1SMJ7	983
A0A6J1RUU1	A0A6J1SXT3	999
A0A6J1RY88	A0A6J1SLM3	996
A0A6J1SSU2	A0A6J1S7G2	760
A0A6J1SWU6	A0A6J1SMJ1	999
A0A6J1S2B2	A0A6J1SMJ7	999
A0A6J1SFT5	A0A6J1TG23	995
A0A6J1TNQ0	A0A6J1SWG5	963
A0A6J1TNQ0	A0A6J1SWU6	999
A0A6J1SHH0	A0A6J1T282	999
A0A6J1TNW4	A0A6J1TH12	827
A0A6J1T4J1	A0A6J1SXT3	990
A0A482JR79	A0A6J1S7G2	947
A0A6J1SS99	A0A6J1SHH0	999
A0A6J1SJL9	A0A6J1SXM3	991
A0A6J1SS99	A0A6J1SP72	999
A0A6J1SV07	A0A6J1S2B2	968
A0A6J1SSW2	A0A6J1TS79	999
A0A6J1SE25	A0A6J1T282	995
A0A6J1TFR3	A0A6J1TG23	996
A0A6J1S1Y0	A0A6J1TS31	999
A0A6J1SXM3	A0A6J1SMJ7	992
A0A6J1T4J1	A0A6J1SXM3	852
A0A6J1SIR5	A0A6J1SWU6	998
A0A6J1SJL9	A0A6J1RW12	999
A0A6J1SJL9	A0A6J1SLM3	999
A0A6J1RY88	A0A6J1T1L3	919
A0A6J1TKS2	A0A6J1SMH6	999
A0A6J1T4E6	A0A6J1SMG9	906
A0A6J1T0X7	A0A6J1S8K5	998
A0A6J1SHH0	A0A6J1TH12	937
A0A6J1SE25	A0A6J1SWG5	845
A0A6J1T4E6	A0A6J1SZV4	999
A0A6J1SZV4	A0A6J1TH12	966
A0A6J1SJL9	A0A6J1RYQ3	999
A0A6J1SLM3	A0A6J1S5W8	999
A0A6J1TFI2	A0A6J1SEN7	999
A0A482JNV8	A0A6J1RVI9	999
A0A6J1SXM3	A0A6J1TG23	981
A0A6J1SGB0	A0A6J1RXT0	999
A0A6J1RYV4	A0A6J1SWG5	974
A0A6J1S8K5	A0A6J1SP72	999
A0A6J1T4J1	A0A6J1SHH0	931
A0A6J1SLM3	A0A6J1SMJ7	999
A0A6J1S8U1	A0A6J1SEN7	999
A0A6J1ST61	A0A6J1SP72	999
A0A6J1TS31	A0A6J1S5W8	999
A0A6J1SDU7	A0A6J1SMH6	921
A0A6J1TFR3	A0A6J1SJL9	998
A0A6J1S7C4	A0A6J1TS31	723
A0A6J1SEI7	A0A6J1SNI0	943
A0A6J1S2B2	A0A6J1SMJ1	999
A0A6J1T6P7	A0A6J1T5T9	999
A0A6J1T4E6	A0A6J1TKS2	997
A0A6J1SAR9	A0A6J1RYV4	920
A0A6J1TLV1	A0A6J1SMH6	999
A0A6J1S1Y0	A0A6J1S7R7	999
A0A6J1T0X7	A0A6J1TNQ0	999
A0A6J1SGB0	A0A6J1SIR5	999
A0A6J1SMH6	A0A6J1SWU6	999
A0A6J1T0X7	A0A6J1SWG5	970
A0A6J1TNQ0	A0A6J1T5T9	999
A0A6J1SL56	A0A6J1TLV1	999
A0A6J1SDU7	A0A6J1T282	819
A0A6J1SSU2	I6ZGD4	992
A0A6J1SGB0	A0A6J1SXM3	991
A0A6J1S2B2	A0A6J1SE25	997
A0A6J1ST61	A0A6J1RXT0	999
A0A6J1T282	A0A6J1TG23	999
A0A6J1T8A9	A0A6J1S5W8	706
A0A6J1THU1	A0A6J1S5W8	718
A0A6J1SZV4	A0A6J1T0R6	999
A0A6J1SZV4	A0A6J1SLM3	999
A0A6J1SAR9	A0A6J1SP72	739
A0A6J1SH13	A0A6J1S3U0	995
A0A6J1T6P7	A0A6J1SMG9	975
A0A6J1SMH6	A0A6J1S7R7	999
A0A6J1S646	A0A6J1S3U0	993
A0A6J1TLV1	A0A6J1RXT0	999
A0A6J1SDU7	A0A6J1RUU1	791
A0A6J1SL56	A0A6J1TFI2	992
A0A6J1T0X7	A0A6J1SXM3	987
A0A6J1SJL9	A0A6J1SZV4	999
A0A6J1TNQ0	A0A6J1TS31	999
A0A6J1SHH0	A0A6J1S2B2	999
A0A6J1TFR3	A0A6J1SE25	992
A0A6J1SXM3	A0A6J1S3U0	983
A0A6J1SP72	A0A6J1SWG5	722
A0A6J1SV07	A0A6J1S8U1	947
A0A6J1TLV1	A0A6J1TKS2	999
A0A6J1S5W8	A0A6J1SWU6	999
A0A6J1T4J1	A0A6J1RUU1	998
A0A6J1TFI2	A0A6J1T282	999
A0A6J1SWG5	A0A6J1SEW2	790
A0A6J1SEN7	A0A6J1SMH6	999
A0A6J1T3F4	A0A6J1SJL9	741
A0A6J1SJL9	A0A6J1TH12	980
A0A6J1SP72	A0A6J1S3U0	999
A0A6J1SJL9	A0A6J1T5T9	999
A0A6J1T3F4	A0A6J1S9U4	775
A0A6J1SV07	A0A6J1T628	966
A0A6J1SGB0	A0A6J1SHH0	999
A0A6J1SMG9	A0A6J1S646	836
A0A6J1SZV4	A0A6J1TS31	999
A0A6J1S8U1	A0A6J1TFW8	999
A0A6J1T6P7	A0A6J1RW12	999
A0A6J1S2B2	A0A6J1SXT3	999
A0A6J1RY88	A0A6J1SMJ1	999
A0A6J1T0X7	A0A6J1TKS2	999
A0A6J1SMG9	A0A6J1TS31	821
A0A6J1TFI2	A0A6J1SJL9	999
A0A6J1SZG9	A0A6J1TKS2	999
A0A6J1TDE4	A0A6J1SE25	764
A0A6J1SEI7	A0A6J1RW12	999
A0A6J1SS99	A0A6J1TG23	999
A0A6J1ST61	A0A6J1SZV4	999
A0A6J1SGB0	A0A6J1T6L0	717
A0A6J1S5W8	A0A6J1SIR5	999
A0A6J1TFW8	A0A6J1SSW2	999
A0A6J1SV07	A0A6J1TFR3	972
A0A6J1RXT0	A0A6J1RYV4	948
A0A6J1TNQ0	A0A6J1T282	999
A0A6J1RXT0	A0A6J1SP72	999
A0A6J1TG23	A0A6J1S3U0	999
A0A6J1ST61	A0A6J1SXT3	999
A0A6J1ST61	A0A6J1T282	999
A0A6J1T628	A0A6J1T605	999
A0A6J1SV07	A0A6J1SFT5	944
A0A6J1THP8	A0A6J1SXM3	995
A0A6J1SDU7	A0A6J1SAR9	774
A0A6J1T5T9	A0A6J1SFT5	999
A0A6J1T628	A0A6J1SWU6	999
A0A6J1SEI7	A0A6J1SBT5	784
A0A6J1TFI2	A0A6J1S8U1	999
A0A6J1SDU7	A0A6J1TNQ0	820
A0A6J1SZG9	A0A6J1S8K5	999
A0A6J1TFR3	A0A6J1SHH0	999
A0A6J1SJL9	A0A6J1SBT5	810
A0A6J1RYQ3	A0A6J1SSW2	999
A0A6J1SEN7	A0A6J1SFT5	999
A0A6J1RW12	A0A6J1SAR9	815
A0A6J1SUG6	A0A6J1SU74	745
A0A6J1RW12	A0A6J1T282	999
A0A6J1SZG9	A0A6J1SXT3	999
A0A6J1TLV1	A0A6J1TH12	947
A0A6J1SEN7	A0A6J1S646	999
A0A6J1T4E6	A0A6J1SSW2	988
A0A6J1T0X7	A0A6J1T1L3	939
A0A6J1T0R6	A0A6J1S7R7	999
A0A6J1T4E6	A0A6J1T0X7	993
A0A6J1T0R6	A0A6J1S7G2	939
A0A6J1TFI2	A0A6J1TFW8	999
A0A6J1SEI7	A0A6J1SWU6	999
A0A6J1RY88	A0A6J1T0X7	993
A0A6J1SGB0	A0A6J1T282	999
A0A6J1ST61	A0A6J1TS31	999
A0A6J1T3F4	A0A6J1SXM3	725
A0A6J1SZG9	A0A6J1SJL9	999
A0A6J1SGB0	A0A6J1TFW8	999
A0A6J1TDB4	A0A6J1RYV4	788
A0A6J1S3U0	A0A6J1SXT3	997
A0A6J1TDB4	A0A6J1SP72	999
A0A6J1SDU7	A0A6J1TDB4	813
A0A6J1SL56	A0A6J1SS99	999
A0A6J1SH13	A0A6J1SP72	999
A0A6J1SV07	A0A6J1RYQ3	971
A0A6J1SH13	A0A6J1SL56	999
A0A6J1RY88	A0A6J1S2B2	994
A0A6J1ST61	A0A6J1S646	999
A0A6J1SS99	A0A6J1T628	999
A0A6J1ST61	A0A6J1SV07	960
A0A6J1SMJ7	A0A6J1T605	999
A0A6J1SGB0	A0A6J1SFT5	997
A0A6J1T4E6	A0A6J1T5T9	996
A0A6J1RUU1	A0A6J1SWG5	903
A0A6J1SBT5	A0A482JR79	998
A0A6J1S8K5	A0A6J1T628	999
A0A6J1ST61	A0A6J1S7R7	999
A0A6J1TN45	A0A6J1SZV4	727
A0A6J1SH13	A0A6J1SGB0	990
A0A6J1T6P7	A0A6J1TG23	999
A0A6J1TFI2	A0A6J1SXT3	998
A0A6J1TS31	A0A6J1SMJ7	999
A0A6J1SMJ1	A0A6J1TS79	999
A0A6J1SJL9	A0A6J1S8K5	998
A0A6J1TFI2	A0A6J1SS99	999
A0A6J1SIR5	A0A6J1S3U0	996
A0A6J1S1Y0	A0A6J1T1L3	847
A0A6J1TKS2	A0A6J1SEW2	728
A0A6J1TFI2	A0A6J1RW12	997
A0A6J1SXM3	A0A6J1T605	997
A0A6J1T4E6	A0A6J1TFI2	994
A0A6J1SJL9	A0A6J1THP8	999
A0A6J1S5W8	A0A6J1SMH6	999
A0A6J1SZG9	A0A6J1S7G2	712
A0A6J1ST61	A0A6J1SIR5	999
A0A6J1S5W8	A0A6J1SMJ1	999
A0A6J1SL56	A0A6J1T628	999
A0A6J1TFW8	A0A6J1T282	999
A0A6J1S7G2	A0A6J1S3U0	999
A0A6J1SGB0	A0A6J1T628	999
A0A6J1SWG5	A0A6J1SXT3	807
A0A6J1THU1	A0A6J1SGB0	705
A0A6J1T282	A0A6J1S646	999
A0A6J1S8U1	A0A6J1T605	999
A0A6J1T0R6	A0A6J1TNQ0	999
A0A6J1SZV4	A0A6J1T605	999
A0A6J1SSW2	A0A6J1RUU1	999
A0A6J1SSW2	A0A6J1T605	999
A0A6J1TH12	A0A6J1SXT3	953
A0A6J1SU74	A0A6J1T282	999
A0A6J1TS31	A0A6J1RYQ3	999
I6ZGD4	A0A6J1SEW2	850
A0A6J1T4E6	A0A6J1T6P7	997
A0A6J1SP72	A0A6J1TS79	999
A0A6J1SEN7	A0A6J1RXT0	999
A0A6J1T5T9	A0A6J1S7R7	999
A0A6J1SU74	A0A6J1TFW8	999
A0A6J1SL56	A0A6J1SE25	999
A0A6J1SV07	A0A6J1TFW8	962
A0A6J1THP8	A0A6J1S7G2	976
A0A6J1SU74	A0A6J1SXM3	988
A0A6J1TLV1	A0A6J1TDB4	999
A0A6J1T6P7	A0A6J1T0X7	999
A0A6J1TDB4	A0A6J1SSW2	999
A0A6J1S5W8	A0A6J1S8K5	993
A0A6J1TLV1	A0A6J1SXM3	998
A0A6J1SGB0	A0A6J1SSW2	999
A0A6J1T6P7	A0A6J1SSW2	999
A0A6J1SV07	A0A6J1SSW2	951
A0A6J1SZG9	A0A6J1SU74	999
A0A6J1SV07	A0A6J1T6P7	973
A0A6J1TFI2	A0A6J1T5T9	999
A0A6J1SNI0	A0A6J1T628	941
A0A6J1SLM3	A0A6J1SEN7	999
A0A6J1SNI0	A0A6J1SS99	951
A0A6J1TFI2	A0A6J1TKS2	999
A0A6J1SLM3	A0A6J1S646	999
A0A6J1SV07	A0A6J1S646	939
A0A6J1T6P7	A0A6J1T1L3	837
A0A6J1RY88	A0A6J1TFI2	994
A0A6J1TFR3	A0A6J1SMH6	999
A0A6J1T0R6	A0A6J1S3U0	997
A0A6J1SP72	A0A6J1SMJ1	999
A0A6J1ST61	A0A6J1SE25	999
A0A6J1TDE4	I6ZGD4	818
A0A6J1T4E6	A0A6J1S3U0	990
A0A6J1SS99	A0A6J1TKS2	999
A0A6J1SD22	A0A6J1T6L0	976
A0A6J1SL56	A0A6J1TS31	999
A0A6J1SEN7	A0A6J1TH12	972
A0A6J1T3F4	A0A6J1SMJ1	775
A0A6J1RYV4	A0A6J1S7G2	843
A0A6J1T5T9	A0A6J1SWU6	999
A0A6J1RY88	A0A6J1SHH0	996
A0A6J1SZV4	A0A6J1SWG5	978
A0A6J1T3F4	A0A6J1SMH6	749
A0A6J1SMG9	A0A6J1T605	906
A0A6J1TFI2	A0A6J1T0R6	999
A0A6J1SLM3	A0A6J1T1L3	957
A0A6J1TKS2	A0A6J1S646	999
A0A6J1RUU1	A0A6J1SP72	999
A0A6J1TDB4	A0A6J1T282	999
A0A6J1SMG9	A0A6J1SXM3	906
A0A6J1ST61	A0A6J1T605	999
A0A6J1SL56	A0A6J1SHH0	995
A0A6J1T0R6	A0A6J1T605	999
A0A6J1T282	A0A6J1SXM3	995
A0A6J1T4J1	A0A6J1SWU6	924
A0A6J1THP8	A0A6J1SMJ1	999
A0A6J1SH13	A0A6J1SLM3	992
A0A6J1T4J1	A0A6J1TG23	999
A0A6J1TNQ0	A0A6J1S7R7	999
A0A6J1SH13	A0A6J1SZG9	998
A0A6J1THP8	A0A6J1S3U0	999
A0A6J1T4E6	A0A6J1T3F4	749
A0A6J1T6P7	A0A6J1SXM3	994
A0A6J1SZG9	A0A6J1S1Y0	999
A0A6J1RW12	A0A6J1T1L3	919
A0A6J1T628	A0A6J1S7R7	999
A0A6J1RW12	A0A6J1THP8	996
A0A6J1SEI7	A0A6J1SLM3	997
A0A6J1T0R6	A0A6J1SIR5	999
A0A6J1SL56	A0A6J1TKS2	999
A0A6J1RXT0	A0A6J1S7G2	999
A0A6J1TNW4	A0A6J1T0X7	757
A0A6J1SL56	A0A6J1S8U1	999
A0A6J1RY88	A0A6J1T4J1	960
A0A6J1TKS2	A0A6J1SWU6	999
A0A6J1TNQ0	A0A6J1T605	999
A0A6J1SH13	A0A6J1THP8	999
A0A6J1T6P7	A0A6J1TS31	999
A0A6J1SS99	A0A6J1SFT5	998
A0A6J1RYY9	A0A6J1SCP8	999
A0A6J1S5W8	A0A6J1S7R7	996
A0A6J1T0X7	A0A6J1TH12	942
A0A6J1SJL9	A0A6J1S5W8	998
A0A6J1SMH6	A0A6J1T628	999
A0A6J1S5W8	A0A6J1SS14	740
A0A6J1S2B2	A0A6J1S646	999
A0A6J1RW12	A0A6J1SIR5	999
A0A6J1T4J1	A0A6J1SZG9	993
A0A6J1SJL9	A0A6J1TFW8	999
A0A6J1T0R6	A0A6J1THP8	999
A0A6J1S3S9	A0A6J1RXT0	902
A0A6J1SL56	A0A6J1SWG5	702
A0A6J1TH12	A0A6J1S7G2	999
A0A6J1SE25	A0A6J1RYV4	808
A0A6J1SH13	A0A6J1SWU6	999
A0A6J1SH13	A0A6J1TS79	998
A0A6J1SEI7	A0A6J1SZV4	999
A0A6J1RXT0	A0A6J1S5W8	999
A0A6J1T0R6	A0A6J1TDB4	999
A0A6J1SSU2	A0A6J1T4J1	725
A0A6J1RXT0	A0A6J1SXT3	999
A0A6J1TLV1	A0A6J1S646	999
A0A6J1T6P7	A0A6J1SWU6	999
A0A6J1T5T9	A0A6J1RYQ3	999
A0A6J1SZV4	A0A6J1S2B2	999
A0A6J1SMG9	A0A6J1SMJ1	829
A0A6J1SV07	A0A6J1RYV4	761
A0A6J1T4J1	A0A6J1SEI7	962
A0A6J1TLV1	A0A6J1SMJ7	999
A0A6J1T0X7	A0A6J1T282	999
A0A6J1TKS2	A0A6J1T605	999
A0A6J1S646	A0A6J1SWU6	999
A0A6J1RXT0	A0A6J1SMY8	732
A0A6J1SS99	A0A6J1S8U1	999
A0A6J1TKS2	A0A6J1SU74	999
A0A6J1SDU7	A0A6J1T605	766
A0A6J1TG23	A0A6J1T605	999
A0A6J1S8U1	A0A6J1SXT3	999
A0A6J1ST61	A0A6J1SU74	999
A0A6J1T1L3	A0A6J1S3U0	978
A0A6J1SZV4	A0A6J1SFT5	999
A0A6J1TH12	A0A6J1S5W8	981
A0A6J1T282	A0A6J1SWU6	999
A0A6J1ST61	A0A6J1SEI7	999
A0A6J1SEI7	A0A6J1RYQ3	999
A0A6J1T5T9	A0A6J1RUU1	999
A0A6J1TFR3	A0A6J1RYV4	787
A0A6J1TNQ0	A0A6J1RUU1	999
A0A6J1T3F4	A0A6J1S2B2	755
A0A6J1T3F4	A0A6J1SLM3	752
A0A6J1SZV4	A0A6J1RXT0	999
A0A6J1TFR3	A0A6J1S8U1	995
A0A6J1TFR3	A0A6J1RUU1	999
A0A6J1T4E6	A0A6J1RYQ3	995
A0A6J1T4E6	A0A6J1SHH0	997
A0A6J1SZG9	A0A6J1SMH6	999
A0A6J1S8U1	A0A6J1SIR5	999
A0A6J1SSU2	A0A6J1T4L8	809
A0A6J1TKS2	A0A6J1S2B2	999
A0A6J1T0X7	A0A6J1TFW8	999
A0A6J1SSW2	A0A6J1S3U0	999
A0A6J1SGB0	A0A6J1SS14	716
A0A6J1SE25	A0A6J1T1L3	710
A0A6J1RXT0	A0A6J1T5T9	999
A0A6J1T6P7	A0A6J1SMJ7	999
A0A6J1SEN7	A0A6J1SP72	999
A0A6J1TLV1	A0A6J1SSW2	999
A0A6J1T4E6	A0A6J1SFT5	991
A0A6J1T4E6	A0A6J1SH13	996
A0A6J1SV07	A0A6J1TNQ0	961
A0A6J1THP8	A0A6J1T5T9	999
A0A6J1S5W8	A0A6J1SSW2	999
A0A6J1SZV4	A0A6J1SMJ7	999
A0A6J1T4E6	A0A6J1S7R7	993
A0A6J1RY88	A0A6J1SZG9	999
A0A6J1TH12	A0A6J1S7R7	812
A0A6J1RUU1	A0A6J1S3U0	999
A0A6J1SDU7	A0A6J1RYV4	999
A0A6J1SL56	A0A6J1SWU6	999
A0A6J1SL56	A0A6J1SEI7	999
A0A6J1SEI7	A0A6J1RXT0	999
A0A6J1TFR3	A0A6J1SP72	999
A0A6J1TLV1	A0A6J1S8U1	999
A0A6J1SZG9	A0A6J1S3U0	999
A0A6J1SNI0	A0A6J1S3U0	775
A0A6J1SE25	A0A6J1S7G2	999
A0A6J1TKS2	A0A6J1SFT5	999
A0A6J1SV07	A0A6J1TS31	922
A0A6J1T6P7	A0A6J1T605	999
A0A6J1T4E6	A0A6J1ST61	996
A0A6J1SP72	A0A6J1S7R7	999
A0A6J1T0R6	A0A6J1TG23	999
A0A6J1T4E6	A0A6J1SV07	931
A0A6J1SGB0	A0A6J1THP8	999
A0A6J1T4J1	A0A6J1SWG5	740
A0A6J1TNQ0	A0A6J1S8K5	999
A0A6J1RW12	A0A6J1SMJ7	999
A0A6J1TFR3	A0A6J1TS31	999
A0A6J1T6P7	A0A6J1RXT0	999
A0A6J1SSU2	A0A6J1SUG6	762
A0A6J1SL56	A0A6J1SBT5	789
A0A6J1TNQ0	A0A6J1SFT5	999
A0A6J1THP8	A0A6J1SLM3	998
A0A6J1SE25	A0A6J1SMJ1	999
A0A6J1SLM3	A0A6J1T5T9	999
A0A6J1SGB0	A0A6J1S9U4	830
A0A6J1SIR5	A0A6J1T605	999
A0A6J1T4E6	A0A6J1S5W8	991
A0A6J1SH13	A0A6J1S7G2	982
A0A6J1SMG9	A0A6J1TFW8	906
A0A6J1S8U1	A0A6J1S8K5	999
A0A6J1SEN7	A0A6J1RYV4	830
A0A6J1THP8	A0A6J1SMJ7	999
A0A6J1T6P7	A0A6J1T0R6	999
A0A6J1TDB4	A0A6J1SMJ1	999
A0A6J1TKS2	A0A6J1T1L3	966
A0A6J1SDU7	A0A6J1SE25	798
A0A6J1T3F4	A0A6J1TNQ0	754
A0A6J1T3F4	A0A6J1SMG9	705
A0A6J1SU74	A0A6J1T628	999
A0A482JNV8	L7VXD3	747
A0A6J1T6P7	A0A6J1RYV4	772
A0A6J1S1Y0	A0A6J1S2B2	999
A0A6J1SLM3	A0A6J1TFW8	999
A0A6J1TFR3	A0A6J1SMJ7	999
A0A6J1S8K5	A0A6J1RUU1	999
A0A6J1T6P7	A0A6J1S646	999
A0A6J1SJL9	A0A6J1T1L3	860
A0A6J1SE25	A0A6J1S7R7	999
A0A6J1TFR3	A0A6J1SIR5	999
A0A6J1S2B2	A0A6J1S3U0	999
A0A6J1SL56	A0A6J1S2B2	999
A0A6J1RW12	A0A6J1SCP8	708
A0A6J1SEN7	A0A6J1SIR5	999
A0A6J1TNQ0	A0A6J1SEN7	999
A0A6J1SV07	A0A6J1SMJ1	953
A0A6J1T1L3	A0A6J1SXT3	813
A0A6J1T282	A0A6J1TS79	999
A0A6J1SFT5	A0A6J1S7R7	986
A0A6J1T0X7	A0A6J1T0R6	999
A0A6J1SJL9	A0A6J1SU74	999
A0A6J1T0X7	A0A6J1SWU6	999
A0A6J1T0X7	A0A6J1S3U0	999
A0A6J1T628	A0A6J1TS79	999
A0A6J1SZV4	A0A6J1S7R7	999
A0A6J1SEN7	A0A6J1S7R7	999
A0A6J1SL56	A0A6J1S1Y0	999
A0A6J1TFR3	A0A6J1T0X7	999
L7VXD3	A0A6J1TH12	784
A0A6J1TLV1	A0A6J1RW12	999
A0A6J1SJL9	A0A6J1TLV1	999
A0A6J1RUU1	A0A6J1T1L3	831
A0A6J1SEI7	A0A6J1SXT3	999
A0A6J1SE25	A0A6J1S646	999
A0A6J1SS99	A0A6J1SMH6	999
A0A6J1SLM3	A0A6J1TDB4	999
A0A6J1S8U1	A0A6J1S3U0	999
A0A6J1RYQ3	A0A6J1T605	999
A0A6J1SJL9	A0A6J1T0R6	999
A0A6J1TH12	A0A6J1T282	968
A0A6J1SHH0	A0A6J1SMH6	999
A0A6J1S1Y0	A0A6J1S8U1	999
A0A6J1TH12	A0A6J1T605	972
A0A6J1TLV1	A0A6J1T5T9	999
A0A6J1S5W8	A0A6J1RUU1	999
A0A6J1T282	A0A6J1SMH6	999
A0A6J1SEN7	A0A6J1RYQ3	999
A0A6J1TKS2	A0A6J1SEN7	999
A0A6J1SL56	A0A6J1T6P7	999
A0A6J1T628	A0A6J1SMJ1	999
A0A6J1T3F4	A0A6J1SEN7	741
A0A6J1SLM3	A0A6J1SMH6	999
A0A6J1THP8	A0A6J1SFT5	994
A0A6J1SV07	A0A6J1SMJ7	958
A0A6J1SUG6	A0A6J1SJL9	778
A0A6J1S1Y0	A0A6J1TFW8	999
A0A6J1SZV4	A0A6J1RUU1	999
A0A6J1TH12	A0A6J1TG23	977
A0A6J1T6P7	A0A6J1SE25	999
A0A6J1S2B2	A0A6J1S7G2	959
A0A6J1SL56	A0A6J1SV07	960
A0A6J1TFR3	A0A6J1SS99	999
A0A6J1SS99	A0A6J1SXM3	984
A0A6J1TKS2	A0A6J1TS79	999
A0A6J1SH13	A0A6J1SXT3	999
A0A6J1RXL7	A0A6J1SP72	732
A0A6J1RUU1	A0A6J1T605	999
A0A6J1T3F4	A0A6J1SWU6	758
A0A6J1RXT0	A0A6J1SIR5	999
A0A6J1SUG6	A0A6J1T0X7	701
A0A6J1TNW4	I6ZGD4	888
A0A6J1T4E6	A0A6J1SL56	996
A0A6J1T3F4	A0A6J1RUU1	846
A0A6J1SSW2	A0A6J1T1L3	972
A0A6J1RY88	A0A6J1SWU6	999
A0A6J1SU74	A0A6J1SMJ1	999
A0A6J1RWY7	A0A6J1S5W8	937
A0A6J1ST61	A0A6J1S2B2	999
A0A6J1TFR3	A0A6J1SMG9	976
A0A6J1TH12	A0A6J1SWU6	962
A0A6J1RW12	A0A6J1TDB4	999
A0A6J1SL56	A0A6J1SMH6	998
A0A6J1SE25	A0A6J1RUU1	999
A0A6J1TNQ0	A0A6J1S5W8	999
A0A6J1TFI2	A0A6J1RUU1	999
A0A6J1TNQ0	A0A6J1TG23	999
A0A6J1T4J1	A0A6J1SLM3	976
A0A6J1S1Y0	A0A6J1TG23	999
A0A6J1TKS2	A0A6J1S5W8	999
A0A6J1SV07	A0A6J1TLV1	959
A0A6J1T3F4	A0A6J1SZG9	753
A0A6J1T3F4	A0A6J1SGB0	782
A0A6J1SHH0	A0A6J1RYQ3	999
A0A6J1THP8	A0A6J1RXT0	999
A0A6J1TFR3	A0A6J1SFT5	999
A0A6J1TFI2	A0A6J1S2B2	999
A0A6J1ST61	A0A6J1SZG9	999
A0A6J1S2B2	A0A6J1RUU1	999
A0A6J1SFT5	A0A6J1SMH6	999
A0A6J1SEN7	A0A6J1SSW2	999
A0A6J1SL56	A0A6J1RW12	999
A0A6J1SL56	A0A6J1T4J1	995
A0A6J1T4E6	A0A6J1RY88	997
A0A6J1T0R6	A0A6J1T5T9	999
A0A6J1SZG9	A0A6J1SEN7	999
A0A6J1T6P7	A0A6J1SMJ1	999
A0A6J1SDU7	A0A6J1RXT0	877
A0A6J1S8U1	A0A6J1RYQ3	999
A0A6J1T6P7	A0A6J1SHH0	999
A0A6J1SDU7	A0A6J1S7G2	973
A0A6J1SZG9	A0A6J1SWU6	999
A0A6J1SL56	A0A6J1TH12	813
A0A6J1TKS2	A0A6J1RXT0	999
A0A6J1TFW8	A0A6J1SP72	999
A0A6J1SS99	A0A6J1SZV4	999
A0A6J1SHH0	A0A6J1S5W8	999
A0A6J1S646	A0A6J1TG23	999
A0A6J1RYQ3	A0A6J1T1L3	936
A0A6J1SH13	A0A6J1TKS2	999
A0A6J1T0X7	A0A6J1SGB0	999
A0A6J1T1L3	A0A6J1SMJ1	863
I6ZGD4	A0A6J1SCP8	782
A0A6J1SEN7	A0A6J1SXM3	992
A0A6J1T0R6	A0A6J1SXT3	998
A0A6J1TH12	A0A6J1SCP8	921
A0A6J1T5T9	A0A6J1T628	999
A0A6J1SMG9	A0A6J1S8K5	722
A0A6J1TS31	A0A6J1SSW2	999
A0A6J1T4L8	A0A6J1SBT5	977
A0A6J1T0X7	A0A6J1SAR9	745
A0A6J1S646	A0A6J1SXT3	999
A0A6J1TFW8	A0A6J1SXM3	998
A0A6J1SNI0	A0A6J1TDB4	940
A0A6J1TFR3	A0A6J1S1Y0	999
A0A6J1S5W8	A0A6J1S3U0	998
A0A6J1SJL9	A0A6J1SMJ7	999
A0A6J1THP8	A0A6J1SIR5	998
A0A6J1TLV1	A0A6J1SP72	999
A0A6J1SZV4	A0A6J1TFW8	999
A0A6J1SGB0	A0A6J1S646	999
A0A6J1TDE4	A0A6J1SUG6	997
A0A6J1TNQ0	A0A6J1S3U0	999
A0A6J1SU74	A0A6J1S8K5	999
A0A6J1SEI7	A0A6J1T3F4	824
A0A6J1SLM3	A0A6J1SMJ1	999
A0A6J1SU74	A0A6J1S3U0	999
A0A6J1SS99	A0A6J1TFW8	999
A0A6J1SH13	A0A6J1SE25	999
A0A6J1SHH0	A0A6J1SEN7	999
A0A6J1RYQ3	A0A6J1S3U0	998
A0A6J1SE25	A0A6J1TS79	995
A0A6J1SUG6	A0A6J1SEW2	999
A0A6J1RW12	A0A6J1RUU1	999
A0A6J1SZG9	A0A6J1S2B2	999
A0A6J1RUU1	A0A6J1T628	999
A0A6J1SV07	A0A6J1TFI2	953
A0A6J1SV07	A0A6J1T4J1	940
A0A6J1SV07	A0A6J1T0X7	958
A0A6J1SAR9	A0A6J1SMH6	755
A0A6J1RY88	A0A6J1SP72	999
A0A6J1RUU1	A0A6J1SMH6	999
A0A6J1RYQ3	A0A6J1SP72	999
A0A6J1TKS2	A0A6J1TG23	999
A0A6J1RY88	A0A6J1SMH6	998
A0A6J1T4E6	A0A6J1T605	998
A0A6J1RUU1	A0A6J1S646	999
A0A6J1T5T9	A0A6J1S3U0	998
A0A6J1RXT0	A0A6J1S8K5	999
A0A6J1SEW2	A0A6J1SG59	999
A0A6J1T6P7	A0A6J1TDB4	999
A0A6J1SS99	A0A6J1TS31	999
A0A6J1SEN7	A0A6J1S3U0	999
A0A6J1SMG9	A0A6J1SLM3	974
A0A6J1T4J1	A0A482JR79	807
A0A6J1SZV4	A0A6J1SE25	999
A0A6J1RUU1	A0A6J1SWU6	999
A0A482JNV8	A0A6J1TNW4	999
A0A6J1SL56	A0A6J1SGB0	997
A0A6J1SS99	A0A6J1SMJ1	999
A0A6J1RWY7	A0A6J1SGB0	920
A0A6J1SAR9	A0A6J1SWG5	816
A0A6J1RYQ3	A0A6J1SMH6	999
A0A6J1TFI2	A0A6J1T1L3	750
A0A6J1T6P7	A0A6J1TFI2	999
A0A6J1T0R6	A0A6J1SSW2	998
A0A6J1SE25	A0A6J1TG23	999
A0A6J1TFW8	A0A6J1TH12	816
A0A6J1TFW8	A0A6J1SMJ7	999
A0A6J1SH13	A0A6J1T605	996
A0A6J1TKS2	A0A6J1SMJ1	999
A0A6J1TH12	A0A6J1S8K5	726
A0A6J1T4J1	A0A6J1SS99	999
A0A6J1SH13	A0A6J1TDB4	998
A0A6J1T0X7	A0A6J1SJL9	999
A0A6J1S7G2	A0A6J1SXT3	999
A0A6J1T4E6	A0A6J1SMH6	985
A0A6J1TNQ0	A0A6J1SLM3	999
A0A6J1SJL9	A0A6J1RUU1	999
A0A6J1SFT5	A0A6J1SSW2	999
A0A6J1T0R6	A0A6J1S8K5	999
A0A6J1T4J1	A0A6J1S3U0	997
A0A6J1TNQ0	A0A6J1RYV4	824
A0A6J1SV07	A0A6J1SEI7	954
A0A6J1SL56	A0A6J1S7G2	840
A0A6J1T3F4	A0A6J1SU74	779
A0A6J1S1Y0	A0A6J1SS99	999
A0A6J1SDU7	A0A6J1SEN7	790
A0A6J1TFR3	A0A6J1T628	999
A0A6J1SH13	A0A6J1S2B2	997
A0A6J1SWG5	A0A6J1T628	970
A0A6J1T4E6	A0A6J1SP72	995
A0A6J1RY88	A0A6J1S8K5	997
A0A6J1RYV4	A0A6J1SMJ7	794
A0A6J1T4E6	A0A6J1TS79	991
A0A6J1SS99	A0A6J1TS79	999
A0A6J1S8U1	A0A6J1SWU6	999
A0A6J1SZG9	A0A6J1T1L3	966
A0A6J1T4J1	A0A6J1T0X7	999
A0A6J1RW12	A0A6J1TS31	999
A0A6J1TDB4	A0A6J1S3U0	999
A0A6J1T0X7	A0A6J1TFI2	999
A0A6J1S1Y0	A0A6J1RW12	999
A0A6J1RXT0	A0A6J1RYQ3	999
A0A6J1SHH0	A0A6J1T1L3	885
A0A6J1RYV4	A0A6J1T628	773
A0A6J1SV07	A0A6J1SWG5	891
A0A6J1SU74	A0A6J1S646	999
A0A6J1TS31	A0A6J1T282	999
A0A6J1T4J1	A0A6J1S7G2	999
A0A6J1S5W8	A0A6J1SXT3	998
A0A6J1S2B2	A0A6J1TG23	999
A0A6J1TNQ0	A0A6J1SIR5	999
A0A6J1SS99	A0A6J1SGB0	999
A0A6J1S8U1	A0A6J1TDB4	999
A0A6J1T4E6	A0A6J1SEI7	996
A0A6J1S1Y0	A0A6J1T0R6	999
A0A6J1T5T9	A0A6J1S8K5	999
A0A6J1SGB0	A0A6J1SP72	999
A0A6J1SDU7	A0A6J1TKS2	929
A0A6J1SFT5	A0A6J1SIR5	999
A0A6J1RXT0	A0A6J1SXM3	996
A0A6J1SE25	A0A6J1SMJ7	999
A0A6J1SNI0	A0A6J1SLM3	877
A0A6J1SZG9	A0A6J1S8U1	999
A0A6J1TNW4	L7VXD3	823
A0A6J1S3U0	A0A6J1SMJ7	999
A0A6J1TLV1	A0A6J1S7R7	999
A0A6J1T3F4	A0A6J1TFI2	747
A0A6J1SGB0	A0A6J1TNQ0	999
A0A6J1SEN7	A0A6J1T628	999
A0A6J1SEI7	A0A6J1SMJ7	999
A0A6J1RY88	A0A6J1RW12	999
A0A6J1T0X7	A0A6J1SZV4	999
A0A6J1SEN7	A0A6J1TFW8	999
A0A6J1RY88	A0A6J1TFW8	999
A0A6J1TS31	A0A6J1SWU6	999
A0A6J1SJL9	A0A6J1SWU6	999
A0A6J1S2B2	A0A6J1SMH6	999
A0A6J1SJL9	A0A6J1SIR5	999
A0A6J1SS99	A0A6J1S8K5	999
A0A6J1SHH0	A0A6J1SXT3	994
A0A6J1RY88	A0A6J1SS99	998
A0A6J1TKS2	A0A6J1SAR9	729
A0A6J1SMG9	A0A6J1TG23	959
A0A6J1T1L3	A0A6J1RUY0	796
A0A6J1RY88	A0A6J1TLV1	999
A0A6J1S8U1	A0A6J1S7G2	998
A0A6J1SHH0	A0A6J1SP72	999
A0A6J1SEI7	A0A6J1SMJ1	999
A0A6J1ST61	A0A6J1TNQ0	999
A0A6J1S7C4	A0A6J1S646	726
A0A6J1THP8	A0A6J1SWU6	999
A0A6J1S7C4	A0A6J1TKS2	706
A0A6J1SZG9	A0A6J1S646	999
A0A6J1THP8	A0A6J1TFW8	999
A0A6J1SJL9	A0A6J1S7R7	999
A0A6J1SLM3	A0A6J1TG23	999
A0A6J1TS31	A0A6J1SIR5	999
A0A6J1ST61	A0A6J1RW12	999
A0A6J1SHH0	A0A6J1S8K5	999
A0A6J1TFI2	A0A6J1T605	999
A0A6J1S1Y0	A0A6J1T628	999
A0A6J1T0R6	A0A6J1SMJ1	999
A0A6J1SH13	A0A6J1T628	999
A0A6J1RYQ3	A0A6J1TG23	999
A0A6J1T3F4	A0A6J1TKS2	788
A0A6J1TFI2	A0A6J1SZV4	999
A0A6J1T4J1	A0A6J1SMH6	992
A0A6J1T0R6	A0A6J1S5W8	999
A0A6J1T6P7	A0A6J1SXT3	999
A0A6J1ST61	A0A6J1SMJ1	999
A0A6J1SMG9	A0A6J1TKS2	906
A0A6J1TLV1	A0A6J1SWU6	999
A0A6J1SEI7	A0A6J1SIR5	997
A0A6J1TH12	A0A6J1SMJ1	972
A0A6J1SSW2	A0A6J1SWU6	999
A0A6J1T4J1	A0A6J1SJL9	968
A0A6J1TKS2	A0A6J1RYQ3	999
A0A6J1SL56	A0A6J1SMG9	950
A0A6J1SMG9	A0A6J1SIR5	970
A0A6J1T4J1	A0A6J1T5T9	960
A0A6J1RY88	A0A6J1S7G2	983
A0A6J1SGB0	A0A6J1S7R7	998
A0A6J1SL56	A0A6J1T0R6	999
A0A6J1SDU7	A0A6J1SU74	809
A0A6J1SEI7	A0A6J1SMH6	999
A0A6J1SFT5	A0A6J1SXM3	992
A0A6J1SMG9	A0A6J1SP72	990
A0A6J1TFI2	A0A6J1S646	999
A0A6J1SMG9	A0A6J1S5W8	912
A0A6J1T4J1	A0A6J1TH12	986
A0A6J1SLM3	A0A6J1T282	999
A0A6J1ST61	A0A6J1TFI2	999
A0A6J1TFI2	A0A6J1S1Y0	999
A0A6J1RYQ3	A0A6J1SFT5	998
A0A6J1SMH6	A0A6J1S3U0	999
A0A6J1SLM3	A0A6J1RXT0	999
A0A6J1TLV1	A0A6J1TS79	999
A0A6J1SGB0	A0A6J1S8U1	999
A0A6J1TKS2	A0A6J1S7R7	999
A0A6J1TKS2	A0A6J1SE25	999
A0A6J1TFI2	A0A6J1SMH6	999
A0A6J1SH13	A0A6J1RXT0	999
A0A6J1SNI0	A0A6J1TNQ0	950
A0A6J1T6P7	A0A6J1TFW8	999
A0A6J1SMG9	A0A6J1SZV4	909
A0A6J1T0R6	A0A6J1SHH0	999
A0A6J1SMG9	A0A6J1TDB4	984
A0A6J1SMH6	A0A6J1S646	998
A0A6J1SL56	A0A6J1S646	999
A0A6J1SJL9	A0A6J1SMH6	999
A0A6J1TFR3	A0A6J1S2B2	999
A0A6J1SH13	A0A6J1SUG6	781
A0A6J1SU74	A0A6J1SHH0	999
A0A6J1SH13	A0A6J1SSW2	999
A0A6J1TFR3	A0A6J1TFW8	999
A0A6J1SZG9	A0A6J1TH12	802
A0A6J1RXT0	A0A6J1S7R7	999
A0A6J1S2B2	A0A6J1TS79	999
A0A6J1S5Y5	A0A6J1SGB0	906
A0A6J1RW12	A0A6J1SXT3	999
A0A6J1SL56	A0A6J1SMJ7	999
A0A6J1S2B2	A0A6J1SP72	999
A0A6J1SD22	A0A6J1SGB0	925
A0A6J1T0R6	A0A6J1TS79	999
A0A6J1T605	A0A6J1SXT3	999
A0A6J1SL56	A0A6J1SP72	999
A0A6J1TH12	A0A6J1S2B2	965
A0A6J1T0R6	A0A6J1T282	999
A0A6J1SMG9	A0A6J1RYQ3	975
A0A6J1SSW2	A0A6J1S7R7	999
A0A6J1SL56	A0A6J1SU74	999
A0A6J1SL56	A0A6J1TNQ0	999
A0A6J1SDU7	A0A6J1T628	846
A0A6J1THP8	A0A6J1T605	998
A0A6J1T1L3	A0A6J1SWU6	719
A0A6J1T0X7	A0A6J1SIR5	999
A0A6J1SGB0	A0A6J1SE25	999
A0A6J1T4E6	A0A6J1S1Y0	997
A0A6J1SIR5	A0A6J1SMJ1	999
A0A6J1T6P7	A0A6J1SDU7	778
A0A6J1S1Y0	A0A6J1S3U0	999
A0A6J1SE25	A0A6J1S8K5	999
A0A6J1T0R6	A0A6J1SMJ7	999
A0A6J1RYV4	A0A6J1SMH6	790
A0A6J1SGB0	A0A6J1S5W8	999
A0A6J1T4E6	A0A6J1TNQ0	996
A0A6J1S1Y0	A0A6J1SZV4	999
A0A6J1SV07	A0A6J1SNI0	823
A0A6J1SV07	A0A6J1S5W8	936
A0A6J1SHH0	A0A6J1SFT5	999
A0A6J1RYQ3	A0A6J1S2B2	999
A0A6J1TNW4	A0A6J1SU74	782
A0A6J1T628	A0A6J1SXT3	999
A0A6J1T5T9	A0A6J1T605	999
A0A6J1SL56	A0A6J1SZG9	999
A0A6J1TFW8	A0A6J1S5W8	999
A0A6J1TFR3	A0A6J1TH12	912
A0A6J1SMG9	A0A6J1RXT0	986
A0A6J1SGB0	A0A6J1TG23	999
A0A6J1TNW4	A0A6J1SCP8	740
A0A6J1TFI2	A0A6J1RXT0	999
A0A6J1TLV1	A0A6J1S3U0	999
A0A6J1T0X7	A0A6J1TG23	999
A0A6J1S1Y0	A0A6J1SGB0	999
A0A6J1SV07	A0A6J1RY88	954
A0A6J1SH13	A0A6J1SEI7	999
A0A6J1SEI7	A0A6J1T628	999
A0A6J1S8K5	A0A6J1SMJ7	999
A0A6J1T282	A0A6J1S7R7	999
A0A6J1SFT5	A0A6J1SMJ7	999
A0A6J1SL56	A0A6J1T1L3	842
A0A6J1SLM3	A0A6J1TH12	973
A0A6J1S1Y0	A0A6J1S5W8	999
A0A6J1TFI2	A0A6J1S8K5	999
A0A6J1SV07	A0A6J1SXT3	930
A0A6J1SNI0	A0A6J1S8U1	814
A0A6J1SNI0	A0A6J1RYQ3	921
A0A6J1T282	A0A6J1SWG5	812
A0A6J1SE25	A0A6J1SG59	708
A0A6J1S2B2	A0A6J1RYV4	789
A0A6J1TLV1	A0A6J1T628	999
A0A6J1RY88	A0A6J1TG23	999
A0A6J1ST61	A0A6J1T5T9	999
A0A6J1T4E6	A0A6J1SZG9	995
A0A6J1S1Y0	A0A6J1SP72	999
A0A6J1S5W8	A0A6J1SE25	999
A0A6J1S8U1	A0A6J1S646	999
A0A6J1SLM3	A0A6J1SXM3	984
A0A6J1TLV1	A0A6J1T605	999
A0A6J1SZG9	A0A6J1S7R7	999
A0A6J1S8U1	A0A6J1TS79	999
A0A6J1T4J1	A0A6J1T628	963
A0A6J1SH13	A0A6J1TG23	996
A0A6J1ST61	A0A6J1T3F4	746
A0A6J1S7G2	A0A6J1SMJ7	999
A0A6J1S8U1	A0A6J1SMJ7	999
A0A6J1SXM3	A0A6J1SWU6	997
A0A6J1SMG9	A0A6J1SE25	923
A0A6J1SH13	A0A6J1S646	999
A0A6J1SNI0	A0A6J1THP8	937
A0A6J1SLM3	A0A6J1RUU1	999
A0A6J1SZG9	A0A6J1TFW8	999
A0A6J1TNW4	A0A6J1RXT0	745
A0A6J1T4J1	A0A6J1SU74	998
A0A6J1RXT0	A0A6J1T628	999
A0A6J1RY88	A0A6J1SMG9	968
A0A6J1T6P7	A0A6J1SFT5	999
A0A6J1SU74	A0A6J1SWG5	881
A0A6J1RW12	A0A6J1S8U1	999
A0A6J1TDE4	A0A6J1SEW2	999
A0A6J1TH12	A0A6J1SP72	792
A0A6J1SEN7	A0A6J1SE25	998
A0A6J1SHH0	A0A6J1T5T9	999
A0A6J1T6P7	A0A6J1TKS2	999
A0A6J1T0X7	A0A6J1TDB4	999
A0A6J1TNQ0	A0A6J1SP72	999
A0A6J1TLV1	A0A6J1S5W8	999
A0A6J1S1Y0	A0A6J1RVI9	717
A0A6J1SEI7	A0A6J1T6P7	999
A0A6J1SLM3	A0A6J1SIR5	998
A0A6J1RY88	A0A6J1SFT5	996
A0A6J1T0R6	A0A6J1SFT5	992
A0A6J1RVI9	A0A6J1RUY0	999
A0A6J1RUU1	A0A6J1SEW2	720
A0A6J1TFR3	A0A6J1SU74	999
A0A6J1S5W8	A0A6J1TG23	996
A0A6J1SS99	A0A6J1SEN7	999
A0A6J1T9B2	A0A6J1TNW4	727
A0A6J1S8K5	A0A6J1RUY0	806
A0A6J1TKS2	A0A6J1SLM3	999
A0A6J1RW12	A0A6J1TFW8	999
A0A6J1TKS2	A0A6J1TFW8	999
A0A6J1SH13	A0A6J1TFW8	999
A0A6J1SUG6	A0A6J1SIR5	720
A0A6J1T0X7	A0A6J1SXT3	999
A0A6J1SL56	A0A6J1S5W8	997
A0A6J1SS99	A0A6J1T282	999
A0A6J1RY88	A0A6J1S7R7	998
A0A6J1SZV4	A0A6J1S3U0	999
A0A6J1SNI0	A0A6J1SIR5	913
A0A6J1ST61	A0A6J1S1Y0	999
A0A6J1S2B2	A0A6J1SXM3	996
A0A6J1TNW4	A0A6J1S5C5	949
A0A6J1RXT0	A0A6J1SMJ1	999
A0A6J1THP8	A0A6J1SSW2	999
A0A6J1SEI7	A0A6J1TFI2	999
A0A6J1T4J1	A0A6J1T282	926
A0A6J1RXL7	A0A482JR79	704
A0A6J1TFR3	A0A6J1TLV1	999
A0A6J1SU74	A0A6J1S2B2	999
A0A6J1SZG9	A0A6J1TNQ0	999
A0A6J1SL56	A0A6J1SXM3	988
A0A6J1SZG9	A0A6J1T5T9	999
A0A6J1TS31	A0A6J1SU74	999
A0A6J1SEI7	A0A6J1TS31	999
A0A6J1THP8	A0A6J1SP72	999
A0A6J1SEI7	A0A6J1SXM3	993
A0A6J1TLV1	A0A6J1S2B2	999
A0A6J1S1Y0	A0A6J1S646	999
A0A6J1TNQ0	A0A6J1S2B2	999
A0A6J1S1Y0	A0A6J1RYQ3	999
A0A6J1SS99	A0A6J1TDB4	999
A0A6J1SU74	A0A6J1T1L3	993
A0A6J1SXM3	A0A6J1RUU1	995
A0A482JNV8	I6ZGD4	725
A0A6J1SLM3	A0A6J1S2B2	999
A0A6J1RY88	A0A6J1RXT0	999
A0A6J1TNQ0	A0A6J1TH12	963
A0A6J1T4E6	A0A6J1T628	996
A0A6J1SE25	A0A6J1SXM3	975
A0A6J1THP8	A0A6J1T628	999
A0A6J1SMJ7	A0A6J1S7R7	999
A0A6J1T6P7	A0A6J1S8U1	999
A0A6J1T4J1	A0A6J1T1L3	970
A0A6J1T4L8	A0A6J1SCP8	999
A0A6J1SV07	A0A6J1SZV4	944
A0A6J1TKS2	A0A6J1TS31	999
A0A6J1T3F4	A0A6J1RWY7	813
A0A6J1THP8	A0A6J1SEN7	999
A0A6J1TFW8	A0A6J1RYQ3	999
A0A6J1TS31	A0A6J1SHH0	999
A0A6J1RW12	A0A6J1TS79	993
A0A6J1RW12	A0A6J1SEN7	999
A0A6J1SGB0	A0A6J1TS79	999
A0A6J1TNW4	A0A6J1SS99	745
A0A6J1TFW8	A0A6J1SMJ1	999
A0A6J1S3S9	A0A6J1RYV4	994
A0A6J1TS31	A0A6J1SEN7	999
A0A6J1TFW8	A0A6J1T1L3	895
A0A6J1T3Q6	A0A6J1TH12	770
A0A6J1SWU6	A0A6J1S7R7	999
A0A6J1T1L3	A0A6J1TS79	884
A0A6J1RY88	A0A6J1TKS2	999
A0A6J1SV07	A0A6J1SMG9	900
[truncated: 213 more rows]
