# Supplementary material for: Comprehensive analysis of lysine lactylation in Frankliniella occidentalis
Source: Front Genet. 2022 Nov 1;13:1014225. doi: 10.3389/fgene.2022.1014225 (PMC9663987; doi:10.3389/fgene.2022.1014225)
Supplement: Supplementary file 4 [file Table6.XLSX]

## Sheet: Classify
Subcellular localization	Number of proteins
cytoplasm	187
cytoplasm,nucleus	91
cytoskeleton	63
endoplasmic reticulum	60
extracellular	24
mitochondria	15
nucleus	14
other	10
plasma membrane	4

## Sheet: Classify list
Subcellular localization	Protein accession	Position	Amino acid	Protein description	Gene name	Charge	Mass error [ppm]	MS/MS Count	Localization prob 1	Modified sequence	PEP 1	Score 1	Localization prob 2	PEP 2	Score 2	Localization prob 3	PEP 3	Score 3	Number of repeat
cytoplasm	A0A6J1T4C6	34	K	Annexin OS=Frankliniella occidentalis OX=133901 GN=LOC113213343 PE=3 SV=1	LOC113213343	2	-0.95056	5	1	AMK(1)GFGTDEK	0.000564683	79.201	1	0.000134688	88.948	1	0.00309805	66.19	3
	A0A6J1RQW8	1266	K	myosin heavy chain, muscle isoform X14 OS=Frankliniella occidentalis OX=133901 GN=LOC113201709 PE=3 SV=1	LOC113201709	3	-0.16289	6	1	QLQHSLNEVQGK(1)LDETNR	8.13785e-21	130.87	1	3.07085e-27	146.67	1	1.18032e-08	99.392	3
	A0A6J1RQW8	1378	K	myosin heavy chain, muscle isoform X14 OS=Frankliniella occidentalis OX=133901 GN=LOC113201709 PE=3 SV=1	LOC113201709	2	0.035381	6	1	SK(1)YESEGVAR	1.10565e-05	104.22	1	8.43298e-05	93.096	1	0.00204771	71.03	3
	A0A6J1RQW8	297	K	myosin heavy chain, muscle isoform X14 OS=Frankliniella occidentalis OX=133901 GN=LOC113201709 PE=3 SV=1	LOC113201709	3	-0.68088	11	1	SYHIFYQMMSGSVK(1)GLK	3.95085e-09	106.6	1	9.57602e-05	79.837	1	3.11013e-06	89.358	3
	A0A6J1RQW8	1281	K	myosin heavy chain, muscle isoform X14 OS=Frankliniella occidentalis OX=133901 GN=LOC113201709 PE=3 SV=1	LOC113201709	2	0.66102	9	1	TLNDFDAAK(1)K	0.0025651	72.2	1	0.00631802	62.466	1	0.0105373	55.314	3
	A0A6J1RQW8	204	K	myosin heavy chain, muscle isoform X14 OS=Frankliniella occidentalis OX=133901 GN=LOC113201709 PE=3 SV=1	LOC113201709	2	1.1123	10	1	VIAYFATVGASTK(1)K	1.70694e-05	92.939	1	1.32006e-05	94.09	1	0.000867544	74.789	3
	A0A6J1RQW8	1420	K	myosin heavy chain, muscle isoform X14 OS=Frankliniella occidentalis OX=133901 GN=LOC113201709 PE=3 SV=1	LOC113201709	2	0.30433	6	1	VVALEK(1)TK	0.00849718	65.224	1	0.00849718	65.224	1	0.00792971	66.27	3
	A0A6J1RQW8	729	K	myosin heavy chain, muscle isoform X14 OS=Frankliniella occidentalis OX=133901 GN=LOC113201709 PE=3 SV=1	LOC113201709	2	-0.15459	6	1	YK(1)IIAPQAIAK	2.7613e-05	88.596	1	0.00322179	61.577	1	0.00254814	63.624	3
	A0A6J1RQW8	1655	K	myosin heavy chain, muscle isoform X14 OS=Frankliniella occidentalis OX=133901 GN=LOC113201709 PE=3 SV=1	LOC113201709	3	0.56327	7	1	YQQQLK(1)DVQTALEEEQR	4.68391e-59	191.37	1	2.18118e-08	102.08	1	9.57602e-05	79.837	3
	A0A6J1RSS1	5125	K	twitchin isoform X7 OS=Frankliniella occidentalis OX=133901 GN=LOC113201767 PE=3 SV=1	LOC113201767	2	0.25131	3	1	LVAK(1)NINGK	0.00343738	70.332	1	0.00354229	69.825	1	0.00178875	80.165	3
	A0A6J1RSS1	1998	K	twitchin isoform X7 OS=Frankliniella occidentalis OX=133901 GN=LOC113201767 PE=3 SV=1	LOC113201767	4	-0.35038	4	1	DPWDEPGKPNNVEVVDWDK(1)DHADLK	4.64338e-58	177.6	1	4.51221e-22	121.39	1	5.33919e-41	157.49	3
	A0A6J1RSS1	2939	K	twitchin isoform X7 OS=Frankliniella occidentalis OX=133901 GN=LOC113201767 PE=3 SV=1	LOC113201767	2	-0.65207	3	1	FAK(1)VPGLK	0.0200058	49.325	1	0.0271127	43.218	1	0.00999486	62.464	3
	A0A6J1RSS1	2787	K	twitchin isoform X7 OS=Frankliniella occidentalis OX=133901 GN=LOC113201767 PE=3 SV=1	LOC113201767	2	0.27858	3	1	GPLK(1)VSDVTK	0.00275885	67.385	1	0.00425583	63.073	1	0.00668012	56.548	3
	A0A6J1RSS1	6394	K	twitchin isoform X7 OS=Frankliniella occidentalis OX=133901 GN=LOC113201767 PE=3 SV=1	LOC113201767	3	0.017248	3	1	IHQQLADDYASLVVK(1)GAK	3.05134e-16	125.98	1	8.70561e-21	130.27	1	0.000223572	70.802	3
	A0A6J1RSS1	6965	K	twitchin isoform X7 OS=Frankliniella occidentalis OX=133901 GN=LOC113201767 PE=3 SV=1	LOC113201767	2	-0.050886	5	1	ITGYIIEK(1)R	3.73475e-05	117.7	1	0.00211379	83.862	1	0.00353174	74.841	3
	A0A6J1RSS1	4220	K	twitchin isoform X7 OS=Frankliniella occidentalis OX=133901 GN=LOC113201767 PE=3 SV=1	LOC113201767	3	1.152	3	0.999479	IVNVPNNSK(0.999)LVYDK(0.001)PER	3.36598e-08	98.062	0.999361	4.39813e-06	89.468	0.998801	0.000510467	66.893	3
	A0A6J1RQW8	1307	K	myosin heavy chain, muscle isoform X14 OS=Frankliniella occidentalis OX=133901 GN=LOC113201709 PE=3 SV=1	LOC113201709	2	-0.32964	4	1	QLEEAESQVSQLSK(1)LK	0.00122372	55.546	1	2.96985e-82	229.68	1	9.63595e-46	186.72	3
	A0A6J1RQW8	1731	K	myosin heavy chain, muscle isoform X14 OS=Frankliniella occidentalis OX=133901 GN=LOC113201709 PE=3 SV=1	LOC113201709	3	-0.26957	4	1	QAEQELGDAHEQLNELSAQNTSISAAK(1)R	1.13978e-62	179.2	1	3.12448e-53	167.67	1	2.16151e-14	88.541	3
	A0A6J1RQW8	7	K	myosin heavy chain, muscle isoform X14 OS=Frankliniella occidentalis OX=133901 GN=LOC113201709 PE=3 SV=1	LOC113201709	3	0.36956	7	0.5	PK(0.05)PAPK(0.95)EEDPDPTPYLFVSLEQK	8.02522e-12	98.887	0.949725	1.17489e-05	64.589	0.813417	1.75308e-06	74.222	3
	A0A6J1RQW8	944	K	myosin heavy chain, muscle isoform X14 OS=Frankliniella occidentalis OX=133901 GN=LOC113201709 PE=3 SV=1	LOC113201709	2	-0.25796	10	1	NQLFQAK(1)K(1)K	0.00563688	75.213	1	0.00848596	73.26	1	0.00576265	85.212	3
	A0A6J1RQW8	1020	K	myosin heavy chain, muscle isoform X14 OS=Frankliniella occidentalis OX=133901 GN=LOC113201709 PE=3 SV=1	LOC113201709	3	-0.21795	13	1	TGEELQAAEDK(1)VNHLNK	6.61945e-52	186.85	1	1.41075e-33	156.11	1	3.83778e-45	174.59	3
	A0A6J1RQW8	1026	K	myosin heavy chain, muscle isoform X14 OS=Frankliniella occidentalis OX=133901 GN=LOC113201709 PE=3 SV=1	LOC113201709	2	-0.31183	10	1	VNHLNK(1)VK	8.03677e-13	125.31	1	2.48627e-34	198.92	1	6.19861e-05	123.98	3
	A0A6J1RQW8	1283	K	myosin heavy chain, muscle isoform X14 OS=Frankliniella occidentalis OX=133901 GN=LOC113201709 PE=3 SV=1	LOC113201709	2	1.4151	5	1	K(1)LSIENSDLLR	4.09466e-11	138.45	1	0.000259094	66.267	1	7.53847e-08	114.86	3
	A0A6J1RQW8	1810	K	myosin heavy chain, muscle isoform X14 OS=Frankliniella occidentalis OX=133901 GN=LOC113201709 PE=3 SV=1	LOC113201709	2	1.0011	6	1	LDEAENNALK(1)GGK	2.65795e-19	141.13	1	8.17809e-08	101.53	1	1.14015e-05	90.412	3
	A0A6J1RQW8	439	K	myosin heavy chain, muscle isoform X14 OS=Frankliniella occidentalis OX=133901 GN=LOC113201709 PE=3 SV=1	LOC113201709	2	0.18271	12	1	LFK(1)YLVK	0.0042857	97.068	1	0.0042857	97.068	1	0.00481559	94.407	3
	A0A6J1RQW8	766	K	myosin heavy chain, muscle isoform X14 OS=Frankliniella occidentalis OX=133901 GN=LOC113201709 PE=3 SV=1	LOC113201709	3	-0.17035	15	1	LGHTK(1)VFFR	0.00303289	63.076	1	0.000797071	83.948	1	0.000403336	93.649	3
	A0A6J1RQW8	1489	K	myosin heavy chain, muscle isoform X14 OS=Frankliniella occidentalis OX=133901 GN=LOC113201709 PE=3 SV=1	LOC113201709	2	-0.74976	5	1	LK(1)GAYEEGQEQLEAVR	1.11301e-15	127.83	1	1.11301e-15	127.83	1	7.08231e-29	153.72	3
	A0A6J1RSS1	1459	K	twitchin isoform X7 OS=Frankliniella occidentalis OX=133901 GN=LOC113201767 PE=3 SV=1	LOC113201767	2	0.053828	3	1	K(1)DELFPGSK	0.0113585	57.225	1	0.0317417	41.109	1	0.0143081	53.237	3
	A0A6J1RQW8	1476	K	myosin heavy chain, muscle isoform X14 OS=Frankliniella occidentalis OX=133901 GN=LOC113201709 PE=3 SV=1	LOC113201709	2	-2.032	4	1	VDDLAAELDASQK(1)ECR	2.19334e-05	83.423	0.999986	0.0012504	51.566	1	0.00190852	58.98	3
	A0A6J1RQW8	504	K	myosin heavy chain, muscle isoform X14 OS=Frankliniella occidentalis OX=133901 GN=LOC113201709 PE=3 SV=1	LOC113201709	4	0.19289	7	1	LQQFFNHHMFVLEQEEYK(1)K	1.27793e-05	77.505	1	3.51543e-07	87.676	1	5.66465e-09	107.98	3
	A0A6J1RQW8	839	K	myosin heavy chain, muscle isoform X14 OS=Frankliniella occidentalis OX=133901 GN=LOC113201709 PE=3 SV=1	LOC113201709	2	-0.33968	5	0.999022	LWQK(1)VKPLLNVTR	8.47742e-05	81.185	0.998739	0.000146451	76.759	0.999776	0.000426624	78.814	3
	A0A6J1RQW8	841	K	myosin heavy chain, muscle isoform X14 OS=Frankliniella occidentalis OX=133901 GN=LOC113201709 PE=3 SV=1	LOC113201709	2	-0.066732	6	1	VK(1)PLLNVTR	0.00620605	61.78	1	0.00258297	74.464	1	0.00938697	54.982	3
	A0A6J1RQW8	725	K	myosin heavy chain, muscle isoform X14 OS=Frankliniella occidentalis OX=133901 GN=LOC113201709 PE=3 SV=1	LOC113201709	2	-0.45593	62	1	MNYPDFK(1)LR	6.58387e-06	126.07	1	6.45337e-05	111.46	1	0.000245189	101.65	3
	A0A6J1RQW8	1874	K	myosin heavy chain, muscle isoform X14 OS=Frankliniella occidentalis OX=133901 GN=LOC113201709 PE=3 SV=1	LOC113201709	2	-0.92436	9	1	MQDLVDK(1)LQQK	4.80856e-09	123.67	1	3.83617e-05	86.911	1	5.57298e-07	105.65	3
	A0A6J1RQW8	1532	K	myosin heavy chain, muscle isoform X14 OS=Frankliniella occidentalis OX=133901 GN=LOC113201709 PE=3 SV=1	LOC113201709	3	-0.10182	6	1	NIHEIEK(1)AR	0.000623174	88.134	1	0.00036175	94.692	1	0.000800665	83.862	3
	A0A6J1RQW8	995	K	myosin heavy chain, muscle isoform X14 OS=Frankliniella occidentalis OX=133901 GN=LOC113201709 PE=3 SV=1	LOC113201709	3	0.58615	7	1	NLNDEIAHQDELINK(1)LNK	5.13914e-69	209.12	1	1.09183e-16	127.97	1	6.89109e-27	142.72	3
	A0A6J1RQW8	893	K	myosin heavy chain, muscle isoform X14 OS=Frankliniella occidentalis OX=133901 GN=LOC113201709 PE=3 SV=1	LOC113201709	2	0.32475	10	1	NALLK(1)NLEGEK	1.75487e-39	195.8	1	7.16255e-09	120.86	1	8.7166e-13	141.08	3
	A0A6J1RSS1	5801	K	twitchin isoform X7 OS=Frankliniella occidentalis OX=133901 GN=LOC113201767 PE=3 SV=1	LOC113201767	2	-0.94013	3	1	LLEGTK(1)YEFR	0.000103107	91.549	1	0.000682369	79.659	1	0.00489839	61.344	3
	A0A6J1RSS1	6168	K	twitchin isoform X7 OS=Frankliniella occidentalis OX=133901 GN=LOC113201767 PE=3 SV=1	LOC113201767	2	0.15588	11	1	PVTGYYVEK(1)R	1.24734e-07	121.36	1	8.97573e-05	88.596	1	6.52416e-05	96.229	3
	A0A6J1RSS1	4282	K	twitchin isoform X7 OS=Frankliniella occidentalis OX=133901 GN=LOC113201767 PE=3 SV=1	LOC113201767	3	0.34133	3	1	RPK(1)DDGGEPLDGYLVEK	0.00436635	41.912	1	0.00189209	47.222	1	0.0053505	40.186	3
	A0A6J1RWK0	60	K	Tubulin beta chain OS=Frankliniella occidentalis OX=133901 GN=LOC113202617 PE=3 SV=1	LOC113202617	2	-1.8869	4	1	GGK(1)YVPR	0.0205235	58.981	1	0.0333214	49.358	1	0.0122488	70.912	3
	A0A6J1RV56	77	K	glutathione S-transferase 1-like OS=Frankliniella occidentalis OX=133901 GN=LOC113202715 PE=4 SV=1	LOC113202715	2	0.36478	6	1	AIQQYLADK(1)YGK	9.74035e-12	127.17	1	7.60158e-19	150.06	1	3.18301e-08	107.09	3
	A0A6J1RV56	37	K	glutathione S-transferase 1-like OS=Frankliniella occidentalis OX=133901 GN=LOC113202715 PE=4 SV=1	LOC113202715	3	1.3068	4	1	ALGVPLVEHQTDLMK(1)GEHMTPAYLK	1.24661e-07	67.827	1	0.000118783	47.931	1	3.79606e-08	74.876	3
	A0A6J1RV56	22	K	glutathione S-transferase 1-like OS=Frankliniella occidentalis OX=133901 GN=LOC113202715 PE=4 SV=1	LOC113202715	3	0.42267	6	1	GVALTAK(1)ALGVPLVEHQTDLMK	1.04374e-11	100.9	1	1.31737e-09	94.632	1	1.40679e-07	84.166	3
	A0A6J1RV56	87	K	glutathione S-transferase 1-like OS=Frankliniella occidentalis OX=133901 GN=LOC113202715 PE=4 SV=1	LOC113202715	2	-0.83294	3	1	NDDLYPK(1)DAAK	0.00945291	49.842	1	0.0193481	41.242	1	0.010332	48.568	3
	A0A6J1RWZ5	38	K	adenylate kinase isoenzyme 1-like isoform X2 OS=Frankliniella occidentalis OX=133901 GN=LOC113202702 PE=3 SV=1	LOC113202702	2	0.4997	5	1	GTQCVK(1)IVEK	1.96845e-09	134.13	1	2.24671e-05	99.283	1	0.000170392	81.017	3
	A0A6J1RWZ5	42	K	adenylate kinase isoenzyme 1-like isoform X2 OS=Frankliniella occidentalis OX=133901 GN=LOC113202702 PE=3 SV=1	LOC113202702	3	0.051778	3	1	IVEK(1)FGYTHISSGDLLR	2.8951e-05	85.563	1	2.64907e-11	109.04	1	9.8465e-07	96.208	3
	A0A6J1RWK0	254	K	Tubulin beta chain OS=Frankliniella occidentalis OX=133901 GN=LOC113202617 PE=3 SV=1	LOC113202617	2	-0.9864	6	1	K(1)LAVNMVPFPR	0.000735872	75.416	1	0.00145545	70.942	1	0.00145545	70.942	3
	A0A6J1RWZ5	89	K	adenylate kinase isoenzyme 1-like isoform X2 OS=Frankliniella occidentalis OX=133901 GN=LOC113202702 PE=3 SV=1	LOC113202702	2	0.01059	3	1	K(1)AILEAVPTSK	6.2514e-09	124.12	1	0.00176286	69.03	1	0.00123851	72.29	3
	A0A6J1RVT2	92	K	Isocitrate dehydrogenase [NADP] OS=Frankliniella occidentalis OX=133901 GN=LOC113202450 PE=3 SV=1	LOC113202450	2	-2.4086	3	1	EMWK(1)SPNGTIR	0.00617181	52.247	1	0.0133968	42.843	1	0.0113545	44.543	3
	A0A6J1RVT2	114	K	Isocitrate dehydrogenase [NADP] OS=Frankliniella occidentalis OX=133901 GN=LOC113202450 PE=3 SV=1	LOC113202450	2	0.20951	3	1	EPIICK(1)NVPR	0.00938888	52.49	1	0.000613156	80.688	1	0.0100969	51.445	3
	A0A6J1RVT2	403	K	Isocitrate dehydrogenase [NADP] OS=Frankliniella occidentalis OX=133901 GN=LOC113202450 PE=3 SV=1	LOC113202450	2	-0.60813	3	1	LADNLK(1)K	0.00570413	100.19	1	0.0146013	75.109	1	0.0119426	80.229	3
	A0A6J1RW12	106	K	60S acidic ribosomal protein P0 OS=Frankliniella occidentalis OX=133901 GN=LOC113202923 PE=3 SV=1	LOC113202923	2	1.4287	4	1	LLENK(1)VK	0.0116961	72.138	1	0.0342348	48.756	1	0.0174539	62.717	3
	A0A6J1RW12	162	K	60S acidic ribosomal protein P0 OS=Frankliniella occidentalis OX=133901 GN=LOC113202923 PE=3 SV=1	LOC113202923	3	1.4648	3	1	GTIEIINDVHILK(1)EGDK	1.32073e-11	113.88	1	0.000328275	72.21	1	0.00101091	56.121	3
	A0A6J1RW12	149	K	60S acidic ribosomal protein P0 OS=Frankliniella occidentalis OX=133901 GN=LOC113202923 PE=3 SV=1	LOC113202923	3	-0.39576	3	1	ISK(1)GTIEIINDVHILK	1.97459e-11	114.54	1	4.00788e-20	131.56	1	2.99001e-16	128.45	3
	A0A6J1RW12	77	K	60S acidic ribosomal protein P0 OS=Frankliniella occidentalis OX=133901 GN=LOC113202923 PE=3 SV=1	LOC113202923	2	0.40999	5	1	NPALEK(1)LLAHIK	3.76595e-29	178.15	1	2.03258e-09	113.24	1	0.000105744	83.182	3
	A0A6J1RVT2	343	K	Isocitrate dehydrogenase [NADP] OS=Frankliniella occidentalis OX=133901 GN=LOC113202450 PE=3 SV=1	LOC113202450	2	-0.2022	6	1	AK(1)LDNNAELR	0.000103107	91.549	1	0.000103107	91.549	1	0.000131983	89.171	3
	A0A6J1RQW8	1009	K	myosin heavy chain, muscle isoform X14 OS=Frankliniella occidentalis OX=133901 GN=LOC113201709 PE=3 SV=1	LOC113201709	2	-0.16394	11	1	LQGETNQK(1)TGEELQAAEDK	4.53501e-28	140.2	1	1.24014e-95	227.06	1	1.53249e-66	196.31	3
	A0A6J1SKX3	58	K	Tubulin beta chain OS=Frankliniella occidentalis OX=133901 GN=LOC113208689 PE=3 SV=1	LOC113208689	2	-0.10155	4	1	INVYYNEASGGK(1)YVPR	0.000179728	82.59	1	3.7911e-20	135.47	1	8.47435e-05	85.493	3
	A0A6J1RSW6	226	K	Aminopeptidase OS=Frankliniella occidentalis OX=133901 GN=LOC113202215 PE=3 SV=1	LOC113202215	2	-0.16336	3	1	VYTPLK(1)K	0.00972256	85.265	1	0.00972256	85.265	1	0.0101728	84.244	3
	A0A6J1RSS1	8623	K	twitchin isoform X7 OS=Frankliniella occidentalis OX=133901 GN=LOC113201767 PE=3 SV=1	LOC113201767	2	-1.3654	3	1	SPVFK(1)TFPR	0.00191474	78.556	1	0.00446838	66.056	1	0.0111295	52.49	3
	A0A6J1RSS1	3136	K	twitchin isoform X7 OS=Frankliniella occidentalis OX=133901 GN=LOC113201767 PE=3 SV=1	LOC113201767	3	-0.34497	3	0.999535	TEHEVK(1)GLEPGKK	0.00602552	42.317	0.999853	0.00186787	53.869	0.999422	0.00163771	54.871	3
	A0A6J1RSS1	7120	K	twitchin isoform X7 OS=Frankliniella occidentalis OX=133901 GN=LOC113201767 PE=3 SV=1	LOC113201767	2	-0.26655	6	1	TTCTVK(1)VGTPPR	1.24134e-05	89.43	1	0.0115372	44.511	1	0.000165274	80.312	3
	A0A6J1RSS1	6940	K	twitchin isoform X7 OS=Frankliniella occidentalis OX=133901 GN=LOC113201767 PE=3 SV=1	LOC113201767	2	0.17317	3	1	VGK(1)NYADLK	0.00199485	77.533	1	0.00405729	67.334	1	0.00331822	70.908	3
	A0A6J1RR48	63	K	Glucose-6-phosphate 1-dehydrogenase OS=Frankliniella occidentalis OX=133901 GN=LOC113201756 PE=3 SV=1	LOC113201756	2	0.60448	3	1	LSIAEVK(1)EK	0.00377352	67.334	1	0.0221092	41.399	1	0.0221092	41.399	3
	A0A6J1RWN8	743	K	myosin heavy chain, muscle isoform X17 OS=Frankliniella occidentalis OX=133901 GN=LOC113201709 PE=3 SV=1	LOC113201709	2	-0.037756	4	1	EPEPK(1)DAAAK	0.00149051	73.887	1	0.00330734	65.627	1	0.00284951	66.92	3
	A0A6J1RST5	491	K	vigilin OS=Frankliniella occidentalis OX=133901 GN=LOC113201772 PE=4 SV=1	LOC113201772	2	-3.8728	5	1	DK(1)DVIIDHR	0.00172211	81.017	1	0.00505619	63.624	1	0.00177247	81.017	3
	A0A6J1RTE7	159	K	14-3-3 protein zeta isoform X2 OS=Frankliniella occidentalis OX=133901 GN=LOC113202324 PE=3 SV=1	LOC113202324	2	2.4366	3	1	AYQEAFDIAK(1)SK	0.000105302	83.204	1	0.00305315	58.32	1	0.00618531	51.726	3
	A0A6J1RST5	841	K	vigilin OS=Frankliniella occidentalis OX=133901 GN=LOC113201772 PE=4 SV=1	LOC113201772	2	1.1557	3	1	ECIEAAK(1)TR	0.0133597	49.3	1	0.0208023	42.336	1	0.00730813	59.067	3
	A0A6J1RZT6	1491	K	filamin-A isoform X3 OS=Frankliniella occidentalis OX=133901 GN=LOC113202196 PE=4 SV=1	LOC113202196	2	0.016836	3	1	EVGEHVVSVK(1)K	4.2524e-39	191.53	1	1.25526e-16	157.68	1	1.53769e-25	174.4	3
	A0A6J1RZT6	2004	K	filamin-A isoform X3 OS=Frankliniella occidentalis OX=133901 GN=LOC113202196 PE=4 SV=1	LOC113202196	3	-1.7256	3	1	GAQESSSVVVETVHK(1)VSK	0.000616422	60.334	1	1.29008e-08	62.94	1	0.00089974	55.437	3
	A0A6J1RZT6	1417	K	filamin-A isoform X3 OS=Frankliniella occidentalis OX=133901 GN=LOC113202196 PE=4 SV=1	LOC113202196	2	1.2671	3	1	GSPYNAK(1)ITGEGR	0.0137704	40.941	1	0.00736846	45.992	1	0.0137704	40.941	3
	A0A6J1RZT6	1410	K	filamin-A isoform X3 OS=Frankliniella occidentalis OX=133901 GN=LOC113202196 PE=4 SV=1	LOC113202196	2	-0.97879	3	1	HIK(1)GSPYNAK	1.73868e-05	101.48	1	3.48197e-09	130.01	1	0.00865851	53.567	3
	A0A6J1RZT6	1509	K	filamin-A isoform X3 OS=Frankliniella occidentalis OX=133901 GN=LOC113202196 PE=4 SV=1	LOC113202196	2	0.053899	3	1	ITVADK(1)EVGDAK	1.28149e-07	102.87	1	0.0115372	44.511	1	0.000630103	71.879	3
	A0A6J1RZT6	1758	K	filamin-A isoform X3 OS=Frankliniella occidentalis OX=133901 GN=LOC113202196 PE=4 SV=1	LOC113202196	2	-0.43946	3	1	K(1)DGSCYVSYR	0.000906499	80.245	1	0.0169847	48.568	1	0.0293695	41.242	3
	A0A6J1RY88	40	K	60S ribosomal protein L12 OS=Frankliniella occidentalis OX=133901 GN=LOC113202057 PE=3 SV=1	LOC113202057	2	0.045126	5	1	IGPLGLSPK(1)K	0.0113286	54.486	1	0.0110442	54.784	1	0.000563644	83.862	3
	A0A6J1RST5	501	K	vigilin OS=Frankliniella occidentalis OX=133901 GN=LOC113201772 PE=4 SV=1	LOC113201772	2	0.8739	3	1	YFK(1)SLIGTK	0.0111295	52.49	1	0.015095	46.819	1	0.018801	43.77	3
	A0A6J1RQW8	955	K	myosin heavy chain, muscle isoform X14 OS=Frankliniella occidentalis OX=133901 GN=LOC113201709 PE=3 SV=1	LOC113201709	2	-0.071969	9	1	LEQEVSGLK(1)K	2.4444e-15	156.48	1	9.14333e-08	124.12	1	3.16747e-05	99.283	3
	A0A6J1RQW8	946	K	myosin heavy chain, muscle isoform X14 OS=Frankliniella occidentalis OX=133901 GN=LOC113201709 PE=3 SV=1	LOC113201709	2	-0.0044194	6	1	K(1)LEQEVSGLK	2.68503e-09	134.3	1	5.98741e-07	116.55	1	0.00108689	78.342	3
	A0A6J1RQW8	1638	K	myosin heavy chain, muscle isoform X14 OS=Frankliniella occidentalis OX=133901 GN=LOC113201709 PE=3 SV=1	LOC113201709	4	0.73101	5	1	KLEADINELEIALDHANK(1)ANAEAQK	1.51437e-11	90.062	1	3.96316e-18	115.01	1	9.33949e-10	85.376	3
	A0A6J1S7G2	297	K	elongation factor 1-gamma OS=Frankliniella occidentalis OX=133901 GN=LOC113205514 PE=4 SV=1	LOC113205514	2	0.43554	3	1	FYSNEEESK(1)SVK	0.000128836	82.069	1	1.89831e-09	113.61	1	0.017122	40.475	3
	A0A6J1S7G2	402	K	elongation factor 1-gamma OS=Frankliniella occidentalis OX=133901 GN=LOC113205514 PE=4 SV=1	LOC113205514	2	-0.21547	3	1	LDPASPETK(1)K	2.01106e-06	112.44	1	0.0319208	40.015	1	0.0063203	79.492	3
	A0A6J1S7G2	48	K	elongation factor 1-gamma OS=Frankliniella occidentalis OX=133901 GN=LOC113205514 PE=4 SV=1	LOC113205514	2	-1.0526	4	1	SDAFLK(1)K	0.0124333	79.116	1	0.0290086	58.917	1	0.0322379	56.258	3
	A0A6J1RYE9	31	K	Aspartate aminotransferase OS=Frankliniella occidentalis OX=133901 GN=LOC113203372 PE=3 SV=1	LOC113203372	2	0.037512	3	1	SYLDDNHPK(1)K	1.09139e-11	143.96	1	0.000145362	91.549	1	0.017256	48.284	3
	A0A6J1RXX4	862	K	Staphylococcal nuclease domain-containing protein OS=Frankliniella occidentalis OX=133901 GN=LOC113203370 PE=4 SV=1	LOC113203370	2	0.71992	3	1	LAK(1)LLTDYK	0.00405729	67.334	1	0.00221837	76.228	1	0.00441382	66.19	3
	A0A6J1RXX4	502	K	Staphylococcal nuclease domain-containing protein OS=Frankliniella occidentalis OX=133901 GN=LOC113203370 PE=4 SV=1	LOC113203370	2	0.39409	3	1	VVDVSGDLAK(1)AK	0.000139277	81.565	1	0.00469252	54.343	1	0.00165691	64.121	3
	A0A6J1SEA5	319	K	protein odr-4 homolog OS=Frankliniella occidentalis OX=133901 GN=LOC113205513 PE=3 SV=1	LOC113205513	2	1.0386	5	1	AVK(1)QDFIR	0.00441259	82.452	1	0.0110952	60.436	1	0.0110952	60.436	3
	A0A6J1S7G2	425	K	elongation factor 1-gamma OS=Frankliniella occidentalis OX=133901 GN=LOC113205514 PE=4 SV=1	LOC113205514	2	-0.14244	14	1	FNQGK(1)IFK	2.46585e-06	138.4	1	0.00383878	97.635	1	1.31171e-06	138.4	3
	A0A6J1SSU2	291	K	heat shock 70 kDa protein cognate 5 OS=Frankliniella occidentalis OX=133901 GN=LOC113210248 PE=3 SV=1	LOC113210248	2	0.16277	3	1	K(1)EQGLDITK	0.00144351	90.05	1	0.00252888	80.102	1	0.00527901	68.847	3
	A0A6J1SSU2	466	K	heat shock 70 kDa protein cognate 5 OS=Frankliniella occidentalis OX=133901 GN=LOC113210248 PE=3 SV=1	LOC113210248	2	0.60538	3	1	NTTIPTK(1)K	0.0298565	48.091	1	0.0320368	46.462	1	0.0320368	46.462	3
	A0A482JR79	423	K	2-phospho-D-glycerate hydro-lyase OS=Frankliniella occidentalis OX=133901 GN=LOC113211604 PE=2 SV=1	LOC113211604	2	-0.54071	5	1	IEEELGAGAK(1)YAGK	0.000549506	75.589	1	1.73085e-05	90.759	1	0.0015002	64.104	3
	A0A482JR79	407	K	2-phospho-D-glycerate hydro-lyase OS=Frankliniella occidentalis OX=133901 GN=LOC113211604 PE=2 SV=1	LOC113211604	2	-0.64484	3	1	LAK(1)YNQILR	0.000384354	99.442	1	0.00120384	87.639	1	0.000384354	99.442	3
	A0A482JR79	327	K	2-phospho-D-glycerate hydro-lyase OS=Frankliniella occidentalis OX=133901 GN=LOC113211604 PE=2 SV=1	LOC113211604	2	0.3144	5	1	TNIQIVGDDLTVTNPK(1)R	6.25072e-59	191.93	1	3.05069e-26	145.69	1	2.54149e-59	197.75	3
	A0A482JR79	362	K	2-phospho-D-glycerate hydro-lyase OS=Frankliniella occidentalis OX=133901 GN=LOC113211604 PE=2 SV=1	LOC113211604	3	-0.64726	5	1	VNQIGSVTESIQAHLLAK(1)K	1.00114e-21	129.11	1	1.92794e-43	167.28	1	3.89587e-06	84.653	3
	A0A6J1RQW8	353	K	myosin heavy chain, muscle isoform X14 OS=Frankliniella occidentalis OX=133901 GN=LOC113201709 PE=3 SV=1	LOC113201709	3	-1.2812	4	1	ADIYK(1)ITAAVMHMGGMK	0.000274318	69.979	1	0.00061471	58.98	1	0.000801342	55.011	3
	A0A6J1RQW8	1923	K	myosin heavy chain, muscle isoform X14 OS=Frankliniella occidentalis OX=133901 GN=LOC113201709 PE=3 SV=1	LOC113201709	2	0.18222	5	1	ADLAEQAIAK(1)FR	1.94302e-06	96.745	1	8.8606e-13	129.34	1	3.22522e-11	122.33	3
	A0A6J1SSU2	572	K	heat shock 70 kDa protein cognate 5 OS=Frankliniella occidentalis OX=133901 GN=LOC113210248 PE=3 SV=1	LOC113210248	2	-0.025469	3	1	NAEQYAAQDK(1)VK	9.27841e-06	91.62	1	9.68089e-08	104.24	1	0.002611	60.157	3
	A0A6J1RQW8	1394	K	myosin heavy chain, muscle isoform X14 OS=Frankliniella occidentalis OX=133901 GN=LOC113201709 PE=3 SV=1	LOC113201709	2	-1.8311	5	1	AEELEEAK(1)R	0.0024641	80.688	1	0.00982188	59.908	1	0.00910358	61.161	3
	A0A6J1S7G2	227	K	elongation factor 1-gamma OS=Frankliniella occidentalis OX=133901 GN=LOC113205514 PE=4 SV=1	LOC113205514	2	-0.21767	3	1	FAEFQGSQGK(1)DSK	2.40918e-08	106.32	1	0.00509036	50.897	1	0.00287786	55.724	3
	A0A6J1S7G2	217	K	elongation factor 1-gamma OS=Frankliniella occidentalis OX=133901 GN=LOC113205514 PE=4 SV=1	LOC113205514	2	0.05093	4	1	K(1)FAEFQGSQGK	7.86837e-06	96.745	1	0.0066867	56.956	1	0.00200587	67.519	3
	A0A6J1S5Y5	51	K	Proteasome subunit alpha type OS=Frankliniella occidentalis OX=133901 GN=LOC113203599 PE=3 SV=1	LOC113203599	3	-0.19331	4	1	AANGVVLATENK(1)HK	0.00110086	57.434	1	5.69539e-20	141.73	1	0.000272165	76.073	3
	A0A6J1S634	122	K	failed axon connections OS=Frankliniella occidentalis OX=133901 GN=LOC113204935 PE=3 SV=1	LOC113204935	2	0.84572	3	1	YENVDHK(1)LK	0.00161248	82.417	1	0.00250509	74.841	1	0.00592826	62.463	3
	A0A6J1SDG9	386	K	calcium-binding mitochondrial carrier protein Aralar1 isoform X7 OS=Frankliniella occidentalis OX=133901 GN=LOC113205324 PE=3 SV=1	LOC113205324	2	0.33497	3	1	AIK(1)LTVNDLVR	0.015918	43.502	1	0.00203637	65.179	1	0.00924129	50.149	3
	A0A6J1SBT5	83	K	Pyruvate kinase OS=Frankliniella occidentalis OX=133901 GN=LOC113205339 PE=3 SV=1	LOC113205339	2	0.8822	3	1	AVENYSK(1)K	0.0119796	65.224	1	0.0310665	47.187	1	0.0289154	48.794	3
	A0A6J1SBT5	209	K	Pyruvate kinase OS=Frankliniella occidentalis OX=133901 GN=LOC113205339 PE=3 SV=1	LOC113205339	2	-0.414	4	1	DK(1)ADLQFGVK	0.00181944	72.2	1	0.0023032	69.721	1	0.0155128	44.847	3
	A0A6J1SBT5	246	K	Pyruvate kinase OS=Frankliniella occidentalis OX=133901 GN=LOC113205339 PE=3 SV=1	LOC113205339	2	-0.87687	5	1	GILGEAGK(1)K	0.0115359	56.916	1	0.00706975	64.711	1	0.0106665	58.433	3
	A0A6J1SBT5	488	K	Pyruvate kinase OS=Frankliniella occidentalis OX=133901 GN=LOC113205339 PE=3 SV=1	LOC113205339	2	0.95227	3	1	K(1)GDPVVIVTGWK	0.0016149	66.246	1	0.00354775	60.55	1	0.00104867	70.373	3
	A0A6J1S7G2	133	K	elongation factor 1-gamma OS=Frankliniella occidentalis OX=133901 GN=LOC113205514 PE=4 SV=1	LOC113205514	3	0.24843	3	0.999973	AKEDVK(1)SALNALNQHLLTR	2.29531e-43	167.51	0.999989	6.9161e-13	114.55	1	2.13548e-147	266.35	3
	A0A6J1SBT5	235	K	Pyruvate kinase OS=Frankliniella occidentalis OX=133901 GN=LOC113205339 PE=3 SV=1	LOC113205339	2	0.37262	5	1	NAAAIK(1)EIR	0.000101516	107.79	1	0.00207047	76.943	1	0.00198474	77.662	3
	A0A6J1S6C6	103	K	Gluconolactonase OS=Frankliniella occidentalis OX=133901 GN=LOC113205253 PE=3 SV=1	LOC113205253	2	0.22444	3	1	DVK(1)VDLLR	0.0124939	57.859	1	0.0124939	57.859	1	0.029012	41.876	3
	A0A6J1S6C6	279	K	Gluconolactonase OS=Frankliniella occidentalis OX=133901 GN=LOC113205253 PE=3 SV=1	LOC113205253	2	0.23316	3	1	EK(1)YPDAGALFR	0.00400476	59.198	1	0.00117164	69.721	1	0.00938969	49.934	3
	A0A6J1S7C4	35	K	Nucleoside diphosphate kinase OS=Frankliniella occidentalis OX=133901 GN=LOC113205484 PE=3 SV=1	LOC113205484	2	0.13659	4	1	GFK(1)LVGLK	0.0055278	75.213	1	0.00704138	69.198	1	0.0186975	50.703	3
	A0A6J1S7C4	24	K	Nucleoside diphosphate kinase OS=Frankliniella occidentalis OX=133901 GN=LOC113205484 PE=3 SV=1	LOC113205484	2	-0.2493	6	1	GLVGK(1)IIK	0.00939753	63.565	1	0.0149876	54.611	1	0.0149876	54.611	3
	A0A6J1S7C4	128	K	Nucleoside diphosphate kinase OS=Frankliniella occidentalis OX=133901 GN=LOC113205484 PE=3 SV=1	LOC113205484	3	-0.27894	4	1	NIIHGSDSVEAAK(1)K	4.79066e-12	117.93	1	0.0033995	52.527	1	7.11442e-06	90.412	3
	A0A6J1S3Y5	100	K	Thioredoxin OS=Frankliniella occidentalis OX=133901 GN=LOC113203424 PE=3 SV=1	LOC113203424	2	-0.3985	3	1	EK(1)VTQMK	0.00418656	97.565	1	0.0103568	75.109	1	0.0139981	67.032	3
	A0A6J1S7G2	216	K	elongation factor 1-gamma OS=Frankliniella occidentalis OX=133901 GN=LOC113205514 PE=4 SV=1	LOC113205514	2	-0.5206	4	1	AAEFDAK(1)K	0.0103885	67.897	1	0.0189261	56.258	1	0.0103885	67.897	3
	A0A6J1SBT5	482	K	Pyruvate kinase OS=Frankliniella occidentalis OX=133901 GN=LOC113205339 PE=3 SV=1	LOC113205339	2	0.5096	5	1	VQFGIQFGQK(1)K	0.000982682	73.881	1	6.03422e-08	115.78	1	0.0030376	64.82	3
	A0A6J1RW12	214	K	60S acidic ribosomal protein P0 OS=Frankliniella occidentalis OX=133901 GN=LOC113202923 PE=3 SV=1	LOC113202923	2	-0.54215	4	1	VK(1)FMEGVSR	0.0067675	60.398	1	0.0221092	41.399	1	0.00405729	67.334	3
	A0A6J1RQW8	1455	K	myosin heavy chain, muscle isoform X14 OS=Frankliniella occidentalis OX=133901 GN=LOC113201709 PE=3 SV=1	LOC113201709	2	0.021084	6	1	AIDK(1)IIGEWK	4.24692e-07	116.55	1	0.0023032	69.721	1	0.00489839	61.344	3
	A0A6J1RQW8	1795	K	myosin heavy chain, muscle isoform X14 OS=Frankliniella occidentalis OX=133901 GN=LOC113201709 PE=3 SV=1	LOC113201709	2	1.4059	4	1	ALETQIK(1)ELQVR	0.000112624	82.85	1	0.000165318	80.31	1	0.000136297	81.709	3
	A0A6J1RQW8	859	K	myosin heavy chain, muscle isoform X14 OS=Frankliniella occidentalis OX=133901 GN=LOC113201709 PE=3 SV=1	LOC113201709	2	-0.42304	6	1	IEDEIAALQDK(1)AAK	1.61685e-10	108.58	1	0.000615356	74.789	1	0.00190887	59.248	3
	A0A6J1RQW8	738	K	myosin heavy chain, muscle isoform X14 OS=Frankliniella occidentalis OX=133901 GN=LOC113201709 PE=3 SV=1	LOC113201709	2	0.54261	6	1	IIAPQAIAK(1)VDEEK	3.18976e-05	86.497	1	0.000610075	74.853	1	0.000528425	73.834	3
	A0A6J1RQW8	744	K	myosin heavy chain, muscle isoform X14 OS=Frankliniella occidentalis OX=133901 GN=LOC113201709 PE=3 SV=1	LOC113201709	2	0.27142	4	1	K(1)CAEIILK	0.0189953	63.426	1	0.00676986	79.148	1	0.00989955	69.275	3
	A0A6J1RQW8	1463	K	myosin heavy chain, muscle isoform X14 OS=Frankliniella occidentalis OX=133901 GN=LOC113201709 PE=3 SV=1	LOC113201709	2	-0.14513	5	1	LK(1)VDDLAAELDASQK	3.65295e-24	146.2	1	0.0123107	74.141	1	6.51046e-09	112.34	3
	A0A6J1RQW8	1852	K	myosin heavy chain, muscle isoform X14 OS=Frankliniella occidentalis OX=133901 GN=LOC113201709 PE=3 SV=1	LOC113201709	3	-0.60956	3	1	IK(1)ELSFQAEEDRK	9.35468e-08	88.075	1	5.45178e-06	90.759	1	1.5225e-05	73.927	3
	A0A6J1RQW8	1320	K	myosin heavy chain, muscle isoform X14 OS=Frankliniella occidentalis OX=133901 GN=LOC113201709 PE=3 SV=1	LOC113201709	2	-0.57523	7	1	ISLTTQLEDTK(1)R	3.00707e-23	164.11	1	4.50333e-11	122.39	1	1.36484e-07	104.24	3
	A0A6J1RQW8	36	K	myosin heavy chain, muscle isoform X14 OS=Frankliniella occidentalis OX=133901 GN=LOC113201709 PE=3 SV=1	LOC113201709	2	0.18359	4	1	K(1)ACWVPDEADGFVQGEIK	0.0139743	40.432	1	0.000433083	73.057	1	0.000891566	66.606	3
	A0A6J1RQW8	1842	K	myosin heavy chain, muscle isoform X14 OS=Frankliniella occidentalis OX=133901 GN=LOC113201709 PE=3 SV=1	LOC113201709	2	0.43518	3	1	HADAQK(1)NLR	0.0048062	65.224	1	0.0017478	80.688	1	0.00438122	66.27	3
	A0A6J1RQW8	1788	K	myosin heavy chain, muscle isoform X14 OS=Frankliniella occidentalis OX=133901 GN=LOC113201709 PE=3 SV=1	LOC113201709	2	-0.077964	6	1	K(1)ALETQIK	0.00378948	94.309	1	0.0078971	74.92	1	0.0080587	74.464	3
	A0A6J1RQW8	956	K	myosin heavy chain, muscle isoform X14 OS=Frankliniella occidentalis OX=133901 GN=LOC113201709 PE=3 SV=1	LOC113201709	2	0.41454	6	1	K(1)DVEDLELNLQK	1.60292e-10	118.52	1	2.75077e-07	99.941	1	3.40665e-11	124.07	3
	A0A6J1RQW8	205	K	myosin heavy chain, muscle isoform X14 OS=Frankliniella occidentalis OX=133901 GN=LOC113201709 PE=3 SV=1	LOC113201709	2	0.054877	3	1	K(1)EEPAPGEK	0.000313507	104.22	1	0.00329529	75.652	1	0.00112304	93.096	3
	A0A6J1RQW8	1078	K	myosin heavy chain, muscle isoform X14 OS=Frankliniella occidentalis OX=133901 GN=LOC113201709 PE=3 SV=1	LOC113201709	2	0.38666	6	1	K(1)ELEQTVQR	1.94417e-07	137.98	1	0.000106373	109.66	1	4.49785e-09	142.43	3
	A0A6J1RQW8	74	K	myosin heavy chain, muscle isoform X14 OS=Frankliniella occidentalis OX=133901 GN=LOC113201709 PE=3 SV=1	LOC113201709	2	-0.15696	11	1	K(1)EQVGQVNPPK	4.89963e-14	149.49	1	1.78493e-07	108.56	1	1.96918e-11	138.99	3
	A0A6J1RQW8	84	K	myosin heavy chain, muscle isoform X14 OS=Frankliniella occidentalis OX=133901 GN=LOC113201709 PE=3 SV=1	LOC113201709	3	0.6845	5	1	KEQVGQVNPPK(1)YEK	0.00052585	69.516	1	6.70843e-08	101.2	0.999998	0.000971631	58.885	3
	A0A6J1RQW8	646	K	myosin heavy chain, muscle isoform X14 OS=Frankliniella occidentalis OX=133901 GN=LOC113201709 PE=3 SV=1	LOC113201709	2	-0.31039	7	1	K(1)GGGFATVSSSYK	1.28391e-10	110.44	1	0.000188726	82.651	1	1.19176e-07	101.3	3
	A0A6J1RQW8	1199	K	myosin heavy chain, muscle isoform X14 OS=Frankliniella occidentalis OX=133901 GN=LOC113201709 PE=3 SV=1	LOC113201709	3	0.0019546	13	1	K(1)HNDAVAEMGEQIDQLNK	3.58282e-79	221.13	1	4.14704e-52	176.69	1	1.11836e-45	172.96	3
	A0A6J1RQW8	1902	K	myosin heavy chain, muscle isoform X14 OS=Frankliniella occidentalis OX=133901 GN=LOC113201709 PE=3 SV=1	LOC113201709	2	0.35773	5	1	K(1)AQQELEEAEER	8.70793e-16	147.26	1	3.50414e-15	139.46	1	8.70793e-16	147.26	3
	A0A6J1RQW8	1818	K	myosin heavy chain, muscle isoform X14 OS=Frankliniella occidentalis OX=133901 GN=LOC113201709 PE=3 SV=1	LOC113201709	2	0.085817	7	1	AIQK(1)LEQR	0.00322692	91.069	1	0.00409348	85.161	1	0.0068869	69.812	3
	A0A6J1RQW8	1246	K	myosin heavy chain, muscle isoform X14 OS=Frankliniella occidentalis OX=133901 GN=LOC113201709 PE=3 SV=1	LOC113201709	3	-0.343	3	1	GSVDHLTNEK(1)AATEK	2.17443e-52	191.96	1	2.89216e-61	207.39	1	7.52281e-71	213.99	3
	A0A6J1RQW8	618	K	myosin heavy chain, muscle isoform X14 OS=Frankliniella occidentalis OX=133901 GN=LOC113201709 PE=3 SV=1	LOC113201709	3	0.035902	5	1	GSNK(1)LLCEIFLDHPGQSGGGGDAGGK	5.78046e-15	104.53	1	1.23445e-14	100.23	1	1.23346e-11	87.881	3
	A0A6J1RQW8	1645	K	myosin heavy chain, muscle isoform X14 OS=Frankliniella occidentalis OX=133901 GN=LOC113201709 PE=3 SV=1	LOC113201709	2	0.1412	3	1	ANAEAQK(1)NIK	3.20682e-12	147.4	1	5.34068e-05	95.642	1	0.00279364	67.207	3
	A0A6J1RQW8	1448	K	myosin heavy chain, muscle isoform X14 OS=Frankliniella occidentalis OX=133901 GN=LOC113201709 PE=3 SV=1	LOC113201709	2	-0.046603	7	1	ATAIANAAEK(1)K	6.8284e-07	106.67	1	2.86022e-06	99.5	1	2.6102e-05	91.961	3
	A0A6J1RQW8	1336	K	myosin heavy chain, muscle isoform X14 OS=Frankliniella occidentalis OX=133901 GN=LOC113201709 PE=3 SV=1	LOC113201709	2	0.090552	5	1	ATLLGK(1)FR	0.00901799	64.265	1	0.0102672	61.962	1	0.00728654	68.224	3
	A0A6J1RQW8	454	K	myosin heavy chain, muscle isoform X14 OS=Frankliniella occidentalis OX=133901 GN=LOC113201709 PE=3 SV=1	LOC113201709	2	-0.044782	7	1	CNETLDTQQK(1)R	1.06437e-25	176.42	1	1.37458e-10	135.99	1	2.7119e-13	147.91	3
	A0A6J1RQW8	1089	K	myosin heavy chain, muscle isoform X14 OS=Frankliniella occidentalis OX=133901 GN=LOC113201709 PE=3 SV=1	LOC113201709	2	0.9809	9	1	DK(1)EISSLTAK	7.10144e-15	151.99	1	5.47999e-05	98.592	1	0.00296063	79.089	3
	A0A6J1RQW8	1097	K	myosin heavy chain, muscle isoform X14 OS=Frankliniella occidentalis OX=133901 GN=LOC113201709 PE=3 SV=1	LOC113201709	2	-0.023799	9	1	EISSLTAK(1)LEDEQSVVGK	1.88881e-39	160.43	1	7.58509e-40	166.52	1	5.0338e-13	112.58	3
	A0A6J1RQW8	1107	K	myosin heavy chain, muscle isoform X14 OS=Frankliniella occidentalis OX=133901 GN=LOC113201709 PE=3 SV=1	LOC113201709	2	0.069615	6	1	LEDEQSVVGK(1)LQK	9.32409e-17	133.16	1	3.19703e-14	120.87	1	9.59009e-06	91.62	3
	A0A6J1RQW8	640	K	myosin heavy chain, muscle isoform X14 OS=Frankliniella occidentalis OX=133901 GN=LOC113201709 PE=3 SV=1	LOC113201709	3	-0.81415	3	1	LLCEIFLDHPGQSGGGGDAGGK(1)GGR	3.52349e-09	80.786	1	1.14838e-06	64.589	1	2.8509e-06	60.735	3
	A0A6J1RQW8	967	K	myosin heavy chain, muscle isoform X14 OS=Frankliniella occidentalis OX=133901 GN=LOC113201709 PE=3 SV=1	LOC113201709	2	-1.7116	3	1	DVEDLELNLQK(1)SEQDK	3.70126e-62	209.13	1	1.84897e-71	216.99	1	0.00185486	59.728	3
	A0A6J1RQW8	348	K	myosin heavy chain, muscle isoform X14 OS=Frankliniella occidentalis OX=133901 GN=LOC113201709 PE=3 SV=1	LOC113201709	2	-0.18707	5	1	EDK(1)ADIYK	0.00660259	70.942	1	0.0163168	53.211	1	0.00720798	68.536	3
	A0A6J1RQW8	213	K	myosin heavy chain, muscle isoform X14 OS=Frankliniella occidentalis OX=133901 GN=LOC113201709 PE=3 SV=1	LOC113201709	2	0.054877	3	1	EEPAPGEK(1)K	0.00699576	64.841	1	0.0254284	44.318	1	0.0221151	46.001	3
	A0A6J1RQW8	883	K	myosin heavy chain, muscle isoform X14 OS=Frankliniella occidentalis OX=133901 GN=LOC113201709 PE=3 SV=1	LOC113201709	2	-0.1477	8	0.999992	ELEGLNAK(1)LLAEK	0.00346816	68.413	1	3.96784e-08	105.03	1	3.96784e-08	105.03	3
	A0A6J1RQW8	1507	K	myosin heavy chain, muscle isoform X14 OS=Frankliniella occidentalis OX=133901 GN=LOC113201709 PE=3 SV=1	LOC113201709	2	0.74405	6	1	RENK(1)NLADEVK	3.4148e-06	107.53	1	1.11593e-07	119.25	1	0.000171813	96.229	3
	A0A6J1RQW8	1358	K	myosin heavy chain, muscle isoform X14 OS=Frankliniella occidentalis OX=133901 GN=LOC113201709 PE=3 SV=1	LOC113201709	2	-0.48447	4	1	EQVEEEAEGK(1)ADLQR	0.000451573	76.82	1	3.76001e-28	153.23	1	0.00113363	69.331	3
	A0A6J1RQW8	908	K	myosin heavy chain, muscle isoform X14 OS=Frankliniella occidentalis OX=133901 GN=LOC113201709 PE=3 SV=1	LOC113201709	2	-0.17517	9	1	GSLSEYQEK(1)SAK	8.98795e-29	174.23	1	6.47147e-08	105.65	1	2.43466e-13	136.7	3
	A0A6J1RQW8	911	K	myosin heavy chain, muscle isoform X14 OS=Frankliniella occidentalis OX=133901 GN=LOC113201709 PE=3 SV=1	LOC113201709	2	-0.79892	4	1	SAK(1)LQAQK	0.000126991	126.52	1	0.000645161	116.25	1	0.00232498	96.492	3
	A0A6J1RQW8	1177	K	myosin heavy chain, muscle isoform X14 OS=Frankliniella occidentalis OX=133901 GN=LOC113201709 PE=3 SV=1	LOC113201709	2	-0.48673	4	1	EAELAK(1)LR	0.0030964	91.853	1	0.00318543	91.318	1	0.00318543	91.318	3
	A0A6J1S5W8	111	K	40S ribosomal protein S27a OS=Frankliniella occidentalis OX=133901 GN=LOC113203885 PE=3 SV=1	LOC113203885	3	-0.83838	4	1	VDENGK(1)IHR	0.00151529	73.233	1	0.000108748	107.57	1	7.89452e-07	130.75	3
	A0A6J1RWP0	766	K	myosin heavy chain, muscle isoform X21 OS=Frankliniella occidentalis OX=133901 GN=LOC113201709 PE=3 SV=1	LOC113201709	2	0.18037	3	1	LGSTK(1)VFFR	0.00224485	76.1	1	0.00320608	71.451	1	0.0119737	53.751	3
	A0A6J1RVA6	13	K	14-3-3 protein zeta isoform X1 OS=Frankliniella occidentalis OX=133901 GN=LOC113202324 PE=3 SV=1	LOC113202324	2	0.195	7	1	AK(1)LAEQAER	0.0035002	70.028	1	0.0018848	78.939	1	0.00592826	62.463	3
	A0A6J1SA13	19	K	AIR carboxylase OS=Frankliniella occidentalis OX=133901 GN=LOC113205894 PE=3 SV=1	LOC113205894	2	2.1756	3	1	LGALIIEGK(1)TK	0.00741958	52.79	1	0.00203637	65.179	1	0.00203637	65.179	3
	A0A6J1SA13	405	K	AIR carboxylase OS=Frankliniella occidentalis OX=133901 GN=LOC113205894 PE=3 SV=1	LOC113205894	2	-0.27322	3	1	VK(1)QLNNFVSLK	0.000878483	72.29	1	0.00100566	71.176	1	0.000222932	80.69	3
	A0A6J1SAS9	32	K	Profilin OS=Frankliniella occidentalis OX=133901 GN=LOC113204741 PE=3 SV=1	LOC113204741	3	-1.8268	3	1	AAIAGHDGNVWAK(1)SEGFDVSK	3.73431e-09	93.776	1	0.000102924	57.39	1	3.9836e-05	64.522	3
	A0A6J1SAS9	40	K	Profilin OS=Frankliniella occidentalis OX=133901 GN=LOC113204741 PE=3 SV=1	LOC113204741	2	-0.56245	6	1	SEGFDVSK(1)EELAK	4.12665e-06	95.264	1	2.41213e-11	116.51	1	0.00015189	81.904	3
	A0A6J1SAS9	19	K	Profilin OS=Frankliniella occidentalis OX=133901 GN=LOC113204741 PE=3 SV=1	LOC113204741	3	-0.45989	4	1	CVTK(1)AAIAGHDGNVWAK	2.18118e-08	102.08	1	2.54124e-08	101.05	1	3.05538e-06	92.439	3
	A0A6J1SAS9	45	K	Profilin OS=Frankliniella occidentalis OX=133901 GN=LOC113204741 PE=3 SV=1	LOC113204741	2	0.15467	5	1	EELAK(1)LVQGFDK	3.26272e-19	155.86	1	1.97823e-15	141.58	1	2.55858e-09	111.79	3
	A0A6J1SAU1	58	K	synaptic vesicle membrane protein VAT-1 homolog-like OS=Frankliniella occidentalis OX=133901 GN=LOC113204748 PE=4 SV=1	LOC113204748	2	0.7343	3	1	AVVLTGFGGLK(1)SVK	0.00385398	51.771	1	0.000936589	70.889	1	0.0112132	41.621	3
	A0A6J1SCS4	366	K	60S ribosomal protein L3 isoform X2 OS=Frankliniella occidentalis OX=133901 GN=LOC113206576 PE=3 SV=1	LOC113206576	2	-0.86499	4	1	INLK(1)FIDTSSK	5.5811e-06	96.745	1	0.000289304	78.324	1	1.26606e-07	108.56	3
	A0A6J1SCS4	349	K	60S ribosomal protein L3 isoform X2 OS=Frankliniella occidentalis OX=133901 GN=LOC113206576 PE=3 SV=1	LOC113206576	2	-0.21116	3	1	K(1)SLITHTK	0.000566307	119.75	1	0.00436225	91.867	1	0.0024973	102.07	3
	A0A6J1SCS4	136	K	60S ribosomal protein L3 isoform X2 OS=Frankliniella occidentalis OX=133901 GN=LOC113206576 PE=3 SV=1	LOC113206576	2	-0.24874	3	1	K(1)WQDELGR	0.0074912	76.064	1	0.01782	57.59	1	0.0108569	66.692	3
	A0A6J1SCS4	362	K	60S ribosomal protein L3 isoform X2 OS=Frankliniella occidentalis OX=133901 GN=LOC113206576 PE=3 SV=1	LOC113206576	2	0.065719	4	1	VALEK(1)INLK	0.0102438	53.756	1	0.0148377	47.187	1	0.0102438	53.756	3
	A0A6J1SCP8	114	K	Glyceraldehyde-3-phosphate dehydrogenase OS=Frankliniella occidentalis OX=133901 GN=LOC113206897 PE=3 SV=1	LOC113206897	3	-0.21052	3	1	ASAHLEGGAK(1)K	0.00239846	54.683	1	0.0019129	56.551	1	0.00127642	61.48	3
	A0A6J1SCP8	216	K	Glyceraldehyde-3-phosphate dehydrogenase OS=Frankliniella occidentalis OX=133901 GN=LOC113206897 PE=3 SV=1	LOC113206897	2	0.32434	8	1	AVGK(1)VIPALNGK	8.15978e-12	127.51	1	0.000700869	70.942	1	0.000206134	78.342	3
	A0A6J1SCP8	80	K	Glyceraldehyde-3-phosphate dehydrogenase OS=Frankliniella occidentalis OX=133901 GN=LOC113206897 PE=3 SV=1	LOC113206897	2	-0.51244	6	1	DPK(1)AIPWGK	0.0017426	80.755	1	0.00262379	74.267	1	0.0018848	78.939	3
	A0A6J1SCP8	212	K	Glyceraldehyde-3-phosphate dehydrogenase OS=Frankliniella occidentalis OX=133901 GN=LOC113206897 PE=3 SV=1	LOC113206897	3	0.0092682	5	1	GAAQNIIPAATGAAK(1)AVGK	0.000329822	62.916	1	3.99748e-07	89.374	1	7.37925e-06	83.404	3
	A0A6J1SA13	112	K	AIR carboxylase OS=Frankliniella occidentalis OX=133901 GN=LOC113205894 PE=3 SV=1	LOC113205894	2	0.5829	5	1	LATGSFLK(1)R	0.00452002	71.451	1	0.00447253	71.614	1	0.00493467	70.028	3
	A0A6J1SA13	48	K	AIR carboxylase OS=Frankliniella occidentalis OX=133901 GN=LOC113205894 PE=3 SV=1	LOC113205894	3	-0.52991	3	1	ITAGDGVK(1)AHDLAGK	0.0027061	46.156	1	0.00341144	44.925	1	0.00133366	54.898	3
	A0A6J1S9U4	198	K	Proteasome subunit beta OS=Frankliniella occidentalis OX=133901 GN=LOC113206116 PE=3 SV=1	LOC113206116	2	0.10458	3	1	DLEPLTAK(1)K	0.00493467	70.028	1	0.0265061	43.77	1	0.00835782	62.463	3
	A0A6J1S9F7	77	K	Proteasome subunit beta OS=Frankliniella occidentalis OX=133901 GN=LOC113205742 PE=3 SV=1	LOC113205742	2	0.2866	4	1	VNLYELK(1)EGR	0.00153352	73.666	1	0.000770939	78.342	1	0.0023032	69.721	3
	A0A6J1SSK0	33	K	Annexin OS=Frankliniella occidentalis OX=133901 GN=LOC113210171 PE=3 SV=1	LOC113210171	2	-1.6085	7	1	AAMK(1)GFGTDEK	8.47853e-05	84.821	1	0.000498472	69.864	1	0.00161247	66.267	3
	A0A6J1SSK0	251	K	Annexin OS=Frankliniella occidentalis OX=133901 GN=LOC113210171 PE=3 SV=1	LOC113210171	2	-0.29198	5	1	DK(1)TAYFAER	0.00745772	58.699	1	0.00405729	67.334	1	0.00405729	67.334	3
	A0A6J1SSK0	146	K	Annexin OS=Frankliniella occidentalis OX=133901 GN=LOC113210171 PE=3 SV=1	LOC113210171	2	-0.14784	4	1	DLK(1)GDTSGNFK	1.62078e-06	101.39	1	0.000872833	72.34	1	0.00167848	66.267	3
	A0A6J1SSK0	154	K	Annexin OS=Frankliniella occidentalis OX=133901 GN=LOC113210171 PE=3 SV=1	LOC113210171	2	0.086152	4	1	GDTSGNFK(1)R	0.00014763	107.69	1	0.000153316	107.57	1	0.00835782	62.463	3
	A0A6J1SSK0	313	K	Annexin OS=Frankliniella occidentalis OX=133901 GN=LOC113210171 PE=3 SV=1	LOC113210171	2	0.093098	5	1	IESDCSGDYK(1)K	1.022e-07	113.22	1	0.006585	57.175	1	0.000164449	84.479	3
	A0A6J1SSK0	227	K	Annexin OS=Frankliniella occidentalis OX=133901 GN=LOC113210171 PE=3 SV=1	LOC113210171	3	0.11354	4	1	LADHDIEK(1)AIK	1.00443e-05	95.094	1	1.39109e-10	134.49	1	0.0025362	56.936	3
	A0A6J1SSK0	298	K	Annexin OS=Frankliniella occidentalis OX=133901 GN=LOC113210171 PE=3 SV=1	LOC113210171	2	-1.8899	3	1	LYDK(1)ALEDR	0.00108951	89.171	1	0.00486463	64.103	1	0.00745772	58.699	3
	A0A6J1SCP8	256	K	Glyceraldehyde-3-phosphate dehydrogenase OS=Frankliniella occidentalis OX=133901 GN=LOC113206897 PE=3 SV=1	LOC113206897	2	0.20681	5	1	GASYDDIK(1)AK	0.00360698	64.82	1	0.00673522	56.404	1	0.00747418	55.314	3
	A0A6J1SSK0	215	K	Annexin OS=Frankliniella occidentalis OX=133901 GN=LOC113210171 PE=3 SV=1	LOC113210171	2	-1.046	4	1	QVFK(1)EYER	0.00776831	66.568	1	0.00573829	74.376	1	0.00728654	68.224	3
	A0A6J1SG59	159	K	T-complex protein 1 subunit gamma OS=Frankliniella occidentalis OX=133901 GN=LOC113205955 PE=3 SV=1	LOC113205955	2	-0.33403	3	1	LVEVVK(1)SCVGTK	5.65524e-05	85.554	1	0.00283478	59.227	1	0.00238158	61.11	3
	A0A6J1SG59	165	K	T-complex protein 1 subunit gamma OS=Frankliniella occidentalis OX=133901 GN=LOC113205955 PE=3 SV=1	LOC113205955	2	-1.1579	3	1	SCVGTK(1)FIGR	0.000299428	85.355	1	0.00668012	56.548	1	0.00314793	66.056	3
	A0A6J1SP72	84	K	60S ribosomal protein L9 OS=Frankliniella occidentalis OX=133901 GN=LOC113208369 PE=3 SV=1	LOC113208369	2	0.30409	4	1	GVTK(1)GFLYK	0.00194665	78.149	1	0.00120384	87.639	1	0.0019179	78.516	3
	A0A6J1SP72	11	K	60S ribosomal protein L9 OS=Frankliniella occidentalis OX=133901 GN=LOC113208369 PE=3 SV=1	LOC113208369	2	-0.45366	3	1	QEVK(1)IPK	0.0300343	51.528	1	0.0170441	63.216	1	0.0366119	47.187	3
	A0A6J1SP72	7	K	60S ribosomal protein L9 OS=Frankliniella occidentalis OX=133901 GN=LOC113208369 PE=3 SV=1	LOC113208369	2	0.4125	3	1	QILGK(1)QEVK	8.21535e-05	108.56	1	0.00255269	74.611	1	0.00767195	58.172	3
	A0A6J1SFS0	478	K	Amidophosphoribosyltransferase OS=Frankliniella occidentalis OX=133901 GN=LOC113205887 PE=3 SV=1	LOC113205887	2	-0.29277	3	1	EELIGNK(1)LDPVK	9.68089e-08	104.24	1	0.00332879	57.175	1	0.0160613	41.242	3
	A0A6J1SFT5	87	K	60S acidic ribosomal protein P1 OS=Frankliniella occidentalis OX=133901 GN=LOC113205896 PE=3 SV=1	LOC113205896	3	0.70983	3	1	DLITNVGSGVGAAPAAGAAPAAAAAGGAAK(1)EEK	1.92094e-15	81.732	1	1.00802e-06	52.697	1	1.3856e-11	69.142	3
	A0A6J1SMJ1	46	K	Ribosomal protein L19 OS=Frankliniella occidentalis OX=133901 GN=LOC113207408 PE=3 SV=1	LOC113207408	2	-0.62079	3	1	LIK(1)DGLIIK	0.0035002	70.028	1	0.00198474	77.662	1	0.0208023	42.336	3
	A0A6J1SCP8	248	K	Glyceraldehyde-3-phosphate dehydrogenase OS=Frankliniella occidentalis OX=133901 GN=LOC113206897 PE=3 SV=1	LOC113206897	2	-0.49785	5	1	LGK(1)GASYDDIK	1.78962e-05	92.19	1	8.94058e-07	86.772	1	0.000222932	80.69	3
	A0A6J1SCP8	3	K	Glyceraldehyde-3-phosphate dehydrogenase OS=Frankliniella occidentalis OX=133901 GN=LOC113206897 PE=3 SV=1	LOC113206897	2	0.0035284	4	1	SK(1)IGINGFGR	4.10173e-05	92.538	1	0.000671244	73.885	1	0.00335369	55.353	3
	A0A6J1SCP8	70	K	Glyceraldehyde-3-phosphate dehydrogenase OS=Frankliniella occidentalis OX=133901 GN=LOC113206897 PE=3 SV=1	LOC113206897	2	1.1223	7	1	VEGNCLVVNGNK(1)IQVFQER	4.53021e-75	202.39	1	1.13048e-34	153.06	1	7.3718e-13	114.55	3
	A0A6J1SEN7	55	K	40S ribosomal protein S11 OS=Frankliniella occidentalis OX=133901 GN=LOC113206082 PE=3 SV=1	LOC113206082	2	-0.60595	3	1	DAVEGTYIDK(1)K	0.006585	57.175	1	0.0301374	47.712	1	0.00336185	64.121	3
	A0A6J1SEN7	133	K	40S ribosomal protein S11 OS=Frankliniella occidentalis OX=133901 GN=LOC113206082 PE=3 SV=1	LOC113206082	2	0.29435	4	1	PLSK(1)TVR	0.023969	55.531	1	0.000911702	65.252	1	0.0312835	50.703	3
	A0A6J1SEN7	42	K	40S ribosomal protein S11 OS=Frankliniella occidentalis OX=133901 GN=LOC113206082 PE=3 SV=1	LOC113206082	2	0.33752	4	1	DVGLGFK(1)TPR	0.00489839	61.344	1	0.0023032	69.721	1	0.00888204	53.237	3
	A0A6J1SDH5	88	K	troponin C-like OS=Frankliniella occidentalis OX=133901 GN=LOC113206715 PE=4 SV=1	LOC113206715	2	-0.97412	3	1	FLVEEDK(1)EK	0.00113995	88.495	1	0.0126234	50.353	1	0.00696673	59.908	3
	A0A6J1SFB0	168	K	alcohol dehydrogenase [NADP(+)]-like OS=Frankliniella occidentalis OX=133901 GN=LOC113207178 PE=4 SV=1	LOC113207178	2	1.3155	3	1	SIGVSNFNK(1)R	0.00623076	62.633	1	0.00508522	64.82	1	0.00941781	56.548	3
	A0A6J1SE25	358	K	60S ribosomal protein L4 OS=Frankliniella occidentalis OX=133901 GN=LOC113205950 PE=3 SV=1	LOC113205950	2	0.35991	3	1	AELLAK(1)K	0.019735	67.032	1	0.019735	67.032	1	0.019735	67.032	3
	A0A6J1SE25	347	K	60S ribosomal protein L4 OS=Frankliniella occidentalis OX=133901 GN=LOC113205950 PE=3 SV=1	LOC113205950	2	1.1734	3	1	NAILTIQK(1)R	0.0024641	80.688	1	0.0274153	43.308	1	0.0274153	43.308	3
	A0A6J1SCP9	78	K	Alpha-1,4 glucan phosphorylase OS=Frankliniella occidentalis OX=133901 GN=LOC113206561 PE=3 SV=1	LOC113206561	2	-0.0058399	3	1	TQQFYYEK(1)DPK	0.00337553	61.11	1	0.0114967	46.88	1	0.00305377	62.088	3
	A0A6J1SED9	134	K	thioredoxin, mitochondrial-like OS=Frankliniella occidentalis OX=133901 GN=LOC113206015 PE=4 SV=1	LOC113206015	2	-0.92127	3	1	LIGLQDTDK(1)LR	4.68894e-05	73.666	1	6.27595e-05	72.34	1	0.00147292	67.08	3
	A0A6J1SEL8	202	K	3-ketoacyl-CoA thiolase, mitochondrial OS=Frankliniella occidentalis OX=133901 GN=LOC113207220 PE=3 SV=1	LOC113207220	2	2.8863	3	1	FK(1)EELAPVSVK	2.91691e-05	88.021	1	0.00100822	71.153	1	0.000256539	79.492	3
	A0A6J1SEL8	14	K	3-ketoacyl-CoA thiolase, mitochondrial OS=Frankliniella occidentalis OX=133901 GN=LOC113207220 PE=3 SV=1	LOC113207220	2	-0.11954	3	1	GIFIVAAK(1)R	0.00259816	79.474	1	0.00259816	79.474	1	0.019334	48.794	3
	A0A6J1SEL8	214	K	3-ketoacyl-CoA thiolase, mitochondrial OS=Frankliniella occidentalis OX=133901 GN=LOC113207220 PE=3 SV=1	LOC113207220	3	-0.79771	4	1	K(1)QDVEVTVDEHPRPQTTLEGLNK	9.76991e-11	97.5	1	1.12875e-10	97.5	1	0.00034423	49.66	3
	A0A6J1SEL8	193	K	3-ketoacyl-CoA thiolase, mitochondrial OS=Frankliniella occidentalis OX=133901 GN=LOC113207220 PE=3 SV=1	LOC113207220	2	-1.0928	3	1	SQHLWK(1)K	0.0118504	80.438	1	0.0216776	65.246	1	0.029127	58.815	3
	A0A6J1SEL8	24	K	3-ketoacyl-CoA thiolase, mitochondrial OS=Frankliniella occidentalis OX=133901 GN=LOC113207220 PE=3 SV=1	LOC113207220	2	-0.8876	3	1	TPFGTYGGK(1)FVQK	1.38893e-46	192.15	1	7.61305e-11	111.79	1	2.93563e-06	96.059	3
	A0A6J1SD26	82	K	uncharacterized protein LOC113206881 OS=Frankliniella occidentalis OX=133901 GN=LOC113206881 PE=4 SV=1	LOC113206881	3	0.1286	3	1	GGLDEVHNILSITQK(1)K	0.00107747	53.565	1	0.00426642	40.493	1	0.00101295	54.281	3
	A0A6J1SEW2	318	K	CCT-theta OS=Frankliniella occidentalis OX=133901 GN=LOC113207397 PE=3 SV=1	LOC113207397	2	0.27223	6	1	LTSK(1)WDLR	0.00379723	87.639	1	0.0132683	56.432	1	0.0216409	47.603	3
	A0A6J1SEI7	240	K	60S ribosomal protein L23a OS=Frankliniella occidentalis OX=133901 GN=LOC113206038 PE=3 SV=1	LOC113206038	2	0.53519	3	1	K(1)LYDIDVAK	0.00700756	64.82	1	0.011183	57.532	1	0.032947	40.496	3
	A0A6J1SR61	973	K	ATP-citrate synthase OS=Frankliniella occidentalis OX=133901 GN=LOC113209811 PE=3 SV=1	LOC113209811	3	-0.62578	3	1	VK(1)SVNNPDKR	0.000265719	81.92	0.999989	0.00451905	53.034	1	8.83821e-05	87.184	3
	A0A6J1SCP9	598	K	Alpha-1,4 glucan phosphorylase OS=Frankliniella occidentalis OX=133901 GN=LOC113206561 PE=3 SV=1	LOC113206561	2	0.40061	3	1	QNPQAK(1)FVPR	0.00223769	70.056	1	0.0115508	49.3	1	0.00588104	58.699	3
	A0A6J1SCP9	552	K	Alpha-1,4 glucan phosphorylase OS=Frankliniella occidentalis OX=133901 GN=LOC113206561 PE=3 SV=1	LOC113206561	2	0.51358	4	1	LASLLEK(1)DYGVK	1.7319e-11	125.54	1	3.09927e-09	110.31	1	1.85177e-07	100.38	3
	A0A6J1SCP8	260	K	Glyceraldehyde-3-phosphate dehydrogenase OS=Frankliniella occidentalis OX=133901 GN=LOC113206897 PE=3 SV=1	LOC113206897	2	0.056702	6	1	VK(1)EAANGPLK	0.000124025	89.827	1	0.00360698	64.82	1	8.43298e-05	93.096	3
	A0A6J1SCP8	326	K	Glyceraldehyde-3-phosphate dehydrogenase OS=Frankliniella occidentalis OX=133901 GN=LOC113206897 PE=3 SV=1	LOC113206897	2	-1.3825	7	1	VVDLIK(1)YMQSK	1.1799e-06	103.44	1	2.91691e-05	88.021	1	9.16979e-06	95.417	3
	A0A6J1SCQ3	23	K	Serine/threonine-protein phosphatase OS=Frankliniella occidentalis OX=133901 GN=LOC113205134 PE=3 SV=1	LOC113205134	2	-1.2967	4	1	YLPENDLK(1)K	0.00835782	62.463	1	0.0187188	49.418	1	0.0071029	64.654	3
	A0A6J1SCT2	348	K	Succinate--CoA ligase [ADP-forming] subunit beta, mitochondrial OS=Frankliniella occidentalis OX=133901 GN=LOC113205147 PE=3 SV=1	LOC113205147	2	-0.6908	3	1	EAFK(1)IITSDPK	0.00122405	69.261	1	0.00506419	56.205	1	0.00506419	56.205	3
	A0A6J1SCT2	212	K	Succinate--CoA ligase [ADP-forming] subunit beta, mitochondrial OS=Frankliniella occidentalis OX=133901 GN=LOC113205147 PE=3 SV=1	LOC113205147	2	-0.037189	6	1	VADK(1)VGLK	0.0108481	60.892	1	0.0167868	52.716	1	0.0155985	53.968	3
	A0A6J1SCT2	137	K	Succinate--CoA ligase [ADP-forming] subunit beta, mitochondrial OS=Frankliniella occidentalis OX=133901 GN=LOC113205147 PE=3 SV=1	LOC113205147	2	-0.20864	5	1	GK(1)ICNAVMVAER	0.000791326	68.171	1	0.00120367	66.004	1	0.00283478	59.227	3
	A0A6J1SCT2	99	K	Succinate--CoA ligase [ADP-forming] subunit beta, mitochondrial OS=Frankliniella occidentalis OX=133901 GN=LOC113205147 PE=3 SV=1	LOC113205147	2	-0.53069	3	1	GSFK(1)NGFK	0.00555384	75.109	1	0.011975	58.815	1	0.0167207	52.786	3
	A0A6J1SCP9	842	K	Alpha-1,4 glucan phosphorylase OS=Frankliniella occidentalis OX=133901 GN=LOC113206561 PE=3 SV=1	LOC113206561	3	0.11934	4	1	LPAPHEPK(1)DDESK	0.005558	43.594	1	0.005558	43.594	1	0.00230736	52.576	3
	A0A6J1SCT2	80	K	Succinate--CoA ligase [ADP-forming] subunit beta, mitochondrial OS=Frankliniella occidentalis OX=133901 GN=LOC113205147 PE=3 SV=1	LOC113205147	2	-0.25875	4	1	LGTK(1)DLVVK	0.00301703	72.365	1	0.0118022	51.528	1	0.00370657	69.03	3
	A0A6J1SCT2	124	K	Succinate--CoA ligase [ADP-forming] subunit beta, mitochondrial OS=Frankliniella occidentalis OX=133901 GN=LOC113205147 PE=3 SV=1	LOC113205147	2	1.8269	4	1	MLK(1)QTLVTK	0.0010666	85.807	1	0.00339198	70.552	1	0.00240894	72.243	3
	A0A6J1SCT2	130	K	Succinate--CoA ligase [ADP-forming] subunit beta, mitochondrial OS=Frankliniella occidentalis OX=133901 GN=LOC113205147 PE=3 SV=1	LOC113205147	2	-0.32194	5	1	QTLVTK(1)QTGEK	1.86706e-08	117.86	1	4.03259e-09	124.6	1	8.36774e-07	105.03	3
	A0A6J1SCT2	76	K	Succinate--CoA ligase [ADP-forming] subunit beta, mitochondrial OS=Frankliniella occidentalis OX=133901 GN=LOC113205147 PE=3 SV=1	LOC113205147	2	0.48412	5	1	SEAVDIANK(1)LGTK	5.28652e-23	154.1	1	7.61256e-06	92.939	1	1.09592e-05	90.707	3
	A0A6J1SCP9	320	K	Alpha-1,4 glucan phosphorylase OS=Frankliniella occidentalis OX=133901 GN=LOC113206561 PE=3 SV=1	LOC113206561	2	-0.49166	4	1	FGSK(1)EAVR	0.00322692	91.069	1	0.00464993	80.438	1	0.0116848	59.35	3
	A0A6J1SCP9	483	K	Alpha-1,4 glucan phosphorylase OS=Frankliniella occidentalis OX=133901 GN=LOC113206561 PE=3 SV=1	LOC113206561	2	0.33806	3	1	FQNK(1)TNGITPR	0.00259796	63.473	1	2.31828e-06	98.156	1	1.85143e-05	91.961	3
	A0A6J1SCP9	29	K	Alpha-1,4 glucan phosphorylase OS=Frankliniella occidentalis OX=133901 GN=LOC113206561 PE=3 SV=1	LOC113206561	2	0.061404	3	1	GIAQVENVTNVK(1)K	6.72828e-17	136.24	1	7.03702e-06	94.688	1	7.32247e-11	113.99	3
	A0A6J1SCP9	172	K	Alpha-1,4 glucan phosphorylase OS=Frankliniella occidentalis OX=133901 GN=LOC113206561 PE=3 SV=1	LOC113206561	2	-0.39116	3	1	IK(1)NGEQTEEPDDWLR	6.68281e-53	198.74	1	0.0084522	80.632	1	0.00204583	56.514	3
	A0A6J1SCT2	235	K	Succinate--CoA ligase [ADP-forming] subunit beta, mitochondrial OS=Frankliniella occidentalis OX=133901 GN=LOC113205147 PE=3 SV=1	LOC113205147	2	0.13042	3	1	LYDLFLK(1)K	0.0164736	59.35	1	0.0146918	61.679	1	0.0152798	60.91	3
	A0A6J1SR61	606	K	ATP-citrate synthase OS=Frankliniella occidentalis OX=133901 GN=LOC113209811 PE=3 SV=1	LOC113209811	2	0.73846	3	1	QLIK(1)IAK	0.00768253	82.75	1	0.0125448	70.256	1	0.0145348	66.27	3
	A0A6J1SR61	63	K	ATP-citrate synthase OS=Frankliniella occidentalis OX=133901 GN=LOC113209811 PE=3 SV=1	LOC113209811	3	-0.070482	4	0.999998	LVAKPDQLIK(1)R	0.000307507	74.611	0.992862	0.00895714	42.21	0.999948	0.00146758	62.466	3
	A0A6J1SR61	1075	K	ATP-citrate synthase OS=Frankliniella occidentalis OX=133901 GN=LOC113209811 PE=3 SV=1	LOC113209811	2	-0.55495	3	1	LK(1)QGLYR	0.0122488	70.912	1	0.0308857	50.966	1	0.0112902	73.039	3
	A0A6J1SL56	114	K	60S ribosomal protein L7 OS=Frankliniella occidentalis OX=133901 GN=LOC113208953 PE=3 SV=1	LOC113208953	2	0.24847	3	1	GVNK(1)VAPK	0.0279895	42.599	1	0.0193018	56.721	1	0.00999486	62.464	3
	A0A6J1SL56	92	K	60S ribosomal protein L7 OS=Frankliniella occidentalis OX=133901 GN=LOC113208953 PE=3 SV=1	LOC113208953	2	-0.23109	4	1	K(1)GDFYVPSEAR	0.000838045	74.78	1	0.00563261	59.227	1	0.0106688	52.576	3
	A0A6J1SL56	121	K	60S ribosomal protein L7 OS=Frankliniella occidentalis OX=133901 GN=LOC113208953 PE=3 SV=1	LOC113208953	2	-0.28945	5	1	K(1)VLQLFR	0.0114719	81.297	1	0.00604209	97.068	1	0.00678915	94.407	3
	A0A6J1SL56	34	K	60S ribosomal protein L7 OS=Frankliniella occidentalis OX=133901 GN=LOC113208953 PE=3 SV=1	LOC113208953	2	-0.49888	3	1	LPAVPETVLK(1)R	0.000471048	77.062	1	0.00207657	67.08	1	0.00564601	59.198	3
	A0A6J1SL60	161	K	probable cytochrome P450 12a5, mitochondrial OS=Frankliniella occidentalis OX=133901 GN=LOC113207095 PE=3 SV=1	LOC113207095	2	0.23626	3	1	K(1)NLLVSLATAQGK	3.54134e-14	122.64	1	0.00318961	58.32	1	0.00405729	55.724	3
	A0A6J1SL60	319	K	probable cytochrome P450 12a5, mitochondrial OS=Frankliniella occidentalis OX=133901 GN=LOC113207095 PE=3 SV=1	LOC113207095	3	0.31389	6	1	LQHTPK(1)EDLHTQQR	1.22222e-05	98.676	1	0.000772371	68.283	1	7.13634e-17	133.47	3
	A0A6J1SL60	309	K	probable cytochrome P450 12a5, mitochondrial OS=Frankliniella occidentalis OX=133901 GN=LOC113207095 PE=3 SV=1	LOC113207095	2	-0.39937	3	1	YVNK(1)AMER	0.0115277	55.064	1	0.0224434	42.348	1	0.0165191	48.423	3
	A0A6J1SL56	175	K	60S ribosomal protein L7 OS=Frankliniella occidentalis OX=133901 GN=LOC113208953 PE=3 SV=1	LOC113208953	2	0.43555	4	1	GFAK(1)VNHQR	0.000364854	100.02	1	0.00105019	89.698	1	1.32459e-05	122.52	3
	A0A6J1SLF5	57	K	Sepiapterin reductase OS=Frankliniella occidentalis OX=133901 GN=LOC113208801 PE=3 SV=1	LOC113208801	2	0.72802	3	1	NSQGLQETK(1)R	2.46483e-08	127.83	1	0.00021352	87.568	1	0.0277289	42.031	3
	A0A6J1SLM3	140	K	40S ribosomal protein S9 OS=Frankliniella occidentalis OX=133901 GN=LOC113209073 PE=3 SV=1	LOC113209073	2	0.25766	3	1	K(1)QVVNIPSFVVR	0.00156522	66.393	1	0.00119159	69.03	1	0.00368105	60.157	3
	A0A6J1SLM3	156	K	40S ribosomal protein S9 OS=Frankliniella occidentalis OX=133901 GN=LOC113209073 PE=3 SV=1	LOC113209073	3	-0.21616	3	1	LDSQK(1)HIDFSLK	4.33701e-05	84.365	1	0.000408642	70.089	1	3.01999e-05	85.554	3
	A0A6J1SLM3	117	K	40S ribosomal protein S9 OS=Frankliniella occidentalis OX=133901 GN=LOC113209073 PE=3 SV=1	LOC113209073	2	-0.87411	3	1	LQTQVFK(1)LGLAK	0.00200043	62.694	1	0.00363007	56.205	1	0.00798685	48.568	3
	A0A6J1SLM3	94	K	40S ribosomal protein S9 OS=Frankliniella occidentalis OX=133901 GN=LOC113209073 PE=3 SV=1	LOC113209073	2	0.37363	3	1	MK(1)LDYVLGLK	0.000610457	78.342	1	0.0102191	47.302	1	0.0173665	40.496	3
	A0A6J1SLR2	15	K	5-aminoimidazole-4-carboxamide ribonucleotide formyltransferase OS=Frankliniella occidentalis OX=133901 GN=LOC113208865 PE=3 SV=1	LOC113208865	2	1.2736	3	1	LALLSVSDK(1)K	0.00690588	61.344	1	0.0115456	54.259	1	0.00631802	62.466	3
	A0A6J1SLR2	395	K	5-aminoimidazole-4-carboxamide ribonucleotide formyltransferase OS=Frankliniella occidentalis OX=133901 GN=LOC113208865 PE=3 SV=1	LOC113208865	2	-1.1215	3	1	NNAK(1)IDGGLFK	0.000694817	73.9	1	0.0199268	40.861	1	0.015918	43.502	3
	A0A6J1SIE8	36	K	alpha-actinin, sarcomeric isoform X2 OS=Frankliniella occidentalis OX=133901 GN=LOC113207941 PE=3 SV=1	LOC113207941	2	1.0784	3	1	EGLLDPAWEK(1)QQK	3.94604e-11	115.12	1	0.0010524	66.004	1	9.75518e-08	100.22	3
	A0A6J1SLM3	67	K	40S ribosomal protein S9 OS=Frankliniella occidentalis OX=133901 GN=LOC113209073 PE=3 SV=1	LOC113209073	2	2.3231	3	1	ELLTLEEK(1)DQR	2.68971e-10	129.82	1	1.85143e-05	91.961	1	0.0109224	47.712	3
	A0A6J1SIE8	94	K	alpha-actinin, sarcomeric isoform X2 OS=Frankliniella occidentalis OX=133901 GN=LOC113207941 PE=3 SV=1	LOC113207941	3	0.36784	7	1	FHK(1)IANVNK	0.00155437	76.221	1	5.08146e-05	113.71	1	0.000705975	94.309	3
	A0A6J1SL56	253	K	60S ribosomal protein L7 OS=Frankliniella occidentalis OX=133901 GN=LOC113208953 PE=3 SV=1	LOC113208953	2	0.027354	3	1	EDK(1)INELLR	3.66822e-05	116.03	1	0.000431575	98.048	1	0.00147529	84.169	3
	A0A6J1SJN9	52	K	alpha-tocopherol transfer protein isoform X3 OS=Frankliniella occidentalis OX=133901 GN=LOC113208620 PE=4 SV=1	LOC113208620	2	-0.47838	4	1	EVALK(1)ELR	0.00736865	67.897	1	0.0216409	47.603	1	0.0216409	47.603	3
	A0A6J1RVA6	117	K	14-3-3 protein zeta isoform X1 OS=Frankliniella occidentalis OX=133901 GN=LOC113202324 PE=3 SV=1	LOC113202324	2	0.1616	6	1	ASNAESK(1)VFYLK	9.68089e-08	104.24	1	3.12896e-05	86.772	1	0.000845206	69.03	3
	A0A6J1RVA6	5	K	14-3-3 protein zeta isoform X1 OS=Frankliniella occidentalis OX=133901 GN=LOC113202324 PE=3 SV=1	LOC113202324	2	-1.0542	3	1	SVDK(1)EELVQR	1.58718e-09	129.89	1	2.08368e-05	96.229	1	0.0023877	60.255	3
	A0A6J1RVA6	161	K	14-3-3 protein zeta isoform X1 OS=Frankliniella occidentalis OX=133901 GN=LOC113202324 PE=3 SV=1	LOC113202324	3	-0.46092	7	1	AK(1)MQPTHPIR	0.00015055	83.862	1	0.00201823	60.102	1	0.0011854	67.334	3
	A0A6J1RVA6	159	K	14-3-3 protein zeta isoform X1 OS=Frankliniella occidentalis OX=133901 GN=LOC113202324 PE=3 SV=1	LOC113202324	2	-1.7936	5	1	AYQDAFEISK(1)AK	1.28149e-07	102.87	1	7.50887e-06	92.856	1	3.84301e-06	95.417	3
	A0A6J1S7V1	33	K	putative ATP synthase subunit f, mitochondrial OS=Frankliniella occidentalis OX=133901 GN=LOC113205633 PE=3 SV=1	LOC113205633	2	-0.16363	5	1	FYGK(1)PDTALSQVK	0.000248554	77.894	1	0.000120551	83.204	1	0.000785599	69.03	3
	A0A6J1S7V1	20	K	putative ATP synthase subunit f, mitochondrial OS=Frankliniella occidentalis OX=133901 GN=LOC113205633 PE=3 SV=1	LOC113205633	4	-0.079407	5	1	IGDYPSHYNQK(1)VHGPYDPAR	1.65691e-08	97.271	1	9.72113e-08	93.776	1	0.00260655	42.639	3
	A0A6J1S7V1	74	K	putative ATP synthase subunit f, mitochondrial OS=Frankliniella occidentalis OX=133901 GN=LOC113205633 PE=3 SV=1	LOC113205633	2	0.29795	6	1	QK(1)YVLPIR	0.00194233	99.815	1	0.00194233	99.815	1	0.00682531	70.056	3
	A0A6J1SL56	48	K	60S ribosomal protein L7 OS=Frankliniella occidentalis OX=133901 GN=LOC113208953 PE=3 SV=1	LOC113208953	2	-0.086	5	1	ASLVK(1)AALK	0.000815819	92.838	1	0.000223088	104.2	1	0.000755287	93.649	3
	A0A6J1S7V1	112	K	putative ATP synthase subunit f, mitochondrial OS=Frankliniella occidentalis OX=133901 GN=LOC113205633 PE=3 SV=1	LOC113205633	3	-0.16407	3	1	YWDHANYK(1)YH	0.00134075	68.657	1	0.00455529	53.756	1	0.00411174	54.982	3
	A0A6J1S8P1	8	K	V-type proton ATPase subunit F OS=Frankliniella occidentalis OX=133901 GN=LOC113205858 PE=3 SV=1	LOC113205858	2	-0.36543	3	1	ALHSAAK(1)GK	0.00164611	69.275	1	0.00283459	61.56	1	0.00356835	57.55	3
	A0A6J1SHT1	29	K	Serine/threonine-protein phosphatase OS=Frankliniella occidentalis OX=133901 GN=LOC113208115 PE=3 SV=1	LOC113208115	3	-0.50348	3	1	GCRPGK(1)TVQMSEAEVR	0.000500252	70.451	1	0.000366295	73.252	1	4.35218e-06	92.773	3
	A0A6J1SIR5	7	K	40S ribosomal protein S20 OS=Frankliniella occidentalis OX=133901 GN=LOC113206564 PE=3 SV=1	LOC113206564	3	0.94031	3	0.999463	STATYK(0.999)DPEK(0.001)PVEQALIHR	0.000114425	86.8	0.998591	5.65189e-08	104.88	0.992705	2.04059e-05	91.317	3
	A0A6J1SIR5	45	K	40S ribosomal protein S20 OS=Frankliniella occidentalis OX=133901 GN=LOC113206564 PE=3 SV=1	LOC113206564	2	0.13583	3	1	VCTDLINGAK(1)K	0.0110773	49.081	1	0.0137105	49.448	1	0.020171	44.564	3
	A0A6J1SJL9	46	K	60S ribosomal protein L11 OS=Frankliniella occidentalis OX=133901 GN=LOC113208398 PE=3 SV=1	LOC113208398	2	-0.36638	4	1	AAK(1)VLEQLTGQQPVFSK	2.23728e-15	124.63	1	0.000423012	74.732	1	7.8348e-06	90.385	3
	A0A6J1SJL9	60	K	60S ribosomal protein L11 OS=Frankliniella occidentalis OX=133901 GN=LOC113208398 PE=3 SV=1	LOC113208398	2	0.075102	3	1	VLEQLTGQQPVFSK(1)AR	5.23959e-21	138.91	1	3.61881e-11	114.63	1	1.43576e-05	89.358	3
	A0A6J1SJL9	186	K	60S ribosomal protein L11 OS=Frankliniella occidentalis OX=133901 GN=LOC113208398 PE=3 SV=1	LOC113208398	2	0.037744	4	1	YDGIILPGK(1)K	0.0105373	55.314	1	0.00899905	57.347	1	0.00531886	64.374	3
	A0A6J1S288	326	K	S-(hydroxymethyl)glutathione dehydrogenase OS=Frankliniella occidentalis OX=133901 GN=LOC113203041 PE=3 SV=1	LOC113203041	2	0.0077184	3	1	GTAFGGWK(1)SR	0.00530283	60.255	1	0.0102047	51.286	1	0.0102279	51.252	3
	A0A6J1RY87	94	K	thioredoxin reductase 1, mitochondrial isoform X2 OS=Frankliniella occidentalis OX=133901 GN=LOC113201828 PE=3 SV=1	LOC113201828	2	-0.23722	3	1	K(1)SISLDWAK	0.00700756	64.82	1	0.00430148	72.2	1	0.00279813	77.662	3
	A0A6J1SIE8	200	K	alpha-actinin, sarcomeric isoform X2 OS=Frankliniella occidentalis OX=133901 GN=LOC113207941 PE=3 SV=1	LOC113207941	3	-0.3938	3	1	HRPDLIDYSK(1)LSK	7.2214e-14	127.32	1	0.000985481	60.196	1	3.50139e-08	102.52	3
	A0A6J1SIE8	403	K	alpha-actinin, sarcomeric isoform X2 OS=Frankliniella occidentalis OX=133901 GN=LOC113207941 PE=3 SV=1	LOC113207941	3	0.24137	7	1	LEHLAQK(1)FK	0.000160832	101.9	1	7.42031e-05	106.68	1	0.000512683	90.906	3
	A0A6J1S871	229	K	Vesicle-fusing ATPase OS=Frankliniella occidentalis OX=133901 GN=LOC113205725 PE=4 SV=1	LOC113205725	3	0.26994	4	0.999999	HPSLFK(1)AIGVKPPR	0.000173524	79.089	0.999999	9.52425e-05	83.204	0.999998	0.000209745	77.185	3
	A0A6J1SPR4	333	K	Fructose-bisphosphate aldolase OS=Frankliniella occidentalis OX=133901 GN=LOC113208513 PE=3 SV=1	LOC113208513	2	0.41678	3	1	AK(1)ANSLACQGK	0.00143808	67.385	1	0.008457	51.286	1	0.00435559	58.132	3
	A0A6J1SS56	230	K	Fructose-bisphosphate aldolase OS=Frankliniella occidentalis OX=133901 GN=LOC113208513 PE=3 SV=1	LOC113208513	4	-0.74259	9	1	ALNDHHVYLEGTLLK(1)PNMVTPGQSCPK	8.23518e-16	101.66	1	9.43047e-16	100.7	1	1.5422e-10	80.664	3
	A0A6J1SS56	243	K	Fructose-bisphosphate aldolase OS=Frankliniella occidentalis OX=133901 GN=LOC113208513 PE=3 SV=1	LOC113208513	3	-0.31478	5	1	K(1)ATAQEIACATVTALNR	2.7488e-39	167.28	1	4.09101e-39	165.66	1	2.12714e-08	100.04	3
	A0A6J1SS56	317	K	Fructose-bisphosphate aldolase OS=Frankliniella occidentalis OX=133901 GN=LOC113208513 PE=3 SV=1	LOC113208513	2	0.21271	4	1	AWGGK(1)DETVAAGQNELLK	1.89653e-40	169.58	1	1.14051e-05	86.8	1	1.71815e-39	161.35	3
	A0A6J1SS56	147	K	Fructose-bisphosphate aldolase OS=Frankliniella occidentalis OX=133901 GN=LOC113208513 PE=3 SV=1	LOC113208513	2	-0.47162	15	1	DGCHFAK(1)WR	1.20765e-05	118.33	1	0.0015946	82.645	1	0.00429724	80.688	3
	A0A6J1SS56	293	K	Fructose-bisphosphate aldolase OS=Frankliniella occidentalis OX=133901 GN=LOC113208513 PE=3 SV=1	LOC113208513	3	-0.63703	3	0.779281	FNGK(0.852)K(0.148)PWPLTFSYGR	0.000893017	60.489	0.836612	0.00196678	50.04	0.852396	0.00102497	56.514	3
	A0A6J1S871	503	K	Vesicle-fusing ATPase OS=Frankliniella occidentalis OX=133901 GN=LOC113205725 PE=4 SV=1	LOC113205725	2	0.51564	6	1	FLK(1)FGMQPSR	0.0111366	45.829	1	0.0040512	63.624	1	0.00800009	52.247	3
	A0A6J1SS56	42	K	Fructose-bisphosphate aldolase OS=Frankliniella occidentalis OX=133901 GN=LOC113208513 PE=3 SV=1	LOC113208513	2	-0.16155	6	1	GILAADESTSTMGK(1)R	1.31011e-10	109.83	1	0.000296641	82.651	1	0.00681514	44.925	3
	A0A6J1SS56	18	K	Fructose-bisphosphate aldolase OS=Frankliniella occidentalis OX=133901 GN=LOC113208513 PE=3 SV=1	LOC113208513	2	-0.31279	6	1	K(1)IAQAIVAPGK	6.15262e-13	145.46	1	3.89295e-05	88.596	1	0.000355072	79.659	3
	A0A6J1SS56	333	K	Fructose-bisphosphate aldolase OS=Frankliniella occidentalis OX=133901 GN=LOC113208513 PE=3 SV=1	LOC113208513	2	-0.084615	5	1	AK(1)ANGDAALGK	1.17437e-05	94.465	1	0.00365699	60.255	1	0.00329868	61.344	3
	A0A6J1SS56	359	K	Fructose-bisphosphate aldolase OS=Frankliniella occidentalis OX=133901 GN=LOC113208513 PE=3 SV=1	LOC113208513	2	-0.69888	3	1	YAGGVAGAAGDSSLFIK(1)DHAY	1.49362e-08	89.011	1	1.6329e-08	88.176	1	0.000393572	55.453	3
	A0A6J1SQ54	50	K	V-type proton ATPase subunit D OS=Frankliniella occidentalis OX=133901 GN=LOC113208040 PE=3 SV=1	LOC113208040	2	0.24336	3	1	LILNK(1)IVETK	0.00448142	62.466	1	0.000682369	79.659	1	4.76844e-05	96.113	3
	A0A6J1SQ90	253	K	Glucose-6-phosphate isomerase OS=Frankliniella occidentalis OX=133901 GN=LOC113209585 PE=3 SV=1	LOC113209585	2	0.54852	3	1	VK(1)EFGIDEK	0.000912006	91.549	1	0.00149933	83.862	1	0.00221837	76.228	3
	A0A6J1SR61	12	K	ATP-citrate synthase OS=Frankliniella occidentalis OX=133901 GN=LOC113209811 PE=3 SV=1	LOC113209811	2	0.19608	5	1	EATGK(1)DLINK	1.99404e-05	100.38	1	0.000113456	90.697	1	0.000145955	88.021	3
	A0A6J1SR61	549	K	ATP-citrate synthase OS=Frankliniella occidentalis OX=133901 GN=LOC113209811 PE=3 SV=1	LOC113209811	2	0.73395	4	1	EILIPVYK(1)K	0.00191355	85.676	1	0.00364154	74.464	1	0.00617676	66.27	3
	A0A6J1SS56	140	K	Fructose-bisphosphate aldolase OS=Frankliniella occidentalis OX=133901 GN=LOC113208513 PE=3 SV=1	LOC113208513	2	-0.20875	3	1	K(1)DGCHFAK	0.00120031	113.74	1	0.00292677	98.055	1	1.76784e-07	139.98	3
	A0A6J1SIE8	441	K	alpha-actinin, sarcomeric isoform X2 OS=Frankliniella occidentalis OX=133901 GN=LOC113207941 PE=3 SV=1	LOC113207941	3	-0.43549	3	1	K(1)HEAFESDLAAHQDR	0.00340283	43.05	1	0.00385748	73.928	1	7.89954e-25	141.13	3
	A0A6J1S871	500	K	Vesicle-fusing ATPase OS=Frankliniella occidentalis OX=133901 GN=LOC113205725 PE=4 SV=1	LOC113205725	3	0.44433	6	1	ELQELVQYPVEHPDK(1)FLK	4.99597e-27	144.68	1	4.10135e-16	124.91	1	2.58413e-27	147.17	3
	A0A6J1SMY8	198	K	Methionine aminopeptidase 2 OS=Frankliniella occidentalis OX=133901 GN=LOC113209021 PE=3 SV=1	LOC113209021	2	-1.1802	7	1	LIK(1)EDGLK	0.00602214	97.813	1	0.00591735	73.665	1	0.0170091	52.482	3
	A0A6J1SIE8	677	K	alpha-actinin, sarcomeric isoform X2 OS=Frankliniella occidentalis OX=133901 GN=LOC113207941 PE=3 SV=1	LOC113207941	4	0.41117	4	1	LK(1)EYEQGVYAYKPHIEELEK	5.28345e-06	80.236	1	1.18049e-06	86.136	0.999993	0.000265613	56.882	3
	A0A6J1SIE8	436	K	alpha-actinin, sarcomeric isoform X2 OS=Frankliniella occidentalis OX=133901 GN=LOC113207941 PE=3 SV=1	LOC113207941	2	0.17479	4	1	LNELK(1)ALK	0.00181123	101.54	1	0.00487638	78.516	1	0.000376344	91.069	3
	A0A6J1SIE8	643	K	alpha-actinin, sarcomeric isoform X2 OS=Frankliniella occidentalis OX=133901 GN=LOC113207941 PE=3 SV=1	LOC113207941	2	0.52825	4	1	QFAEK(1)ANQVGPWIER	1.49404e-32	160.8	1	7.74721e-11	113.11	1	0.00173106	61.265	3
	A0A6J1SIE8	765	K	alpha-actinin, sarcomeric isoform X2 OS=Frankliniella occidentalis OX=133901 GN=LOC113207941 PE=3 SV=1	LOC113207941	3	0.10476	4	1	SSFNHFDK(1)NR	0.000315653	81.017	1	0.0072356	46.352	1	0.000380823	79.201	3
	A0A6J1SIE8	272	K	alpha-actinin, sarcomeric isoform X2 OS=Frankliniella occidentalis OX=133901 GN=LOC113207941 PE=3 SV=1	LOC113207941	2	0.060912	11	1	VLK(1)VNQENER	5.63625e-07	115.57	1	1.57851e-06	108.47	1	1.36863e-05	103.08	3
	A0A6J1SIE8	607	K	alpha-actinin, sarcomeric isoform X2 OS=Frankliniella occidentalis OX=133901 GN=LOC113207941 PE=3 SV=1	LOC113207941	3	-0.27829	5	1	YQVPGGLENPYTTLTAHDLTK(1)K	9.85133e-12	101.6	1	3.41528e-09	89.663	1	3.74051e-09	88.872	3
	A0A6J1SMH6	154	K	40S ribosomal protein S7 OS=Frankliniella occidentalis OX=133901 GN=LOC113207959 PE=3 SV=1	LOC113207959	3	-0.071901	3	1	LDGSQLIK(1)VHLDK	4.41293e-17	133.88	1	0.00310963	49.298	1	0.00271834	50.897	3
	A0A6J1S871	694	K	Vesicle-fusing ATPase OS=Frankliniella occidentalis OX=133901 GN=LOC113205725 PE=4 SV=1	LOC113205725	2	-0.67083	3	1	ACK(1)LAIR	0.0157777	64.757	1	0.0174539	62.717	1	0.00813713	81.297	3
	A0A6J1SMH6	159	K	40S ribosomal protein S7 OS=Frankliniella occidentalis OX=133901 GN=LOC113207959 PE=3 SV=1	LOC113207959	3	0.18208	3	1	VHLDK(1)NQQTNIEHK	8.24318e-08	100.11	1	5.35478e-76	227.92	1	0.000237204	76.868	3
	A0A6J1SMH6	177	K	40S ribosomal protein S7 OS=Frankliniella occidentalis OX=133901 GN=LOC113207959 PE=3 SV=1	LOC113207959	2	-0.07228	3	1	VDTFASVYK(1)K	0.00291133	70.942	1	0.0137063	51.998	1	0.0137063	51.998	3
	A0A6J1SMH6	146	K	40S ribosomal protein S7 OS=Frankliniella occidentalis OX=133901 GN=LOC113207959 PE=3 SV=1	LOC113207959	2	-0.14732	3	1	VK(1)LDGSQLIK	0.00089734	76.927	1	0.000682369	79.659	1	0.00783375	54.784	3
	A0A6J1SMJ7	39	K	40S ribosomal protein S13 OS=Frankliniella occidentalis OX=133901 GN=LOC113207411 PE=3 SV=1	LOC113207411	2	-0.69666	3	1	DQIQK(1)LAK	0.00492391	78.113	1	0.0183596	51.059	1	0.00788582	66.351	3
	A0A6J1SMJ7	93	K	40S ribosomal protein S13 OS=Frankliniella occidentalis OX=133901 GN=LOC113207411 PE=3 SV=1	LOC113207411	2	-0.64576	3	1	EDLYYLIK(1)K	0.00299602	76.679	1	0.00317525	76.064	1	0.00317525	76.064	3
	A0A6J1SMJ7	70	K	40S ribosomal protein S13 OS=Frankliniella occidentalis OX=133901 GN=LOC113207411 PE=3 SV=1	LOC113207411	2	-0.16786	3	1	FVTGSK(1)ILR	0.00320608	71.451	1	0.00938697	54.982	1	0.000888312	91.867	3
	A0A6J1SMJ7	43	K	40S ribosomal protein S13 OS=Frankliniella occidentalis OX=133901 GN=LOC113207411 PE=3 SV=1	LOC113207411	2	-0.068258	3	1	K(1)GLTPSQIGVILR	7.03702e-06	94.688	1	9.73152e-11	112.44	1	0.00169715	65.043	3
	A0A6J1SMJ7	34	K	40S ribosomal protein S13 OS=Frankliniella occidentalis OX=133901 GN=LOC113207411 PE=3 SV=1	LOC113207411	2	0.76063	6	1	LTPDDVK(1)DQIQK	3.12896e-05	86.772	1	0.000765224	70.089	1	0.00469252	54.343	3
	A0A6J1SMH6	73	K	40S ribosomal protein S7 OS=Frankliniella occidentalis OX=133901 GN=LOC113207959 PE=3 SV=1	LOC113207959	2	0.52064	5	1	LFQK(1)IQTR	0.00144068	106.42	1	0.00248963	95.502	1	0.00425584	83.783	3
	A0A6J1S5W8	105	K	40S ribosomal protein S27a OS=Frankliniella occidentalis OX=133901 GN=LOC113203885 PE=3 SV=1	LOC113203885	2	-0.28316	3	1	YYK(1)VDENGK	0.0051353	63.426	1	0.00347652	70.056	1	0.00579411	61.78	3
	A0A6J1RQW8	1461	K	myosin heavy chain, muscle isoform X14 OS=Frankliniella occidentalis OX=133901 GN=LOC113201709 PE=3 SV=1	LOC113201709	2	0.23939	4	1	IIGEWK(1)LK	0.00641374	71.692	1	0.0170091	52.482	1	0.0296175	41.448	3
	A0A6J1S548	70	K	ATP synthase subunit e, mitochondrial OS=Frankliniella occidentalis OX=133901 GN=LOC113203720 PE=3 SV=1	LOC113203720	2	-1.3691	6	1	LQK(1)AELADLEK	1.58591e-06	101.56	1	0.000222932	80.69	1	0.000222932	80.69	3
	A0A6J1SUD0	222	K	tropomyosin isoform X8 OS=Frankliniella occidentalis OX=133901 GN=LOC113209560 PE=3 SV=1	LOC113209560	2	-0.91045	3	1	EEEYK(1)QQIK	3.56734e-13	121.09	1	7.51431e-05	109.71	1	1.59183e-05	121.09	3
	A0A6J1SUD0	264	K	tropomyosin isoform X8 OS=Frankliniella occidentalis OX=133901 GN=LOC113209560 PE=3 SV=1	LOC113209560	2	-0.78963	6	1	LEDELVHEK(1)EK	5.85494e-15	121.13	1	2.76241e-09	126.12	1	0.000787021	63.682	3
	A0A6J1SUD0	49	K	tropomyosin isoform X8 OS=Frankliniella occidentalis OX=133901 GN=LOC113209560 PE=3 SV=1	LOC113209560	3	0.62193	5	1	K(1)IQAIENDLDQTQEQLTQVSAK	1.04606e-45	165.1	1	8.49795e-15	108.96	1	1.78913e-07	83.395	3
	A0A6J1SUD0	112	K	tropomyosin isoform X8 OS=Frankliniella occidentalis OX=133901 GN=LOC113209560 PE=3 SV=1	LOC113209560	3	-1.139	4	1	LATATAK(1)LAEASQAADESER	4.11458e-28	141.64	1	4.474e-06	82.609	1	4.35306e-13	113.73	3
	A0A6J1SUD0	149	K	tropomyosin isoform X8 OS=Frankliniella occidentalis OX=133901 GN=LOC113209560 PE=3 SV=1	LOC113209560	2	-0.40313	3	1	MDALENQLK(1)EAR	1.88686e-07	100.22	1	0.000105302	83.204	1	0.000313401	76.073	3
	A0A6J1SUD0	213	K	tropomyosin isoform X8 OS=Frankliniella occidentalis OX=133901 GN=LOC113209560 PE=3 SV=1	LOC113209560	2	-0.34601	5	1	SLEVSEEK(1)ANQR	2.15641e-23	164.04	1	3.73267e-09	108.56	1	4.59005e-11	119.39	3
	A0A6J1SUD0	248	K	tropomyosin isoform X8 OS=Frankliniella occidentalis OX=133901 GN=LOC113209560 PE=3 SV=1	LOC113209560	2	0.85952	3	1	SVQK(1)LQK	0.00328733	110.81	1	0.0132071	68.787	1	0.00947844	77.058	3
	A0A6J1SUD0	205	K	tropomyosin isoform X8 OS=Frankliniella occidentalis OX=133901 GN=LOC113209560 PE=3 SV=1	LOC113209560	2	0.055155	4	1	VVGNNLK(1)SLEVSEEK	5.00385e-15	125.67	1	0.00426119	48.899	1	0.00105473	70.197	3
	A0A6J1SUG6	156	K	T-complex protein 1 subunit eta OS=Frankliniella occidentalis OX=133901 GN=LOC113210644 PE=3 SV=1	LOC113210644	2	-0.63161	3	1	ALLEK(1)CAATSLSSK	0.000131023	84.759	1	0.000131253	84.753	1	0.00172695	61.409	3
	A0A6J1SUN5	69	K	14-3-3 protein epsilon isoform X2 OS=Frankliniella occidentalis OX=133901 GN=LOC113210698 PE=3 SV=1	LOC113210698	2	0.21907	5	1	IISSIEQK(1)EENK	5.92684e-10	117.2	1	3.84301e-06	95.417	1	1.94302e-06	96.745	3
	A0A6J1SUN5	142	K	14-3-3 protein epsilon isoform X2 OS=Frankliniella occidentalis OX=133901 GN=LOC113210698 PE=3 SV=1	LOC113210698	2	0.3291	4	1	K(1)EAAENSLVAYK	3.92438e-13	136.3	1	1.55194e-05	90.412	1	4.32135e-05	86.803	3
	A0A6J1SUN5	91	K	14-3-3 protein epsilon isoform X2 OS=Frankliniella occidentalis OX=133901 GN=LOC113210698 PE=3 SV=1	LOC113210698	2	-0.59916	4	1	SQVEK(1)ELR	0.00926128	63.816	1	0.0255571	44.318	1	0.0211774	48.091	3
	A0A6J1SWG5	253	K	Eukaryotic translation initiation factor 2 subunit 1 OS=Frankliniella occidentalis OX=133901 GN=LOC113211138 PE=3 SV=1	LOC113211138	2	-0.84827	3	1	ALNIAIEK(1)IK	0.00237637	69.346	1	0.000131983	89.171	1	0.00448142	62.466	3
	A0A6J1T766	155	K	mitochondrial glutamate carrier 1-like OS=Frankliniella occidentalis OX=133901 GN=LOC113212112 PE=3 SV=1	LOC113212112	2	1.5781	4	1	VAAAAK(1)LAGK	0.000613156	80.688	1	0.0022432	70.028	1	0.0022432	70.028	3
	A0A6J1SWI7	42	K	uncharacterized protein LOC113211191 OS=Frankliniella occidentalis OX=133901 GN=LOC113211191 PE=4 SV=1	LOC113211191	2	-0.58125	3	1	ALALK(1)HTK	0.0273042	43.083	1	0.0146361	54.982	1	0.023629	45.68	3
	A0A6J1SUD0	38	K	tropomyosin isoform X8 OS=Frankliniella occidentalis OX=133901 GN=LOC113209560 PE=3 SV=1	LOC113209560	2	-0.080377	3	1	AEK(1)AEEDAR	0.00398075	67.704	1	0.0283788	43.308	1	0.0126234	50.353	3
	A0A6J1SUA2	184	K	glutathione S-transferase-like OS=Frankliniella occidentalis OX=133901 GN=LOC113208988 PE=4 SV=1	LOC113208988	2	-0.10469	4	1	VK(1)DAVFNNPSVK	0.00015184	80.96	1	0.00015184	80.96	1	0.000105302	83.204	3
	A0A6J1SU78	56	K	Small nuclear ribonucleoprotein G OS=Frankliniella occidentalis OX=133901 GN=LOC113210577 PE=3 SV=1	LOC113210577	2	-1.0743	3	1	K(1)DIGMVVIR	0.0293276	42.336	1	0.016887	51.276	1	0.0177968	50.353	3
	A0A6J1SU74	112	K	40S ribosomal protein S3a OS=Frankliniella occidentalis OX=133901 GN=LOC113210575 PE=3 SV=1	LOC113210575	3	-1.8262	4	1	NVLTNFHGMDLTTDK(1)LR	1.958e-05	86.367	1	7.23e-12	116.06	1	0.000707705	62.94	3
	A0A6J1T6P7	106	K	40S ribosomal protein S14a OS=Frankliniella occidentalis OX=133901 GN=LOC113211970 PE=3 SV=1	LOC113211970	2	0.086783	4	1	TK(1)TPGPGAQSALR	0.00141671	63.691	1	0.000367013	75.589	1	5.98754e-06	94.023	3
	A0A6J1T258	405	K	far upstream element-binding protein 2 isoform X2 OS=Frankliniella occidentalis OX=133901 GN=LOC113212991 PE=4 SV=1	LOC113212991	3	0.19945	4	1	RPNNNPTEK(1)IILIR	1.8539e-06	96.464	1	2.9507e-08	105.19	1	6.06941e-11	111.12	3
	A0A6J1T1L3	100	K	Translationally-controlled tumor protein homolog OS=Frankliniella occidentalis OX=133901 GN=LOC113212417 PE=3 SV=1	LOC113212417	2	0.27222	4	1	LVEK(1)LQER	0.00423641	83.948	1	0.00578951	74.173	1	0.00849718	65.224	3
	A0A6J1T0X7	212	K	40S ribosomal protein SA OS=Frankliniella occidentalis OX=133901 GN=LOC113210520 PE=3 SV=1	LOC113210520	2	-0.41523	3	1	DPEEAEK(1)EEQAAK	5.54011e-23	153.81	1	1.11572e-06	97.273	1	4.90844e-07	97.69	3
	A0A6J1T0L0	166	K	omega-amidase NIT2 OS=Frankliniella occidentalis OX=133901 GN=LOC113212535 PE=4 SV=1	LOC113212535	2	-0.21357	3	1	FAEMAK(1)LYCK	4.49111e-05	96.342	1	0.000195654	86.898	1	0.00103377	76.228	3
	A0A6J1ST61	113	K	60S ribosomal protein L23 OS=Frankliniella occidentalis OX=133901 GN=LOC113208753 PE=3 SV=1	LOC113208753	2	0.81595	5	1	GEMK(1)GSAITGPVAK	3.22425e-07	88.561	1	3.93862e-08	76.759	1	2.6576e-07	74.789	3
	A0A6J1STB9	328	K	Malate dehydrogenase OS=Frankliniella occidentalis OX=133901 GN=LOC113208789 PE=3 SV=1	LOC113208789	2	-0.28323	5	1	AAIPELK(1)K	0.0156423	60.436	1	0.0201147	55.37	1	0.0236665	52.716	3
	A0A6J1SWI7	311	K	uncharacterized protein LOC113211191 OS=Frankliniella occidentalis OX=133901 GN=LOC113211191 PE=4 SV=1	LOC113211191	2	0.28464	4	1	MSISPYEVYK(1)K	2.42545e-06	100.93	1	0.00236636	66.267	1	2.6102e-05	91.961	3
	A0A6J1STB9	91	K	Malate dehydrogenase OS=Frankliniella occidentalis OX=133901 GN=LOC113208789 PE=3 SV=1	LOC113208789	2	0.039699	6	1	ASNGPEQLK(1)DSLK	0.00015189	81.904	1	6.73465e-08	102.73	1	0.000539176	72.891	3
	A0A6J1STB9	340	K	Malate dehydrogenase OS=Frankliniella occidentalis OX=133901 GN=LOC113208789 PE=3 SV=1	LOC113208789	2	-0.031168	5	1	GEDFVNK(1)K	0.00586961	84.568	1	0.0255004	51.346	1	0.0255004	51.346	3
	A0A6J1STB9	333	K	Malate dehydrogenase OS=Frankliniella occidentalis OX=133901 GN=LOC113208789 PE=3 SV=1	LOC113208789	2	0.10852	6	1	NIQK(1)GEDFVNK	0.000334118	77.062	1	4.91353e-06	99.752	1	0.00103236	70.942	3
	A0A6J1STB9	224	K	Malate dehydrogenase OS=Frankliniella occidentalis OX=133901 GN=LOC113208789 PE=3 SV=1	LOC113208789	2	0.069306	9	1	PSVDFPK(1)DQLK	1.55367e-13	148.28	1	1.79148e-10	133.05	1	5.6209e-09	122.7	3
	A0A6J1SU74	186	K	40S ribosomal protein S3a OS=Frankliniella occidentalis OX=133901 GN=LOC113210575 PE=3 SV=1	LOC113210575	2	-0.9306	4	1	DVTSSDLK(1)EVVNK	0.000174654	80.96	1	0.000603799	71.879	1	0.000603799	71.879	3
	A0A6J1SU74	191	K	40S ribosomal protein S3a OS=Frankliniella occidentalis OX=133901 GN=LOC113210575 PE=3 SV=1	LOC113210575	2	-0.21883	4	1	EVVNK(1)LLPDSIAK	1.11572e-06	97.273	1	0.000137139	82.515	1	0.000174654	80.96	3
	A0A6J1SU74	199	K	40S ribosomal protein S3a OS=Frankliniella occidentalis OX=133901 GN=LOC113210575 PE=3 SV=1	LOC113210575	2	2.4993	3	1	LLPDSIAK(1)DIEK	0.000923221	67.997	1	0.00665828	50.897	1	0.00665828	50.897	3
	A0A6J1SU74	63	K	40S ribosomal protein S3a OS=Frankliniella occidentalis OX=133901 GN=LOC113210575 PE=3 SV=1	LOC113210575	2	-0.04355	3	1	IASEGLK(1)HR	0.000403336	93.649	1	0.00079044	93.178	1	0.00456963	64.841	3
	A0A6J1STB9	228	K	Malate dehydrogenase OS=Frankliniella occidentalis OX=133901 GN=LOC113208789 PE=3 SV=1	LOC113208789	2	0.13628	7	1	DQLK(1)ALTER	0.00250509	74.841	1	0.00405729	67.334	1	0.00250509	74.841	3
	A0A6J1SWI7	163	K	uncharacterized protein LOC113211191 OS=Frankliniella occidentalis OX=133901 GN=LOC113211191 PE=4 SV=1	LOC113211191	2	0.56167	3	1	VPADQVYK(1)LPK	0.000151806	83.226	1	0.00972493	49.448	1	0.00333447	61.235	3
	A0A6J1S5W8	102	K	40S ribosomal protein S27a OS=Frankliniella occidentalis OX=133901 GN=LOC113203885 PE=3 SV=1	LOC113203885	2	0.45298	5	1	LAVLK(1)YYK	0.00803669	66.073	1	0.0167868	52.716	1	0.00803669	66.073	3
	A0A6J1SXT3	219	K	60S ribosomal protein L7a OS=Frankliniella occidentalis OX=133901 GN=LOC113211551 PE=3 SV=1	LOC113211551	2	0.42984	3	1	SQFVK(1)LVESIK	1.19142e-05	94.402	1	0.00253562	63.662	1	0.00337553	61.11	3
	A0A6J1T051	451	K	Acetyl-CoA C-myristoyltransferase OS=Frankliniella occidentalis OX=133901 GN=LOC113212065 PE=3 SV=1	LOC113212065	2	0.73988	5	1	GTYGFK(1)VK	0.0167868	52.716	1	0.014115	55.531	1	0.0167868	52.716	3
	A0A6J1T0A3	658	K	peroxisomal multifunctional enzyme type 2 OS=Frankliniella occidentalis OX=133901 GN=LOC113212460 PE=3 SV=1	LOC113212460	2	-0.2159	5	1	LYK(1)GDAEPGVK	0.00143808	67.385	1	0.00506419	56.205	1	0.00711109	53.237	3
	A0A6J1T0A3	627	K	peroxisomal multifunctional enzyme type 2 OS=Frankliniella occidentalis OX=133901 GN=LOC113212460 PE=3 SV=1	LOC113212460	2	0.62582	3	1	MEADPATAK(1)K	5.8876e-06	106.62	1	0.00413213	64.103	1	0.00270371	68.536	3
	A0A6J1T0A3	652	K	peroxisomal multifunctional enzyme type 2 OS=Frankliniella occidentalis OX=133901 GN=LOC113212460 PE=3 SV=1	LOC113212460	2	-0.98809	3	1	WVVDLK(1)QCK	0.0031724	71.614	1	0.0194459	43.308	1	0.0111295	52.49	3
	A0A6J1SWT5	38	K	tropomyosin-1 isoform X2 OS=Frankliniella occidentalis OX=133901 GN=LOC113209557 PE=3 SV=1	LOC113209557	2	0.47949	4	1	ADK(1)VLEDVR	0.00497052	64.82	1	0.0140705	48.284	1	0.00912754	55.353	3
	A0A6J1SWT5	244	K	tropomyosin-1 isoform X2 OS=Frankliniella occidentalis OX=133901 GN=LOC113209557 PE=3 SV=1	LOC113209557	2	-0.14045	6	1	AEFAEK(1)TVK	0.015637	51.436	1	0.00221837	76.228	1	0.0035002	70.028	3
	A0A6J1SWT5	76	K	tropomyosin-1 isoform X2 OS=Frankliniella occidentalis OX=133901 GN=LOC113209557 PE=3 SV=1	LOC113209557	2	-0.11703	3	1	EK(1)NLTNAESEVAALNR	0.00258212	54.281	1	0.000220411	81.346	1	0.0108756	40.493	3
	A0A6J1T051	479	K	Acetyl-CoA C-myristoyltransferase OS=Frankliniella occidentalis OX=133901 GN=LOC113212065 PE=3 SV=1	LOC113212065	2	-0.7744	3	1	GSVDFNSK(1)AK	0.000496958	82.417	1	0.0146485	45.433	1	0.015962	44.543	3
	A0A6J1SWT5	264	K	tropomyosin-1 isoform X2 OS=Frankliniella occidentalis OX=133901 GN=LOC113209557 PE=3 SV=1	LOC113209557	2	-1.2328	4	1	LEDELGINK(1)DR	0.000144024	80.632	1	0.000697242	66.387	1	0.000289304	78.324	3
	A0A6J1SWT5	91	K	tropomyosin-1 isoform X2 OS=Frankliniella occidentalis OX=133901 GN=LOC113209557 PE=3 SV=1	LOC113209557	2	-1.0816	7	1	K(1)VQMIEEDLER	9.32927e-08	111.94	1	5.13144e-10	128.85	1	0.000670953	75.819	3
	A0A6J1SWT5	251	K	tropomyosin-1 isoform X2 OS=Frankliniella occidentalis OX=133901 GN=LOC113209557 PE=3 SV=1	LOC113209557	3	0.4657	5	1	LQK(1)EVDRLEDELGINK	0.00328733	110.81	1	0.000755333	64.565	1	0.0037733	108.46	3
	A0A6J1SWT5	128	K	tropomyosin-1 isoform X2 OS=Frankliniella occidentalis OX=133901 GN=LOC113209557 PE=3 SV=1	LOC113209557	2	-1.2069	6	1	MCK(1)VLENR	0.00391564	86.67	1	0.00192699	100.02	1	0.00849718	65.224	3
	A0A6J1SWT5	149	K	tropomyosin-1 isoform X2 OS=Frankliniella occidentalis OX=133901 GN=LOC113209557 PE=3 SV=1	LOC113209557	2	-0.11125	6	1	MDQLTNQLK(1)EAR	8.25179e-08	91.62	1	6.67757e-10	116.51	1	1.98188e-05	72.891	3
	A0A6J1SWT5	226	K	tropomyosin-1 isoform X2 OS=Frankliniella occidentalis OX=133901 GN=LOC113209557 PE=3 SV=1	LOC113209557	2	-0.1424	6	1	QIK(1)TLTVR	0.0132683	56.432	1	0.0124939	57.859	1	0.00560147	74.92	3
	A0A6J1SWT5	112	K	tropomyosin-1 isoform X2 OS=Frankliniella occidentalis OX=133901 GN=LOC113209557 PE=3 SV=1	LOC113209557	3	-0.040735	5	1	SGTATTK(1)LAEASQAADEANR	3.25161e-07	90.464	1	0.00224763	48.286	1	5.8823e-06	84.166	3
	A0A6J1SWT5	213	K	tropomyosin-1 isoform X2 OS=Frankliniella occidentalis OX=133901 GN=LOC113209557 PE=3 SV=1	LOC113209557	2	-0.34601	5	1	SLEVSEEK(1)ANQR	2.15641e-23	164.04	1	3.73267e-09	108.56	1	4.59005e-11	119.39	3
	A0A6J1SWT5	49	K	tropomyosin-1 isoform X2 OS=Frankliniella occidentalis OX=133901 GN=LOC113209557 PE=3 SV=1	LOC113209557	2	-0.016068	4	1	K(1)LSQVEQDLSTTK	1.65709e-08	107.35	1	3.17813e-19	142.45	1	0.000117274	84.753	3
	A0A6J1T6L0	117	K	26S proteasome non-ATPase regulatory subunit 6 OS=Frankliniella occidentalis OX=133901 GN=LOC113213656 PE=3 SV=1	LOC113213656	2	2.677	3	1	IGEK(1)EGAISAFR	0.0100104	45.614	1	0.00927058	46.318	1	0.00738652	49.62	3
	A0A6J1T051	123	K	Acetyl-CoA C-myristoyltransferase OS=Frankliniella occidentalis OX=133901 GN=LOC113212065 PE=3 SV=1	LOC113212065	2	-0.48003	5	1	GSLSSK(1)FFDR	0.00253436	68.536	1	0.0108368	50.354	1	0.0105438	50.786	3
	A0A6J1SZV4	165	K	40S ribosomal protein S6 OS=Frankliniella occidentalis OX=133901 GN=LOC113210896 PE=3 SV=1	LOC113210896	2	0.072758	4	1	RPLPQK(1)EGK	0.00164586	82.261	1	0.0369386	83.862	1	0.0369386	83.862	3
	A0A6J1SYA9	211	K	Ribose-phosphate diphosphokinase OS=Frankliniella occidentalis OX=133901 GN=LOC113209888 PE=3 SV=1	LOC113209888	2	-2.2129	3	1	WIK(1)ENIAEWR	0.000870959	77.062	1	0.000121308	90.05	1	0.0023032	69.721	3
	A0A6J1SYC4	15	K	guanine nucleotide-binding protein G(I)/G(S)/G(T) subunit beta-1 OS=Frankliniella occidentalis OX=133901 GN=LOC113211925 PE=3 SV=1	LOC113211925	2	1.1496	4	1	QEAETLK(1)NAIR	1.81071e-05	92.112	1	0.000188443	81.92	1	0.000116645	84.479	3
	A0A6J1SZG9	47	K	60S ribosomal protein L35a OS=Frankliniella occidentalis OX=133901 GN=LOC113211907 PE=3 SV=1	LOC113211907	2	-0.07921	3	1	ATFTGYK(1)R	0.0119628	65.246	1	0.0324829	46.129	1	0.0170501	58.596	3
	A0A6J1SZG9	77	K	60S ribosomal protein L35a OS=Frankliniella occidentalis OX=133901 GN=LOC113211907 PE=3 SV=1	LOC113211907	2	-0.21911	3	1	ENVNFYVGK(1)K	0.00145744	76.228	1	0.00145744	76.228	1	0.00941781	56.548	3
	A0A6J1SZG9	27	K	60S ribosomal protein L35a OS=Frankliniella occidentalis OX=133901 GN=LOC113211907 PE=3 SV=1	LOC113211907	3	-0.1656	3	0.5	GDATVK(0.852)K(0.148)PHLK	0.00435311	50.95	0.852135	0.004237	51.286	0.750148	0.00165266	61.344	3
	A0A6J1SZG9	40	K	60S ribosomal protein L35a OS=Frankliniella occidentalis OX=133901 GN=LOC113211907 PE=3 SV=1	LOC113211907	2	-2.4645	3	1	LYAK(1)ATFTGYK	0.00926414	50.116	1	0.00400476	59.198	1	0.0181512	42.031	3
	A0A6J1SZG9	6	K	60S ribosomal protein L35a OS=Frankliniella occidentalis OX=133901 GN=LOC113211907 PE=3 SV=1	LOC113211907	2	1.0193	4	1	TVK(1)FDWQK	0.0172245	52.255	1	0.0208618	48.423	1	0.0311692	40.352	3
	A0A6J1T051	443	K	Acetyl-CoA C-myristoyltransferase OS=Frankliniella occidentalis OX=133901 GN=LOC113212065 PE=3 SV=1	LOC113212065	2	-0.2097	5	1	DNLIEK(1)FR	0.00379723	87.639	1	0.00149197	88.819	1	0.00046075	118.5	3
	A0A6J1SZR3	65	K	aldose reductase-like OS=Frankliniella occidentalis OX=133901 GN=LOC113211961 PE=4 SV=1	LOC113211961	2	0.53357	3	1	AK(1)IAEGVIK	0.00312999	73.233	1	0.0119737	53.751	1	0.00713265	58.433	3
	A0A6J1SZR3	150	K	aldose reductase-like OS=Frankliniella occidentalis OX=133901 GN=LOC113211961 PE=4 SV=1	LOC113211961	2	1.1495	3	1	ELEK(1)CVQLGLLK	0.00114053	66.267	1	5.1189e-05	85.813	1	2.27431e-05	87.184	3
	A0A6J1SZR3	306	K	aldose reductase-like OS=Frankliniella occidentalis OX=133901 GN=LOC113211961 PE=4 SV=1	LOC113211961	3	2.0322	3	1	LCPLNDGK(1)GHK	0.00195289	60.255	1	0.0005513	70.942	1	0.000697858	68.536	3
	A0A6J1SZR3	264	K	aldose reductase-like OS=Frankliniella occidentalis OX=133901 GN=LOC113211961 PE=4 SV=1	LOC113211961	3	0.37469	3	1	YLIQHGTVPIPK(1)SVTK	0.00170872	51.591	1	0.00138422	54.237	1	0.00043246	72.428	3
	A0A6J1T2F9	101	K	putative aminopeptidase W07G4.4 isoform X1 OS=Frankliniella occidentalis OX=133901 GN=LOC113210881 PE=3 SV=1	LOC113210881	2	-0.34232	3	1	ALK(1)AGVK	0.025116	54.774	1	0.0205235	58.981	1	0.0108683	73.975	3
	A0A6J1SZV4	212	K	40S ribosomal protein S6 OS=Frankliniella occidentalis OX=133901 GN=LOC113210896 PE=3 SV=1	LOC113210896	2	0.81372	3	1	EQAADYAK(1)LLAQR	0.000120551	83.204	1	0.000405405	74.987	1	0.0101965	43.761	3
	A0A6J1SZV4	204	K	40S ribosomal protein S6 OS=Frankliniella occidentalis OX=133901 GN=LOC113210896 PE=3 SV=1	LOC113210896	2	0.078583	7	1	RK(1)EQAADYAK	8.3231e-05	112.36	1	0.000449227	101.38	1	0.00434617	87.184	3
	A0A6J1SZV4	143	K	40S ribosomal protein S6 OS=Frankliniella occidentalis OX=133901 GN=LOC113210896 PE=3 SV=1	LOC113210896	2	0.32973	3	1	K(1)LFNLTK	0.011039	82.279	1	0.011039	82.279	1	0.0237943	63.419	3
	A0A6J1SZR3	72	K	aldose reductase-like OS=Frankliniella occidentalis OX=133901 GN=LOC113211961 PE=4 SV=1	LOC113211961	2	0.067747	3	1	IAEGVIK(1)R	0.00400887	93.374	1	0.00910996	71.501	1	0.00641304	81.296	3
	A0A6J1T6J2	14	K	Mitochondrial pyruvate carrier OS=Frankliniella occidentalis OX=133901 GN=LOC113213863 PE=3 SV=1	LOC113213863	2	-0.25003	3	1	GVVSAVDK(1)IVPAK	0.0101965	43.761	1	0.000285395	76.868	1	0.00580702	49.333	3
	A0A6J1T628	46	K	40S ribosomal protein S18 OS=Frankliniella occidentalis OX=133901 GN=LOC113214035 PE=3 SV=1	LOC113214035	2	0.45519	3	1	YANIVLK(1)K	0.00576265	85.212	1	0.014475	61.962	1	0.014475	61.962	3
	A0A6J1T628	23	K	40S ribosomal protein S18 OS=Frankliniella occidentalis OX=133901 GN=LOC113214035 PE=3 SV=1	LOC113214035	2	0.52365	4	1	ILGTNIDGK(1)R	0.00220781	73.499	1	0.00220781	73.499	1	0.00571149	63.624	3
	A0A6J1T3J5	174	K	Arginine kinase OS=Frankliniella occidentalis OX=133901 GN=LOC113213340 PE=3 SV=1	LOC113213340	2	-0.3935	18	1	GMTK(1)EVQQK	0.000249502	102.62	1	0.00135729	85.676	1	6.38385e-07	130.56	3
	A0A6J1T3J5	170	K	Arginine kinase OS=Frankliniella occidentalis OX=133901 GN=LOC113213340 PE=3 SV=1	LOC113213340	2	0.2781	12	1	GTYYPLK(1)GMTK	0.00203637	65.179	1	0.00234394	62.088	1	2.21581e-05	90.614	3
	A0A6J1T3J5	101	K	Arginine kinase OS=Frankliniella occidentalis OX=133901 GN=LOC113213340 PE=3 SV=1	LOC113213340	3	0.023434	7	1	HPPK(1)NWGDVETLSDVDPTNEYVVSTR	9.07494e-79	192.75	1	2.1967e-23	128.4	1	7.92191e-41	153.87	3
	A0A6J1T3J5	295	K	Arginine kinase OS=Frankliniella occidentalis OX=133901 GN=LOC113213340 PE=3 SV=1	LOC113213340	2	-0.32831	10	1	LAANLAK(1)LEEVAGK	1.98924e-23	150.22	1	2.12884e-33	172.58	1	3.02303e-12	118.51	3
	A0A6J1T3J5	23	K	Arginine kinase OS=Frankliniella occidentalis OX=133901 GN=LOC113213340 PE=3 SV=1	LOC113213340	2	0.67386	9	1	LAASDSK(1)SLLK	3.09509e-09	125.72	1	0.0138774	44.847	1	6.97385e-06	96.229	3
	A0A6J1T3J5	15	K	Arginine kinase OS=Frankliniella occidentalis OX=133901 GN=LOC113213340 PE=3 SV=1	LOC113213340	2	0.36117	5	1	LEAGYK(1)K	0.0268742	60.76	1	0.0178496	69.998	1	0.0147217	74.92	3
	A0A6J1T3J5	239	K	Arginine kinase OS=Frankliniella occidentalis OX=133901 GN=LOC113213340 PE=3 SV=1	LOC113213340	2	-2.5687	8	1	LISMQMGGNLK(1)EVFAR	1.39746e-39	177.58	1	2.28962e-26	149	1	3.90122e-08	101.53	3
	A0A6J1T3J5	215	K	Arginine kinase OS=Frankliniella occidentalis OX=133901 GN=LOC113213340 PE=3 SV=1	LOC113213340	4	-0.10438	8	1	GIFHNDAK(1)TFLVWCNEEDHLR	1.72214e-45	165.49	1	8.00826e-24	129.51	1	7.56965e-24	130.05	3
	A0A6J1T3J5	254	K	Arginine kinase OS=Frankliniella occidentalis OX=133901 GN=LOC113213340 PE=3 SV=1	LOC113213340	2	-0.43479	9	1	LVNAVNDIEK(1)R	3.35955e-42	164.04	1	9.90252e-09	121.02	1	5.89307e-09	124.42	3
	A0A6J1T6K5	15	K	Fumarate hydratase OS=Frankliniella occidentalis OX=133901 GN=LOC113211942 PE=3 SV=1	LOC113211942	2	-0.70583	3	1	LESDTFGELK(1)VPSDK	1.16137e-38	178.03	1	0.00128706	67.646	1	0.00173106	61.265	3
	A0A6J1T6K5	20	K	Fumarate hydratase OS=Frankliniella occidentalis OX=133901 GN=LOC113211942 PE=3 SV=1	LOC113211942	2	1.723	3	1	VPSDK(1)LYGAQTVR	0.00140675	63.754	1	0.00550702	49.988	1	0.000908677	67.102	3
	A0A6J1T3Y4	428	K	Serine hydroxymethyltransferase OS=Frankliniella occidentalis OX=133901 GN=LOC113211977 PE=3 SV=1	LOC113211977	2	0.7225	3	1	ASGPK(1)LVDYK	0.0023032	69.721	1	0.00448142	62.466	1	0.00530283	60.255	3
	A0A6J1T3Y4	402	K	Serine hydroxymethyltransferase OS=Frankliniella occidentalis OX=133901 GN=LOC113211977 PE=3 SV=1	LOC113211977	2	-0.44753	3	1	GFVEK(1)DIEK	0.00178361	80.231	1	0.00592826	62.463	1	0.0017478	80.688	3
	A0A6J1T3Y4	423	K	Serine hydroxymethyltransferase OS=Frankliniella occidentalis OX=133901 GN=LOC113211977 PE=3 SV=1	LOC113211977	2	-0.61932	3	1	LGLEVAK(1)ASGPK	5.65524e-05	85.554	1	0.000845206	69.03	1	0.000923221	67.997	3
	A0A6J1T3Y4	319	K	Serine hydroxymethyltransferase OS=Frankliniella occidentalis OX=133901 GN=LOC113211977 PE=3 SV=1	LOC113211977	2	0.22044	3	1	YQEQVVK(1)NAK	0.000103107	91.549	1	0.000140188	88.495	1	0.0008166	77.662	3
	A0A6J1TE33	153	K	uncharacterized protein LOC113215581 OS=Frankliniella occidentalis OX=133901 GN=LOC113215581 PE=4 SV=1	LOC113215581	2	0.24236	3	1	LALK(1)QLAR	0.00502174	77.282	1	0.00555384	75.109	1	0.00939753	63.565	3
	A0A6J1T3J5	339	K	Arginine kinase OS=Frankliniella occidentalis OX=133901 GN=LOC113213340 PE=3 SV=1	LOC113213340	3	-1.4634	5	1	MGLTEYEAVK(1)EMHDGIK	1.06502e-12	118.31	1	4.1718e-12	117.18	1	0.000425873	69.805	3
	A0A6J1T482	66	K	Transaldolase OS=Frankliniella occidentalis OX=133901 GN=LOC113213512 PE=3 SV=1	LOC113213512	2	-0.23367	5	1	HLIAK(1)AVEYGK	2.16736e-05	90.793	1	3.46893e-13	146.36	1	1.26606e-07	108.56	3
	A0A6J1T3J5	327	K	Arginine kinase OS=Frankliniella occidentalis OX=133901 GN=LOC113213340 PE=3 SV=1	LOC113213340	3	-0.10558	10	1	GEHTEAEGGVYDISNK(1)R	1.70918e-11	110.22	1	2.50698e-06	91.789	1	1.21207e-08	103.6	3
	A0A6J1T3J5	179	K	Arginine kinase OS=Frankliniella occidentalis OX=133901 GN=LOC113213340 PE=3 SV=1	LOC113213340	2	-0.37499	12	1	EVQQK(1)LIDDHFLFK	8.24619e-08	100.11	1	2.28547e-05	87.083	1	5.18721e-20	142.45	3
	A0A6J1T4C6	314	K	Annexin OS=Frankliniella occidentalis OX=133901 GN=LOC113213343 PE=3 SV=1	LOC113213343	2	-0.45639	3	1	TLEEFIAGDTSGDYK(1)K	6.5492e-11	113.47	1	0.000209549	83.54	1	0.00141318	70.41	3
	A0A6J1T4C6	140	K	Annexin OS=Frankliniella occidentalis OX=133901 GN=LOC113213343 PE=3 SV=1	LOC113213343	2	-0.74783	5	1	FYEDLYGK(1)K	0.00467811	70.908	1	0.015603	52.579	1	0.00792646	63.216	3
	A0A6J1T4C6	155	K	Annexin OS=Frankliniella occidentalis OX=133901 GN=LOC113213343 PE=3 SV=1	LOC113213343	2	-0.24741	3	1	GDTSGHFK(1)R	0.000995333	94.309	1	0.016887	51.276	1	0.00677591	65.224	3
	A0A6J1T4C6	247	K	Annexin OS=Frankliniella occidentalis OX=133901 GN=LOC113213343 PE=3 SV=1	LOC113213343	2	-1.0618	3	1	GLLAIAK(1)CVK	0.00167748	72.928	1	0.00167748	72.928	1	0.00161796	73.233	3
	A0A6J1T4C6	232	K	Annexin OS=Frankliniella occidentalis OX=133901 GN=LOC113213343 PE=3 SV=1	LOC113213343	2	-0.36608	5	1	K(1)EFSGNIEK	0.00183973	86.344	1	0.000449227	101.38	1	0.00136178	90.827	3
	A0A6J1T4C6	265	K	Annexin OS=Frankliniella occidentalis OX=133901 GN=LOC113213343 PE=3 SV=1	LOC113213343	2	-0.010779	6	1	LHASMK(1)GLGTK	6.50203e-13	143.31	1	0.00353584	49.934	1	0.000271715	73.666	3
	A0A6J1T4C6	296	K	Annexin OS=Frankliniella occidentalis OX=133901 GN=LOC113213343 PE=3 SV=1	LOC113213343	2	-0.95285	5	1	NAFQEK(1)FGK	0.000357114	100.25	1	0.00320608	71.451	1	0.000755287	93.649	3
	A0A6J1T3J5	188	K	Arginine kinase OS=Frankliniella occidentalis OX=133901 GN=LOC113213340 PE=3 SV=1	LOC113213340	3	-0.026079	12	1	LIDDHFLFK(1)EGDR	5.4495e-11	112.42	1	1.31157e-14	122.78	1	3.96784e-08	105.03	3
	A0A6J1T4C6	68	K	Annexin OS=Frankliniella occidentalis OX=133901 GN=LOC113213343 PE=3 SV=1	LOC113213343	2	0.13889	4	1	TQYGK(1)DLTSDLK	0.00804468	48.467	1	0.00711979	50.088	1	0.00618531	51.726	3
	A0A6J1T282	142	K	40S ribosomal protein S19-like OS=Frankliniella occidentalis OX=133901 GN=LOC113210823 PE=3 SV=1	LOC113210823	2	0.20425	3	1	IAAQVFTQTK(1)K	7.92194e-21	168.22	1	0.00204887	67.252	1	8.40285e-06	96.604	3
	A0A6J1T282	102	K	40S ribosomal protein S19-like OS=Frankliniella occidentalis OX=133901 GN=LOC113210823 PE=3 SV=1	LOC113210823	2	0.65171	3	1	K(1)ALQALEQLK	2.61226e-14	119.34	1	9.54421e-05	94.465	1	0.00180568	74.962	3
	A0A6J1T2M7	127	K	putative tricarboxylate transport protein, mitochondrial OS=Frankliniella occidentalis OX=133901 GN=LOC113210934 PE=3 SV=1	LOC113210934	2	-1.4449	3	1	FGAFESFK(1)GK	0.0040512	63.624	1	0.00818935	54.259	1	0.00747418	55.314	3
	A0A6J1T2M7	134	K	putative tricarboxylate transport protein, mitochondrial OS=Frankliniella occidentalis OX=133901 GN=LOC113210934 PE=3 SV=1	LOC113210934	2	-0.95506	3	1	MADDK(1)GNLTASTR	0.00461094	49.298	1	0.000281758	75.764	1	0.00516422	47.774	3
	A0A6J1T3J5	285	K	Arginine kinase OS=Frankliniella occidentalis OX=133901 GN=LOC113213340 PE=3 SV=1	LOC113213340	2	0.15411	7	1	ASVHIK(1)LPK	0.000245251	103.55	1	0.000245251	103.55	1	0.00296701	72.607	3
	A0A6J1T3J5	288	K	Arginine kinase OS=Frankliniella occidentalis OX=133901 GN=LOC113213340 PE=3 SV=1	LOC113213340	2	0.10378	8	1	LPK(1)LAANLAK	8.69199e-08	121.5	1	3.79117e-08	125.97	1	0.000140188	88.495	3
	A0A6J1T3J5	346	K	Arginine kinase OS=Frankliniella occidentalis OX=133901 GN=LOC113213340 PE=3 SV=1	LOC113213340	2	-0.38195	4	1	EMHDGIK(1)ELIK	0.000811348	64.82	1	2.26312e-06	84.479	1	0.0043682	46.73	3
	A0A6J1T282	23	K	40S ribosomal protein S19-like OS=Frankliniella occidentalis OX=133901 GN=LOC113210823 PE=3 SV=1	LOC113210823	2	0.64059	3	1	AFSAFLK(1)K	0.00945634	70.525	1	0.0255004	51.346	1	0.0127138	64.265	3
	A0A6J1SSW2	101	K	40S ribosomal protein S12 OS=Frankliniella occidentalis OX=133901 GN=LOC113208694 PE=3 SV=1	LOC113208694	3	-0.49631	3	0.988581	LGEWAGLCK(1)IDNTGKPR	0.000828269	58.712	0.999858	5.65605e-05	82.877	0.999651	6.74374e-06	87.429	3
	A0A6J1T482	117	K	Transaldolase OS=Frankliniella occidentalis OX=133901 GN=LOC113213512 PE=3 SV=1	LOC113213512	2	-1.0312	3	1	LSFDK(1)EASIAK	0.0045416	57.567	1	0.00571512	55.261	1	0.00506419	56.205	3
	A0A6J1TAR5	91	K	Glutathione peroxidase OS=Frankliniella occidentalis OX=133901 GN=LOC113213090 PE=3 SV=1	LOC113213090	2	0.045802	6	1	K(1)QNANFDLFEK	5.28694e-08	116.24	1	9.92242e-07	105.65	1	9.92242e-07	105.65	3
	A0A6J1T4L8	16	K	Phosphoglycerate kinase OS=Frankliniella occidentalis OX=133901 GN=LOC113211422 PE=3 SV=1	LOC113211422	2	0.39819	4	1	LSIDALSLAGK(1)R	8.75109e-06	93.766	1	0.000324443	77.185	1	0.000324443	77.185	3
	A0A6J1T4L8	277	K	Phosphoglycerate kinase OS=Frankliniella occidentalis OX=133901 GN=LOC113211422 PE=3 SV=1	LOC113211422	3	-0.94384	5	1	NNVK(1)LHLPVDFVTADK	4.0722e-11	110.12	1	0.000159562	78.95	1	0.000752043	65.949	3
	A0A6J1T4L8	323	K	Phosphoglycerate kinase OS=Frankliniella occidentalis OX=133901 GN=LOC113211422 PE=3 SV=1	LOC113211422	2	1.3304	5	1	TIELLK(1)DPIK	0.00390498	52.247	1	0.0023032	77.062	0.937796	0.00634002	45.653	3
	A0A6J1T4L8	29	K	Phosphoglycerate kinase OS=Frankliniella occidentalis OX=133901 GN=LOC113211422 PE=3 SV=1	LOC113211422	2	1.1358	4	1	VDFNVPLK(1)EGK	7.68979e-08	112.84	1	9.16979e-06	95.417	1	7.03804e-07	105.65	3
	A0A6J1T4Y8	308	K	Dihydrolipoyl dehydrogenase OS=Frankliniella occidentalis OX=133901 GN=LOC113213499 PE=3 SV=1	LOC113213499	2	0.052266	4	1	AK(1)TNNETDGFVK	3.22522e-11	122.33	1	3.12896e-05	86.772	1	6.41161e-06	93.623	3
	A0A6J1T4Y8	21	K	Dihydrolipoyl dehydrogenase OS=Frankliniella occidentalis OX=133901 GN=LOC113213499 PE=3 SV=1	LOC113213499	3	0.11698	4	1	ALTGGIAHLFK(1)QNK	3.28254e-08	106.58	1	4.86079e-15	127.02	1	0.00102028	59.227	3
	A0A6J1T4Y8	53	K	Dihydrolipoyl dehydrogenase OS=Frankliniella occidentalis OX=133901 GN=LOC113213499 PE=3 SV=1	LOC113213499	2	1.1276	4	1	EDGSTEVVK(1)TK	0.000256539	79.492	1	0.00696599	53.448	1	0.00791531	52.071	3
	A0A6J1T4L8	154	K	Phosphoglycerate kinase OS=Frankliniella occidentalis OX=133901 GN=LOC113211422 PE=3 SV=1	LOC113211422	3	-0.8732	3	1	K(1)LGDVYVNDAFGTAHR	1.45736e-11	114.52	1	4.356e-06	91.317	1	3.36876e-11	109.04	3
	A0A6J1T4Y8	323	K	Dihydrolipoyl dehydrogenase OS=Frankliniella occidentalis OX=133901 GN=LOC113213499 PE=3 SV=1	LOC113213499	3	-0.41856	6	1	ILGDK(1)HTDR	4.94751e-05	113.93	1	0.00105988	77.662	1	0.000658654	87.258	3
	A0A6J1T4Y8	288	K	Dihydrolipoyl dehydrogenase OS=Frankliniella occidentalis OX=133901 GN=LOC113213499 PE=3 SV=1	LOC113213499	2	-1.0797	3	1	NEEDLK(1)K	0.00729456	80.229	1	0.029127	58.815	1	0.019735	67.032	3
	A0A6J1T4Y8	198	K	Dihydrolipoyl dehydrogenase OS=Frankliniella occidentalis OX=133901 GN=LOC113213499 PE=3 SV=1	LOC113213499	3	-0.23233	4	1	RPFTK(1)NLGLEDVGIER	3.2423e-20	132.64	1	4.3717e-20	130.27	1	1.66332e-11	114.96	3
	A0A6J1T4Y8	174	K	Dihydrolipoyl dehydrogenase OS=Frankliniella occidentalis OX=133901 GN=LOC113213499 PE=3 SV=1	LOC113213499	2	-0.86508	6	1	VSVEDAK(1)DPSK	0.00125041	69.03	1	0.00272358	63.091	1	0.00238459	64.121	3
	A0A6J1T4Y8	33	K	Dihydrolipoyl dehydrogenase OS=Frankliniella occidentalis OX=133901 GN=LOC113213499 PE=3 SV=1	LOC113213499	3	-0.20667	4	1	VTLVSGHGK(1)ITGPNEVTALK	6.25244e-13	111.57	1	2.7045e-43	163.62	1	7.31236e-29	148.38	3
	A0A6J1T598	6	K	NEDD8 OS=Frankliniella occidentalis OX=133901 GN=LOC113213299 PE=3 SV=1	LOC113213299	2	0.11939	3	1	VK(1)TLTGK	0.00401201	101.33	1	0.00409563	98.523	1	0.00640601	86.833	3
	A0A6J1T890	76	K	Coatomer subunit alpha OS=Frankliniella occidentalis OX=133901 GN=LOC113212400 PE=4 SV=1	LOC113212400	2	0.43584	4	1	IK(1)VWNYK	0.0328804	49.65	1	0.0349688	53.351	1	0.0377652	46.426	3
	A0A6J1T605	19	K	40S ribosomal protein S17 OS=Frankliniella occidentalis OX=133901 GN=LOC113214014 PE=3 SV=1	LOC113214014	2	0.12543	3	1	VIIEK(1)YYTR	0.00126158	86.898	1	0.0025654	77.662	1	0.0035002	70.028	3
	A0A6J1T4Y8	145	K	Dihydrolipoyl dehydrogenase OS=Frankliniella occidentalis OX=133901 GN=LOC113213499 PE=3 SV=1	LOC113213499	2	-0.034715	5	1	ILQK(1)QGMK	0.0104567	56.547	1	0.00671645	65.252	1	0.00377244	79.469	3
	A0A6J1T4D6	31	K	Aldehyde dehydrogenase OS=Frankliniella occidentalis OX=133901 GN=LOC113213548 PE=3 SV=1	LOC113213548	2	-0.45317	3	1	QLK(1)NLLR	0.00405108	100.02	1	0.0174539	62.717	1	0.0333214	49.358	3
	A0A6J1T4L8	139	K	Phosphoglycerate kinase OS=Frankliniella occidentalis OX=133901 GN=LOC113211422 PE=3 SV=1	LOC113211422	2	0.27752	6	1	IK(1)ASPDAVK	0.00250509	74.841	1	0.0100273	54.066	1	0.00645724	61.161	3
	A0A6J1T4L8	189	K	Phosphoglycerate kinase OS=Frankliniella occidentalis OX=133901 GN=LOC113211422 PE=3 SV=1	LOC113211422	2	-0.095776	3	1	ASGFLLK(1)K	0.00904226	71.692	1	0.0146918	61.679	1	0.0280739	49.423	3
	A0A6J1T4J1	50	K	translation elongation factor 2 OS=Frankliniella occidentalis OX=133901 GN=LOC113213389 PE=3 SV=1	LOC113213389	2	0.12207	5	1	AGIIAGAK(1)AGETR	0.00135172	64.104	1	0.00311982	55.196	1	0.000405405	74.987	3
	A0A6J1T4J1	319	K	translation elongation factor 2 OS=Frankliniella occidentalis OX=133901 GN=LOC113213389 PE=3 SV=1	LOC113213389	2	-0.065859	8	1	DGK(1)QLLK	0.00328733	110.81	1	0.0003862	86.833	1	4.76212e-11	113.7	3
	A0A6J1T4J1	323	K	translation elongation factor 2 OS=Frankliniella occidentalis OX=133901 GN=LOC113213389 PE=3 SV=1	LOC113213389	2	0.011971	3	1	QLLK(1)VVMR	0.00248482	95.531	1	0.00901799	64.265	1	0.00248482	95.531	3
	A0A6J1T4J1	558	K	translation elongation factor 2 OS=Frankliniella occidentalis OX=133901 GN=LOC113213389 PE=3 SV=1	LOC113213389	2	-0.37532	5	1	K(1)SDPVVSYR	0.001949	85.355	1	0.00536972	68.536	1	0.0191499	48.981	3
	A0A6J1T4J1	431	K	translation elongation factor 2 OS=Frankliniella occidentalis OX=133901 GN=LOC113213389 PE=3 SV=1	LOC113213389	2	0.23037	5	1	EDLYEK(1)AIQR	6.49437e-05	94.692	1	0.000507445	82.261	1	0.0215911	40.727	3
	A0A6J1T4J1	580	K	translation elongation factor 2 OS=Frankliniella occidentalis OX=133901 GN=LOC113213389 PE=3 SV=1	LOC113213389	2	-0.43451	3	1	ETVSEESDVMCLSK(1)SPNK	0.000394705	69.188	1	0.000363745	69.979	1	0.000611976	66.893	3
	A0A6J1T4J1	240	K	translation elongation factor 2 OS=Frankliniella occidentalis OX=133901 GN=LOC113213389 PE=3 SV=1	LOC113213389	2	-0.31554	4	1	FK(1)IDVVK	0.0127392	69.825	1	0.0127392	69.825	1	0.0263369	53.968	3
	A0A6J1T4L8	190	K	Phosphoglycerate kinase OS=Frankliniella occidentalis OX=133901 GN=LOC113211422 PE=3 SV=1	LOC113211422	2	3.4781	3	1	K(1)ELQYFAK	2.71435e-06	104.2	1	1.81319e-06	105.52	1	4.45203e-06	101.65	3
	A0A6J1T4J1	245	K	translation elongation factor 2 OS=Frankliniella occidentalis OX=133901 GN=LOC113213389 PE=3 SV=1	LOC113213389	2	-2.1831	3	1	IDVVK(1)LMNR	0.00320608	71.451	1	0.00818249	56.916	1	0.00932956	55.064	3
	A0A6J1T4J1	425	K	translation elongation factor 2 OS=Frankliniella occidentalis OX=133901 GN=LOC113213389 PE=3 SV=1	LOC113213389	2	-0.50799	3	1	K(1)EDLYEK	0.00868962	87.639	1	0.00835845	88.819	1	0.0236611	63.534	3
	A0A6J1T4J1	295	K	translation elongation factor 2 OS=Frankliniella occidentalis OX=133901 GN=LOC113213389 PE=3 SV=1	LOC113213389	2	-1.3605	4	1	K(1)EETAQLLAK	0.000171024	90.05	1	0.000122819	92.866	1	0.0110442	54.784	3
	A0A6J1T4J1	259	K	translation elongation factor 2 OS=Frankliniella occidentalis OX=133901 GN=LOC113213389 PE=3 SV=1	LOC113213389	2	-0.49291	3	1	LWGENFFNAK(1)TK	0.000112624	82.85	1	0.000128836	82.069	1	0.00120367	66.004	3
	A0A6J1T4J1	498	K	translation elongation factor 2 OS=Frankliniella occidentalis OX=133901 GN=LOC113213389 PE=3 SV=1	LOC113213389	2	1.5652	3	1	VAVEPK(1)NPADLPK	1.14015e-05	90.412	1	0.00033613	76.073	1	0.00226247	58.32	3
	A0A6J1T4J1	406	K	translation elongation factor 2 OS=Frankliniella occidentalis OX=133901 GN=LOC113213389 PE=3 SV=1	LOC113213389	2	-2.5038	4	1	VFSGK(1)VATGMK	0.00343857	58.172	1	0.00910022	50.354	1	0.00161247	65.179	3
	A0A6J1T4J1	484	K	translation elongation factor 2 OS=Frankliniella occidentalis OX=133901 GN=LOC113213389 PE=3 SV=1	LOC113213389	2	-0.26192	5	1	VMK(1)FSVSPVVR	0.00365699	60.255	1	0.0167168	42.976	1	0.0133968	42.843	3
	A0A6J1T4J1	624	K	translation elongation factor 2 OS=Frankliniella occidentalis OX=133901 GN=LOC113213389 PE=3 SV=1	LOC113213389	2	-1.4332	3	1	YLGEK(1)YDYDVTEAR	0.000287748	80.632	1	2.00156e-05	89.624	1	0.000396206	77.776	3
	A0A6J1T4J1	424	K	translation elongation factor 2 OS=Frankliniella occidentalis OX=133901 GN=LOC113213389 PE=3 SV=1	LOC113213389	2	-0.64624	5	1	IMGPNYTPGK(1)K	0.00256352	65.842	1	0.00758627	53.237	1	0.00145545	70.942	3
	A0A6J1SSW2	71	K	40S ribosomal protein S12 OS=Frankliniella occidentalis OX=133901 GN=LOC113208694 PE=3 SV=1	LOC113208694	3	-0.84669	3	1	K(1)LVEALCNEHQIPIIK	1.47025e-08	104.95	1	4.20519e-29	150.39	1	4.36627e-16	127.83	3
	A0A6J1SXT3	133	K	60S ribosomal protein L7a OS=Frankliniella occidentalis OX=133901 GN=LOC113211551 PE=3 SV=1	LOC113211551	3	0.27351	3	1	QDAPTK(1)RPNTVR	4.24007e-06	92.19	1	0.00424605	47.712	1	0.00181868	56.205	3
	A0A6J1T7E0	73	K	glutamate decarboxylase OS=Frankliniella occidentalis OX=133901 GN=LOC113212929 PE=3 SV=1	LOC113212929	3	0.17776	3	1	GVNLQQLVEDCHTTLK(1)YQVK	1.93791e-10	106.75	1	4.9843e-28	139.9	1	0.00393995	41.513	3
	A0A6J1TG83	417	K	paramyosin, long form OS=Frankliniella occidentalis OX=133901 GN=LOC113214604 PE=4 SV=1	LOC113214604	3	-0.29956	7	1	TVHELDK(1)TR	0.0374102	58.592	1	0.000377014	94.309	1	1.08853e-05	118.71	3
	A0A6J1TCL7	36	K	Elongation factor 1-alpha OS=Frankliniella occidentalis OX=133901 GN=LOC113215584 PE=3 SV=1	LOC113215584	2	2.0845	3	1	CGGIDK(1)R	0.00564294	101.64	1	0.00398907	83.753	1	0.00826763	89.142	3
	A0A6J1TCL7	44	K	Elongation factor 1-alpha OS=Frankliniella occidentalis OX=133901 GN=LOC113215584 PE=3 SV=1	LOC113215584	2	-0.061609	17	1	FEK(1)EAQEMGK	1.77227e-07	118.28	1	2.85475e-06	103.08	1	0.0002822	84.507	3
	A0A6J1TCL7	330	K	Elongation factor 1-alpha OS=Frankliniella occidentalis OX=133901 GN=LOC113215584 PE=3 SV=1	LOC113215584	2	0.12452	7	1	GYVAGDSK(1)ANPPK	2.13862e-19	142.83	1	3.89755e-06	95.417	1	0.00026567	77.185	3
	A0A6J1TCL7	172	K	Elongation factor 1-alpha OS=Frankliniella occidentalis OX=133901 GN=LOC113215584 PE=3 SV=1	LOC113215584	2	-0.18013	6	1	K(1)EVSSYIK	0.00233899	103.55	1	0.0078971	74.92	1	0.00144736	111.61	3
	A0A6J1TCL7	212	K	Elongation factor 1-alpha OS=Frankliniella occidentalis OX=133901 GN=LOC113215584 PE=3 SV=1	LOC113215584	2	-2.2462	4	1	MGWYK(1)GWNVER	0.00464613	55.04	1	2.21581e-05	90.614	1	0.000796315	71.176	3
	A0A6J1TCL7	244	K	Elongation factor 1-alpha OS=Frankliniella occidentalis OX=133901 GN=LOC113215584 PE=3 SV=1	LOC113215584	2	0.75728	3	1	PTDK(1)ALR	0.000690334	87.181	1	0.0191262	60.682	1	0.0167574	63.565	3
	A0A6J1TCL7	154	K	Elongation factor 1-alpha OS=Frankliniella occidentalis OX=133901 GN=LOC113215584 PE=3 SV=1	LOC113215584	3	0.51905	4	1	QLIVGVNK(1)MDSTEPPFSEAR	6.45205e-22	132.74	1	1.14858e-07	94.632	1	4.53101e-05	70.837	3
	A0A6J1TCL7	30	K	Elongation factor 1-alpha OS=Frankliniella occidentalis OX=133901 GN=LOC113215584 PE=3 SV=1	LOC113215584	3	-0.10159	5	1	STTTGHLIYK(1)CGGIDK	4.9594e-21	137.45	0.999999	6.96802e-27	147.17	1	0.00228508	46.892	3
	A0A6J1TCL7	444	K	Elongation factor 1-alpha OS=Frankliniella occidentalis OX=133901 GN=LOC113215584 PE=3 SV=1	LOC113215584	2	-0.097044	6	1	SVNFK(1)DPSSGK	8.6497e-05	85.554	1	6.59197e-05	86.288	1	1.26728e-05	94.122	3
	A0A6J1TCL7	385	K	Elongation factor 1-alpha OS=Frankliniella occidentalis OX=133901 GN=LOC113215584 PE=3 SV=1	LOC113215584	2	0.48334	3	1	TGK(1)TTEENPK	2.76083e-12	147.74	1	0.00253436	68.536	1	1.04817e-11	141.88	3
	A0A6J1TCL7	392	K	Elongation factor 1-alpha OS=Frankliniella occidentalis OX=133901 GN=LOC113215584 PE=3 SV=1	LOC113215584	2	0.21085	7	1	TTEENPK(1)AIK	6.22727e-08	123.75	1	6.95937e-05	94.309	1	7.0053e-06	105.98	3
	A0A6J1TCL7	41	K	Elongation factor 1-alpha OS=Frankliniella occidentalis OX=133901 GN=LOC113215584 PE=3 SV=1	LOC113215584	2	-0.27184	10	1	TIEK(1)FEK	0.0111958	73.248	1	0.0100733	75.738	1	0.0111905	73.26	3
	A0A6J1SST6	108	K	Electron transfer flavoprotein subunit beta OS=Frankliniella occidentalis OX=133901 GN=LOC113210262 PE=3 SV=1	LOC113210262	2	0.1977	3	1	ILAK(1)LAQEEK	2.24671e-05	99.283	1	0.00823117	54.198	1	0.00281843	67.08	3
	A0A6J1SST6	172	K	Electron transfer flavoprotein subunit beta OS=Frankliniella occidentalis OX=133901 GN=LOC113210262 PE=3 SV=1	LOC113210262	2	1.5576	3	1	EIDGGLENIK(1)VK	1.50634e-07	101.89	1	1.25991e-05	89.301	1	3.18245e-09	110.08	3
	A0A6J1TG83	204	K	paramyosin, long form OS=Frankliniella occidentalis OX=133901 GN=LOC113214604 PE=4 SV=1	LOC113214604	3	-0.59525	6	1	TIVDITSHK(1)TR	0.00127341	64.121	1	1.26606e-07	108.56	1	1.72039e-06	100.93	3
	A0A6J1TG83	9	K	paramyosin, long form OS=Frankliniella occidentalis OX=133901 GN=LOC113214604 PE=4 SV=1	LOC113214604	2	-0.24461	7	1	TSK(1)YTYR	0.0122422	75.738	1	0.0111958	73.248	1	0.0100733	75.738	3
	A0A6J1TG83	290	K	paramyosin, long form OS=Frankliniella occidentalis OX=133901 GN=LOC113214604 PE=4 SV=1	LOC113214604	2	2.3182	3	1	QLIK(1)ANGDAQGWK	1.69066e-07	97.904	1	5.83994e-06	94.122	1	0.000376193	75.445	3
	A0A6J1TG83	404	K	paramyosin, long form OS=Frankliniella occidentalis OX=133901 GN=LOC113214604 PE=4 SV=1	LOC113214604	2	0.56324	4	1	NK(1)AQELQR	0.00135327	107.57	1	0.000189372	124.98	1	0.00318543	91.318	3
	A0A6J1TG23	52	K	40S ribosomal protein S2 OS=Frankliniella occidentalis OX=133901 GN=LOC113216669 PE=3 SV=1	LOC113216669	2	-0.59512	3	1	EWVPVTK(1)LGR	0.000507445	82.261	1	0.00645681	57.149	1	0.00360698	64.82	3
	A0A6J1TG23	174	K	40S ribosomal protein S2 OS=Frankliniella occidentalis OX=133901 GN=LOC113216669 PE=3 SV=1	LOC113216669	2	-0.1294	4	1	VTGK(1)CGSVQVR	3.7506e-09	100.93	1	0.000475912	75.819	1	2.98995e-09	102.4	3
	A0A6J1TG39	46	K	Phosphoglycerate mutase OS=Frankliniella occidentalis OX=133901 GN=LOC113215315 PE=3 SV=1	LOC113215315	3	-0.38564	3	1	ALK(1)ESGYQFDIAHTSVLTR	9.17194e-13	113.54	1	0.00136133	47.082	1	2.52892e-09	98.175	3
	A0A6J1TG39	252	K	Phosphoglycerate mutase OS=Frankliniella occidentalis OX=133901 GN=LOC113215315 PE=3 SV=1	LOC113215315	2	0.31972	5	1	AMEAVASQGK(1)AK	1.25991e-05	89.301	1	0.000163515	78.324	1	0.0011	65.234	3
	A0A6J1TG39	158	K	Phosphoglycerate mutase OS=Frankliniella occidentalis OX=133901 GN=LOC113215315 PE=3 SV=1	LOC113215315	2	-0.025095	3	1	FESLK(1)LTIQR	0.00181944	72.2	1	0.00973541	51.979	1	0.00898864	53.08	3
	A0A6J1TG39	241	K	Phosphoglycerate mutase OS=Frankliniella occidentalis OX=133901 GN=LOC113215315 PE=3 SV=1	LOC113215315	2	0.56519	4	1	FLGDEETVK(1)K	2.11181e-05	102.52	1	0.000700624	82.417	1	0.0025651	72.2	3
	A0A6J1TG39	43	K	Phosphoglycerate mutase OS=Frankliniella occidentalis OX=133901 GN=LOC113215315 PE=3 SV=1	LOC113215315	2	-2.7881	4	1	GEEEAVSAGK(1)ALK	7.66215e-06	92.906	1	0.0120269	42.317	1	0.00582309	49.298	3
	A0A6J1SST6	210	K	Electron transfer flavoprotein subunit beta OS=Frankliniella occidentalis OX=133901 GN=LOC113210262 PE=3 SV=1	LOC113210262	2	-0.616	4	1	ITPK(1)DLGVDISPR	0.00253818	56.569	1	0.00287786	55.724	1	0.00546115	50.088	3
	A0A6J1TG83	100	K	paramyosin, long form OS=Frankliniella occidentalis OX=133901 GN=LOC113214604 PE=4 SV=1	LOC113214604	2	-0.39762	6	1	DTELTK(1)LR	0.0016373	103.83	1	0.00164444	103.74	1	0.00464993	80.438	3
	A0A6J1TG83	139	K	paramyosin, long form OS=Frankliniella occidentalis OX=133901 GN=LOC113214604 PE=4 SV=1	LOC113214604	3	-2.0712	6	1	HQESVVDFQDQIDQLTK(1)QR	5.68695e-28	144.27	1	1.61267e-28	148.26	1	7.34814e-06	83.423	3
	A0A6J1TG83	174	K	paramyosin, long form OS=Frankliniella occidentalis OX=133901 GN=LOC113214604 PE=4 SV=1	LOC113214604	2	0.38749	7	1	IISIK(1)HSEK	0.00101642	90.15	1	0.00101642	90.15	1	0.00141241	74.165	3
	A0A6J1TG83	122	K	paramyosin, long form OS=Frankliniella occidentalis OX=133901 GN=LOC113214604 PE=4 SV=1	LOC113214604	3	0.14407	14	1	K(1)HQESVVDFQDQIDQLTK	1.6382e-90	232.62	1	1.20012e-45	172.37	1	2.11662e-46	179.46	3
	A0A6J1TG83	103	K	paramyosin, long form OS=Frankliniella occidentalis OX=133901 GN=LOC113214604 PE=4 SV=1	LOC113214604	3	0.02016	5	1	K(1)LLEDVHMESEETALLLR	1.44087e-26	141.18	1	0.00484757	44.577	1	3.29326e-05	84.249	3
	A0A6J1TG83	431	K	paramyosin, long form OS=Frankliniella occidentalis OX=133901 GN=LOC113214604 PE=4 SV=1	LOC113214604	3	-0.39159	6	1	K(1)LSDDLHEAK	0.000737037	71.896	1	0.000406316	85.522	1	0.00173375	62.633	3
	A0A6J1TG83	440	K	paramyosin, long form OS=Frankliniella occidentalis OX=133901 GN=LOC113214604 PE=4 SV=1	LOC113214604	3	-0.56015	8	1	LSDDLHEAK(1)ANLSELTR	5.94668e-100	233.37	1	2.18631e-52	189.87	1	1.92465e-125	254.53	3
	A0A6J1TG83	216	K	paramyosin, long form OS=Frankliniella occidentalis OX=133901 GN=LOC113214604 PE=4 SV=1	LOC113214604	3	1.1104	4	1	LSQENIELTK(1)EVQDLK	4.08822e-09	107.63	1	3.22642e-53	194.58	1	0.000779578	65.231	3
	A0A6J1TG83	63	K	paramyosin, long form OS=Frankliniella occidentalis OX=133901 GN=LOC113214604 PE=4 SV=1	LOC113214604	2	-1.4902	3	1	EK(1)ADLSVQVISLSER	0.0115403	40.493	1	0.00194119	58.093	1	0.00718755	44.238	3
	A0A6J1SST6	248	K	Electron transfer flavoprotein subunit beta OS=Frankliniella occidentalis OX=133901 GN=LOC113210262 PE=3 SV=1	LOC113210262	2	0.46958	3	1	LK(1)ESGHV	0.0308857	50.966	1	0.0118871	71.715	1	0.0121457	71.141	3
	A0A6J1SSW2	86	K	40S ribosomal protein S12 OS=Frankliniella occidentalis OX=133901 GN=LOC113208694 PE=3 SV=1	LOC113208694	3	-0.14478	5	1	LVEALCNEHQIPIIK(1)VEDNK	7.93695e-13	109.65	1	3.50532e-28	142.85	1	1.93791e-10	106.75	3
	A0A6J1SZE6	92	K	charged multivesicular body protein 3 OS=Frankliniella occidentalis OX=133901 GN=LOC113210785 PE=3 SV=1	LOC113210785	3	-0.39772	7	1	THISSVQMQMK(1)NQLATLR	0.000808782	84.581	1	1.94339e-40	168.64	1	0.000373186	65.808	3
	A0A6J1S0S6	413	K	Spectrin beta chain OS=Frankliniella occidentalis OX=133901 GN=LOC113203990 PE=3 SV=1	LOC113203990	2	1.632	3	1	QEK(1)LEQLAAR	0.000682369	79.659	1	0.000652608	80.102	1	0.000682369	79.659	3
	A0A6J1SSE6	271	K	insulin-degrading enzyme isoform X2 OS=Frankliniella occidentalis OX=133901 GN=LOC113210134 PE=3 SV=1	LOC113210134	2	-0.098855	3	1	K(1)LLAIPVK	0.00978507	69.598	1	0.00624984	82.279	1	0.00834243	73.665	3
	A0A6J1S296	37	K	flavin reductase (NADPH)-like isoform X2 OS=Frankliniella occidentalis OX=133901 GN=LOC113203972 PE=4 SV=1	LOC113203972	2	-1.6528	3	1	DPAK(1)FPVEVQSK	0.00200375	62.68	1	3.82752e-06	95.428	1	2.32429e-09	112.44	3
	A0A6J1S2B2	12	K	40S ribosomal protein S28 OS=Frankliniella occidentalis OX=133901 GN=LOC113202780 PE=3 SV=1	LOC113202780	2	0.46653	3	1	VMK(1)VLGR	0.031392	50.632	1	0.023073	56.122	1	0.0205235	58.981	3
	A0A6J1RYF2	123	K	alanine aminotransferase 1 OS=Frankliniella occidentalis OX=133901 GN=LOC113203481 PE=4 SV=1	LOC113203481	2	0.41953	4	1	AGEIEK(1)ELEK	0.000110832	90.913	1	0.00489839	61.344	1	0.00136501	74.53	3
	A0A6J1RYF2	501	K	alanine aminotransferase 1 OS=Frankliniella occidentalis OX=133901 GN=LOC113203481 PE=4 SV=1	LOC113203481	2	-0.19544	3	1	AIEAAK(1)AK	0.0108381	60.91	1	0.0102672	61.962	1	0.0102672	61.962	3
	A0A6J1RYF2	456	K	alanine aminotransferase 1 OS=Frankliniella occidentalis OX=133901 GN=LOC113203481 PE=4 SV=1	LOC113203481	2	0.070432	3	1	DSVLK(1)SLNER	2.24671e-05	99.283	1	0.000174566	80.834	1	0.000138966	88.596	3
	A0A6J1RZA3	108	K	Voltage-dependent anion-selective channel protein 3 OS=Frankliniella occidentalis OX=133901 GN=LOC113202320 PE=3 SV=1	LOC113202320	2	-0.15053	3	1	VAFDSSFAPQTSK(1)K	1.30299e-24	159.75	1	0.00273417	58.885	1	0.000754363	75.764	3
	A0A6J1RYF2	565	K	alanine aminotransferase 1 OS=Frankliniella occidentalis OX=133901 GN=LOC113203481 PE=4 SV=1	LOC113203481	3	-0.64144	3	1	FHTEFVK(1)EHQ	0.000131983	89.171	1	0.00181944	72.2	1	0.00427183	54.539	3
	A0A6J1RYF2	548	K	alanine aminotransferase 1 OS=Frankliniella occidentalis OX=133901 GN=LOC113203481 PE=4 SV=1	LOC113203481	2	0.27824	4	1	TTILPQTEK(1)LR	0.000153029	83.182	1	0.00506419	56.205	1	0.000475912	75.819	3
	A0A6J1S3R3	132	K	glutathione S-transferase-like OS=Frankliniella occidentalis OX=133901 GN=LOC113203382 PE=4 SV=1	LOC113203382	2	0.14832	5	1	K(1)FEQIVK	0.00574825	99.139	1	0.0106302	83.206	1	0.00452954	111.17	3
	A0A6J1S3R3	138	K	glutathione S-transferase-like OS=Frankliniella occidentalis OX=133901 GN=LOC113203382 PE=4 SV=1	LOC113203382	3	0.33317	3	0.999952	KFEQIVK(1)DNNGFLVNGK	9.99114e-09	105.28	1	4.48889e-16	127.3	0.999697	7.33192e-05	81.346	3
	A0A6J1S3R3	197	K	glutathione S-transferase-like OS=Frankliniella occidentalis OX=133901 GN=LOC113203382 PE=4 SV=1	LOC113203382	2	-0.35277	5	1	VEATPAIASYIAK(1)R	1.53856e-07	102.52	1	0.00165063	68.044	1	1.20945e-07	103.76	3
	A0A6J1S3R3	39	K	glutathione S-transferase-like OS=Frankliniella occidentalis OX=133901 GN=LOC113203382 PE=4 SV=1	LOC113203382	2	0.026639	6	1	YDDAK(1)WAESK	4.62763e-05	96.229	1	2.33549e-05	98.898	1	0.000105972	91.313	3
	A0A6J1S3R3	74	K	glutathione S-transferase-like OS=Frankliniella occidentalis OX=133901 GN=LOC113203382 PE=4 SV=1	LOC113203382	2	0.23372	3	1	YLAK(1)QVGLSGK	1.29108e-07	108.35	1	7.07812e-05	86.114	1	0.000115856	84.507	3
	A0A6J1S4L7	87	K	actin-related protein 10 OS=Frankliniella occidentalis OX=133901 GN=LOC113203577 PE=3 SV=1	LOC113203577	2	0.46995	5	1	HLLVSPK(1)DR	0.00592826	62.463	1	0.00592826	62.463	1	0.0056223	63.216	3
	A0A6J1RYF2	495	K	alanine aminotransferase 1 OS=Frankliniella occidentalis OX=133901 GN=LOC113203481 PE=4 SV=1	LOC113203481	2	1.3044	4	1	LPAK(1)AIEAAK	0.00147788	73.951	1	0.000232881	86.344	1	0.0116263	49.189	3
	A0A6J1TG23	45	K	40S ribosomal protein S2 OS=Frankliniella occidentalis OX=133901 GN=LOC113216669 PE=3 SV=1	LOC113216669	2	-1.1816	3	1	EAEK(1)EWVPVTK	0.0084067	51.359	1	0.000674713	74.077	1	0.0013356	68.283	3
	A0A6J1RZA3	35	K	Voltage-dependent anion-selective channel protein 3 OS=Frankliniella occidentalis OX=133901 GN=LOC113202320 PE=3 SV=1	LOC113202320	3	0.041236	3	1	TK(1)NGVEFTSGGNAAHDTGK	9.4829e-28	140.56	1	5.68695e-28	144.27	1	1.11363e-12	112.44	3
	A0A6J1RZA3	65	K	Voltage-dependent anion-selective channel protein 3 OS=Frankliniella occidentalis OX=133901 GN=LOC113202320 PE=3 SV=1	LOC113202320	2	-0.47233	6	1	K(1)YGLTFVEK	0.00246216	80.706	1	0.010554	58.63	1	0.00726313	64.374	3
	A0A6J1SRJ4	475	K	C-1-tetrahydrofolate synthase, cytoplasmic OS=Frankliniella occidentalis OX=133901 GN=LOC113209893 PE=3 SV=1	LOC113209893	3	-1.2983	3	1	IFHEATQK(1)DEDLFDR	3.0012e-11	114.64	1	0.000431891	72.898	1	6.94015e-05	84.759	3
	A0A6J1SRJ4	854	K	C-1-tetrahydrofolate synthase, cytoplasmic OS=Frankliniella occidentalis OX=133901 GN=LOC113209893 PE=3 SV=1	LOC113209893	2	0.8641	3	1	LK(1)EYEAQGFGK	0.00434253	58.172	1	1.09273e-05	94.767	1	0.00147292	67.08	3
	A0A6J1RYQ3	130	K	60S ribosomal protein L27a OS=Frankliniella occidentalis OX=133901 GN=LOC113203542 PE=3 SV=1	LOC113203542	2	1.6958	3	1	FFSK(1)SAEDK	0.0067675	60.398	1	0.0020216	77.192	1	0.00592826	62.463	3
	A0A6J1RYQ3	118	K	60S ribosomal protein L27a OS=Frankliniella occidentalis OX=133901 GN=LOC113203542 PE=3 SV=1	LOC113203542	2	-0.50937	4	1	GNLPK(1)QPVIVK	0.00604437	54.784	1	0.0107971	47.894	1	0.00215459	64.82	3
	A0A6J1RYQ3	96	K	60S ribosomal protein L27a OS=Frankliniella occidentalis OX=133901 GN=LOC113203542 PE=3 SV=1	LOC113203542	2	0.55966	3	1	TTEK(1)APVIDVVR	0.00214792	62.081	1	0.000729431	70.563	1	0.00755029	49.333	3
	A0A6J1RYQ3	113	K	60S ribosomal protein L27a OS=Frankliniella occidentalis OX=133901 GN=LOC113203542 PE=3 SV=1	LOC113203542	2	-0.10958	3	1	VLGK(1)GNLPK	0.012125	51.066	1	0.011135	52.482	1	0.0128424	50.04	3
	A0A6J1RYY9	137	K	Triosephosphate isomerase OS=Frankliniella occidentalis OX=133901 GN=LOC113203496 PE=3 SV=1	LOC113203496	2	0.096478	6	1	EAGK(1)TEEVVYR	2.68971e-10	129.82	1	1.62078e-06	101.39	1	0.000188891	81.904	3
	A0A6J1RZA3	60	K	Voltage-dependent anion-selective channel protein 3 OS=Frankliniella occidentalis OX=133901 GN=LOC113202320 PE=3 SV=1	LOC113202320	2	0.33468	5	1	VTSSLQSK(1)YNVK	2.16016e-71	232.56	1	3.96965e-16	148.18	1	3.83088e-11	121.02	3
	A0A6J1RYY9	4	K	Triosephosphate isomerase OS=Frankliniella occidentalis OX=133901 GN=LOC113203496 PE=3 SV=1	LOC113203496	2	-0.19365	5	1	K(1)FCVGGNWK	0.00157311	88.819	1	0.0119756	56.258	1	0.00617676	66.27	3
	A0A6J1RYY9	186	K	Triosephosphate isomerase OS=Frankliniella occidentalis OX=133901 GN=LOC113203496 PE=3 SV=1	LOC113203496	3	0.031789	3	1	TASPQQAQEVHEK(1)LR	2.44171e-06	102.65	1	0.000211721	77.776	1	2.06204e-11	115.91	3
	A0A6J1RYY9	198	K	Triosephosphate isomerase OS=Frankliniella occidentalis OX=133901 GN=LOC113203496 PE=3 SV=1	LOC113203496	2	-0.089309	3	1	VSEK(1)VANETR	0.00367382	64.64	1	0.000224921	86.463	1	0.0109754	50.149	3
	A0A6J1RYY9	173	K	Triosephosphate isomerase OS=Frankliniella occidentalis OX=133901 GN=LOC113203496 PE=3 SV=1	LOC113203496	3	0.59158	4	1	VVIAYEPVWAIGTGK(1)TASPQQAQEVHEK	7.3788e-22	115.45	1	1.71445e-14	92.463	1	1.16553e-05	53.998	3
	A0A6J1RZ23	900	K	Formylglycinamide ribonucleotide amidotransferase OS=Frankliniella occidentalis OX=133901 GN=LOC113202276 PE=3 SV=1	LOC113202276	2	2.8835	3	1	AFNATQK(1)LLK	0.0013495	89.827	1	0.0109448	50.194	1	0.00631453	57.532	3
	A0A6J1RZ69	397	K	Citrate hydro-lyase OS=Frankliniella occidentalis OX=133901 GN=LOC113203645 PE=3 SV=1	LOC113203645	2	0.52436	3	1	SCLVNK(1)VGFK	0.000299428	85.355	1	0.00988203	51.762	1	0.0201498	41.704	3
	A0A6J1RZA3	249	K	Voltage-dependent anion-selective channel protein 3 OS=Frankliniella occidentalis OX=133901 GN=LOC113202320 PE=3 SV=1	LOC113202320	3	-0.18448	3	1	VNNNSQVGLGYQQK(1)LR	5.8021e-11	112.17	1	7.42575e-11	110.35	1	0.00177753	51.03	3
	A0A6J1RZA3	109	K	Voltage-dependent anion-selective channel protein 3 OS=Frankliniella occidentalis OX=133901 GN=LOC113202320 PE=3 SV=1	LOC113202320	2	-0.12725	5	1	K(1)TGSISSAFK	1.04158e-07	122.69	1	0.00388949	67.385	1	0.00108689	78.342	3
	A0A6J1RYY9	152	K	Triosephosphate isomerase OS=Frankliniella occidentalis OX=133901 GN=LOC113203496 PE=3 SV=1	LOC113203496	2	0.43007	3	1	QTQAIADK(1)IK	0.00253436	68.536	1	0.00719846	55.721	1	0.0146485	45.433	3
	A0A6J1TFW8	23	K	60S ribosomal protein L30 OS=Frankliniella occidentalis OX=133901 GN=LOC113216773 PE=3 SV=1	LOC113216773	2	-1.675	5	1	LALVMK(1)SGK	0.00253869	71.451	1	0.0110674	52.579	1	0.00425884	63.816	3
	A0A6J1SST6	17	K	Electron transfer flavoprotein subunit beta OS=Frankliniella occidentalis OX=133901 GN=LOC113210262 PE=3 SV=1	LOC113210262	2	1.3855	3	1	VIDYAVK(1)IR	0.00592826	62.463	1	0.0172746	44.863	1	0.0142055	48.091	3
	A0A6J1TEG0	318	K	D-arabinitol dehydrogenase 1-like OS=Frankliniella occidentalis OX=133901 GN=LOC113215677 PE=3 SV=1	LOC113215677	2	0.56556	4	1	YLNFDK(1)LGVR	0.000399797	83.862	1	0.00156602	73.499	1	2.60159e-07	117.7	3
	A0A6J1TRV2	290	K	ATP-dependent 6-phosphofructokinase OS=Frankliniella occidentalis OX=133901 GN=LOC113217647 PE=3 SV=1	LOC113217647	2	0.64834	3	1	QVVVDNLK(1)QDTR	9.27841e-06	91.62	1	0.00520296	53.448	1	0.00665828	50.897	3
	A0A6J1TRV2	371	K	ATP-dependent 6-phosphofructokinase OS=Frankliniella occidentalis OX=133901 GN=LOC113217647 PE=3 SV=1	LOC113217647	2	-0.30798	3	1	QWEK(1)AVQLR	0.0037446	68.846	1	0.0118599	51.445	1	0.00866554	56.013	3
	A0A6J1TK28	83	K	Importin subunit alpha OS=Frankliniella occidentalis OX=133901 GN=LOC113217419 PE=3 SV=1	LOC113217419	2	-0.30605	3	1	SPDPTIK(1)LAAVQK	1.12971e-07	98.942	1	0.000473065	73.927	1	0.00182308	61.11	3
	A0A6J1TKB2	283	K	Glutamine synthetase OS=Frankliniella occidentalis OX=133901 GN=LOC113218024 PE=3 SV=1	LOC113218024	2	1.1438	3	1	AIDK(1)LSK	0.023969	55.531	1	0.023969	55.531	1	0.0282337	52.716	3
	A0A6J1TKB2	286	K	Glutamine synthetase OS=Frankliniella occidentalis OX=133901 GN=LOC113218024 PE=3 SV=1	LOC113218024	2	0.022875	3	1	LSK(1)QHLR	0.00397662	102.51	1	0.00561978	90.37	1	0.00307854	111.82	3
	A0A6J1TKB2	110	K	Glutamine synthetase OS=Frankliniella occidentalis OX=133901 GN=LOC113218024 PE=3 SV=1	LOC113218024	2	0.63848	3	1	LVLCDTYK(1)YNK	0.00365699	60.255	1	0.00117164	69.721	1	0.0156488	43.68	3
	A0A6J1TKB2	301	K	Glutamine synthetase OS=Frankliniella occidentalis OX=133901 GN=LOC113218024 PE=3 SV=1	LOC113218024	3	-0.18743	3	1	HIQAYDPHGGK(1)DNER	1.1027e-05	88.768	1	0.00194087	51.03	1	0.000713785	67.102	3
	A0A6J1TRV2	282	K	ATP-dependent 6-phosphofructokinase OS=Frankliniella occidentalis OX=133901 GN=LOC113217647 PE=3 SV=1	LOC113217647	2	0.21246	3	1	VK(1)QVVVDNLK	0.00025508	86.014	1	0.000138966	88.596	1	0.00167867	72.922	3
	A0A6J1TKD1	53	K	Peptidylprolyl isomerase OS=Frankliniella occidentalis OX=133901 GN=LOC113218036 PE=4 SV=1	LOC113218036	2	-0.27492	4	1	LGK(1)GEVIK	0.0113216	60.019	1	0.00870541	64.841	1	0.0315845	40.058	3
	A0A6J1TLR6	13	K	Transgelin OS=Frankliniella occidentalis OX=133901 GN=LOC113216975 PE=3 SV=1	LOC113216975	2	-0.3276	3	1	ATK(1)SGFAAEAQR	1.1008e-05	90.412	1	0.00023013	77.185	1	0.000193225	78.964	3
	A0A6J1TLR6	80	K	Transgelin OS=Frankliniella occidentalis OX=133901 GN=LOC113216975 PE=3 SV=1	LOC113216975	2	-0.46881	3	1	LINTLQPGSIK(1)K	8.35581e-10	117.2	1	0.00047824	82.774	1	0.0225537	54.343	3
	A0A6J1TLY9	9	K	cytochrome b-c1 complex subunit 9 OS=Frankliniella occidentalis OX=133901 GN=LOC113217923 PE=3 SV=1	LOC113217923	2	0.23159	6	1	GIADMLFK(1)R	0.00240272	76.064	1	0.00512736	65.224	1	0.00240272	76.064	3
	A0A6J1TMK1	353	K	Dihydrolipoamide acetyltransferase component of pyruvate dehydrogenase complex OS=Frankliniella occidentalis OX=133901 GN=LOC113217257 PE=3 SV=1	LOC113217257	2	0.29826	3	1	SPSGPATQAAK(1)SSAK	1.18109e-24	144.73	1	9.52321e-08	102.64	1	1.27758e-10	109.48	3
	A0A6J1TMK1	323	K	Dihydrolipoamide acetyltransferase component of pyruvate dehydrogenase complex OS=Frankliniella occidentalis OX=133901 GN=LOC113217257 PE=3 SV=1	LOC113217257	2	0.085119	3	1	GDVLQVIK(1)QK	0.00123487	75.197	1	0.00638309	57.347	1	0.00481811	61.56	3
	A0A6J1TNQ0	60	K	40S ribosomal protein S15Aa OS=Frankliniella occidentalis OX=133901 GN=LOC113217520 PE=3 SV=1	LOC113217520	2	2.4268	3	1	AGK(1)IVVNLTGR	0.00506419	56.205	1	0.0193481	41.242	1	0.0109224	47.712	3
	A0A6J1TQ33	263	K	Moesin/ezrin/radixin homolog 1 OS=Frankliniella occidentalis OX=133901 GN=LOC113217228 PE=4 SV=1	LOC113217228	2	1.0043	3	1	K(1)AQDVVFFAPR	0.00383978	63.091	1	0.00123851	72.29	1	0.00123851	72.29	3
	A0A6J1TNT5	28	K	Glycerol-3-phosphate dehydrogenase [NAD(+)] OS=Frankliniella occidentalis OX=133901 GN=LOC113217463 PE=3 SV=1	LOC113217463	2	0.2167	3	1	IVGANAK(1)K	0.00782995	75.109	1	0.0235733	52.786	1	0.00707978	77.282	3
	A0A6J1TQ85	296	K	hydroxyacyl-coenzyme A dehydrogenase, mitochondrial-like OS=Frankliniella occidentalis OX=133901 GN=LOC113217276 PE=3 SV=1	LOC113217276	2	-1.0543	3	1	EGK(1)LGVK	0.0285767	52.49	1	0.0266574	53.756	1	0.0266574	53.756	3
	A0A6J1TRV2	105	K	ATP-dependent 6-phosphofructokinase OS=Frankliniella occidentalis OX=133901 GN=LOC113217647 PE=3 SV=1	LOC113217647	2	0.54332	3	1	AAK(1)NLVER	0.0145582	55.064	1	0.00724952	68.371	1	0.00770088	66.692	3
	A0A6J1TID0	144	K	transketolase-like protein 2 OS=Frankliniella occidentalis OX=133901 GN=LOC113216888 PE=4 SV=1	LOC113216888	2	0.02289	3	1	YIDK(1)ASYR	0.00531356	76.064	1	0.0124939	57.859	1	0.0216409	47.603	3
	A0A6J1TFN1	117	K	Rab GDP dissociation inhibitor OS=Frankliniella occidentalis OX=133901 GN=LOC113216073 PE=3 SV=1	LOC113216073	2	0.5556	3	1	ISK(1)VPVDQK	0.00500718	64.73	1	0.0178866	44.425	1	0.0116383	51.762	3
	A0A6J1T878	186	K	RNA helicase OS=Frankliniella occidentalis OX=133901 GN=LOC113213124 PE=4 SV=1	LOC113213124	2	-0.6411	3	1	LNLK(1)HLK	0.0226164	56.434	1	0.0042857	97.068	1	0.0333214	49.358	3
	A0A6J1THP8	101	K	60S ribosomal protein L35 OS=Frankliniella occidentalis OX=133901 GN=LOC113217370 PE=3 SV=1	LOC113217370	2	1.3302	3	1	HESK(1)LLTQK	0.00331136	70.942	1	0.00726359	59.177	1	0.0103553	53.597	3
	A0A6J1THP8	43	K	60S ribosomal protein L35 OS=Frankliniella occidentalis OX=133901 GN=LOC113217370 PE=3 SV=1	LOC113217370	2	0.31131	5	1	VTGGAASK(1)LSK	0.00101605	71.085	1	0.00305377	62.088	1	0.0114967	46.88	3
	A0A6J1TIB1	116	K	UTP--glucose-1-phosphate uridylyltransferase OS=Frankliniella occidentalis OX=133901 GN=LOC113216006 PE=3 SV=1	LOC113216006	2	0.092807	3	1	GPK(1)SIISVR	0.0018684	79.148	1	0.00745799	58.699	1	0.0156864	46.001	3
	A0A6J1TID0	21	K	transketolase-like protein 2 OS=Frankliniella occidentalis OX=133901 GN=LOC113216888 PE=4 SV=1	LOC113216888	2	-1.3248	5	1	DLANK(1)LR	0.0112902	73.039	1	0.0269635	53.554	1	0.00741242	83.614	3
	A0A6J1TID0	618	K	transketolase-like protein 2 OS=Frankliniella occidentalis OX=133901 GN=LOC113216888 PE=4 SV=1	LOC113216888	2	0.15298	5	1	HVVK(1)AAQDVLK	5.24444e-13	144.57	1	3.24442e-09	125.54	1	4.81002e-10	128.85	3
	A0A6J1TIN2	287	K	cAMP-dependent protein kinase catalytic subunit OS=Frankliniella occidentalis OX=133901 GN=LOC113217618 PE=3 SV=1	LOC113217618	2	0.1205	3	1	YGNLK(1)NGVNDIK	2.18642e-09	112.82	1	0.00469252	54.343	1	0.000114285	66.004	3
	A0A6J1TID0	334	K	transketolase-like protein 2 OS=Frankliniella occidentalis OX=133901 GN=LOC113216888 PE=4 SV=1	LOC113216888	2	1.2663	3	1	IGK(1)DNPR	7.9319e-05	133.12	1	0.00324591	111.01	1	0.00583373	89.296	3
	A0A6J1TID0	10	K	transketolase-like protein 2 OS=Frankliniella occidentalis OX=133901 GN=LOC113216888 PE=4 SV=1	LOC113216888	2	0.2224	5	1	LESK(1)TLQELK	1.27394e-09	136.02	1	1.04817e-11	141.88	1	1.0557e-06	112.13	3
	A0A6J1TID0	16	K	transketolase-like protein 2 OS=Frankliniella occidentalis OX=133901 GN=LOC113216888 PE=4 SV=1	LOC113216888	2	0.52008	4	1	TLQELK(1)DLANK	8.79342e-09	118.9	1	1.85143e-05	91.961	1	1.85143e-05	91.961	3
	A0A6J1TID0	354	K	transketolase-like protein 2 OS=Frankliniella occidentalis OX=133901 GN=LOC113216888 PE=4 SV=1	LOC113216888	2	0.55716	4	1	NSTYSEK(1)LK	0.00055427	96.342	1	0.0216838	41.704	1	0.00793217	57.532	3
	A0A6J1TID0	495	K	transketolase-like protein 2 OS=Frankliniella occidentalis OX=133901 GN=LOC113216888 PE=4 SV=1	LOC113216888	2	0.46905	3	1	TAVIYENNEPFAVGK(1)AK	0.0131684	46.249	1	4.25422e-15	120.63	1	0.00015962	80.738	3
	A0A6J1TID0	6	K	transketolase-like protein 2 OS=Frankliniella occidentalis OX=133901 GN=LOC113216888 PE=4 SV=1	LOC113216888	2	-0.91098	4	1	SNYHK(1)LESK	0.000996325	76.255	1	0.000783668	80.782	1	0.00159861	69.786	3
	A0A6J1TID0	278	K	transketolase-like protein 2 OS=Frankliniella occidentalis OX=133901 GN=LOC113216888 PE=4 SV=1	LOC113216888	2	-0.05657	4	1	TDAVIAHVQK(1)QIK	1.89605e-27	164.11	1	9.57023e-08	100.38	1	0.00166912	62.088	3
	A0A6J1TID0	347	K	transketolase-like protein 2 OS=Frankliniella occidentalis OX=133901 GN=LOC113216888 PE=4 SV=1	LOC113216888	2	-0.022349	3	1	VIALDGDTK(1)NSTYSEK	3.38391e-53	194.23	1	0.00174453	61.265	1	1.43576e-05	89.358	3
	A0A6J1TID0	102	K	transketolase-like protein 2 OS=Frankliniella occidentalis OX=133901 GN=LOC113216888 PE=4 SV=1	LOC113216888	3	-0.30714	3	1	K(1)IDSDLEGHPTPR	5.16758e-06	89.231	1	0.00436348	43.03	1	0.000254468	71.176	3
	A0A6J1TQ85	124	K	hydroxyacyl-coenzyme A dehydrogenase, mitochondrial-like OS=Frankliniella occidentalis OX=133901 GN=LOC113217276 PE=3 SV=1	LOC113217276	2	0.942	3	1	QK(1)LFATLDEAAPK	6.25263e-08	103.13	1	0.000820673	68.481	1	0.0101965	43.761	3
	A0A6J1TNT5	280	K	Glycerol-3-phosphate dehydrogenase [NAD(+)] OS=Frankliniella occidentalis OX=133901 GN=LOC113217463 PE=3 SV=1	LOC113217463	2	0.18073	4	1	VSEAFVK(1)TGK	4.62763e-05	96.229	1	0.00256952	68.355	1	0.0102047	51.286	3
	A0A6J1TQ85	190	K	hydroxyacyl-coenzyme A dehydrogenase, mitochondrial-like OS=Frankliniella occidentalis OX=133901 GN=LOC113217276 PE=3 SV=1	LOC113217276	2	-0.28857	3	1	TNDTSDETYK(1)K	3.39979e-11	138.63	1	2.1347e-06	101.89	1	0.000123233	85.522	3
	A0A6J1T8A0	566	K	heat shock 70 kDa protein cognate 4 OS=Frankliniella occidentalis OX=133901 GN=LOC113213145 PE=3 SV=1	LOC113213145	2	0.38134	3	1	ISESEK(1)TQILDK	5.79825e-19	152.47	1	5.40417e-20	159.5	1	0.00326634	57.434	3
	A0A6J1T8A0	107	K	heat shock 70 kDa protein cognate 4 OS=Frankliniella occidentalis OX=133901 GN=LOC113213145 PE=3 SV=1	LOC113213145	2	0.67517	4	1	VEFK(1)GEAK	0.00877549	64.711	1	0.0186014	50.805	1	0.0134244	56.258	3
	A0A6J1T8A0	588	K	heat shock 70 kDa protein cognate 4 OS=Frankliniella occidentalis OX=133901 GN=LOC113213145 PE=3 SV=1	LOC113213145	3	-1.5258	3	1	WLDANQLAEK(1)EEYEHK	7.66721e-06	89.358	1	4.63894e-06	92.773	1	0.00319036	44.734	3
	A0A6J1T8J3	172	K	Uroporphyrinogen decarboxylase OS=Frankliniella occidentalis OX=133901 GN=LOC113212486 PE=3 SV=1	LOC113212486	3	1.002	4	1	AK(1)AWLYQHPQSSR	0.00366296	47.037	1	0.000120551	83.204	1	0.000179499	76.073	3
	A0A6J1T8P2	626	K	Clathrin heavy chain OS=Frankliniella occidentalis OX=133901 GN=LOC113213253 PE=3 SV=1	LOC113213253	3	-0.6635	3	1	AHIAQLCEK(1)AGLLQR	5.08081e-11	111.83	1	0.000336788	74.853	1	0.000995789	59.248	3
	A0A6J1T8Q8	232	K	sorbitol dehydrogenase-like OS=Frankliniella occidentalis OX=133901 GN=LOC113212533 PE=3 SV=1	LOC113212533	2	0.037955	3	1	GTIDDHEK(1)QIK	1.72039e-06	100.93	1	2.7613e-05	88.596	1	0.008457	51.286	3
	A0A6J1TBV4	174	K	Coatomer subunit gamma OS=Frankliniella occidentalis OX=133901 GN=LOC113213414 PE=3 SV=1	LOC113213414	2	2.9951	3	1	TAGELVK(1)R	0.0108569	66.692	1	0.01782	57.59	1	0.0176143	57.859	3
	A0A6J1T8A0	506	K	heat shock 70 kDa protein cognate 4 OS=Frankliniella occidentalis OX=133901 GN=LOC113213145 PE=3 SV=1	LOC113213145	2	0.31009	4	1	ITITNDK(1)GR	0.00378371	68.657	1	0.00101642	90.15	1	0.0031724	71.614	3
	A0A6J1TEN9	308	K	N-acyl-L-amino-acid amidohydrolase OS=Frankliniella occidentalis OX=133901 GN=LOC113214887 PE=3 SV=1	LOC113214887	2	0.25103	4	1	NPK(1)IEVTK	0.00531607	79.986	1	0.0126616	57.55	1	0.0165493	64.654	3
	A0A6J1TAB6	53	K	NADH dehydrogenase [ubiquinone] 1 subunit C2 OS=Frankliniella occidentalis OX=133901 GN=LOC113212993 PE=3 SV=1	LOC113212993	2	0.19707	3	1	K(1)PYYTGIQK	0.00312751	76.228	1	0.00337253	75.387	1	0.009541	60.398	3
	A0A6J1T7Z0	63	K	muscle-specific protein 20 OS=Frankliniella occidentalis OX=133901 GN=LOC113213987 PE=3 SV=1	LOC113213987	3	0.12437	4	0.999186	LK(0.001)PGAVPK(0.999)INSSGGQFK	2.25118e-05	85.988	0.995953	0.000362287	70.784	0.998571	2.10875e-06	93.909	3
	A0A6J1TEI7	82	K	3-hydroxyisobutyryl-CoA hydrolase, mitochondrial OS=Frankliniella occidentalis OX=133901 GN=LOC113214197 PE=3 SV=1	LOC113214197	2	0.9289	4	1	AITTNK(1)DTSYGK	3.17501e-08	107.09	1	0.000845206	69.03	1	4.59005e-11	119.39	3
	A0A6J1TCU7	185	K	ras-related protein Rab-1A OS=Frankliniella occidentalis OX=133901 GN=LOC113215643 PE=4 SV=1	LOC113215643	2	0.7064	3	1	VGPTSSAADTANK(1)VK	7.87311e-06	94.487	1	0.00405655	49.595	1	0.00157089	63.682	3
	A0A6J1TDB4	79	K	40S ribosomal protein S15 OS=Frankliniella occidentalis OX=133901 GN=LOC113216023 PE=3 SV=1	LOC113216023	4	0.24209	3	0.998916	EAQPNEK(0.001)PDVVK(0.999)THLR	0.00104703	55.011	0.996675	0.00150774	52.42	0.994525	0.00153623	52.172	3
	A0A6J1TDE4	138	K	T-complex protein 1 subunit zeta OS=Frankliniella occidentalis OX=133901 GN=LOC113213877 PE=3 SV=1	LOC113213877	2	-0.47266	3	1	AVEVLDSMK(1)IPVEAK	0.000139571	84.508	1	0.00384769	50.305	1	0.00157089	63.682	3
	A0A6J1TEG0	284	K	D-arabinitol dehydrogenase 1-like OS=Frankliniella occidentalis OX=133901 GN=LOC113215677 PE=3 SV=1	LOC113215677	2	-0.28195	3	1	MSISPYEIYK(1)K	2.6102e-05	91.961	1	1.97914e-06	102.4	1	2.6102e-05	91.961	3
	A0A6J1TA92	184	K	ras-related protein Rac1 OS=Frankliniella occidentalis OX=133901 GN=LOC113212979 PE=4 SV=1	LOC113212979	2	-0.12748	3	1	AVLCPVVPIK(1)R	0.00630183	57.785	1	0.00203567	67.334	1	0.00570679	59.067	3
	A0A6J1TGC4	482	K	phosphoglucomutase OS=Frankliniella occidentalis OX=133901 GN=LOC113216737 PE=3 SV=1	LOC113216737	2	-3.8666	4	1	SAASK(1)QGIR	3.45738e-05	116.37	1	0.00079044	93.178	1	0.00501462	64.711	3
	A0A6J1T9C0	35	K	U6 snRNA-associated Sm-like protein LSm7 OS=Frankliniella occidentalis OX=133901 GN=LOC113213417 PE=3 SV=1	LOC113213417	2	1.3657	3	1	VK(1)FAGGR	0.0364959	46.016	1	0.0371444	46.835	1	0.0321575	50.127	3
	A0A6J1TGY2	140	K	paramyosin, short form-like OS=Frankliniella occidentalis OX=133901 GN=LOC113216901 PE=4 SV=1	LOC113216901	2	-0.40648	3	1	HADK(1)YLK	0.00870707	79.474	1	0.0205239	58.981	1	0.0120383	71.379	3
	A0A6J1TGG2	443	K	Inosine-5'-monophosphate dehydrogenase OS=Frankliniella occidentalis OX=133901 GN=LOC113214682 PE=3 SV=1	LOC113214682	2	-0.015324	3	1	LK(1)VAQGVSGAIVDK	0.0128122	40.278	1	0.000615356	74.789	1	0.00172695	61.409	3
	A0A6J1TRY3	243	K	6-phosphogluconate dehydrogenase, decarboxylating OS=Frankliniella occidentalis OX=133901 GN=LOC113218219 PE=3 SV=1	LOC113218219	2	0.66056	3	1	FK(1)DSDGLPLVEK	0.000190642	79.089	1	0.00111022	66.393	1	0.00801023	48.527	3
	A0A6J1TS52	342	K	sphingosine-1-phosphate lyase OS=Frankliniella occidentalis OX=133901 GN=LOC113217708 PE=3 SV=1	LOC113217708	3	-0.22466	5	1	VPGVTSISADTHK(1)YGFAPK	1.36282e-21	129.11	1	4.62042e-35	154.74	1	1.09125e-16	122.01	3
	L7VXD3	345	K	Heat shock protein 83 OS=Frankliniella occidentalis OX=133901 GN=LOC113215056 PE=2 SV=1	LOC113215056	2	-0.77865	3	1	APFDLFENK(1)K	0.00021352	87.568	1	0.00021352	87.568	1	0.00291133	70.942	3
	L7VXD3	273	K	Heat shock protein 83 OS=Frankliniella occidentalis OX=133901 GN=LOC113215056 PE=2 SV=1	LOC113215056	2	-0.90138	3	1	EK(1)YTEDEELNK	1.40382e-06	102.4	1	1.85143e-05	91.961	1	0.000188443	81.92	3
	L7VXD3	397	K	Heat shock protein 83 OS=Frankliniella occidentalis OX=133901 GN=LOC113215056 PE=2 SV=1	LOC113215056	2	0.46188	6	1	EMLQQNK(1)ILK	6.20601e-08	122.28	1	7.68173e-05	92.051	1	8.78325e-05	90.906	3
	L7VXD3	479	K	Heat shock protein 83 OS=Frankliniella occidentalis OX=133901 GN=LOC113215056 PE=2 SV=1	LOC113215056	2	-0.22892	3	1	ENQK(1)NIYYITGESR	1.23443e-10	110.97	1	0.00275304	54.764	1	0.00275304	54.764	3
	L7VXD3	605	K	Heat shock protein 83 OS=Frankliniella occidentalis OX=133901 GN=LOC113215056 PE=2 SV=1	LOC113215056	2	-0.6451	4	1	IMK(1)AQALR	0.00601915	73.26	1	0.0202493	55.531	1	0.0221631	42.599	3
	A0A6J1TRV4	275	K	uncharacterized protein LOC113218205 OS=Frankliniella occidentalis OX=133901 GN=LOC113218205 PE=4 SV=1	LOC113218205	2	-1.3598	3	1	TAWGSSGK(1)WR	0.00823117	54.198	1	0.0129056	47.302	1	0.0125043	47.894	3
	L7VXD3	409	K	Heat shock protein 83 OS=Frankliniella occidentalis OX=133901 GN=LOC113215056 PE=2 SV=1	LOC113215056	4	-0.4621	3	1	K(1)CLELFEELAEDKENYKK	1.58583e-06	88.565	1	0.000360243	70.837	1	8.01623e-12	108.71	3
	L7VXD3	622	K	Heat shock protein 83 OS=Frankliniella occidentalis OX=133901 GN=LOC113215056 PE=2 SV=1	LOC113215056	3	-0.1765	3	1	K(1)HLEINPDHAIVETLR	1.07478e-25	144.68	1	8.17322e-26	145.91	1	7.35794e-34	164.53	3
	L7VXD3	575	K	Heat shock protein 83 OS=Frankliniella occidentalis OX=133901 GN=LOC113215056 PE=2 SV=1	LOC113215056	2	-0.35253	5	1	VEK(1)VVVSNR	0.00502877	86.772	1	0.00833206	56.548	1	0.0135712	48.998	3
	L7VXD3	67	K	Heat shock protein 83 OS=Frankliniella occidentalis OX=133901 GN=LOC113215056 PE=2 SV=1	LOC113215056	2	-0.88465	5	1	LDSGK(1)DLNIR	1.02726e-07	120.06	1	7.98989e-07	113.93	1	0.000103107	91.549	3
	L7VXD3	352	K	Heat shock protein 83 OS=Frankliniella occidentalis OX=133901 GN=LOC113215056 PE=2 SV=1	LOC113215056	2	1.2914	4	1	NNIK(1)LYVR	0.00601915	73.26	1	0.0202227	49.097	1	0.0102672	61.962	3
	L7VXD3	566	K	Heat shock protein 83 OS=Frankliniella occidentalis OX=133901 GN=LOC113215056 PE=2 SV=1	LOC113215056	2	-1.2858	6	1	VMK(1)DILDK	0.00370129	80.231	1	0.00886347	60.255	1	0.00880213	60.398	3
	A0A6J1TH12	330	K	Elongation factor 1-alpha OS=Frankliniella occidentalis OX=133901 GN=LOC113215592 PE=3 SV=1	LOC113215592	2	-1.2763	4	1	GYVAGDSK(1)NNPPR	2.00392e-14	123.95	1	3.2209e-08	105.65	1	1.65222e-11	117.2	3
	A0A6J1TH12	444	K	Elongation factor 1-alpha OS=Frankliniella occidentalis OX=133901 GN=LOC113215592 PE=3 SV=1	LOC113215592	2	3.4407	3	1	QVTFK(1)EATTGK	0.00756743	52.576	1	0.0120557	46.069	1	0.00506419	56.205	3
cytoplasm,nucleus	A0A6J1SGJ6	110	K	alpha-crystallin A chain-like OS=Frankliniella occidentalis OX=133901 GN=LOC113206544 PE=3 SV=1	LOC113206544	2	-0.75209	3	1	ADNATGGYTK(1)R	6.7813e-10	128.85	1	0.00661673	57.106	1	7.86837e-06	96.745	3
	A0A6J1S3S9	367	K	Eukaryotic translation initiation factor 3 subunit L OS=Frankliniella occidentalis OX=133901 GN=LOC113203394 PE=3 SV=1	LOC113203394	2	-0.26872	15	1	NYTEK(1)MYK	0.0019398	95.741	1	0.00464993	80.438	1	0.0032967	84.568	3
	A0A6J1SCI3	22	K	troponin C-like OS=Frankliniella occidentalis OX=133901 GN=LOC113206744 PE=4 SV=1	LOC113206744	2	0.14559	3	1	VFQDYDK(1)GK	0.00109876	89.047	1	0.0067675	60.398	1	0.00349436	70.056	3
	A0A6J1SCI3	7	K	troponin C-like OS=Frankliniella occidentalis OX=133901 GN=LOC113206744 PE=4 SV=1	LOC113206744	2	-0.67898	4	1	VEDLTK(1)SQTK	3.04823e-05	94.465	1	1.26118e-05	97.734	1	2.08368e-05	96.229	3
	A0A6J1SGJ6	96	K	alpha-crystallin A chain-like OS=Frankliniella occidentalis OX=133901 GN=LOC113206544 PE=3 SV=1	LOC113206544	3	-1.6838	3	1	AENNYLTVEGK(1)HEER	0.000687313	67.646	1	0.000949707	60.55	1	0.00315103	53.981	3
	A0A6J1SCI3	147	K	troponin C-like OS=Frankliniella occidentalis OX=133901 GN=LOC113206744 PE=4 SV=1	LOC113206744	2	1.2463	7	1	K(1)AFDAFDQAK	2.2499e-06	108.35	1	0.000928327	80.014	1	0.0161435	49.448	3
	A0A6J1SBM0	41	K	Protein-serine/threonine kinase OS=Frankliniella occidentalis OX=133901 GN=LOC113206542 PE=3 SV=1	LOC113206542	2	-0.13981	3	1	K(1)SFTFLR	0.0125857	78.77	1	0.0254815	61.962	1	0.0248051	62.546	3
	A0A6J1RXT0	75	K	40S ribosomal protein S3-A OS=Frankliniella occidentalis OX=133901 GN=LOC113203226 PE=3 SV=1	LOC113203226	2	-0.12146	5	1	ELTSVVQK(1)R	0.00408936	72.928	1	0.00758266	63.816	1	0.00400042	73.233	3
	A0A6J1SCI3	230	K	troponin C-like OS=Frankliniella occidentalis OX=133901 GN=LOC113206744 PE=4 SV=1	LOC113206744	2	0.28898	3	1	LYDK(1)EGNGYITTQVLR	5.42522e-15	123.02	1	4.01034e-20	135.23	1	0.00190852	58.98	3
	A0A6J1RXT0	10	K	40S ribosomal protein S3-A OS=Frankliniella occidentalis OX=133901 GN=LOC113203226 PE=3 SV=1	LOC113203226	2	0.44026	3	1	K(1)FVGDGVFK	0.0243542	44.863	1	0.0212814	46.819	1	0.015603	52.579	3
	A0A6J1T1J6	505	K	Catalase OS=Frankliniella occidentalis OX=133901 GN=LOC113210689 PE=3 SV=1	LOC113210689	2	0.087493	10	1	HGSHISAK(1)I	0.000199903	106.6	1	0.000321376	104.06	1	0.00259816	79.474	3
	A0A6J1RXT0	108	K	40S ribosomal protein S3-A OS=Frankliniella occidentalis OX=133901 GN=LOC113203226 PE=3 SV=1	LOC113203226	2	1.071	4	1	YK(1)LIGGLAVR	0.00496615	61.161	1	0.00480564	61.593	1	0.00938888	52.49	3
	A0A6J1T1J6	241	K	Catalase OS=Frankliniella occidentalis OX=133901 GN=LOC113210689 PE=3 SV=1	LOC113210689	2	0.1598	5	1	TAQGIK(1)NLPVDK	5.40417e-20	159.5	1	3.26393e-10	117.93	1	5.90191e-07	97.69	3
	A0A6J1SEP5	72	K	uncharacterized protein LOC113205622 OS=Frankliniella occidentalis OX=133901 GN=LOC113205622 PE=4 SV=1	LOC113205622	3	1.3834	3	0.801939	EK(0.198)PDK(0.802)ALVDTPNIVTADELR	8.5262e-06	77.221	0.5	7.33167e-06	78.708	0.5	9.66557e-05	66.636	3
	A0A6J1T1J6	104	K	Catalase OS=Frankliniella occidentalis OX=133901 GN=LOC113210689 PE=3 SV=1	LOC113210689	2	0.080039	4	1	K(1)TPIAIR	0.0222438	64.757	1	0.0185383	68.915	1	0.030904	57.281	3
	A0A6J1T1J6	224	K	Catalase OS=Frankliniella occidentalis OX=133901 GN=LOC113210689 PE=3 SV=1	LOC113210689	2	-0.46666	4	1	LVNDK(1)NEVVYCK	1.28149e-07	102.87	1	0.00238158	61.11	1	8.79036e-06	91.961	3
	A0A6J1T1J6	291	K	Catalase OS=Frankliniella occidentalis OX=133901 GN=LOC113210689 PE=3 SV=1	LOC113210689	2	0.11543	4	1	NK(1)FNPFDVTK	8.19443e-06	105.46	1	0.0040512	63.624	1	4.50944e-06	107.06	3
	A0A6J1T1J6	247	K	Catalase OS=Frankliniella occidentalis OX=133901 GN=LOC113210689 PE=3 SV=1	LOC113210689	3	-0.54946	4	1	NLPVDK(1)AEQISAQDPDYSIR	7.3677e-19	129.02	1	9.56714e-05	67.227	1	0.00052293	54.668	3
	A0A6J1T1J6	4	K	Catalase OS=Frankliniella occidentalis OX=133901 GN=LOC113210689 PE=3 SV=1	LOC113210689	2	-0.30929	3	1	SGK(1)SDPAADQLVNYK	0.000448657	70.837	1	0.000388043	72.315	1	0.000610419	66.893	3
	A0A6J1RXT0	62	K	40S ribosomal protein S3-A OS=Frankliniella occidentalis OX=133901 GN=LOC113203226 PE=3 SV=1	LOC113203226	2	-0.33608	4	1	TQNVLGEK(1)GR	0.00119219	75.416	1	0.000356387	84.507	1	0.0104325	50.95	3
	A0A6J1T832	49	K	uncharacterized protein LOC113214303 OS=Frankliniella occidentalis OX=133901 GN=LOC113214303 PE=4 SV=1	LOC113214303	4	0.24463	7	0.952611	LDSVVQFQNVSLAAGEHLK(0.047)PEFVK(0.953)K	3.65744e-10	86.791	0.947794	4.47561e-58	177.22	0.820527	2.57084e-09	81.477	3
	A0A6J1SS28	283	K	Very-long-chain enoyl-CoA reductase OS=Frankliniella occidentalis OX=133901 GN=LOC113210083 PE=3 SV=1	LOC113210083	2	-0.39508	3	1	K(1)EFPNYPK	0.020934	58.433	1	0.0296746	49.715	1	0.0207215	58.981	3
	A0A6J1T832	182	K	uncharacterized protein LOC113214303 OS=Frankliniella occidentalis OX=133901 GN=LOC113214303 PE=4 SV=1	LOC113214303	2	0.1201	6	1	FK(1)NVSAWFSR	6.65257e-07	114.86	1	4.62763e-05	96.229	1	1.70784e-08	127.87	3
	A0A6J1T832	411	K	uncharacterized protein LOC113214303 OS=Frankliniella occidentalis OX=133901 GN=LOC113214303 PE=4 SV=1	LOC113214303	2	-0.73719	3	1	GQTK(1)SVPEEK	0.00906721	53.211	1	0.00489839	61.344	1	0.00755435	55.196	3
	A0A6J1SS28	55	K	Very-long-chain enoyl-CoA reductase OS=Frankliniella occidentalis OX=133901 GN=LOC113210083 PE=3 SV=1	LOC113210083	2	-1.8048	3	1	GQSLK(1)DEDSVK	9.22273e-08	111.52	1	0.00211357	64.945	1	0.00167848	66.267	3
	A0A6J1T7M8	157	K	alpha-crystallin B chain isoform X2 OS=Frankliniella occidentalis OX=133901 GN=LOC113212998 PE=3 SV=1	LOC113212998	2	0.12659	3	1	EFLLPK(1)GTNPESIK	1.00258e-10	112.42	1	0.00134024	66.004	1	0.00476333	49.298	3
	A0A6J1T5T9	78	K	60S ribosomal protein L21 OS=Frankliniella occidentalis OX=133901 GN=LOC113211747 PE=3 SV=1	LOC113211747	2	-0.43569	3	1	HALGVIVNK(1)R	0.00514207	64.711	1	0.00236496	72.928	1	0.0229719	44.318	3
	A0A6J1T5T9	35	K	60S ribosomal protein L21 OS=Frankliniella occidentalis OX=133901 GN=LOC113211747 PE=3 SV=1	LOC113211747	2	0.69177	3	1	VYK(1)VGDIVDVK	0.00203637	65.179	1	0.000485075	75.739	1	0.00467429	57.164	3
	A0A6J1TS31	132	K	60S ribosomal protein L18a OS=Frankliniella occidentalis OX=133901 GN=LOC113218254 PE=3 SV=1	LOC113218254	2	-1.004	3	1	CEEVK(1)AANCR	4.49111e-05	96.342	1	0.00276883	67.334	1	0.0110037	50.108	3
	A0A6J1TS31	40	K	60S ribosomal protein L18a OS=Frankliniella occidentalis OX=133901 GN=LOC113218254 PE=3 SV=1	LOC113218254	2	-0.65715	3	1	IFAPDAIVAK(1)SR	0.0036675	56.139	1	0.00711979	50.088	1	0.00570038	52.576	3
	A0A6J1TS31	75	K	60S ribosomal protein L18a OS=Frankliniella occidentalis OX=133901 GN=LOC113218254 PE=3 SV=1	LOC113218254	2	-0.054028	3	1	IK(1)NFGVWLR	0.000108748	107.57	1	0.00225222	76.064	1	0.00391622	68.016	3
	A0A6J1TS31	142	K	60S ribosomal protein L18a OS=Frankliniella occidentalis OX=133901 GN=LOC113218254 PE=3 SV=1	LOC113218254	3	0.30993	4	1	RPLVK(1)QFHDSK	0.00011169	80.69	1	0.00119469	64.121	1	1.13448e-05	90.434	3
	A0A6J1T7M8	143	K	alpha-crystallin B chain isoform X2 OS=Frankliniella occidentalis OX=133901 GN=LOC113212998 PE=3 SV=1	LOC113212998	2	0.62365	6	1	TDSK(1)SVYR	0.00736865	67.897	1	0.00382069	87.476	1	0.0124939	57.859	3
	A0A6J1TIH6	98	K	Urate oxidase OS=Frankliniella occidentalis OX=133901 GN=LOC113216932 PE=3 SV=1	LOC113216932	3	0.21096	3	1	EDFLQGDNK(1)HIIATDTQK	5.87076e-09	103.88	1	3.96807e-07	96.143	1	1.70796e-05	84.653	3
	A0A6J1TIH6	306	K	Urate oxidase OS=Frankliniella occidentalis OX=133901 GN=LOC113216932 PE=3 SV=1	LOC113216932	3	-0.2739	3	1	HYNSLDLSK(1)FQSTIK	2.2285e-61	205.3	1	9.98072e-20	133.86	1	0.000949743	60.549	3
	A0A6J1TIH6	115	K	Urate oxidase OS=Frankliniella occidentalis OX=133901 GN=LOC113216932 PE=3 SV=1	LOC113216932	2	2.8403	3	1	NTVYVLAK(1)K	0.00366724	74.376	1	0.00835782	62.463	1	0.00792646	63.216	3
	A0A6J1TIH6	199	K	Urate oxidase OS=Frankliniella occidentalis OX=133901 GN=LOC113216932 PE=3 SV=1	LOC113216932	2	0.46797	3	1	VLK(1)TTQSSFR	0.00783375	54.784	1	0.0125043	47.894	1	0.0125043	47.894	3
	A0A6J1TVB8	60	K	Complex I-B16.6 OS=Frankliniella occidentalis OX=133901 GN=LOC113218417 PE=3 SV=1	LOC113218417	2	-0.11125	3	1	K(1)IYLEQK	0.00974604	85.212	1	0.0272013	60.478	1	0.0228811	64.207	3
	A0A6J1SH13	54	K	60S ribosomal protein L10a OS=Frankliniella occidentalis OX=133901 GN=LOC113206146 PE=3 SV=1	LOC113206146	2	0.25733	3	1	FSGTVK(1)LK	0.00728654	68.224	1	0.0227922	46.39	1	0.0126399	57.59	3
	A0A6J1SH13	152	K	60S ribosomal protein L10a OS=Frankliniella occidentalis OX=133901 GN=LOC113206146 PE=3 SV=1	LOC113206146	2	0.39135	3	1	IDEVK(1)ATIK	0.00745772	58.699	1	0.00793217	57.532	1	0.0135832	48.981	3
	A0A6J1T832	121	K	uncharacterized protein LOC113214303 OS=Frankliniella occidentalis OX=133901 GN=LOC113214303 PE=4 SV=1	LOC113214303	2	-1.8046	4	1	DMTEPLWK(1)GESK	3.04304e-06	95.417	1	0.00287442	56.205	1	0.000163515	78.324	3
	A0A6J1TIH6	255	K	Urate oxidase OS=Frankliniella occidentalis OX=133901 GN=LOC113216932 PE=3 SV=1	LOC113216932	2	-1.3718	3	1	ECILDK(1)FAGDPK	0.0104728	45.28	1	0.00305315	58.32	1	0.0160613	41.242	3
	A0A6J1T832	125	K	uncharacterized protein LOC113214303 OS=Frankliniella occidentalis OX=133901 GN=LOC113214303 PE=4 SV=1	LOC113214303	2	0.0047472	3	1	GESK(1)SVPEAK	0.0140643	45.829	1	0.00888204	53.237	1	0.0132161	46.844	3
cytoskeleton	A0A6J1TAU2	327	K	actin, muscle-like OS=Frankliniella occidentalis OX=133901 GN=LOC113213118 PE=3 SV=1	LOC113213118	2	0.025513	9	1	EITALAPSTIK(1)IK	1.49167e-16	129.37	1	3.70053e-11	115.34	1	3.77342e-14	119.39	3
	A0A6J1TAU2	329	K	actin, muscle-like OS=Frankliniella occidentalis OX=133901 GN=LOC113213118 PE=3 SV=1	LOC113213118	3	-0.46166	11	1	IK(1)IIAPPERK	0.00055427	96.342	1	0.00126158	86.898	1	0.0018684	79.148	3
	A0A6J1TAU2	292	K	actin, muscle-like OS=Frankliniella occidentalis OX=133901 GN=LOC113213118 PE=3 SV=1	LOC113213118	3	-0.25892	3	1	K(1)DLYANNVLSGGTTMYPGIADR	4.23623e-24	135.54	1	1.19425e-14	112.85	1	1.08044e-09	96.848	3
	A0A6J1TAU2	316	K	actin, muscle-like OS=Frankliniella occidentalis OX=133901 GN=LOC113213118 PE=3 SV=1	LOC113213118	2	0.53973	9	1	MQK(1)EITALAPSTIK	3.55637e-15	127.18	1	0.00121609	63.681	1	0.00385398	51.771	3
	A0A6J1SHL7	529	K	4-coumarate--CoA ligase 1 OS=Frankliniella occidentalis OX=133901 GN=LOC113208062 PE=3 SV=1	LOC113208062	2	0.68063	3	1	NPSGK(1)LLR	0.0205099	48.794	1	0.018353	51.066	1	0.0205099	48.794	3
	A0A6J1SNJ7	163	K	Tubulin alpha chain OS=Frankliniella occidentalis OX=133901 GN=LOC113209280 PE=3 SV=1	LOC113209280	2	0.027849	5	1	LSVDYGK(1)K	0.0108569	66.692	1	0.0305099	47.603	1	0.0189261	56.258	3
	A0A6J1S7P8	160	K	H(+)-transporting two-sector ATPase OS=Frankliniella occidentalis OX=133901 GN=LOC113203977 PE=3 SV=1	LOC113203977	2	-0.40442	7	1	HK(1)IILPPK	0.0108381	60.91	1	0.0190297	50.353	1	0.0279895	42.599	3
	A0A6J1SNJ7	336	K	Tubulin alpha chain OS=Frankliniella occidentalis OX=133901 GN=LOC113209280 PE=3 SV=1	LOC113209280	2	-0.15925	5	1	DVNAAIATIK(1)TK	2.8319e-13	136.24	1	4.06176e-06	95.264	1	7.88861e-08	105.03	3
	A0A6J1SNJ7	401	K	Tubulin alpha chain OS=Frankliniella occidentalis OX=133901 GN=LOC113209280 PE=3 SV=1	LOC113209280	2	-0.35167	11	1	FDLMYAK(1)R	0.00496064	80.438	1	0.00496064	80.438	1	0.00777344	69.825	3
	A0A6J1SNJ7	96	K	Tubulin alpha chain OS=Frankliniella occidentalis OX=133901 GN=LOC113209280 PE=3 SV=1	LOC113209280	3	3.3672	11	1	QLFHPEQLITGK(1)EDAANNYAR	1.28828e-62	188.19	1	1.25568e-30	148.06	1	2.9224e-30	145.71	3
	A0A6J1SNJ7	370	K	Tubulin alpha chain OS=Frankliniella occidentalis OX=133901 GN=LOC113209280 PE=3 SV=1	LOC113209280	3	1.6157	4	1	VGINYQPPTVVPGGDLAK(1)VQR	1.72399e-07	85.737	1	4.75701e-11	100.39	1	7.4873e-05	60.561	3
	A0A6J1TAU2	114	K	actin, muscle-like OS=Frankliniella occidentalis OX=133901 GN=LOC113213118 PE=3 SV=1	LOC113213118	3	0.037773	11	1	VAPEEHPVLLTEAPLNPK(1)ANR	8.31284e-19	122.94	1	3.80349e-07	83.423	1	5.6519e-09	91.622	3
	A0A6J1SFE8	135	K	cullin-associated NEDD8-dissociated protein 1 isoform X2 OS=Frankliniella occidentalis OX=133901 GN=LOC113207395 PE=3 SV=1	LOC113207395	2	0.26496	3	1	ITGK(1)LSNAIEK	2.19325e-05	90.697	1	0.00400476	59.198	1	0.0142344	44.612	3
	A0A6J1TAU2	51	K	actin, muscle-like OS=Frankliniella occidentalis OX=133901 GN=LOC113213118 PE=3 SV=1	LOC113213118	3	-0.2138	67	1	HQGVMVGMGQK(1)DSYVGDEAQSK	1.3122e-45	163.41	1	3.19567e-20	128.49	1	2.66515e-15	116.45	3
	A0A6J1T3Q6	316	K	actin, muscle-like isoform X3 OS=Frankliniella occidentalis OX=133901 GN=LOC113213161 PE=3 SV=1	LOC113213161	2	-0.93757	6	1	MQK(1)EVTGLAPSTIK	0.000655967	74.296	1	0.00235659	74.89	1	0.00269847	71.98	3
	A0A6J1SK61	329	K	actin-5C OS=Frankliniella occidentalis OX=133901 GN=LOC113208730 PE=3 SV=1	LOC113208730	3	-0.46166	11	1	IK(1)IIAPPERK	0.00055427	96.342	1	0.00126158	86.898	1	0.0018684	79.148	3
	A0A6J1TGN1	282	K	Malate dehydrogenase, cytoplasmic OS=Frankliniella occidentalis OX=133901 GN=LOC113214741 PE=3 SV=1	LOC113214741	2	-0.57122	3	1	GGVSK(1)NVYEAVNDEAFLK	0.00318259	48.288	1	0.00355849	46.494	1	8.69828e-05	78.917	3
	A0A6J1TAU2	62	K	actin, muscle-like OS=Frankliniella occidentalis OX=133901 GN=LOC113213118 PE=3 SV=1	LOC113213118	2	0.33321	19	1	DSYVGDEAQSK(1)R	3.43245e-13	136.7	1	2.03458e-05	88.021	1	1.4751e-05	90.793	3
	A0A6J1TGN1	174	K	Malate dehydrogenase, cytoplasmic OS=Frankliniella occidentalis OX=133901 GN=LOC113214741 PE=3 SV=1	LOC113214741	2	0.042275	3	1	K(1)DLLSANVK	0.00312751	76.228	1	0.0105755	58.592	1	0.00726313	64.374	3
	A0A6J1TFH6	97	K	troponin C-like isoform X2 OS=Frankliniella occidentalis OX=133901 GN=LOC113215128 PE=4 SV=1	LOC113215128	2	-0.4792	4	1	LYDK(1)EGNGYIPTSCLK	6.64848e-82	225.7	1	6.64848e-82	225.7	1	7.94354e-29	152.94	3
	A0A6J1T9Q2	420	K	Phosphotransferase OS=Frankliniella occidentalis OX=133901 GN=LOC113214981 PE=3 SV=1	LOC113214981	2	-0.45862	3	1	IK(1)QLILPGIK	0.00496615	61.161	1	2.53287e-05	98.044	1	0.0025107	68.657	3
	A0A6J1TB00	114	K	actin, muscle-like isoform X1 OS=Frankliniella occidentalis OX=133901 GN=LOC113213161 PE=3 SV=1	LOC113213161	3	-0.42536	8	1	VAPEEHPILLTEAPLNPK(1)ANR	4.90864e-15	116.13	1	4.71857e-09	92.671	1	2.76292e-07	84.581	3
	A0A6J1TGN1	277	K	Malate dehydrogenase, cytoplasmic OS=Frankliniella occidentalis OX=133901 GN=LOC113214741 PE=3 SV=1	LOC113214741	2	0.50576	3	1	HATVTK(1)GGVSK	0.0118564	46.358	1	0.00129084	68.676	1	1.7611e-05	92.295	3
	A0A6J1T3Q6	329	K	actin, muscle-like isoform X3 OS=Frankliniella occidentalis OX=133901 GN=LOC113213161 PE=3 SV=1	LOC113213161	3	-0.46166	11	1	IK(1)IIAPPERK	0.00055427	96.342	1	0.00126158	86.898	1	0.0018684	79.148	3
	A0A6J1T1W7	336	K	cAMP-dependent protein kinase type II regulatory subunit OS=Frankliniella occidentalis OX=133901 GN=LOC113211443 PE=3 SV=1	LOC113211443	2	1.1974	3	1	AASVYAVGK(1)VK	0.0129885	45.433	1	0.00533912	55.806	1	0.020999	40.154	3
	A0A6J1SV07	77	K	40S ribosomal protein S5 OS=Frankliniella occidentalis OX=133901 GN=LOC113210786 PE=3 SV=1	LOC113210786	2	-0.56525	3	1	K(1)AQCPIVER	0.00629963	66.056	1	0.00629963	66.056	1	0.0105145	58.699	3
	A0A6J1SRG4	190	K	serine/threonine-protein phosphatase 2A 65 kDa regulatory subunit A alpha isoform OS=Frankliniella occidentalis OX=133901 GN=LOC113208898 PE=4 SV=1	LOC113208898	2	0.37726	4	1	AAASK(1)LGEFAK	1.17437e-05	94.465	1	0.000251855	79.659	1	3.01243e-05	87.667	3
	A0A6J1SK61	327	K	actin-5C OS=Frankliniella occidentalis OX=133901 GN=LOC113208730 PE=3 SV=1	LOC113208730	2	0.61792	11	1	EITALAPSTMK(1)IK	8.57249e-11	110.92	1	3.08622e-06	95.417	1	5.19388e-11	113.99	3
	A0A6J1T3Q6	327	K	actin, muscle-like isoform X3 OS=Frankliniella occidentalis OX=133901 GN=LOC113213161 PE=3 SV=1	LOC113213161	2	0.0074883	5	1	EVTGLAPSTIK(1)IK	5.51733e-11	113.69	1	1.00599e-05	91.307	1	5.83994e-06	94.122	3
endoplasmic reticulum	A0A6J1SW56	269	K	Protein disulfide-isomerase OS=Frankliniella occidentalis OX=133901 GN=LOC113211070 PE=3 SV=1	LOC113211070	2	1.5857	3	1	NTK(1)GTNYWR	0.00380429	68.557	1	0.00365583	69.275	1	0.0119781	51.276	3
	A0A6J1SMP2	227	K	allergen Cr-PI-like OS=Frankliniella occidentalis OX=133901 GN=LOC113208947 PE=4 SV=1	LOC113208947	2	0.72588	7	1	NAK(1)AYEYFIAR	7.92429e-05	85.813	1	0.000301349	77.894	1	0.00167848	66.267	3
	A0A6J1SMP2	737	K	allergen Cr-PI-like OS=Frankliniella occidentalis OX=133901 GN=LOC113208947 PE=4 SV=1	LOC113208947	3	0.17252	6	1	HSK(1)QFTSTVGDYPSFEQIYK	6.7196e-17	120.23	1	1.67531e-07	90.729	1	9.72113e-08	93.776	3
	A0A6J1SMP2	700	K	allergen Cr-PI-like OS=Frankliniella occidentalis OX=133901 GN=LOC113208947 PE=4 SV=1	LOC113208947	2	-0.63214	3	1	DSK(1)YYYQYVNFDR	0.000259985	77.42	1	9.10683e-11	110.44	1	0.0129091	41.621	3
	A0A6J1SW47	199	K	Carboxylic ester hydrolase OS=Frankliniella occidentalis OX=133901 GN=LOC113211352 PE=3 SV=1	LOC113211352	4	0.16659	3	1	AFGGDADK(1)VTIFGESAGAGSVHHLTISPLAK	7.2136e-26	111.82	1	1.64372e-30	120.93	1	8.95157e-26	110.17	3
	A0A6J1SQ17	203	K	Adipocyte plasma membrane-associated protein OS=Frankliniella occidentalis OX=133901 GN=LOC113208005 PE=3 SV=1	LOC113208005	2	0.50205	5	1	LVK(1)YDPQSK	0.0018684	79.148	1	0.0035002	70.028	1	0.00938697	54.982	3
	A0A6J1RQR8	489	K	NADPH--cytochrome P450 reductase OS=Frankliniella occidentalis OX=133901 GN=LOC113201764 PE=3 SV=1	LOC113201764	2	0.081905	3	1	INK(1)GVATTWLR	2.2644e-05	90.434	1	2.57083e-05	89.301	1	0.00238459	64.121	3
	A0A6J1RQR8	396	K	NADPH--cytochrome P450 reductase OS=Frankliniella occidentalis OX=133901 GN=LOC113201764 PE=3 SV=1	LOC113201764	2	-0.25846	3	1	ELAEYTK(1)NNK	1.49792e-05	102.52	1	0.000102049	91.636	1	0.0135494	46.352	3
	A0A6J1SW56	234	K	Protein disulfide-isomerase OS=Frankliniella occidentalis OX=133901 GN=LOC113211070 PE=3 SV=1	LOC113211070	3	0.14713	5	1	SGLESFINK(1)NFHGLVGHR	1.09217e-09	107.5	1	1.63109e-07	97.235	1	1.32725e-08	98.281	3
	A0A6J1SW56	187	K	Protein disulfide-isomerase OS=Frankliniella occidentalis OX=133901 GN=LOC113211070 PE=3 SV=1	LOC113211070	3	-0.26785	3	1	FAHTSVK(1)EILDK	0.000364835	71.176	1	0.00125577	61.235	1	0.00452583	47.712	3
	A0A6J1SMP2	182	K	allergen Cr-PI-like OS=Frankliniella occidentalis OX=133901 GN=LOC113208947 PE=4 SV=1	LOC113208947	2	0.059759	6	1	VADK(1)EFLSR	0.000162949	105.98	1	0.00398075	67.704	1	7.54509e-05	109.66	3
	A0A6J1TDB1	158	K	Calreticulin OS=Frankliniella occidentalis OX=133901 GN=LOC113214535 PE=3 SV=1	LOC113214535	2	-1.3082	4	1	NLLINK(1)DIR	0.000309646	101.65	1	5.13295e-05	113.62	1	0.00101642	90.15	3
	A0A6J1TDB1	152	K	Calreticulin OS=Frankliniella occidentalis OX=133901 GN=LOC113214535 PE=3 SV=1	LOC113214535	2	-0.073228	4	1	GK(1)NLLINK	0.0110122	60.589	1	0.00232498	96.492	1	0.0110952	60.436	3
	A0A6J1TJ08	136	K	cytochrome P450 6k1-like OS=Frankliniella occidentalis OX=133901 GN=LOC113217700 PE=3 SV=1	LOC113217700	2	-0.75041	3	1	VK(1)MTPAFSSGR	0.00343857	58.172	1	0.000796315	71.176	1	0.0102848	45.433	3
	A0A6J1TJ08	480	K	cytochrome P450 6k1-like OS=Frankliniella occidentalis OX=133901 GN=LOC113217700 PE=3 SV=1	LOC113217700	2	0.15601	6	1	SEAELK(1)INK	0.0031724	71.614	1	0.0056794	63.076	1	0.00645724	61.161	3
	A0A6J1TJ08	166	K	cytochrome P450 6k1-like OS=Frankliniella occidentalis OX=133901 GN=LOC113217700 PE=3 SV=1	LOC113217700	2	-0.29224	5	1	FLEAIEK(1)K	0.00305766	97.431	1	0.0078971	74.92	1	0.0102728	68.224	3
	A0A6J1TJ08	93	K	cytochrome P450 6k1-like OS=Frankliniella occidentalis OX=133901 GN=LOC113217700 PE=3 SV=1	LOC113217700	2	-0.63691	4	1	DIEAIK(1)HITVK	1.30209e-06	102.87	1	5.5115e-08	114.72	1	7.03804e-07	105.65	3
	A0A6J1TJA7	333	K	lysosomal aspartic protease-like OS=Frankliniella occidentalis OX=133901 GN=LOC113217620 PE=3 SV=1	LOC113217620	2	-0.36733	3	1	SFSLEGK(1)DYVLR	8.52843e-05	84.169	1	0.000206501	78.324	1	0.00469252	54.343	3
	A0A6J1SXB7	368	K	cytochrome P450 6a2-like OS=Frankliniella occidentalis OX=133901 GN=LOC113211653 PE=3 SV=1	LOC113211653	2	3.1507	3	1	VLQEIDATLK(1)K	0.000215744	83.182	1	3.4323e-05	89.805	1	2.42545e-06	100.93	3
	A0A6J1SXB7	136	K	cytochrome P450 6a2-like OS=Frankliniella occidentalis OX=133901 GN=LOC113211653 PE=3 SV=1	LOC113211653	2	0.45354	3	1	VK(1)LSPTFTTGK	0.000924397	71.888	1	0.0132209	45.28	1	0.010332	48.568	3
	A0A6J1TGY5	328	K	UDP-glucuronosyltransferase 2C1-like isoform X2 OS=Frankliniella occidentalis OX=133901 GN=LOC113214833 PE=4 SV=1	LOC113214833	2	0.89723	3	1	AILGALGALK(1)ER	0.000198605	78.705	1	0.00283478	59.227	1	0.00469252	54.343	3
extracellular	A0A6J1S2I1	1989	K	vitellogenin-1-like OS=Frankliniella occidentalis OX=133901 GN=LOC113204471 PE=4 SV=1	LOC113204471	2	-0.038157	3	1	K(1)GANPDFSQK	0.00802949	59.198	1	0.00388949	67.385	1	0.0238473	43.897	3
	A0A6J1S2I1	1988	K	vitellogenin-1-like OS=Frankliniella occidentalis OX=133901 GN=LOC113204471 PE=4 SV=1	LOC113204471	2	-1.009	8	1	HWAQMIK(1)K	0.0051703	78.77	1	0.00849018	73.248	1	0.0127138	64.265	3
	A0A6J1S2I1	1998	K	vitellogenin-1-like OS=Frankliniella occidentalis OX=133901 GN=LOC113204471 PE=4 SV=1	LOC113204471	2	0.47389	8	1	GANPDFSQK(1)GANK	3.49767e-15	128.21	1	5.83994e-06	94.122	1	0.0002382	78.324	3
	A0A6J1RW74	85	K	endocuticle structural glycoprotein SgAbd-2-like OS=Frankliniella occidentalis OX=133901 GN=LOC113202524 PE=4 SV=1	LOC113202524	3	-2.6928	3	1	YLYHFK(1)TNNGIAK	0.000562001	66.004	1	0.00122683	58.098	1	0.00120819	58.32	3
	A0A6J1RW74	100	K	endocuticle structural glycoprotein SgAbd-2-like OS=Frankliniella occidentalis OX=133901 GN=LOC113202524 PE=4 SV=1	LOC113202524	2	-0.096146	4	1	MEQAALEK(1)DAGK	1.51244e-08	107.65	1	0.000498938	71.879	1	0.00913555	44.511	3
	A0A6J1SSA3	3076	K	apolipophorins OS=Frankliniella occidentalis OX=133901 GN=LOC113210405 PE=4 SV=1	LOC113210405	3	-0.36884	3	1	YEHVK(1)VDIPSSCVTCSTGSSK	5.69277e-05	62.589	1	1.68056e-05	68.42	1	1.55944e-05	69.088	3
	A0A482JNN3	51	K	Endocuticle structural glycoprotein CP-GN OS=Frankliniella occidentalis OX=133901 PE=2 SV=1	--	2	-0.96042	3	1	SSVVSQSVPVVSK(1)TIVK	5.4223e-08	100.04	1	0.00174526	57.525	1	0.00287202	51.495	3
	A0A482JNN3	214	K	Endocuticle structural glycoprotein CP-GN OS=Frankliniella occidentalis OX=133901 PE=2 SV=1	--	2	0.32828	3	1	DIQAK(1)DGPVAAK	3.84301e-06	95.417	1	1.44314e-05	88.021	1	5.65524e-05	85.554	3
	A0A6J1SSA3	1420	K	apolipophorins OS=Frankliniella occidentalis OX=133901 GN=LOC113210405 PE=4 SV=1	LOC113210405	2	0.37669	5	1	YLDTSAK(1)LDR	0.000770939	78.342	1	0.00253436	68.536	1	0.00281843	67.08	3
	A0A6J1S2I1	855	K	vitellogenin-1-like OS=Frankliniella occidentalis OX=133901 GN=LOC113204471 PE=4 SV=1	LOC113204471	2	-0.54303	3	1	ISPK(1)VAR	0.020576	58.917	1	0.020576	58.917	1	0.020576	58.917	3
	A0A6J1RTM3	86	K	cuticle protein 16.5-like OS=Frankliniella occidentalis OX=133901 GN=LOC113202381 PE=4 SV=1	LOC113202381	3	-0.011385	3	1	SGDHVVGQYSLVEPDGTK(1)R	1.57426e-07	93.371	1	0.00035964	58.693	1	7.83878e-05	71.592	3
	A0A6J1S2I1	804	K	vitellogenin-1-like OS=Frankliniella occidentalis OX=133901 GN=LOC113204471 PE=4 SV=1	LOC113204471	3	0.35064	9	1	SAVQNGDSHK(1)VQVYTR	5.14585e-08	99.663	1	0.000117703	81.346	1	3.70671e-08	102.08	3
	A0A6J1S2I1	1334	K	vitellogenin-1-like OS=Frankliniella occidentalis OX=133901 GN=LOC113204471 PE=4 SV=1	LOC113204471	3	-0.58417	6	1	AYEFAVSYDHQK(1)TSAK	2.48072e-11	113.47	1	1.59235e-06	96.208	1	8.53005e-06	88.385	3
	A0A6J1S2I1	1926	K	vitellogenin-1-like OS=Frankliniella occidentalis OX=133901 GN=LOC113204471 PE=4 SV=1	LOC113204471	3	-9.7214e-05	3	1	SSPK(1)TAAGCTSHR	0.000287929	72.891	1	9.25486e-05	84.365	1	0.000371544	70.438	3
	A0A6J1S2I1	1607	K	vitellogenin-1-like OS=Frankliniella occidentalis OX=133901 GN=LOC113204471 PE=4 SV=1	LOC113204471	3	-0.8474	3	1	YFGWQYNSENFVNPK(1)NSHNNK	3.90046e-54	171.35	1	3.37088e-31	149.36	1	3.82155e-05	64.705	3
	A0A6J1S2I1	1668	K	vitellogenin-1-like OS=Frankliniella occidentalis OX=133901 GN=LOC113204471 PE=4 SV=1	LOC113204471	3	0.098676	6	1	AAAVHPMYSQSQLLVSK(1)ALK	1.07267e-28	146.81	1	2.58843e-28	144.68	1	4.28184e-35	149.86	3
	A0A6J1SSA3	3203	K	apolipophorins OS=Frankliniella occidentalis OX=133901 GN=LOC113210405 PE=4 SV=1	LOC113210405	3	-0.52907	4	1	WVK(1)HQVDLETGNLR	3.74219e-20	139.86	1	0.000133391	81.632	1	0.000976732	60.196	3
	A0A6J1S2I1	1877	K	vitellogenin-1-like OS=Frankliniella occidentalis OX=133901 GN=LOC113204471 PE=4 SV=1	LOC113204471	2	-0.2697	4	1	EQQQK(1)ANQAACFPER	2.51303e-38	174.59	1	7.40496e-08	103.9	1	5.61097e-06	95.5	3
	A0A6J1S2I1	155	K	vitellogenin-1-like OS=Frankliniella occidentalis OX=133901 GN=LOC113204471 PE=4 SV=1	LOC113204471	3	-0.43379	3	1	INNK(1)PSHGSVNGVFK	2.55629e-07	97.797	1	0.00233388	48.527	1	0.000339906	74.789	3
	A0A6J1S2I1	1522	K	vitellogenin-1-like OS=Frankliniella occidentalis OX=133901 GN=LOC113204471 PE=4 SV=1	LOC113204471	3	0.45674	9	1	LDSSASQININAQMK(1)QTSAR	0.000222813	57.366	1	2.74946e-35	156.67	1	3.18864e-13	113.54	3
	A0A6J1S2I1	110	K	vitellogenin-1-like OS=Frankliniella occidentalis OX=133901 GN=LOC113204471 PE=4 SV=1	LOC113204471	2	0.52724	6	1	LK(1)NGIVDELIVSK	4.00645e-11	115.06	1	5.70498e-05	85.837	1	0.000127273	82.925	3
	A0A6J1S2I1	108	K	vitellogenin-1-like OS=Frankliniella occidentalis OX=133901 GN=LOC113204471 PE=4 SV=1	LOC113204471	2	-0.25708	7	1	PFQIK(1)LK	4.81211e-34	155.79	1	4.60558e-69	209.25	1	0.00741242	83.614	3
	A0A6J1S2I1	1233	K	vitellogenin-1-like OS=Frankliniella occidentalis OX=133901 GN=LOC113204471 PE=4 SV=1	LOC113204471	2	-0.10866	6	1	LQPINSNK(1)NFK	0.00130681	68.536	1	0.00711109	53.237	1	0.00329868	61.344	3
	A0A6J1S2I1	567	K	vitellogenin-1-like OS=Frankliniella occidentalis OX=133901 GN=LOC113204471 PE=4 SV=1	LOC113204471	2	0.66653	3	1	PK(1)MNQAPK	0.0052095	76.478	1	0.023629	45.68	1	0.0216679	47.574	3
	A0A6J1S2I1	2005	K	vitellogenin-1-like OS=Frankliniella occidentalis OX=133901 GN=LOC113204471 PE=4 SV=1	LOC113204471	2	-0.39218	5	1	SLK(1)VNIPESCR	1.78962e-05	92.19	1	0.00474292	56.956	1	0.00186798	60.157	3
	A0A6J1SSA3	1178	K	apolipophorins OS=Frankliniella occidentalis OX=133901 GN=LOC113210405 PE=4 SV=1	LOC113210405	2	1.5944	5	1	VILDK(1)HTGTVK	0.000254145	75.819	1	0.000417472	76.332	1	0.00108746	66.267	3
	A0A6J1SSA3	1024	K	apolipophorins OS=Frankliniella occidentalis OX=133901 GN=LOC113210405 PE=4 SV=1	LOC113210405	2	-0.31932	3	1	SVELLVDTPGSK(1)SNR	1.79644e-19	129.38	1	9.04065e-11	112.17	1	8.76056e-06	94.09	3
	A0A6J1SSA3	2198	K	apolipophorins OS=Frankliniella occidentalis OX=133901 GN=LOC113210405 PE=4 SV=1	LOC113210405	2	0.065915	6	1	TIEALAEVSSK(1)K	1.30809e-05	91.62	1	0.00044184	76.073	1	0.000311007	77.644	3
	A0A6J1SSA3	2738	K	apolipophorins OS=Frankliniella occidentalis OX=133901 GN=LOC113210405 PE=4 SV=1	LOC113210405	2	-0.23951	4	1	HQK(1)VNDLEELK	1.36318e-25	172.76	1	0.000198383	81.565	1	1.0065e-06	104.24	3
	A0A6J1SSA3	1184	K	apolipophorins OS=Frankliniella occidentalis OX=133901 GN=LOC113210405 PE=4 SV=1	LOC113210405	2	0.13491	4	1	HTGTVK(1)TDLQK	8.74492e-08	111.94	1	1.42974e-16	156.14	1	3.40203e-16	150.51	3
	A0A6J1SSA3	1189	K	apolipophorins OS=Frankliniella occidentalis OX=133901 GN=LOC113210405 PE=4 SV=1	LOC113210405	2	0.047518	4	1	TDLQK(1)LGPNAYK	1.40508e-15	143.97	1	0.000512577	73.435	1	0.000595268	72.34	3
	A0A6J1SSA3	786	K	apolipophorins OS=Frankliniella occidentalis OX=133901 GN=LOC113210405 PE=4 SV=1	LOC113210405	2	0.88843	3	1	IFDGVDAGILK(1)AK	3.03614e-05	86.944	1	1.14015e-05	90.412	1	0.0010524	66.004	3
	A0A6J1SSA3	2654	K	apolipophorins OS=Frankliniella occidentalis OX=133901 GN=LOC113210405 PE=4 SV=1	LOC113210405	2	0.73575	4	1	IVSK(1)AVGQIR	0.0058808	58.699	1	0.000399338	83.869	1	0.0105402	50.791	3
	A0A6J1SSA3	2482	K	apolipophorins OS=Frankliniella occidentalis OX=133901 GN=LOC113210405 PE=4 SV=1	LOC113210405	2	0.51267	4	1	K(1)EGTTFASQAR	7.86837e-06	96.745	1	4.11234e-05	88.021	1	0.000159476	84.605	3
	A0A6J1SSA3	1266	K	apolipophorins OS=Frankliniella occidentalis OX=133901 GN=LOC113210405 PE=4 SV=1	LOC113210405	2	0.2663	6	1	K(1)LTYPLLGIDAK	0.00234193	64.104	1	0.000114499	84.365	1	0.00460497	57.434	3
	A0A6J1SSA3	3353	K	apolipophorins OS=Frankliniella occidentalis OX=133901 GN=LOC113210405 PE=4 SV=1	LOC113210405	2	0.61584	3	1	K(1)QFVSVVSK	1.22212e-06	129.89	1	0.010554	58.63	1	0.0202709	47.844	3
	A0A6J1SSA3	273	K	apolipophorins OS=Frankliniella occidentalis OX=133901 GN=LOC113210405 PE=4 SV=1	LOC113210405	2	2.2849	3	1	K(1)QGPSSTAVSR	0.00058952	76.326	1	0.0123018	61.11	1	0.0137105	49.448	3
	A0A6J1SSA3	1285	K	apolipophorins OS=Frankliniella occidentalis OX=133901 GN=LOC113210405 PE=4 SV=1	LOC113210405	2	0.99129	4	1	K(1)TLSYDLSAK	0.00432755	66.267	1	9.02727e-05	94.767	1	0.00388949	67.385	3
	A0A6J1SSA3	108	K	apolipophorins OS=Frankliniella occidentalis OX=133901 GN=LOC113210405 PE=4 SV=1	LOC113210405	2	-1.1065	4	1	YDNLK(1)ELEK	0.00989213	62.088	0.999873	0.00167818	77.185	1	0.00638312	61.344	3
	A0A6J1SSA3	1303	K	apolipophorins OS=Frankliniella occidentalis OX=133901 GN=LOC113210405 PE=4 SV=1	LOC113210405	2	2.7713	3	1	LESK(1)LNAK	0.00947688	63.419	1	0.0112678	60.118	1	0.0170091	52.482	3
	A0A6J1SSA3	1077	K	apolipophorins OS=Frankliniella occidentalis OX=133901 GN=LOC113210405 PE=4 SV=1	LOC113210405	2	-0.39315	4	1	LLNDK(1)AEYSVK	8.36774e-07	105.03	1	2.02878e-06	99.5	1	2.02878e-06	99.5	3
	A0A6J1SSA3	1791	K	apolipophorins OS=Frankliniella occidentalis OX=133901 GN=LOC113210405 PE=4 SV=1	LOC113210405	2	0.24688	3	1	LNGALK(1)ADLR	6.76978e-05	94.465	1	0.00134921	74.611	1	0.00017641	87.184	3
	A0A6J1SSA3	1529	K	apolipophorins OS=Frankliniella occidentalis OX=133901 GN=LOC113210405 PE=4 SV=1	LOC113210405	2	-1.3939	3	1	LQANLK(1)R	0.0172687	70.912	1	0.0380139	53.554	1	0.0104502	83.614	3
	A0A6J1SSA3	102	K	apolipophorins OS=Frankliniella occidentalis OX=133901 GN=LOC113210405 PE=4 SV=1	LOC113210405	2	0.65281	4	1	LSGVSVTGPDGK(1)K	3.39652e-08	106.32	1	0.00102749	69.92	1	0.000940341	70.889	3
	A0A6J1SSA3	2186	K	apolipophorins OS=Frankliniella occidentalis OX=133901 GN=LOC113210405 PE=4 SV=1	LOC113210405	2	0.085845	6	1	SAGIIINLPK(1)R	4.28489e-05	87.568	1	0.000246017	82.417	1	0.00145545	70.942	3
	A0A6J1SSA3	339	K	apolipophorins OS=Frankliniella occidentalis OX=133901 GN=LOC113210405 PE=4 SV=1	LOC113210405	2	0.0043716	4	1	QSTK(1)DDILK	0.0016514	81.92	1	0.00348757	70.089	1	0.00767195	58.172	3
	A0A6J1SSA3	2021	K	apolipophorins OS=Frankliniella occidentalis OX=133901 GN=LOC113210405 PE=4 SV=1	LOC113210405	2	0.052789	3	1	SADQNIVSGSTNYEAK(1)SEGK	0.000946146	54.834	1	1.24891e-10	107.78	1	0.00130411	53.033	3
	A0A6J1SSA3	2376	K	apolipophorins OS=Frankliniella occidentalis OX=133901 GN=LOC113210405 PE=4 SV=1	LOC113210405	2	-0.66578	3	1	SDLK(1)IAR	0.00462735	95.352	1	0.0253617	54.611	1	0.0237484	55.676	3
	A0A6J1SSA3	1642	K	apolipophorins OS=Frankliniella occidentalis OX=133901 GN=LOC113210405 PE=4 SV=1	LOC113210405	2	-0.52346	3	1	WISEGK(1)GSIK	0.00888204	53.237	1	0.0215911	40.727	1	0.0215911	40.727	3
	A0A6J1SSA3	2047	K	apolipophorins OS=Frankliniella occidentalis OX=133901 GN=LOC113210405 PE=4 SV=1	LOC113210405	3	0.32192	4	1	SSHFK(1)FTHK	0.000226688	98.257	1	0.00203511	68.525	1	0.000932622	80.706	3
	A0A6J1S2I1	27	K	vitellogenin-1-like OS=Frankliniella occidentalis OX=133901 GN=LOC113204471 PE=4 SV=1	LOC113204471	2	-0.07686	6	1	SGSEYK(1)YQVR	6.04644e-12	145.25	1	4.49111e-05	96.342	1	7.0053e-06	105.98	3
	A0A6J1SSA3	3050	K	apolipophorins OS=Frankliniella occidentalis OX=133901 GN=LOC113210405 PE=4 SV=1	LOC113210405	3	-0.20002	3	1	TACDHVATEAK(1)SEADK	2.29229e-21	139	1	0.000872256	62.813	1	9.59777e-05	82.59	3
	A0A6J1SSA3	1785	K	apolipophorins OS=Frankliniella occidentalis OX=133901 GN=LOC113210405 PE=4 SV=1	LOC113210405	2	0.61506	3	1	TAK(1)LNGALK	0.00135774	85.67	1	0.0153446	46.462	1	0.0048062	65.224	3
	A0A6J1SSA3	1597	K	apolipophorins OS=Frankliniella occidentalis OX=133901 GN=LOC113210405 PE=4 SV=1	LOC113210405	2	0.354	4	1	VSGK(1)GVDVK	0.00131711	86.189	1	0.00696673	59.908	1	0.00102389	90.05	3
	A0A6J1S2I1	1466	K	vitellogenin-1-like OS=Frankliniella occidentalis OX=133901 GN=LOC113204471 PE=4 SV=1	LOC113204471	2	-1.017	4	1	SSSENK(1)EQQLAMTLSAK	0.00154847	60.062	1	1.12619e-15	126.84	1	0.000844389	69.188	3
	A0A6J1RUY0	112	K	Cytochrome c oxidase subunit OS=Frankliniella occidentalis OX=133901 GN=LOC113202241 PE=3 SV=1	LOC113202241	3	-0.49589	3	1	SFFHNPETNPLPGVGYEVEPK(1)H	2.1085e-07	82.635	1	0.00098339	44.863	1	2.18719e-05	63.869	3
	A0A6J1RUY0	82	K	Cytochrome c oxidase subunit OS=Frankliniella occidentalis OX=133901 GN=LOC113202241 PE=3 SV=1	LOC113202241	2	0.46399	4	1	K(1)NFPWGDGK	0.00177861	86.898	1	0.00192928	85.533	1	0.016887	51.276	3
	A0A6J1SA63	136	K	larval cuticle protein 65Ag1-like OS=Frankliniella occidentalis OX=133901 GN=LOC113204966 PE=4 SV=1	LOC113204966	3	-0.025007	4	1	ALEYNAAHPEEDEEATK(1)R	0.000770558	54.103	1	0.00114587	49.537	1	0.00109317	50.178	3
	A0A6J1SJX9	65	K	copper transport protein ATOX1 OS=Frankliniella occidentalis OX=133901 GN=LOC113206807 PE=4 SV=1	LOC113206807	2	-0.1172	4	1	TGK(1)AVSYVGLK	0.00506419	56.205	1	0.0131031	45.357	1	0.0120557	46.069	3
	A0A6J1S995	38	K	NADH dehydrogenase [ubiquinone] 1 beta subcomplex subunit 10 OS=Frankliniella occidentalis OX=133901 GN=LOC113204330 PE=3 SV=1	LOC113204330	2	-0.39461	3	1	ETIVEPNQK(1)K	0.0083274	58.63	1	0.00984087	56.043	1	0.00401732	66.92	3
	A0A6J1SHI4	314	K	zinc finger RNA-binding protein-like OS=Frankliniella occidentalis OX=133901 GN=LOC113207904 PE=4 SV=1	LOC113207904	2	0.79023	3	1	NQK(1)QVQPEIR	1.49792e-05	102.52	1	0.000761087	78.488	1	0.00489839	61.344	3
	A0A6J1SGB0	33	K	60S ribosomal protein L40 OS=Frankliniella occidentalis OX=133901 GN=LOC113207785 PE=3 SV=1	LOC113207785	2	-0.16965	16	1	IQDK(1)EGIPPDQQR	8.57474e-08	101.2	1	8.62329e-06	92.265	1	0.00132962	64.244	3
	A0A6J1SGB0	48	K	60S ribosomal protein L40 OS=Frankliniella occidentalis OX=133901 GN=LOC113207785 PE=3 SV=1	LOC113207785	2	0.25875	5	1	LIFAGK(1)QLEDGR	1.49408e-09	114.72	1	0.00238158	61.11	1	5.3268e-13	110.08	3
	A0A6J1SGB0	6	K	60S ribosomal protein L40 OS=Frankliniella occidentalis OX=133901 GN=LOC113207785 PE=3 SV=1	LOC113207785	2	-0.14702	13	1	MQIFVK(1)TLTGK	6.47345e-09	121.68	1	1.26606e-07	108.56	1	0.000894446	70.089	3
	A0A6J1SGB0	11	K	60S ribosomal protein L40 OS=Frankliniella occidentalis OX=133901 GN=LOC113207785 PE=3 SV=1	LOC113207785	2	-0.12002	6	1	TLTGK(1)TITLEVEPSDSIENVK	2.47873e-45	167.51	1	4.48635e-54	175.07	1	4.93016e-45	164.46	3
	A0A6J1SGB0	63	K	60S ribosomal protein L40 OS=Frankliniella occidentalis OX=133901 GN=LOC113207785 PE=3 SV=1	LOC113207785	3	-1.3434	4	1	TLSDYNIQK(1)ESTLHLVLR	5.84249e-16	123.14	1	4.91875e-12	113.88	1	0.00256779	44.998	3
	G4Y3X1	69	K	Chemosensory protein OS=Frankliniella occidentalis OX=133901 PE=2 SV=1	--	2	-2.4715	3	1	CTNDALELK(1)K	6.52416e-05	96.229	1	0.00690588	61.344	1	0.00802949	59.198	3
	G4Y3X1	103	K	Chemosensory protein OS=Frankliniella occidentalis OX=133901 PE=2 SV=1	--	2	-0.39112	3	1	EK(1)ESWEEVK	0.00688757	60.102	1	0.00608072	62.088	1	0.0233988	40.475	3
	G4Y3X1	93	K	Chemosensory protein OS=Frankliniella occidentalis OX=133901 PE=2 SV=1	--	2	-0.095854	4	1	ELSEK(1)VVR	0.00797324	66.19	1	0.00995036	62.546	1	0.00649239	71.379	3
	A0A6J1SG99	82	K	phenoloxidase 2-like OS=Frankliniella occidentalis OX=133901 GN=LOC113205978 PE=4 SV=1	LOC113205978	2	-0.0077578	3	1	FGEK(1)AER	0.0139362	67.169	1	0.0100733	75.738	1	0.00919221	77.923	3
	A0A6J1SE50	69	K	cuticle protein 21-like OS=Frankliniella occidentalis OX=133901 GN=LOC113205449 PE=4 SV=1	LOC113205449	2	0.96572	3	1	TIAPVATSYQNTYK(1)ISR	5.72151e-06	92.439	1	2.88361e-06	95.197	1	0.00315084	50.178	3
	A0A6J1TMW2	169	K	cardiomyopathy-associated protein 5-like OS=Frankliniella occidentalis OX=133901 GN=LOC113218460 PE=4 SV=1	LOC113218460	3	-0.57553	3	1	YAFK(1)YGVHDSHTGDVK	0.000117703	81.346	1	0.00146672	53.565	1	0.000931608	61.265	3
	A0A6J1TMW2	193	K	cardiomyopathy-associated protein 5-like OS=Frankliniella occidentalis OX=133901 GN=LOC113218460 PE=4 SV=1	LOC113218460	2	0.38296	3	1	DGDVVK(1)GEYSLLQPDGR	4.67069e-15	119.8	1	1.58792e-08	105.9	1	0.00143872	61.477	3
	A0A6J1SD29	74	K	cuticle protein 19-like OS=Frankliniella occidentalis OX=133901 GN=LOC113205226 PE=4 SV=1	LOC113205226	2	-0.27723	3	1	DGDVVK(1)GEYSLLQPDGTK	0.000730885	65.423	1	2.78302e-05	85.087	1	0.00111854	60.764	3
	A0A6J1SD29	86	K	cuticle protein 19-like OS=Frankliniella occidentalis OX=133901 GN=LOC113205226 PE=4 SV=1	LOC113205226	2	0.12273	7	1	GEYSLLQPDGTK(1)R	7.68055e-11	113.76	1	0.000130477	84.365	1	1.60741e-05	90.412	3
	A0A6J1SD24	92	K	cuticle protein 8-like OS=Frankliniella occidentalis OX=133901 GN=LOC113205222 PE=4 SV=1	LOC113205222	2	-0.39908	3	1	DGDVVK(1)GEYSLVQPDGTTR	3.13738e-28	148.2	1	1.57105e-51	172.83	1	1.83239e-51	171.47	3
	A0A6J1SCH5	13	K	cytochrome c oxidase subunit NDUFA4 OS=Frankliniella occidentalis OX=133901 GN=LOC113206739 PE=4 SV=1	LOC113206739	2	0.24713	5	1	FPGTSIASLK(1)QR	6.41425e-13	132.14	1	0.000165135	80.318	1	3.12896e-05	86.772	3
	A0A6J1SCH5	74	K	cytochrome c oxidase subunit NDUFA4 OS=Frankliniella occidentalis OX=133901 GN=LOC113206739 PE=4 SV=1	LOC113206739	2	-0.90894	3	1	K(1)IGTDAPK	0.00816491	74.165	1	0.0377777	43.442	1	0.0280803	49.418	3
	A0A6J1SCH5	66	K	cytochrome c oxidase subunit NDUFA4 OS=Frankliniella occidentalis OX=133901 GN=LOC113206739 PE=4 SV=1	LOC113206739	2	0.13128	5	1	NYK(1)IINPIER	0.00250705	68.676	1	0.00489839	61.344	1	0.00206503	70.942	3
	A0A6J1SCH5	3	K	cytochrome c oxidase subunit NDUFA4 OS=Frankliniella occidentalis OX=133901 GN=LOC113206739 PE=4 SV=1	LOC113206739	2	0.90274	7	1	PK(1)FPGTSIASLK	7.36075e-13	131.06	1	9.14428e-07	97.463	1	0.00214627	62.088	3
	A0A6J1SCH5	63	K	cytochrome c oxidase subunit NDUFA4 OS=Frankliniella occidentalis OX=133901 GN=LOC113206739 PE=4 SV=1	LOC113206739	3	0.012706	4	1	TSNPEPWQEYEHK(1)NYK	4.37855e-11	109.48	1	1.57305e-11	115.38	1	5.89603e-06	91.355	3
	A0A6J1SFQ4	444	K	protein yellow OS=Frankliniella occidentalis OX=133901 GN=LOC113207251 PE=3 SV=1	LOC113207251	2	0.4445	3	1	SLDYK(1)DVNFR	0.00181944	72.2	1	0.00818935	54.259	1	0.00747418	55.314	3
	A0A6J1RTZ4	142	K	larval cuticle protein A3A-like OS=Frankliniella occidentalis OX=133901 GN=LOC113202389 PE=4 SV=1	LOC113202389	2	-0.63731	3	1	VAIAK(1)VAVAPAIAK	0.000146002	84.365	1	0.00117472	67.997	1	0.000146002	84.365	3
	A0A6J1S2I1	1225	K	vitellogenin-1-like OS=Frankliniella occidentalis OX=133901 GN=LOC113204471 PE=4 SV=1	LOC113204471	2	-0.1541	5	1	VK(1)LQPINSNK	1.08575e-07	119.53	1	0.000591093	81.017	1	2.53373e-05	98.04	3
	A0A6J1RTZ4	137	K	larval cuticle protein A3A-like OS=Frankliniella occidentalis OX=133901 GN=LOC113202389 PE=4 SV=1	LOC113202389	2	-0.36751	3	1	QPAK(1)VAIAK	0.000444431	97.813	1	0.0159272	45.829	1	0.00102389	90.05	3
	A0A6J1S7E3	173	K	chitinase-like protein Idgf4 OS=Frankliniella occidentalis OX=133901 GN=LOC113205255 PE=3 SV=1	LOC113205255	2	-1.8595	3	1	K(1)TFSSGSK	0.00454502	91.087	1	0.024693	51.949	1	0.0199922	55.461	3
	A0A6J1RUY0	90	K	Cytochrome c oxidase subunit OS=Frankliniella occidentalis OX=133901 GN=LOC113202241 PE=3 SV=1	LOC113202241	2	0.020814	4	1	NFPWGDGK(1)K	0.009541	60.398	1	0.0233616	45.368	1	0.014442	53.756	3
	A0A6J1RUY0	91	K	Cytochrome c oxidase subunit OS=Frankliniella occidentalis OX=133901 GN=LOC113202241 PE=3 SV=1	LOC113202241	3	0.5068	3	1	K(1)SFFHNPETNPLPGVGYEVEPK	8.90209e-15	108.5	1	0.00144481	43.349	1	1.17091e-09	95.122	3
	A0A6J1SSA3	1880	K	apolipophorins OS=Frankliniella occidentalis OX=133901 GN=LOC113210405 PE=4 SV=1	LOC113210405	3	0.17612	4	1	HNFEIDVLNK(1)R	0.000240782	76.073	1	0.00170355	58.172	1	0.000240782	74.611	3
	A0A6J1RV84	69	K	Protein disulfide-isomerase OS=Frankliniella occidentalis OX=133901 GN=LOC113202737 PE=3 SV=1	LOC113202737	2	1.0481	3	1	AAK(1)TLAESGSAIK	0.000174654	80.96	1	0.000174654	80.96	1	0.000285395	76.868	3
	A0A6J1RV84	79	K	Protein disulfide-isomerase OS=Frankliniella occidentalis OX=133901 GN=LOC113202737 PE=3 SV=1	LOC113202737	2	0.79448	4	1	TLAESGSAIK(1)LGK	6.43245e-05	85.536	1	0.000147911	82.069	1	0.00240195	57.434	3
	A0A6J1RV84	66	K	Protein disulfide-isomerase OS=Frankliniella occidentalis OX=133901 GN=LOC113202737 PE=3 SV=1	LOC113202737	2	0.20716	4	1	ALAPEYAK(1)AAK	0.0077943	52.247	1	0.000213775	81.017	1	0.00711109	53.237	3
	A0A6J1RV84	414	K	Protein disulfide-isomerase OS=Frankliniella occidentalis OX=133901 GN=LOC113202737 PE=3 SV=1	LOC113202737	2	0.71394	3	1	FK(1)DNPAIVVAK	1.97881e-06	99.732	1	0.000747912	73.435	1	0.00116085	69.815	3
	A0A6J1RV84	104	K	Protein disulfide-isomerase OS=Frankliniella occidentalis OX=133901 GN=LOC113202737 PE=3 SV=1	LOC113202737	2	1.0175	4	1	GYPTLK(1)FFR	0.0048062	65.224	1	0.00938697	54.982	1	0.0148377	47.187	3
	A0A6J1RV84	82	K	Protein disulfide-isomerase OS=Frankliniella occidentalis OX=133901 GN=LOC113202737 PE=3 SV=1	LOC113202737	3	-0.40753	4	1	LGK(1)VDATEEQELAESHGVR	6.31997e-10	105.79	1	1.5588e-09	102.07	1	1.59795e-12	109.72	3
	A0A6J1RV84	351	K	Protein disulfide-isomerase OS=Frankliniella occidentalis OX=133901 GN=LOC113202737 PE=3 SV=1	LOC113202737	3	0.29605	4	1	LK(1)QHLLSQDLPEDWDK	0.00101918	58.98	1	0.00413204	43.208	1	0.000144074	79.837	3
	A0A6J1RV84	447	K	Protein disulfide-isomerase OS=Frankliniella occidentalis OX=133901 GN=LOC113202737 PE=3 SV=1	LOC113202737	2	0.45542	3	1	LYAK(1)GDNK	0.0205099	48.794	1	0.0205099	48.794	1	0.0208618	48.423	3
	A0A6J1RV84	129	K	Protein disulfide-isomerase OS=Frankliniella occidentalis OX=133901 GN=LOC113202737 PE=3 SV=1	LOC113202737	2	-0.14733	5	1	TASEIVNWLNK(1)K	3.74473e-09	111.52	1	5.55253e-13	134.98	1	0.00400634	59.198	3
	A0A6J1RV84	201	K	Protein disulfide-isomerase OS=Frankliniella occidentalis OX=133901 GN=LOC113202737 PE=3 SV=1	LOC113202737	2	-0.80176	3	1	VEDGK(1)VVLFK	1.87804e-05	100.88	1	0.00118074	75.474	1	0.0104687	50.897	3
	A0A6J1RV84	206	K	Protein disulfide-isomerase OS=Frankliniella occidentalis OX=133901 GN=LOC113202737 PE=3 SV=1	LOC113202737	2	0.26123	5	1	VVLFK(1)QFDEGR	0.000153029	83.182	1	1.07864e-06	103.91	1	2.36811e-05	90.05	3
	A0A6J1RV84	332	K	Protein disulfide-isomerase OS=Frankliniella occidentalis OX=133901 GN=LOC113202737 PE=3 SV=1	LOC113202737	3	-0.44691	3	0.999507	YKPADPK(1)LDADNIR	0.00233183	49.595	0.998337	0.00364723	44.925	0.99922	0.00258578	48.216	3
	A0A6J1S139	116	K	Cathepsin C OS=Frankliniella occidentalis OX=133901 GN=LOC113203984 PE=3 SV=1	LOC113203984	4	0.27093	3	1	VTSYCHK(1)TVPGLAHDVNIR	1.28994e-05	77.969	1	0.000149535	66.606	1	0.00120418	47.68	3
	A0A6J1S1S6	326	K	paternally-expressed gene 3 protein-like OS=Frankliniella occidentalis OX=133901 GN=LOC113203846 PE=4 SV=1	LOC113203846	2	-0.20078	3	1	SAVSQPAVSSYK(1)K	1.19101e-11	117.93	1	9.20202e-08	102.9	1	0.00169715	65.043	3
	A0A6J1S1S6	232	K	paternally-expressed gene 3 protein-like OS=Frankliniella occidentalis OX=133901 GN=LOC113203846 PE=4 SV=1	LOC113203846	2	-0.012021	3	1	SAVSQPTITTYK(1)K	1.37531e-07	100.22	1	0.0156815	43.03	1	0.0097724	46.88	3
	A0A6J1S321	73	K	cathepsin L-like OS=Frankliniella occidentalis OX=133901 GN=LOC113204606 PE=3 SV=1	LOC113204606	2	1.2129	3	1	GEVAYK(1)LGLNK	9.49476e-05	69.65	1	0.000113119	68.132	1	0.00124949	62.466	3
	A0A6J1S6F0	67	K	cytochrome c oxidase subunit 6B-like isoform X2 OS=Frankliniella occidentalis OX=133901 GN=LOC113205271 PE=4 SV=1	LOC113205271	2	-0.72221	3	1	YEPCNYFQK(1)AYK	0.000969433	67.385	1	0.000238667	77.062	1	0.000969433	67.385	3
	A0A6J1S6G5	700	K	allergen Cr-PI-like OS=Frankliniella occidentalis OX=133901 GN=LOC113204018 PE=4 SV=1	LOC113204018	3	-0.068574	3	1	DVAIFHK(1)DTATDNNNVLINK	8.44981e-29	148.15	1	1.39709e-08	97.384	1	0.000230299	61.096	3
	A0A6J1S6G5	329	K	allergen Cr-PI-like OS=Frankliniella occidentalis OX=133901 GN=LOC113204018 PE=4 SV=1	LOC113204018	2	0.3135	7	1	IK(1)DAIDSGFVLGK	1.25833e-05	89.624	1	0.00101921	66.215	1	0.000789293	68.972	3
	A0A6J1S6G5	322	K	allergen Cr-PI-like OS=Frankliniella occidentalis OX=133901 GN=LOC113204018 PE=4 SV=1	LOC113204018	3	-0.061931	3	1	SYNIEDLK(1)AIEQR	1.12958e-07	98.943	1	0.017869	60.55	1	0.000628076	65.219	3
	A0A6J1S7E3	199	K	chitinase-like protein Idgf4 OS=Frankliniella occidentalis OX=133901 GN=LOC113205255 PE=3 SV=1	LOC113205255	2	-0.32461	3	1	ELK(1)AALR	0.0361144	47.849	1	0.0339713	62.714	1	0.0343012	57.281	3
	A0A6J1S7E3	265	K	chitinase-like protein Idgf4 OS=Frankliniella occidentalis OX=133901 GN=LOC113205255 PE=3 SV=1	LOC113205255	2	-0.38894	3	1	K(1)SYQNVDATVR	9.83866e-13	142.83	1	0.000361676	79.492	1	0.000361676	79.492	3
	A0A6J1S7E3	126	K	chitinase-like protein Idgf4 OS=Frankliniella occidentalis OX=133901 GN=LOC113205255 PE=3 SV=1	LOC113205255	2	-0.74536	3	1	YLTLLETPEK(1)R	9.83191e-06	96.229	1	0.000670953	75.819	1	0.00202745	67.385	3
	A0A6J1SSA3	1809	K	apolipophorins OS=Frankliniella occidentalis OX=133901 GN=LOC113210405 PE=4 SV=1	LOC113210405	2	-0.031284	4	1	VILTLPNDK(1)PR	7.44466e-07	105.46	1	2.7613e-05	88.596	1	0.000417472	76.332	3
	A0A6J1S2I1	1183	K	vitellogenin-1-like OS=Frankliniella occidentalis OX=133901 GN=LOC113204471 PE=4 SV=1	LOC113204471	3	-1.7268	3	1	TQAK(1)IGFITPFDHQR	0.000466447	72.187	1	0.000891224	62.203	1	0.00207302	50.188	3
	A0A6J1SSA3	1436	K	apolipophorins OS=Frankliniella occidentalis OX=133901 GN=LOC113210405 PE=4 SV=1	LOC113210405	3	-0.18947	3	1	VIIK(1)DIFDSHGDMK	0.000170628	76.759	1	0.000498007	66.215	1	0.000440887	68.044	3
	A0A6J1TEJ7	34	K	uncharacterized protein LOC113214206 OS=Frankliniella occidentalis OX=133901 GN=LOC113214206 PE=4 SV=1	LOC113214206	2	-0.55149	3	1	ANAPLDTK(1)LK	0.0135494	46.352	1	0.0224372	40.154	1	0.0125382	47.844	3
	A0A6J1T6W0	179	K	protein obstructor-E OS=Frankliniella occidentalis OX=133901 GN=LOC113213719 PE=4 SV=1	LOC113213719	2	-1.4191	3	1	K(1)YYICMEGVAR	0.00970831	50.354	1	0.0180492	42.843	1	0.0103748	49.448	3
	A0A6J1TFR3	53	K	40S ribosomal protein S29 OS=Frankliniella occidentalis OX=133901 GN=LOC113216732 PE=3 SV=1	LOC113216732	2	0.81511	3	1	EYANDIGFK(1)K	0.000405217	85.533	1	0.00443803	66.056	1	0.00443803	66.056	3
	A0A6J1TG49	91	K	basic juvenile hormone-suppressible protein 2-like OS=Frankliniella occidentalis OX=133901 GN=LOC113215323 PE=4 SV=1	LOC113215323	2	-0.2492	12	1	NFVNMWK(1)QGTLPR	1.38893e-46	192.15	1	1.29319e-19	145.6	1	8.16666e-09	107.65	3
	A0A6J1TG49	84	K	basic juvenile hormone-suppressible protein 2-like OS=Frankliniella occidentalis OX=133901 GN=LOC113215323 PE=4 SV=1	LOC113215323	3	-0.30192	23	1	YANQHVVK(1)NFVNMWK	2.86026e-45	186.13	1	2.77933e-46	190.85	1	1.62213e-33	168.61	3
	A0A6J1TNL2	359	K	probable pectin lyase B OS=Frankliniella occidentalis OX=133901 GN=LOC113216785 PE=4 SV=1	LOC113216785	2	-0.5526	3	1	LDK(1)NAINSAR	0.000130413	89.301	1	0.000811106	77.744	1	0.00228475	69.815	3
	A0A6J1TNL2	134	K	probable pectin lyase B OS=Frankliniella occidentalis OX=133901 GN=LOC113216785 PE=4 SV=1	LOC113216785	2	-0.26254	3	1	SIISSNGK(1)GAIK	0.000871969	68.676	1	0.00140226	65.179	1	0.00798685	48.568	3
	A0A6J1TIS3	157	K	cuticle protein 21-like OS=Frankliniella occidentalis OX=133901 GN=LOC113217646 PE=4 SV=1	LOC113217646	2	-0.5697	6	1	DAPAVAVK(1)AVAAAPVVAK	1.48795e-39	162.59	1	1.63968e-26	140.8	1	3.46131e-06	89.358	3
	A0A6J1TIS3	149	K	cuticle protein 21-like OS=Frankliniella occidentalis OX=133901 GN=LOC113217646 PE=4 SV=1	LOC113217646	3	0.42147	4	1	TVEYTADPVNGFNAVVHK(1)DAPAVAVK	9.6283e-41	152.5	1	8.71258e-16	107.75	1	0.000440423	43.696	3
	A0A6J1TJQ7	130	K	cyclin-dependent kinase inhibitor 1C-like OS=Frankliniella occidentalis OX=133901 GN=LOC113217886 PE=4 SV=1	LOC113217886	2	-1.3662	3	1	VIEYVSAPTK(1)R	0.0137105	49.448	1	0.00612221	58.172	1	0.0141965	48.948	3
	A0A6J1TKA8	96	K	uncharacterized protein LOC113217880 isoform X3 OS=Frankliniella occidentalis OX=133901 GN=LOC113217880 PE=4 SV=1	LOC113217880	2	0.20186	3	1	IAALLK(1)QK	0.0154188	54.157	1	0.00939753	63.565	1	0.00502174	77.282	3
	A0A6J1TKB4	217	K	uncharacterized protein LOC113217885 OS=Frankliniella occidentalis OX=133901 GN=LOC113217885 PE=4 SV=1	LOC113217885	2	1.1046	3	1	K(1)VVPESSLYAVR	0.00107883	70.089	1	0.0235694	40.767	1	0.0105522	49.448	3
	A0A6J1TKE5	54	K	uncharacterized protein LOC113217913 OS=Frankliniella occidentalis OX=133901 GN=LOC113217913 PE=4 SV=1	LOC113217913	2	0.18847	3	1	ALGVK(1)ELPEPQK	0.00451687	54.65	1	0.000166665	80.245	1	0.00165691	64.121	3
	A0A6J1TKE5	71	K	uncharacterized protein LOC113217913 OS=Frankliniella occidentalis OX=133901 GN=LOC113217913 PE=4 SV=1	LOC113217913	2	0.74481	3	1	VADSIIQGGK(1)DLAK	8.57875e-08	103.76	1	8.25272e-07	69.92	1	3.67764e-05	56.569	3
	A0A6J1TKV3	8	K	Myosin light chain alkali OS=Frankliniella occidentalis OX=133901 GN=LOC113218128 PE=4 SV=1	LOC113218128	2	-0.60467	6	1	AADLSGK(1)DVER	1.11799e-10	130.56	1	1.3134e-05	88.021	1	9.97714e-06	90.614	3
	A0A6J1TKV3	51	K	Myosin light chain alkali OS=Frankliniella occidentalis OX=133901 GN=LOC113218128 PE=4 SV=1	LOC113218128	3	-0.35615	16	1	ALNLNPTCATIEK(1)LGGTK(1)K	1.0282e-26	144.17	1	6.92429e-13	117.3	1	1.99302e-12	117.65	3
	A0A6J1TKV3	56	K	Myosin light chain alkali OS=Frankliniella occidentalis OX=133901 GN=LOC113218128 PE=4 SV=1	LOC113218128	3	-0.35615	5	1	ALNLNPTCATIEK(1)LGGTK(1)K	0.000372	70.837	1	1.29752e-12	115.57	1	7.47085e-07	92.474	3
	A0A6J1TKV3	156	K	Myosin light chain alkali OS=Frankliniella occidentalis OX=133901 GN=LOC113218128 PE=4 SV=1	LOC113218128	2	0.082276	7	1	IPLK(1)DGTR	0.0216409	47.603	1	0.0205099	48.794	1	0.0126399	57.59	3
	A0A6J1TKV3	77	K	Myosin light chain alkali OS=Frankliniella occidentalis OX=133901 GN=LOC113218128 PE=4 SV=1	LOC113218128	3	-0.60075	6	0.873737	K(0.874)DK(0.126)DQGVYEDFLECLK	3.5826e-08	101.9	0.751767	1.20229e-11	116	0.767942	7.26979e-07	97.129	3
	A0A6J1TKV3	121	K	Myosin light chain alkali OS=Frankliniella occidentalis OX=133901 GN=LOC113218128 PE=4 SV=1	LOC113218128	2	-0.54062	6	1	LEDK(1)EVDEVLK	1.533e-20	164.11	1	1.51416e-06	101.89	1	8.66633e-11	136.38	3
	A0A6J1TKV3	152	K	Myosin light chain alkali OS=Frankliniella occidentalis OX=133901 GN=LOC113218128 PE=4 SV=1	LOC113218128	2	-2.5946	6	1	MCGK(1)IPLK	0.00383759	78.77	1	0.0086801	60.682	1	0.00803669	66.073	3
	A0A6J1TKW1	42	K	Complex I-B12 OS=Frankliniella occidentalis OX=133901 GN=LOC113218042 PE=3 SV=1	LOC113218042	2	-0.64489	3	1	ALAAQGLK(1)DPWLR	0.000915883	66.989	1	0.000405405	74.987	1	0.00693163	46.88	3
	A0A6J1TMQ6	122	K	protein yellow-like OS=Frankliniella occidentalis OX=133901 GN=LOC113218104 PE=3 SV=1	LOC113218104	2	-0.26391	3	1	AGVPATLVK(1)VDLK	0.000473065	73.927	1	0.00617655	48.527	1	0.0120269	42.317	3
	A0A6J1TMQ6	222	K	protein yellow-like OS=Frankliniella occidentalis OX=133901 GN=LOC113218104 PE=3 SV=1	LOC113218104	2	1.1006	3	1	LQYLVVDYAK(1)DGR	0.00546115	50.088	1	0.000200805	79.875	1	0.0120269	42.317	3
	A0A6J1TMQ6	83	K	protein yellow-like OS=Frankliniella occidentalis OX=133901 GN=LOC113218104 PE=3 SV=1	LOC113218104	2	-0.054902	3	1	NIYK(1)QSK	0.0100733	75.738	1	0.0285885	52.482	1	0.0119834	71.501	3
	A0A6J1TCU3	300	K	allergen Cr-PI-like OS=Frankliniella occidentalis OX=133901 GN=LOC113214392 PE=4 SV=1	LOC113214392	3	-0.13372	3	1	YHSGK(1)AFPARPENSELTSLK	5.10685e-10	103.9	1	1.08989e-13	117.37	1	0.00338232	42.118	3
	A0A6J1TMQ6	247	K	protein yellow-like OS=Frankliniella occidentalis OX=133901 GN=LOC113218104 PE=3 SV=1	LOC113218104	2	1.2862	3	1	SIIVYDVTSGK(1)GYR	0.000535075	75.764	1	0.00187005	59.709	1	0.00329153	53.3	3
	A0A6J1TCU3	62	K	allergen Cr-PI-like OS=Frankliniella occidentalis OX=133901 GN=LOC113214392 PE=4 SV=1	LOC113214392	2	-1.7457	4	1	VQQPLMYPELK(1)ELGK	4.46695e-08	104.95	1	0.000973176	68.283	1	0.00752852	42.242	3
	A0A6J1TCU3	498	K	allergen Cr-PI-like OS=Frankliniella occidentalis OX=133901 GN=LOC113214392 PE=4 SV=1	LOC113214392	3	-0.10425	6	0.999971	LNHKPFSYK(1)VK	0.000218712	76.165	0.999911	0.000529401	70.728	0.999748	0.000531899	70.685	3
	A0A6J1SSA3	1264	K	apolipophorins OS=Frankliniella occidentalis OX=133901 GN=LOC113210405 PE=4 SV=1	LOC113210405	2	-0.3092	3	1	GDSFSNFDLSTK(1)K	0.0045911	54.898	1	0.00277314	60.196	1	0.00967037	47.037	3
	A0A6J1SZW8	178	K	peroxiredoxin 1-like OS=Frankliniella occidentalis OX=133901 GN=LOC113210309 PE=4 SV=1	LOC113210309	2	0.084832	6	1	QK(1)TVNDLPVGR	1.77858e-16	155.14	1	0.000967122	71.513	1	0.000108787	84.759	3
	A0A6J1T0L5	419	K	fasciclin-1 isoform X2 OS=Frankliniella occidentalis OX=133901 GN=LOC113212539 PE=4 SV=1	LOC113212539	2	-0.022052	3	1	LPLEHIK(1)SK	0.00441382	66.19	1	0.0202695	42.718	1	0.0135832	48.981	3
	A0A6J1T195	122	K	cuticle protein 16.5-like OS=Frankliniella occidentalis OX=133901 GN=LOC113212471 PE=4 SV=1	LOC113212471	2	-0.44483	4	1	TIAPVATSYQNTYK(1)VSR	5.5291e-39	161.19	1	1.91045e-06	96.143	1	6.71847e-08	98.062	3
	A0A6J1T2S5	68	K	NADH-cytochrome b5 reductase OS=Frankliniella occidentalis OX=133901 GN=LOC113212916 PE=3 SV=1	LOC113212916	2	3.0629	5	1	FQLPSK(1)K	0.00822455	89.296	1	0.0357556	54.611	1	0.0169954	71.342	3
	A0A6J1T3F4	174	K	uncharacterized protein LOC113213084 OS=Frankliniella occidentalis OX=133901 GN=LOC113213084 PE=4 SV=1	LOC113213084	2	0.051823	5	1	LIYAGK(1)QLEDGR	0.00114053	66.267	1	0.00308874	58.172	1	0.00332879	57.175	3
	A0A6J1T4X9	102	K	putative defense protein Hdd11 OS=Frankliniella occidentalis OX=133901 GN=LOC113213226 PE=4 SV=1	LOC113213226	3	0.097401	3	1	LVDCGDGK(1)GTAATHNDK	1.20324e-08	104.88	1	0.000192759	75.548	1	1.20827e-09	107.98	3
	A0A6J1TER1	173	K	calphotin-like OS=Frankliniella occidentalis OX=133901 GN=LOC113214214 PE=4 SV=1	LOC113214214	3	-0.2828	3	1	TVVRPAGSALVELDQPLSK(1)TQK	2.16007e-37	152.47	1	1.39106e-07	85.062	1	4.50548e-13	108.08	3
	A0A6J1TER1	394	K	calphotin-like OS=Frankliniella occidentalis OX=133901 GN=LOC113214214 PE=4 SV=1	LOC113214214	4	-0.32655	3	1	VVVSRPIETVQEIDVVEPFTK(1)IHR	6.04356e-18	114.37	1	6.31916e-09	77.576	1	0.000136595	50.202	3
	A0A6J1T736	165	K	protein obstructor-E OS=Frankliniella occidentalis OX=133901 GN=LOC113213760 PE=4 SV=1	LOC113213760	2	0.020312	3	1	AAK(1)FYPFPR	0.0132593	49.444	1	0.00391622	68.016	1	0.0192585	43.442	3
	A0A6J1T9M7	30	K	vitellogenin-2-like OS=Frankliniella occidentalis OX=133901 GN=LOC113214411 PE=4 SV=1	LOC113214411	2	-0.20729	5	1	AGSEYK(1)YQVR	4.49111e-05	96.342	1	3.1236e-09	130.98	1	4.49111e-05	96.342	3
	A0A6J1T9M7	70	K	vitellogenin-2-like OS=Frankliniella occidentalis OX=133901 GN=LOC113214411 PE=4 SV=1	LOC113214411	2	-0.25902	3	1	SDNVLIAK(1)VNNAEYAK	0.00140828	65.949	1	0.00495345	45.618	1	0.00566902	44.998	3
	A0A6J1TA35	1013	K	vitellogenin-1-like OS=Frankliniella occidentalis OX=133901 GN=LOC113212925 PE=4 SV=1	LOC113212925	2	1.2899	3	1	AAAQLVDK(1)LR	0.00643672	57.203	1	0.00865851	53.567	1	0.00181944	72.2	3
	A0A6J1TA35	965	K	vitellogenin-1-like OS=Frankliniella occidentalis OX=133901 GN=LOC113212925 PE=4 SV=1	LOC113212925	3	-0.075125	3	1	SIHDK(1)LNIVR	0.0091329	43.77	1	0.00359672	56.404	1	0.00306741	59.067	3
	A0A6J1TAC5	173	K	digestive cysteine proteinase 1 isoform X1 OS=Frankliniella occidentalis OX=133901 GN=LOC113212999 PE=3 SV=1	LOC113212999	2	-1.2987	3	1	K(1)YLIPVR	0.0114719	81.297	1	0.0172687	70.912	1	0.024607	62.717	3
	A0A6J1TAC5	152	K	digestive cysteine proteinase 1 isoform X1 OS=Frankliniella occidentalis OX=133901 GN=LOC113212999 PE=3 SV=1	LOC113212999	2	1.3193	3	1	LVDTK(1)GEK	0.0130055	56.916	1	0.0205099	48.794	1	0.0205099	48.794	3
	A0A6J1TCU3	315	K	allergen Cr-PI-like OS=Frankliniella occidentalis OX=133901 GN=LOC113214392 PE=4 SV=1	LOC113214392	3	0.24656	5	1	AFPARPENSELTSLK(1)SYTVEDVK	1.90859e-07	79.935	1	1.67285e-12	106.35	1	1.51208e-05	63.398	3
	A0A6J1TCU3	323	K	allergen Cr-PI-like OS=Frankliniella occidentalis OX=133901 GN=LOC113214392 PE=4 SV=1	LOC113214392	2	0.38671	15	1	SYTVEDVK(1)MIEK	6.80878e-13	131.69	1	0.000165274	80.312	1	8.12149e-05	84.365	3
	A0A6J1TCU3	41	K	allergen Cr-PI-like OS=Frankliniella occidentalis OX=133901 GN=LOC113214392 PE=4 SV=1	LOC113214392	2	-0.60813	3	1	DVAIK(1)QK	0.0122488	70.912	1	0.0122488	70.912	1	0.0174539	62.717	3
	A0A6J1TCU3	426	K	allergen Cr-PI-like OS=Frankliniella occidentalis OX=133901 GN=LOC113214392 PE=4 SV=1	LOC113214392	2	0.10524	7	1	HINGLFK(1)QYK	3.36036e-15	152.97	1	1.40795e-06	109.66	1	2.8171e-06	107.79	3
	A0A6J1TCU3	429	K	allergen Cr-PI-like OS=Frankliniella occidentalis OX=133901 GN=LOC113214392 PE=4 SV=1	LOC113214392	3	0.35677	3	1	QYK(1)DNLPAYHSEDLYYPGVAVK	6.88091e-05	57.21	1	6.49487e-08	86.519	1	7.17494e-05	56.708	3
	A0A6J1TCU3	486	K	allergen Cr-PI-like OS=Frankliniella occidentalis OX=133901 GN=LOC113214392 PE=4 SV=1	LOC113214392	3	-0.80416	11	1	IHFVAK(1)TMR	0.00177297	65.465	1	0.00105697	77.732	1	0.00210445	67.897	3
	A0A6J1TCU3	341	K	allergen Cr-PI-like OS=Frankliniella occidentalis OX=133901 GN=LOC113214392 PE=4 SV=1	LOC113214392	3	0.2827	4	1	IKDAIDSGYVIGK(1)DGNVISIK	1.6627e-14	109.44	0.999996	6.71025e-05	60.939	0.999999	4.81684e-06	74.859	3
	A0A6J1TCU3	506	K	allergen Cr-PI-like OS=Frankliniella occidentalis OX=133901 GN=LOC113214392 PE=4 SV=1	LOC113214392	2	0.57416	4	1	K(1)TQGVLR	0.00741266	92.187	1	0.00555088	103.83	1	0.00749318	91.9	3
	A0A6J1TCU3	493	K	allergen Cr-PI-like OS=Frankliniella occidentalis OX=133901 GN=LOC113214392 PE=4 SV=1	LOC113214392	3	-0.31768	11	1	LNHK(1)PFSYK	0.000738244	85.355	1	0.00118464	76.228	1	0.00118464	76.228	3
	A0A6J1TCU3	500	K	allergen Cr-PI-like OS=Frankliniella occidentalis OX=133901 GN=LOC113214392 PE=4 SV=1	LOC113214392	2	-0.075964	6	1	VK(1)VVSDK	0.00381613	107.9	1	0.00409563	98.523	1	0.00365907	109.01	3
	A0A6J1SVA3	345	K	allergen Cr-PI-like OS=Frankliniella occidentalis OX=133901 GN=LOC113210853 PE=4 SV=1	LOC113210853	2	0.80865	6	1	DGNK(1)ISITSYIK	1.28149e-07	102.87	1	0.000999356	66.989	1	7.02858e-05	84.892	3
	A0A6J1TCU3	589	K	allergen Cr-PI-like OS=Frankliniella occidentalis OX=133901 GN=LOC113214392 PE=4 SV=1	LOC113214392	4	-0.12894	15	1	SLQK(1)MAESGNVYVHDVDHHCGFPDR	2.84692e-22	123.29	1	2.0554e-27	132.84	1	9.03913e-10	85.376	3
	A0A6J1SVA3	341	K	allergen Cr-PI-like OS=Frankliniella occidentalis OX=133901 GN=LOC113210853 PE=4 SV=1	LOC113210853	3	0.38651	8	1	IKEAIDSGFVYGK(1)DGNK	0.000234206	74.147	1	3.76013e-06	90.706	1	1.23045e-14	120.7	3
	A0A6J1RUH2	910	K	vitellogenin-1-like OS=Frankliniella occidentalis OX=133901 GN=LOC113202497 PE=4 SV=1	LOC113202497	3	-0.90479	3	1	SAIESAANK(1)LQSQDNQELAENAR	9.45908e-21	86.557	1	8.76961e-06	65.833	1	0.00179834	41.911	3
	A0A6J1RUH2	29	K	vitellogenin-1-like OS=Frankliniella occidentalis OX=133901 GN=LOC113202497 PE=4 SV=1	LOC113202497	2	-0.019315	4	1	TGSEYK(1)YQVR	8.34489e-12	143.5	1	0.000108619	91.095	1	0.000611975	80.706	3
	A0A6J1RUH2	1174	K	vitellogenin-1-like OS=Frankliniella occidentalis OX=133901 GN=LOC113202497 PE=4 SV=1	LOC113202497	3	0.044724	5	1	TQAK(1)IGFVTPFDHQR	5.38758e-06	93.495	1	9.25858e-07	97.235	1	0.000520303	71.08	3
	A0A6J1RUH2	1216	K	vitellogenin-1-like OS=Frankliniella occidentalis OX=133901 GN=LOC113202497 PE=4 SV=1	LOC113202497	2	-0.11391	6	1	VK(1)LQPINANK	1.46132e-06	109.29	1	1.94957e-05	100.57	1	0.000120093	90.15	3
	A0A6J1SRT3	123	K	Peptidyl-prolyl cis-trans isomerase OS=Frankliniella occidentalis OX=133901 GN=LOC113209968 PE=3 SV=1	LOC113209968	2	-1.1165	4	1	FEDENFK(1)LK	0.0017478	80.688	1	0.0110674	52.579	1	0.00320608	71.451	3
	A0A6J1SRT3	165	K	Peptidyl-prolyl cis-trans isomerase OS=Frankliniella occidentalis OX=133901 GN=LOC113209968 PE=3 SV=1	LOC113209968	2	-0.060154	3	1	HVVFGK(1)IIK	0.00304496	72.23	1	0.00178875	80.165	1	0.00354497	69.812	3
	A0A6J1SRT3	75	K	Peptidyl-prolyl cis-trans isomerase OS=Frankliniella occidentalis OX=133901 GN=LOC113209968 PE=3 SV=1	LOC113209968	2	0.66658	3	1	TAENFIELAK(1)R	3.89009e-08	117.09	1	0.00383978	63.091	1	0.00105443	73.435	3
	A0A6J1SRT3	61	K	Peptidyl-prolyl cis-trans isomerase OS=Frankliniella occidentalis OX=133901 GN=LOC113209968 PE=3 SV=1	LOC113209968	2	0.10013	4	1	VEIGVFGK(1)TVPK	0.00166115	64.104	1	0.00235155	61.235	1	0.00665828	50.897	3
	A0A6J1SSA3	486	K	apolipophorins OS=Frankliniella occidentalis OX=133901 GN=LOC113210405 PE=4 SV=1	LOC113210405	4	0.21254	5	1	AIHNIHNLNDAVAK(1)TVSACASDVSLPTR	5.8529e-53	165.48	1	1.15956e-12	85.849	1	3.2877e-31	132.28	3
	A0A6J1SSA3	1860	K	apolipophorins OS=Frankliniella occidentalis OX=133901 GN=LOC113210405 PE=4 SV=1	LOC113210405	2	0.059198	3	1	AK(1)LSGTTNVNNK	1.25991e-05	89.301	1	6.1826e-13	108.72	1	0.000599008	72.29	3
	A0A6J1SSA3	1620	K	apolipophorins OS=Frankliniella occidentalis OX=133901 GN=LOC113210405 PE=4 SV=1	LOC113210405	2	1.537	3	1	CPDGK(1)DLAAK	8.71166e-05	92.866	1	0.00467011	61.958	1	0.000232881	86.344	3
	A0A6J1RUH2	1481	K	vitellogenin-1-like OS=Frankliniella occidentalis OX=133901 GN=LOC113202497 PE=4 SV=1	LOC113202497	2	-0.63086	5	1	MPNVPALNFK(1)K	0.000301385	81.017	1	0.000301385	81.017	1	3.79406e-06	97.813	3
	A0A6J1SSA3	1625	K	apolipophorins OS=Frankliniella occidentalis OX=133901 GN=LOC113210405 PE=4 SV=1	LOC113210405	2	-0.14948	3	1	DLAAK(1)VSAK	0.0168634	45.158	1	0.00628166	61.593	1	0.0194612	43.297	3
	A0A6J1SSA3	3321	K	apolipophorins OS=Frankliniella occidentalis OX=133901 GN=LOC113210405 PE=4 SV=1	LOC113210405	2	-0.1513	3	1	DHLK(1)NESDTCIK	1.8445e-09	113.76	1	0.000923221	67.997	1	0.000738901	70.438	3
	A0A6J1SSA3	1847	K	apolipophorins OS=Frankliniella occidentalis OX=133901 GN=LOC113210405 PE=4 SV=1	LOC113210405	2	0.23213	4	1	FEFK(1)IEGLK	0.00138244	85.355	1	0.00250509	74.841	1	0.0221092	41.399	3
	A0A6J1SSA3	1116	K	apolipophorins OS=Frankliniella occidentalis OX=133901 GN=LOC113210405 PE=4 SV=1	LOC113210405	2	2.1544	3	1	EALTGK(1)DGK	0.00207047	76.943	1	0.00101642	90.15	1	0.00405729	67.334	3
	A0A6J1SSA3	925	K	apolipophorins OS=Frankliniella occidentalis OX=133901 GN=LOC113210405 PE=4 SV=1	LOC113210405	2	0.4923	3	1	EK(1)GQSEVNTPLSFTAK	4.60732e-08	104.18	1	0.000998441	70.452	1	0.00298652	52.52	3
	A0A6J1SSA3	112	K	apolipophorins OS=Frankliniella occidentalis OX=133901 GN=LOC113210405 PE=4 SV=1	LOC113210405	3	0.68224	6	1	ELEK(1)HPLR	0.00481576	64.265	1	0.00555384	75.109	1	0.00803669	66.073	3
	A0A6J1SSA3	1237	K	apolipophorins OS=Frankliniella occidentalis OX=133901 GN=LOC113210405 PE=4 SV=1	LOC113210405	3	0.71374	3	1	ENNQIDTNLVVAHGANLK(1)AVESR	1.47478e-15	115.96	1	7.16557e-05	55.705	1	3.57738e-05	56.882	3
	A0A6J1SSA3	527	K	apolipophorins OS=Frankliniella occidentalis OX=133901 GN=LOC113210405 PE=4 SV=1	LOC113210405	2	0.74912	5	1	ETALSVLK(1)NTEEDSEIR	1.25483e-88	230.38	1	4.79902e-68	207.39	1	2.6835e-11	113.47	3
	A0A6J1SSA3	1852	K	apolipophorins OS=Frankliniella occidentalis OX=133901 GN=LOC113210405 PE=4 SV=1	LOC113210405	2	-0.7839	4	1	IEGLK(1)DFSDIK	5.46158e-08	114.76	1	0.00910022	50.354	1	1.07864e-06	103.91	3
	A0A6J1SSA3	2097	K	apolipophorins OS=Frankliniella occidentalis OX=133901 GN=LOC113210405 PE=4 SV=1	LOC113210405	2	-0.29041	4	1	FINVFCDK(1)DK	0.0023032	69.721	1	0.00818935	54.259	1	0.00818935	54.259	3
	A0A6J1SSA3	705	K	apolipophorins OS=Frankliniella occidentalis OX=133901 GN=LOC113210405 PE=4 SV=1	LOC113210405	2	-0.021835	3	1	FVTLAGK(1)VADR	0.000188443	81.92	1	0.0114967	46.88	1	0.00203637	65.179	3
	A0A6J1SSA3	1432	K	apolipophorins OS=Frankliniella occidentalis OX=133901 GN=LOC113210405 PE=4 SV=1	LOC113210405	2	0.19815	5	1	GANPSGSYK(1)VIIK	0.000624297	71.558	1	0.00432076	52.576	1	0.00631299	48.229	3
	A0A6J1SSA3	265	K	apolipophorins OS=Frankliniella occidentalis OX=133901 GN=LOC113210405 PE=4 SV=1	LOC113210405	2	0.25111	3	1	TVVETK(1)IK	0.00694062	69.598	1	0.0205099	48.794	1	0.00464993	80.438	3
	A0A6J1RUH2	110	K	vitellogenin-1-like OS=Frankliniella occidentalis OX=133901 GN=LOC113202497 PE=4 SV=1	LOC113202497	3	0.34723	4	0.99684	LSYHQLPVSSKPFEIK(1)LK	0.000325873	65.175	0.999911	4.94093e-12	113.54	0.999836	4.24518e-07	95.554	3
	A0A6J1SSA3	1870	K	apolipophorins OS=Frankliniella occidentalis OX=133901 GN=LOC113210405 PE=4 SV=1	LOC113210405	3	-0.81481	4	1	LSGTTNVNNK(1)HNFEIDVLNK	1.65691e-08	97.271	1	1.44332e-35	156.73	1	4.52187e-13	113.54	3
	A0A6J1SVA3	687	K	allergen Cr-PI-like OS=Frankliniella occidentalis OX=133901 GN=LOC113210853 PE=4 SV=1	LOC113210853	4	-0.19629	4	1	NVAIFHK(1)DATTDAHAYTQAIFNK	4.82976e-46	166.49	1	2.45936e-24	130.83	1	1.48888e-19	124.08	3
	A0A6J1RUH2	105	K	vitellogenin-1-like OS=Frankliniella occidentalis OX=133901 GN=LOC113202497 PE=4 SV=1	LOC113202497	3	-0.26511	3	1	LSYHQLPVSSK(1)PFEIK	8.51677e-16	127.3	1	2.86031e-11	112.67	1	0.00011229	81.656	3
	A0A6J1SVA3	93	K	allergen Cr-PI-like OS=Frankliniella occidentalis OX=133901 GN=LOC113210853 PE=4 SV=1	LOC113210853	4	-1.1903	8	1	FVSMYK(1)QGMLPQGEIFHVHNDSHLK	2.20397e-27	132.84	1	4.2574e-22	120.42	1	1.16698e-07	68.445	3
	A0A6J1SVA3	330	K	allergen Cr-PI-like OS=Frankliniella occidentalis OX=133901 GN=LOC113210853 PE=4 SV=1	LOC113210853	2	-0.54695	6	1	IK(1)EAIDSGFVYGK	4.90844e-07	97.69	1	3.20083e-10	88.075	1	0.000603799	71.879	3
	A0A6J1SVA3	87	K	allergen Cr-PI-like OS=Frankliniella occidentalis OX=133901 GN=LOC113210853 PE=4 SV=1	LOC113210853	2	0.47658	14	1	K(1)FVSMYK	0.00620382	96.492	1	0.022306	62.546	1	0.00881546	87.323	3
	A0A6J1SVA3	665	K	allergen Cr-PI-like OS=Frankliniella occidentalis OX=133901 GN=LOC113210853 PE=4 SV=1	LOC113210853	2	-0.29641	8	1	K(1)IDNFGR	0.00749318	91.9	1	0.00826763	89.142	1	0.0160758	72.789	3
	A0A6J1SVA3	498	K	allergen Cr-PI-like OS=Frankliniella occidentalis OX=133901 GN=LOC113210853 PE=4 SV=1	LOC113210853	3	-0.22866	6	1	LNHQPFTYK(1)IQVASQQNTNAVVR	1.24095e-37	151.01	1	5.61445e-38	156.05	1	7.09637e-16	117.38	3
	A0A6J1SVA3	195	K	allergen Cr-PI-like OS=Frankliniella occidentalis OX=133901 GN=LOC113210853 PE=4 SV=1	LOC113210853	2	-0.31852	14	1	MQNVNK(1)YVK	1.32459e-05	122.52	1	8.61105e-05	107.57	1	2.89257e-05	116.05	3
	A0A6J1SVA3	448	K	allergen Cr-PI-like OS=Frankliniella occidentalis OX=133901 GN=LOC113210853 PE=4 SV=1	LOC113210853	2	0.60091	9	1	QELNFNGVAVK(1)DVAVSK	5.21476e-15	118.72	1	1.67562e-77	214.54	1	7.99309e-34	158.98	3
	A0A6J1SVA3	429	K	allergen Cr-PI-like OS=Frankliniella occidentalis OX=133901 GN=LOC113210853 PE=4 SV=1	LOC113210853	3	0.19959	3	1	QYK(1)DNLPYYHR	6.27134e-06	94.465	1	0.0077943	52.247	1	0.00495763	50.088	3
	A0A6J1SVA3	323	K	allergen Cr-PI-like OS=Frankliniella occidentalis OX=133901 GN=LOC113210853 PE=4 SV=1	LOC113210853	2	-1.0976	4	1	SYTVEDIK(1)SLEYR	2.94512e-23	156.81	1	6.86658e-23	151.99	1	3.03614e-05	86.944	3
	A0A6J1SVA3	486	K	allergen Cr-PI-like OS=Frankliniella occidentalis OX=133901 GN=LOC113210853 PE=4 SV=1	LOC113210853	2	-0.0017555	4	1	YEYVAK(1)AMR	0.00497942	63.816	1	0.00552066	62.463	1	0.00989657	55.064	3
	M4XYZ9	524	K	Heat shock cognate 70-2 protein OS=Frankliniella occidentalis OX=133901 GN=LOC113215650 PE=3 SV=1	LOC113215650	2	-0.42474	3	1	EK(1)IVITNDQNR	0.000222932	80.69	1	0.000878483	72.29	1	0.00972493	49.448	3
	A0A6J1SVA3	43	K	allergen Cr-PI-like OS=Frankliniella occidentalis OX=133901 GN=LOC113210853 PE=4 SV=1	LOC113210853	2	-0.012017	5	1	TGGQDVAQK(1)QK	3.19351e-32	186.81	1	4.07075e-07	107.03	1	1.47723e-05	93.345	3
	M4XYZ9	164	K	Heat shock cognate 70-2 protein OS=Frankliniella occidentalis OX=133901 GN=LOC113215650 PE=3 SV=1	LOC113215650	2	0.18979	3	1	ETAEAYLGK(1)K	0.0139319	51.762	1	0.00436771	66.19	1	0.0151844	50.452	3
	A0A6J1RUH2	1224	K	vitellogenin-1-like OS=Frankliniella occidentalis OX=133901 GN=LOC113202497 PE=4 SV=1	LOC113202497	2	-0.32671	5	1	LQPINANK(1)DAK	0.00365699	60.255	1	0.0180711	42.083	1	0.0100697	48.948	3
	A0A6J1RUH2	112	K	vitellogenin-1-like OS=Frankliniella occidentalis OX=133901 GN=LOC113202497 PE=4 SV=1	LOC113202497	2	0.52724	6	1	LK(1)NGIVDELIVSK	4.00645e-11	115.06	1	5.70498e-05	85.837	1	0.000127273	82.925	3
	A0A6J1RUH2	1482	K	vitellogenin-1-like OS=Frankliniella occidentalis OX=133901 GN=LOC113202497 PE=4 SV=1	LOC113202497	2	0.25264	8	1	K(1)ALNADPQSK	0.00156976	75.819	1	0.003573	68.536	1	0.00908938	57.175	3
	A0A6J1RUH2	609	K	vitellogenin-1-like OS=Frankliniella occidentalis OX=133901 GN=LOC113202497 PE=4 SV=1	LOC113202497	3	-0.34029	4	1	IAQQIGQELQHPSQIPEK(1)ATLAK	9.4479e-31	145.02	1	1.54051e-20	128.67	1	2.74964e-07	77.221	3
	A0A6J1SSY8	173	K	Ferritin OS=Frankliniella occidentalis OX=133901 GN=LOC113210291 PE=3 SV=1	LOC113210291	2	-0.62734	3	1	SIVAVCEDPSSAK(1)EPK	0.00258212	54.281	1	0.00381817	48.899	1	0.001571	63.682	3
	A0A6J1TFI2	75	K	40S ribosomal protein S21 OS=Frankliniella occidentalis OX=133901 GN=LOC113215133 PE=3 SV=1	LOC113215133	2	-0.60813	3	1	K(1)DNIIAK	0.0226342	64.42	1	0.0267001	60.91	1	0.0179601	69.825	3
	A0A6J1RUH2	1877	K	vitellogenin-1-like OS=Frankliniella occidentalis OX=133901 GN=LOC113202497 PE=4 SV=1	LOC113202497	2	-0.17901	3	1	ANQAK(1)CFSK	0.00114768	88.392	1	0.00198474	77.662	1	0.000431575	98.048	3
	A0A6J1TN45	19	K	cofilin/actin-depolymerizing factor homolog OS=Frankliniella occidentalis OX=133901 GN=LOC113216673 PE=3 SV=1	LOC113216673	2	-2.0033	5	1	TTYEEIK(1)K	0.00495127	89.355	1	0.00687485	78.516	1	0.0152798	60.91	3
	A0A6J1TP90	160	K	cuticle protein 21-like OS=Frankliniella occidentalis OX=133901 GN=LOC113217652 PE=4 SV=1	LOC113217652	3	0.54421	3	1	TVEYTADPVNGFNAVVHK(1)QPLQAAVVK	4.30154e-11	86.08	1	3.5057e-05	51.301	1	4.36214e-07	61.612	3
	M4XYZ9	371	K	Heat shock cognate 70-2 protein OS=Frankliniella occidentalis OX=133901 GN=LOC113215650 PE=3 SV=1	LOC113215650	2	-0.26117	4	1	IPK(1)VQQLVK	0.00135193	85.744	1	0.013973	48.423	1	0.0021251	76.679	3
	M4XYZ9	165	K	Heat shock cognate 70-2 protein OS=Frankliniella occidentalis OX=133901 GN=LOC113215650 PE=3 SV=1	LOC113215650	3	0.51612	3	1	K(1)VTHAVVTVPAYFNDAQR	0.00325484	49.141	1	0.00206823	56.819	1	0.000173312	70.334	3
	A0A6J1SVA3	561	K	allergen Cr-PI-like OS=Frankliniella occidentalis OX=133901 GN=LOC113210853 PE=4 SV=1	LOC113210853	2	-0.28173	11	1	FPVQLK(1)NGDNLIER	2.16264e-14	119.87	1	5.72956e-15	124.51	1	2.38901e-05	96.464	3
mitochondria	A0A482JNV8	216	K	ATP synthase subunit alpha OS=Frankliniella occidentalis OX=133901 GN=LOC113206634 PE=2 SV=1	LOC113206634	2	0.94609	3	1	QTGK(1)TALAIDTIINQQR	2.92988e-20	133.52	1	2.28097e-33	156.67	1	0.000217731	78.078	3
	A0A482JNV8	238	K	ATP synthase subunit alpha OS=Frankliniella occidentalis OX=133901 GN=LOC113206634 PE=2 SV=1	LOC113206634	2	-0.060566	5	1	FNDGADENK(1)K	1.1641e-07	121.9	1	1.83924e-06	110.39	1	1.17648e-11	143.5	3
	A0A482JNV8	537	K	ATP synthase subunit alpha OS=Frankliniella occidentalis OX=133901 GN=LOC113206634 PE=2 SV=1	LOC113206634	2	0.3692	8	1	ITDETDAK(1)LK	9.55093e-07	112.83	1	1.43871e-11	143.97	1	3.18081e-06	108.35	3
	A0A482JNV8	501	K	ATP synthase subunit alpha OS=Frankliniella occidentalis OX=133901 GN=LOC113206634 PE=2 SV=1	LOC113206634	2	-0.29921	12	1	LDPAK(1)ITDFEK	1.6968e-25	143.46	1	2.8941e-08	103.13	1	1.3483e-15	126.07	3
	A0A482JNV8	496	K	ATP synthase subunit alpha OS=Frankliniella occidentalis OX=133901 GN=LOC113206634 PE=2 SV=1	LOC113206634	2	-0.50276	6	1	GHLDK(1)LDPAK	4.50944e-06	107.06	1	0.00227268	63.624	1	4.62763e-05	96.229	3
	A0A482JNV8	124	K	ATP synthase subunit alpha OS=Frankliniella occidentalis OX=133901 GN=LOC113206634 PE=2 SV=1	LOC113206634	2	0.071232	5	1	LIK(1)EGDIVK	0.00162265	82.287	1	0.00162265	82.287	1	0.00162265	82.287	3
	A0A6J1RVI9	23	K	ATP synthase subunit d, mitochondrial OS=Frankliniella occidentalis OX=133901 GN=LOC113202696 PE=3 SV=1	LOC113202696	2	-0.36017	4	1	FPLK(1)DDANLSK	0.000180523	82.202	1	2.83117e-05	88.338	1	2.36116e-06	97.957	3
	A0A482JNV8	425	K	ATP synthase subunit alpha OS=Frankliniella occidentalis OX=133901 GN=LOC113206634 PE=2 SV=1	LOC113206634	2	-0.34286	11	1	AMK(1)QVAGSMK	1.49623e-05	102.53	1	0.000603345	79.201	1	0.000666564	77.288	3
	A0A6J1RSE4	256	K	Aminomethyltransferase OS=Frankliniella occidentalis OX=133901 GN=LOC113201701 PE=3 SV=1	LOC113201701	2	0.65319	3	1	TTAAK(1)VAGVPCR	3.17501e-08	107.09	1	1.85485e-15	142.1	1	0.000423789	74.611	3
	A0A6J1RSE4	286	K	Aminomethyltransferase OS=Frankliniella occidentalis OX=133901 GN=LOC113201701 PE=3 SV=1	LOC113201701	2	0.69709	3	1	K(1)VAEALIDNAAVK	0.00250384	61.409	1	0.00230887	62.287	1	0.00919465	47.774	3
	A0A482JNV8	259	K	ATP synthase subunit alpha OS=Frankliniella occidentalis OX=133901 GN=LOC113206634 PE=2 SV=1	LOC113206634	2	-0.1067	6	1	STVAQIVK(1)R	0.000436547	101.65	1	0.000666858	97.431	1	0.000541873	99.442	3
	A0A6J1RSE4	209	K	Aminomethyltransferase OS=Frankliniella occidentalis OX=133901 GN=LOC113201701 PE=3 SV=1	LOC113201701	2	-1.0179	3	1	AAGK(1)DVALR	0.000888312	91.867	1	0.00496214	64.841	1	0.00932956	55.064	3
	A0A482JNV8	192	K	ATP synthase subunit alpha OS=Frankliniella occidentalis OX=133901 GN=LOC113206634 PE=2 SV=1	LOC113206634	3	0.70384	7	1	ESVRDPMQTGIK(1)AVDSLVPIGR	1.53397e-30	145.77	1	2.93607e-19	125.04	1	5.17754e-06	72.568	3
	A0A482JNV8	173	K	ATP synthase subunit alpha OS=Frankliniella occidentalis OX=133901 GN=LOC113206634 PE=2 SV=1	LOC113206634	2	-0.24109	4	1	VGTK(1)APGIIPR	1.14234e-05	94.584	1	2.18946e-06	98.754	1	0.000196712	81.625	3
	A0A6J1RVI9	63	K	ATP synthase subunit d, mitochondrial OS=Frankliniella occidentalis OX=133901 GN=LOC113202696 PE=3 SV=1	LOC113202696	2	1.0732	3	1	SK(1)ISPAFVDAIK	0.000105302	83.204	1	0.00904999	46.704	1	0.00800723	48.532	3
	A0A482JL23	89	K	Peptidyl-prolyl cis-trans isomerase OS=Frankliniella occidentalis OX=133901 GN=LOC113205128 PE=2 SV=1	LOC113205128	3	-0.19814	5	1	ALCTGEQGFGYK(1)GSIFHR	1.06378e-33	151.04	1	6.34654e-27	143.28	1	3.42956e-27	146.3	3
	A0A482JL23	181	K	Peptidyl-prolyl cis-trans isomerase OS=Frankliniella occidentalis OX=133901 GN=LOC113205128 PE=2 SV=1	LOC113205128	3	0.3847	7	1	K(1)LESFGSHDGK	2.05283e-05	86.772	1	7.86837e-06	96.745	1	1.05846e-05	88.83	3
	A0A482JL23	122	K	Peptidyl-prolyl cis-trans isomerase OS=Frankliniella occidentalis OX=133901 GN=LOC113205128 PE=2 SV=1	LOC113205128	2	0.071967	7	1	K(1)FADENFQLK	6.59728e-10	138.22	1	1.48835e-06	112.13	1	0.000962021	79.659	3
	A0A482JL23	191	K	Peptidyl-prolyl cis-trans isomerase OS=Frankliniella occidentalis OX=133901 GN=LOC113205128 PE=2 SV=1	LOC113205128	3	1.9814	7	1	LESFGSHDGK(1)TSK	6.51267e-05	83.087	1	0.000157158	76.728	1	0.00107161	56.514	3
	A0A482JL23	71	K	Peptidyl-prolyl cis-trans isomerase OS=Frankliniella occidentalis OX=133901 GN=LOC113205128 PE=2 SV=1	LOC113205128	2	-0.097699	5	1	SDVVPK(1)TAENFR	0.000206501	78.324	1	0.00238158	61.11	1	0.00570038	52.576	3
	A0A6J1SI42	328	K	Isocitrate dehydrogenase [NAD] subunit, mitochondrial OS=Frankliniella occidentalis OX=133901 GN=LOC113206934 PE=3 SV=1	LOC113206934	2	0.21985	5	1	AAFDTIK(1)EGK	4.69819e-05	96.171	1	0.000121308	90.05	1	0.0013043	74.841	3
	A0A6J1SI42	214	K	Isocitrate dehydrogenase [NAD] subunit, mitochondrial OS=Frankliniella occidentalis OX=133901 GN=LOC113206934 PE=3 SV=1	LOC113206934	2	0.53457	4	1	DAAEK(1)HPDIK	2.68735e-09	132.17	1	5.48765e-08	124.42	1	1.96845e-09	134.13	3
	A0A6J1SI42	219	K	Isocitrate dehydrogenase [NAD] subunit, mitochondrial OS=Frankliniella occidentalis OX=133901 GN=LOC113206934 PE=3 SV=1	LOC113206934	2	0.3048	3	1	HPDIK(1)FEEK	0.000321541	101.3	1	0.00149879	83.869	1	7.10419e-05	110.39	3
	A0A6J1SI42	321	K	Isocitrate dehydrogenase [NAD] subunit, mitochondrial OS=Frankliniella occidentalis OX=133901 GN=LOC113206934 PE=3 SV=1	LOC113206934	2	-0.083391	4	1	IEK(1)AAFDTIK	0.000870959	77.062	1	7.6621e-08	94.45	1	0.00281843	67.08	3
	A0A6J1SI42	340	K	Isocitrate dehydrogenase [NAD] subunit, mitochondrial OS=Frankliniella occidentalis OX=133901 GN=LOC113206934 PE=3 SV=1	LOC113206934	2	-0.66874	3	1	TGDLGGK(1)AK	0.000577281	96.034	1	0.000874539	92.051	1	0.000223088	104.2	3
	A0A6J1RVI9	61	K	ATP synthase subunit d, mitochondrial OS=Frankliniella occidentalis OX=133901 GN=LOC113202696 PE=3 SV=1	LOC113202696	2	0.0099684	3	1	APAIDWAAYK(1)SK	3.9002e-11	120.87	1	3.06516e-05	86.803	1	7.50887e-06	92.856	3
	A0A6J1RSM6	252	K	Succinate dehydrogenase [ubiquinone] iron-sulfur subunit, mitochondrial OS=Frankliniella occidentalis OX=133901 GN=LOC113202062 PE=3 SV=1	LOC113202062	2	-0.23835	3	1	GLNPGK(1)AISEIK	0.000765224	70.089	1	0.00238158	61.11	1	0.00238158	61.11	3
	A0A482JNV8	159	K	ATP synthase subunit alpha OS=Frankliniella occidentalis OX=133901 GN=LOC113206634 PE=2 SV=1	LOC113206634	2	0.7904	5	1	VVDALGDAIDGK(1)GTIK	0.000251985	75.968	1	9.19783e-09	107.5	1	1.27138e-05	90.348	3
	A0A6J1RTK4	521	K	aldehyde dehydrogenase, mitochondrial OS=Frankliniella occidentalis OX=133901 GN=LOC113202362 PE=3 SV=1	LOC113202362	2	0.19759	3	1	SVIVK(1)VPQK	0.0084944	56.258	1	0.0210052	42.19	1	0.0145469	47.603	3
	A0A6J1RY76	372	K	Beta-MPP OS=Frankliniella occidentalis OX=133901 GN=LOC113203431 PE=3 SV=1	LOC113203431	2	-0.41735	3	1	K(1)MCTSLTER	0.00700756	64.82	1	0.0179535	50.194	1	0.019837	48.284	3
	A0A6J1RU67	988	K	Pyruvate carboxylase OS=Frankliniella occidentalis OX=133901 GN=LOC113202510 PE=4 SV=1	LOC113202510	2	0.77487	5	1	PGASLPPLDFK(1)K	1.30809e-05	91.62	1	0.000256978	79.492	1	9.12365e-08	105.65	3
	A0A6J1RVI9	30	K	ATP synthase subunit d, mitochondrial OS=Frankliniella occidentalis OX=133901 GN=LOC113202696 PE=3 SV=1	LOC113202696	3	-0.46396	4	1	FPLKDDANLSK(1)VLTLK	3.30483e-20	132.51	1	4.3023e-11	109.04	0.999997	0.0003238	74.141	3
	A0A6J1RZB5	117	K	ATP synthase subunit g, mitochondrial-like OS=Frankliniella occidentalis OX=133901 GN=LOC113203678 PE=3 SV=1	LOC113203678	2	0.18204	6	1	WK(1)QLTVR	0.00641819	86.794	1	0.02066	58.815	1	0.00625287	87.323	3
	A0A6J1RY76	130	K	Beta-MPP OS=Frankliniella occidentalis OX=133901 GN=LOC113203431 PE=3 SV=1	LOC113203431	2	-0.16266	4	1	EQTVFYAK(1)CLK	0.00365699	60.255	1	0.00394935	59.367	1	0.00393257	59.418	3
	A0A6J1RZB5	79	K	ATP synthase subunit g, mitochondrial-like OS=Frankliniella occidentalis OX=133901 GN=LOC113203678 PE=3 SV=1	LOC113203678	2	-0.39041	3	1	NLK(1)IALHYAR	0.00281191	67.113	1	9.1095e-05	92.538	1	0.000268992	85.807	3
	A0A6J1RY76	247	K	Beta-MPP OS=Frankliniella occidentalis OX=133901 GN=LOC113203431 PE=3 SV=1	LOC113203431	2	0.53257	5	1	LAETHFK(1)K	0.000649577	118.5	1	0.00622098	82.452	1	0.00300971	97.635	3
	A0A6J1S2E5	224	K	enoyl-[acyl-carrier-protein] reductase, mitochondrial-like OS=Frankliniella occidentalis OX=133901 GN=LOC113202792 PE=4 SV=1	LOC113202792	2	1.3465	3	1	STSLFK(1)SGGLK	0.00938969	49.934	1	0.0169187	42.843	1	0.00868876	50.95	3
	A0A6J1RXL7	90	K	ATP synthase subunit gamma OS=Frankliniella occidentalis OX=133901 GN=LOC113202851 PE=3 SV=1	LOC113202851	3	-0.24836	4	0.777106	STEEK(0.203)PSK(0.797)LLIAVTSDR	6.60505e-05	82.01	0.796791	4.01643e-05	84.375	0.79127	0.00157859	50.178	3
	A0A6J1RXL7	183	K	ATP synthase subunit gamma OS=Frankliniella occidentalis OX=133901 GN=LOC113202851 PE=3 SV=1	LOC113202851	2	-0.46358	6	1	IIYNK(1)FK	0.0112902	73.039	1	0.0112902	73.039	1	0.0269635	53.554	3
	A0A6J1RXL7	178	K	ATP synthase subunit gamma OS=Frankliniella occidentalis OX=133901 GN=LOC113202851 PE=3 SV=1	LOC113202851	2	0.55266	4	1	LDFQEGK(1)IIYNK	2.40956e-15	139.78	1	0.00111022	66.393	1	0.000512577	73.435	3
	A0A6J1RXL7	54	K	ATP synthase subunit gamma OS=Frankliniella occidentalis OX=133901 GN=LOC113202851 PE=3 SV=1	LOC113202851	2	0.91752	9	1	MVSAAK(1)YAR	0.00445194	63.216	1	0.00743295	54.982	1	0.00938697	54.982	3
	A0A6J1RXL7	42	K	ATP synthase subunit gamma OS=Frankliniella occidentalis OX=133901 GN=LOC113202851 PE=3 SV=1	LOC113202851	2	2.9621	6	1	NIQK(1)ITQSMK	1.87804e-05	100.88	1	0.00265245	67.93	1	3.74479e-05	96.957	3
	A0A6J1RXL7	132	K	ATP synthase subunit gamma OS=Frankliniella occidentalis OX=133901 GN=LOC113202851 PE=3 SV=1	LOC113202851	2	-0.56461	6	1	VVCIGDK(1)SR	0.00195065	78.098	1	0.0056223	63.216	1	0.0102438	53.756	3
	A0A6J1S473	216	K	CD109 antigen-like isoform X4 OS=Frankliniella occidentalis OX=133901 GN=LOC113203201 PE=4 SV=1	LOC113203201	2	0.47497	3	1	APSAVAFK(1)HGK	0.00106166	70.685	1	0.0170014	42.788	1	0.00769522	52.391	3
	A0A6J1RTK4	438	K	aldehyde dehydrogenase, mitochondrial OS=Frankliniella occidentalis OX=133901 GN=LOC113202362 PE=3 SV=1	LOC113202362	2	0.45717	4	1	FK(1)NLDEVIQR	0.000105972	91.313	1	0.000121308	90.05	1	0.00530283	60.255	3
	A0A6J1RWY7	92	K	ubiquitin-conjugating enzyme E2 N OS=Frankliniella occidentalis OX=133901 GN=LOC113203156 PE=3 SV=1	LOC113203156	2	0.11129	7	1	ICLDILK(1)DK	0.000101516	107.79	1	0.00250509	74.841	1	0.00497052	64.82	3
	A0A6J1RWG4	31	K	uncharacterized protein LOC113202931 OS=Frankliniella occidentalis OX=133901 GN=LOC113202931 PE=4 SV=1	LOC113202931	3	-0.22633	3	1	MHLK(1)HANWR	0.00558738	47.187	1	0.00496879	49.536	1	0.00755575	42.864	3
	A0A6J1S001	55	K	Acetyl-CoA deacylase OS=Frankliniella occidentalis OX=133901 GN=LOC113202499 PE=3 SV=1	LOC113202499	3	-1.3195	3	1	EPSQPVDNVPK(1)YVSAEDAVK	0.000226528	65.855	1	4.58496e-06	84.975	1	0.00161842	45.707	3
	A0A6J1S001	64	K	Acetyl-CoA deacylase OS=Frankliniella occidentalis OX=133901 GN=LOC113202499 PE=3 SV=1	LOC113202499	2	0.42145	3	1	YVSAEDAVK(1)CIK	3.18245e-09	110.08	1	1.39775e-05	88.338	1	6.80922e-06	93.345	3
	A0A6J1S001	472	K	Acetyl-CoA deacylase OS=Frankliniella occidentalis OX=133901 GN=LOC113202499 PE=3 SV=1	LOC113202499	2	-0.058823	4	1	ESLEK(1)EAFNR	1.82063e-08	127.76	1	1.44779e-09	135.55	1	5.33981e-07	115.78	3
	A0A6J1S001	322	K	Acetyl-CoA deacylase OS=Frankliniella occidentalis OX=133901 GN=LOC113202499 PE=3 SV=1	LOC113202499	2	0.096978	4	1	IIGSFLIGTK(1)K	3.80388e-05	88.83	1	0.00123851	72.29	1	0.00021402	83.226	3
	A0A6J1RZZ1	198	K	MICOS complex subunit MIC60 OS=Frankliniella occidentalis OX=133901 GN=LOC113202489 PE=3 SV=1	LOC113202489	2	-1.949	3	1	TTLDK(1)VNELR	0.0217322	44.847	1	0.0146485	45.433	1	0.0215911	40.727	3
	A0A6J1RUU1	233	K	40S ribosomal protein S4 OS=Frankliniella occidentalis OX=133901 GN=LOC113202218 PE=3 SV=1	LOC113202218	2	0.69902	3	1	GTK(1)AYVSLPK	0.00454779	62.287	1	0.00567076	59.265	1	0.00955345	52.247	3
	A0A6J1RUU1	211	K	40S ribosomal protein S4 OS=Frankliniella occidentalis OX=133901 GN=LOC113202218 PE=3 SV=1	LOC113202218	4	0.26571	4	1	HPGSFDIVHIK(1)DSQGHVFATR	1.34977e-62	183.45	1	8.54185e-38	158	1	4.75756e-15	115.54	3
	A0A6J1RUU1	120	K	40S ribosomal protein S4 OS=Frankliniella occidentalis OX=133901 GN=LOC113202218 PE=3 SV=1	LOC113202218	2	-1.8057	3	1	ITADEAK(1)YK	0.0126234	50.353	1	0.0208023	42.336	1	0.0119781	51.276	3
	A0A6J1RUU1	71	K	40S ribosomal protein S4 OS=Frankliniella occidentalis OX=133901 GN=LOC113202218 PE=3 SV=1	LOC113202218	2	-0.071989	5	1	LIK(1)VDGK	0.0167574	63.565	1	0.0176618	62.464	1	0.0103568	75.109	3
	A0A6J1RUU1	62	K	40S ribosomal protein S4 OS=Frankliniella occidentalis OX=133901 GN=LOC113202218 PE=3 SV=1	LOC113202218	3	-0.69069	28	1	YALTNCEVK(1)K(1)IVMQR	2.37168e-19	151.83	1	6.21343e-11	107.35	1	2.28625e-10	108.58	3
	A0A6J1RUU1	63	K	40S ribosomal protein S4 OS=Frankliniella occidentalis OX=133901 GN=LOC113202218 PE=3 SV=1	LOC113202218	3	-0.69069	19	1	YALTNCEVK(1)K(1)IVMQR	2.37168e-19	130.61	1	6.21343e-11	107.35	1	2.28625e-10	108.58	3
	A0A6J1RU67	1055	K	Pyruvate carboxylase OS=Frankliniella occidentalis OX=133901 GN=LOC113202510 PE=4 SV=1	LOC113202510	2	0.30654	3	1	GK(1)TLSFK	0.0144041	66.429	1	0.0130218	69.198	1	0.0114027	72.789	3
	A0A6J1RWG4	76	K	uncharacterized protein LOC113202931 OS=Frankliniella occidentalis OX=133901 GN=LOC113202931 PE=4 SV=1	LOC113202931	3	0.22814	3	1	IAK(1)EHEEHLK	2.95528e-05	95.483	1	5.55806e-05	91.469	1	0.000487931	76.843	3
	A0A6J1RVI9	73	K	ATP synthase subunit d, mitochondrial OS=Frankliniella occidentalis OX=133901 GN=LOC113202696 PE=3 SV=1	LOC113202696	2	0.11647	4	1	ISPAFVDAIK(1)QK	0.002611	60.157	1	5.65524e-05	85.554	1	0.00214627	62.088	3
	A0A6J1S2L2	54	K	uncharacterized protein LOC113204493 OS=Frankliniella occidentalis OX=133901 GN=LOC113204493 PE=3 SV=1	LOC113204493	3	0.30553	4	0.99956	VNPAQTEFGPKPENLEK(1)WQK	1.38544e-07	91.589	0.998399	9.99804e-08	93.371	0.996382	6.91827e-05	69.747	3
	A0A6J1S0V4	180	K	very long-chain specific acyl-CoA dehydrogenase, mitochondrial OS=Frankliniella occidentalis OX=133901 GN=LOC113203933 PE=3 SV=1	LOC113203933	2	-0.56135	3	1	GILLFGTPEQK(1)AK	0.00432076	52.576	1	0.000991264	66.393	1	0.00166912	62.088	3
	A0A6J1S5F6	362	K	Isocitrate dehydrogenase [NAD] subunit, mitochondrial OS=Frankliniella occidentalis OX=133901 GN=LOC113203485 PE=3 SV=1	LOC113203485	2	-0.30096	4	1	TK(1)DLGGQSTTK	5.2329e-05	86.772	1	0.00272358	63.091	1	0.00634881	54.343	3
	A0A6J1S555	51	K	NADH dehydrogenase [ubiquinone] 1 alpha subcomplex subunit 12 OS=Frankliniella occidentalis OX=133901 GN=LOC113203416 PE=3 SV=1	LOC113203416	2	0.1422	3	1	LVGVDK(1)FGNK	0.00314793	66.056	1	0.0205995	41.399	1	0.015186	48.981	3
	A0A6J1S4R5	355	K	Pyruvate dehydrogenase E1 component subunit beta OS=Frankliniella occidentalis OX=133901 GN=LOC113204862 PE=4 SV=1	LOC113204862	2	0.64405	3	1	AEDIVVAVK(1)K	0.00183883	74.841	1	0.00443803	66.056	1	0.00443803	66.056	3
	A0A6J1S4R5	356	K	Pyruvate dehydrogenase E1 component subunit beta OS=Frankliniella occidentalis OX=133901 GN=LOC113204862 PE=4 SV=1	LOC113204862	2	0.12545	3	1	K(1)VLGAAPK	0.0146918	61.679	1	0.0276829	49.715	1	0.0258746	51.066	3
	A0A6J1S3K9	193	K	Citrate synthase OS=Frankliniella occidentalis OX=133901 GN=LOC113204726 PE=3 SV=1	LOC113204726	3	-0.11066	3	1	AYSEGVHK(1)SK	8.08777e-05	87.568	1	0.000971612	72.2	1	0.00986323	42.843	3
	A0A6J1S3K9	185	K	Citrate synthase OS=Frankliniella occidentalis OX=133901 GN=LOC113204726 PE=3 SV=1	LOC113204726	3	-0.83304	5	1	FLK(1)AYSEGVHK	1.14004e-05	90.913	1	0.00076796	67.385	1	0.00176155	61.344	3
	A0A6J1S3K9	105	K	Citrate synthase OS=Frankliniella occidentalis OX=133901 GN=LOC113204726 PE=3 SV=1	LOC113204726	2	0.34027	3	1	GYSIPECQK(1)LLPK	0.00471037	51.726	1	0.00615776	48.568	1	0.00655001	47.712	3
	A0A6J1S3K9	395	K	Citrate synthase OS=Frankliniella occidentalis OX=133901 GN=LOC113204726 PE=3 SV=1	LOC113204726	2	-0.14065	6	1	IVPPILMETGK(1)VK	0.0017915	58.32	1	0.00546115	50.088	1	0.00654982	45.28	3
	A0A6J1S3K9	452	K	Citrate synthase OS=Frankliniella occidentalis OX=133901 GN=LOC113204726 PE=3 SV=1	LOC113204726	2	1.9074	5	1	PK(1)SMSTDGLMK	0.000866038	66.267	1	0.0123913	43.68	1	8.08606e-06	75.088	3
	A0A6J1S3K9	461	K	Citrate synthase OS=Frankliniella occidentalis OX=133901 GN=LOC113204726 PE=3 SV=1	LOC113204726	2	-1.3074	8	1	SMSTDGLMK(1)LVK	3.55793e-05	86.114	1	0.00416843	55.261	1	0.000782263	69.864	3
	A0A6J1S3K9	339	K	Citrate synthase OS=Frankliniella occidentalis OX=133901 GN=LOC113204726 PE=3 SV=1	LOC113204726	3	0.097534	6	1	TLK(1)GGQVVPGYGHAVLR	4.2409e-05	84.41	1	7.45355e-05	81.656	1	7.45355e-05	81.656	3
	A0A6J1S3K7	162	K	ATP synthase subunit O, mitochondrial OS=Frankliniella occidentalis OX=133901 GN=LOC113204603 PE=3 SV=1	LOC113204603	2	-0.0054751	5	1	GFLK(1)SNQK	0.0129341	57.047	1	0.00416336	84.568	1	0.00109229	110.81	3
	A0A6J1S3K7	166	K	ATP synthase subunit O, mitochondrial OS=Frankliniella occidentalis OX=133901 GN=LOC113204603 PE=3 SV=1	LOC113204603	2	-0.097193	6	1	SNQK(1)ILLTTK	0.000116651	90.434	1	2.44896e-05	98.407	1	2.50691e-05	98.156	3
	A0A6J1S3K7	115	K	ATP synthase subunit O, mitochondrial OS=Frankliniella occidentalis OX=133901 GN=LOC113204603 PE=3 SV=1	LOC113204603	2	0.31276	5	1	LK(1)NLNGTINAFK	9.42523e-10	116.24	1	7.62348e-05	84.605	1	0.00190481	63.091	3
	A0A6J1S3K7	84	K	ATP synthase subunit O, mitochondrial OS=Frankliniella occidentalis OX=133901 GN=LOC113204603 PE=3 SV=1	LOC113204603	2	-0.12228	5	1	TVK(1)VAAIQAAAK	1.25991e-05	89.301	1	0.000182276	79.492	1	1.49371e-05	87.667	3
	A0A6J1S3K7	46	K	ATP synthase subunit O, mitochondrial OS=Frankliniella occidentalis OX=133901 GN=LOC113204603 PE=3 SV=1	LOC113204603	2	-0.081407	6	1	YATALFSGASK(1)QK	2.15081e-17	138.02	1	7.21573e-08	102.33	1	2.29929e-23	157.56	3
	A0A6J1S3K7	197	K	ATP synthase subunit O, mitochondrial OS=Frankliniella occidentalis OX=133901 GN=LOC113204603 PE=3 SV=1	LOC113204603	2	-1.7019	6	1	YCDMSIASK(1)VR	0.00069114	72.34	1	0.000153029	83.182	1	0.000376844	75.819	3
	A0A6J1S3F5	237	K	Inorganic diphosphatase OS=Frankliniella occidentalis OX=133901 GN=LOC113203045 PE=3 SV=1	LOC113203045	2	-0.13133	4	1	FAFNGEAK(1)NR	0.000540387	81.771	1	0.00673522	56.404	1	0.00156602	73.499	3
	A0A6J1S3F5	258	K	Inorganic diphosphatase OS=Frankliniella occidentalis OX=133901 GN=LOC113203045 PE=3 SV=1	LOC113203045	2	0.62439	3	1	FWQQLVK(1)K	0.00549983	86.794	1	0.00782995	75.109	1	0.0119583	65.252	3
	A0A6J1S2L2	25	K	uncharacterized protein LOC113204493 OS=Frankliniella occidentalis OX=133901 GN=LOC113204493 PE=3 SV=1	LOC113204493	2	0.96434	4	1	K(1)LTPEQMADWGR	0.000670259	73.927	1	0.0119484	47.712	1	0.00119159	69.03	3
	A0A6J1S2L2	37	K	uncharacterized protein LOC113204493 OS=Frankliniella occidentalis OX=133901 GN=LOC113204493 PE=3 SV=1	LOC113204493	3	0.16044	5	1	K(1)VNPAQTEFGPKPENLEK	6.73051e-09	102.89	1	4.26683e-09	104.88	1	1.8933e-06	88.565	3
	A0A6J1S2D9	299	K	cytochrome c1, heme protein, mitochondrial OS=Frankliniella occidentalis OX=133901 GN=LOC113204004 PE=3 SV=1	LOC113204004	2	0.46218	6	1	STK(1)ILYVPR	0.00164732	81.972	1	0.00101642	90.15	1	0.00248879	74.92	3
	A0A6J1S646	189	K	60S ribosomal protein L13a OS=Frankliniella occidentalis OX=133901 GN=LOC113203942 PE=3 SV=1	LOC113203942	2	0.033791	3	1	GASEHISK(1)LVAK	2.2226e-11	124.48	1	4.59028e-11	119.39	1	9.68089e-08	104.24	3
	A0A6J1S646	136	K	60S ribosomal protein L13a OS=Frankliniella occidentalis OX=133901 GN=LOC113203942 PE=3 SV=1	LOC113203942	2	-0.99788	3	1	K(1)FCHVGR	0.0085803	88.029	1	0.00682999	94.262	1	0.00255396	117.93	3
	A0A6J1S646	27	K	60S ribosomal protein L13a OS=Frankliniella occidentalis OX=133901 GN=LOC113203942 PE=3 SV=1	LOC113203942	2	-0.2681	3	1	LAAVTAK(1)ALLQGR	1.95337e-15	128.61	1	3.89755e-06	95.417	1	6.52706e-08	102.9	3
	A0A6J1S646	150	K	60S ribosomal protein L13a OS=Frankliniella occidentalis OX=133901 GN=LOC113203942 PE=3 SV=1	LOC113203942	3	0.079505	3	1	LSHEVGWK(1)YK	0.00275518	60.641	1	0.00861668	44.425	1	0.00691864	47.228	3
	A0A6J1RZH3	68	K	3-hydroxyisobutyrate dehydrogenase OS=Frankliniella occidentalis OX=133901 GN=LOC113203337 PE=3 SV=1	LOC113203337	2	-0.21539	5	1	VSVFDVK(1)K	0.0305099	47.603	1	0.0189261	56.258	1	0.0305099	47.603	3
	A0A6J1S5F6	147	K	Isocitrate dehydrogenase [NAD] subunit, mitochondrial OS=Frankliniella occidentalis OX=133901 GN=LOC113203485 PE=3 SV=1	LOC113203485	3	0.39176	5	1	SLDLYANVVHVK(1)SLPGVK	7.63546e-05	76.378	1	1.18184e-06	92.474	1	1.09704e-08	100.02	3
	A0A6J1S5F6	318	K	Isocitrate dehydrogenase [NAD] subunit, mitochondrial OS=Frankliniella occidentalis OX=133901 GN=LOC113203485 PE=3 SV=1	LOC113203485	3	-0.67842	3	1	HTFAQAVGK(1)NVANPTAMLLCAAK	1.53181e-12	106.63	1	6.95916e-08	85.013	1	3.47014e-05	57.238	3
	A0A6J1S5F6	188	K	Isocitrate dehydrogenase [NAD] subunit, mitochondrial OS=Frankliniella occidentalis OX=133901 GN=LOC113203485 PE=3 SV=1	LOC113203485	2	0.23841	5	1	GVVECLK(1)VVTR	1.40382e-06	102.4	1	1.55223e-06	101.71	1	0.00203637	65.179	3
	A0A6J1S5F6	352	K	Isocitrate dehydrogenase [NAD] subunit, mitochondrial OS=Frankliniella occidentalis OX=133901 GN=LOC113203485 PE=3 SV=1	LOC113203485	2	-0.49139	6	1	GAIDK(1)VLK	0.0102672	61.962	1	0.0155985	53.968	1	0.0155985	53.968	3
	A0A6J1S0V4	601	K	very long-chain specific acyl-CoA dehydrogenase, mitochondrial OS=Frankliniella occidentalis OX=133901 GN=LOC113203933 PE=3 SV=1	LOC113203933	2	1.7471	3	1	NLK(1)ALSSSTELGNFSK	5.91267e-08	103.01	1	0.00126256	67.685	1	0.00442676	46.249	3
	A0A6J1S0V4	280	K	very long-chain specific acyl-CoA dehydrogenase, mitochondrial OS=Frankliniella occidentalis OX=133901 GN=LOC113203933 PE=3 SV=1	LOC113203933	2	-0.21418	6	1	SFGGVTNGPPEK(1)K	7.13404e-12	118.24	1	3.40068e-11	116.51	1	1.41466e-07	99.991	3
	A0A6J1RTZ8	86	K	Acyl carrier protein OS=Frankliniella occidentalis OX=133901 GN=LOC113202459 PE=3 SV=1	LOC113202459	2	-0.73445	3	1	LFDK(1)VNPEK	0.00221837	76.228	1	0.00446838	66.056	1	0.0067675	60.398	3
	A0A6J1S1U7	44	K	Cytochrome c oxidase subunit 4 OS=Frankliniella occidentalis OX=133901 GN=LOC113204162 PE=3 SV=1	LOC113204162	2	0.59846	3	1	EIVGHGK(1)SGK	2.76083e-12	147.74	1	0.00309805	66.19	1	0.00673522	56.404	3
	A0A6J1S1U7	47	K	Cytochrome c oxidase subunit 4 OS=Frankliniella occidentalis OX=133901 GN=LOC113204162 PE=3 SV=1	LOC113204162	3	-0.25258	6	1	SGK(1)YTYYDGHDLPFPAIR	1.93087e-07	97.095	1	1.35612e-08	98.062	1	2.16631e-05	83.758	3
	A0A6J1SCD5	277	K	Enoyl-CoA hydratase OS=Frankliniella occidentalis OX=133901 GN=LOC113206808 PE=3 SV=1	LOC113206808	2	-0.048002	3	1	DFILGK(1)AK	0.0179932	51.445	1	0.0279895	42.599	1	0.0279895	42.599	3
	A0A6J1SCD5	266	K	Enoyl-CoA hydratase OS=Frankliniella occidentalis OX=133901 GN=LOC113206808 PE=3 SV=1	LOC113206808	2	-0.68444	3	1	IFANVLK(1)VQYAR	0.000793062	69.721	1	0.00258741	60.255	1	0.0126872	43.68	3
	A0A6J1S0W3	190	K	trifunctional enzyme subunit beta, mitochondrial OS=Frankliniella occidentalis OX=133901 GN=LOC113203672 PE=3 SV=1	LOC113203672	2	-0.051157	6	1	LK(1)LLASFSPK	0.000870959	77.062	1	0.000121308	90.05	1	0.00206503	70.942	3
	A0A6J1S0W3	178	K	trifunctional enzyme subunit beta, mitochondrial OS=Frankliniella occidentalis OX=133901 GN=LOC113203672 PE=3 SV=1	LOC113203672	2	-0.1798	7	1	SILLK(1)MNK	0.00646176	71.501	1	0.00573806	68.383	1	0.0122092	54.157	3
	A0A6J1SBL9	301	K	Succinate--CoA ligase [ADP/GDP-forming] subunit alpha, mitochondrial OS=Frankliniella occidentalis OX=133901 GN=LOC113205291 PE=3 SV=1	LOC113205291	2	-0.33247	3	1	IDALEK(1)AGVVVTR	2.48002e-23	157.35	1	0.000108782	83.692	1	3.8372e-08	105.14	3
	A0A6J1SBL9	176	K	Succinate--CoA ligase [ADP/GDP-forming] subunit alpha, mitochondrial OS=Frankliniella occidentalis OX=133901 GN=LOC113205291 PE=3 SV=1	LOC113205291	2	0.19608	6	1	GK(1)VGVVSR	0.00403348	85.67	1	0.00560147	74.92	1	0.00403348	85.67	3
	A0A6J1SBL9	71	K	Succinate--CoA ligase [ADP/GDP-forming] subunit alpha, mitochondrial OS=Frankliniella occidentalis OX=133901 GN=LOC113205291 PE=3 SV=1	LOC113205291	2	0.19003	3	1	VVGGSTPGK(1)GGQK	3.06676e-14	121.21	1	5.88151e-08	103.44	1	1.19413e-07	98.407	3
	A0A6J1SBL9	47	K	Succinate--CoA ligase [ADP/GDP-forming] subunit alpha, mitochondrial OS=Frankliniella occidentalis OX=133901 GN=LOC113205291 PE=3 SV=1	LOC113205291	2	0.079872	3	1	VIIQGFTGK(1)QGTFHGK	4.1011e-08	101.42	1	7.91876e-11	109.79	1	0.00151088	64.52	3
	A0A6J1RVI9	175	K	ATP synthase subunit d, mitochondrial OS=Frankliniella occidentalis OX=133901 GN=LOC113202696 PE=3 SV=1	LOC113202696	2	1.1978	3	1	IYIAAADK(1)GDK	0.00434253	58.172	1	0.00910022	50.354	1	0.00506419	56.205	3
	A0A6J1SBD6	256	K	Probable methylmalonate-semialdehyde dehydrogenase [acylating], mitochondrial OS=Frankliniella occidentalis OX=133901 GN=LOC113205238 PE=3 SV=1	LOC113205238	2	-0.91468	4	1	AISFVGGDK(1)AGR	3.12896e-05	86.772	1	0.00665828	50.897	1	0.00416843	55.261	3
	A0A6J1S810	401	K	Aldehyde dehydrogenase (NAD(+)) OS=Frankliniella occidentalis OX=133901 GN=LOC113204404 PE=3 SV=1	LOC113204404	2	-0.20265	3	1	IEFGGK(1)VVNR	0.0219319	40.496	1	0.00588104	58.699	1	0.0161356	44.425	3
	A0A6J1S7V7	146	K	protein NipSnap OS=Frankliniella occidentalis OX=133901 GN=LOC113205748 PE=3 SV=1	LOC113205748	2	2.2231	3	1	DESFLK(1)LQK	0.0156864	46.001	1	0.0148377	47.187	1	0.0165705	45.368	3
	A0A6J1S7V7	140	K	protein NipSnap OS=Frankliniella occidentalis OX=133901 GN=LOC113205748 PE=3 SV=1	LOC113205748	2	-0.82271	3	1	LILGK(1)DESFLK	0.00571741	55.258	1	0.00203637	65.179	1	0.0153196	43.897	3
	A0A6J1S7V7	133	K	protein NipSnap OS=Frankliniella occidentalis OX=133901 GN=LOC113205748 PE=3 SV=1	LOC113205748	2	0.31053	3	1	YTGGFNSVDK(1)TK	0.00303447	51.726	1	0.000516415	62.162	1	0.00047542	73.927	3
	A0A6J1S7R7	140	K	60S ribosomal protein L6 OS=Frankliniella occidentalis OX=133901 GN=LOC113205726 PE=3 SV=1	LOC113205726	2	-0.63357	9	1	VVLMK(1)VLK	0.0139769	55.676	1	0.00555384	75.109	1	0.00671645	65.252	3
	A0A6J1S713	103	K	probable enoyl-CoA hydratase, mitochondrial OS=Frankliniella occidentalis OX=133901 GN=LOC113205409 PE=3 SV=1	LOC113205409	2	0.0005772	4	1	AFAAGADIK(1)EMK	6.75312e-05	84.169	1	0.000307062	75.088	1	0.00206664	60.161	3
	A0A6J1S713	76	K	probable enoyl-CoA hydratase, mitochondrial OS=Frankliniella occidentalis OX=133901 GN=LOC113205409 PE=3 SV=1	LOC113205409	2	-0.44765	3	1	AVK(1)LMDK	0.0119834	71.501	1	0.0133893	68.383	1	0.0221123	57.047	3
	A0A6J1S713	226	K	probable enoyl-CoA hydratase, mitochondrial OS=Frankliniella occidentalis OX=133901 GN=LOC113205409 PE=3 SV=1	LOC113205409	2	-0.52034	4	1	LVDEAVK(1)LGEK	2.02878e-06	99.5	1	0.00100566	71.176	1	0.00571512	55.261	3
	A0A6J1S9Q5	516	K	Glycerol-3-phosphate dehydrogenase OS=Frankliniella occidentalis OX=133901 GN=LOC113204853 PE=3 SV=1	LOC113204853	2	-0.1489	3	1	LASLTGK(1)R	0.00671574	79.474	1	0.0164736	59.35	1	0.0102728	68.224	3
	A0A6J1S9Q5	274	K	Glycerol-3-phosphate dehydrogenase OS=Frankliniella occidentalis OX=133901 GN=LOC113204853 PE=3 SV=1	LOC113204853	2	-0.82181	3	1	DELTGK(1)EWDVK	7.24915e-08	113.22	1	1.85143e-05	91.961	1	0.000188443	81.92	3
	A0A6J1S9Q5	260	K	Glycerol-3-phosphate dehydrogenase OS=Frankliniella occidentalis OX=133901 GN=LOC113204853 PE=3 SV=1	LOC113204853	2	0.26734	3	1	K(1)EVQGASLR	0.00242788	81.017	1	0.00464256	71.03	1	0.00353174	74.841	3
	A0A6J1S9Q5	259	K	Glycerol-3-phosphate dehydrogenase OS=Frankliniella occidentalis OX=133901 GN=LOC113204853 PE=3 SV=1	LOC113204853	3	-0.062163	3	1	LIHGIGADGK(1)K	0.00112763	62.633	1	0.00273708	53.432	1	0.000230144	74.849	3
	A0A6J1S5F6	208	K	Isocitrate dehydrogenase [NAD] subunit, mitochondrial OS=Frankliniella occidentalis OX=133901 GN=LOC113203485 PE=3 SV=1	LOC113203485	2	1.8599	3	1	FAFDYATK(1)TGR	0.000878483	72.29	1	0.00130913	68.515	1	0.0120557	46.069	3
	A0A6J1S8U1	49	K	60S ribosomal protein L18 OS=Frankliniella occidentalis OX=133901 GN=LOC113204639 PE=3 SV=1	LOC113204639	2	0.74079	3	1	FNSIVLK(1)R	0.00660089	80.165	1	0.0140009	62.582	1	0.00687485	78.516	3
	A0A6J1RZZ9	86	K	Cytochrome c oxidase polypeptide Va OS=Frankliniella occidentalis OX=133901 GN=LOC113202228 PE=3 SV=1	LOC113202228	2	0.031944	4	1	IIVAALK(1)ACR	0.00104511	76.17	1	0.00700031	56.013	1	0.0126318	47.706	3
	A0A6J1RY76	240	K	Beta-MPP OS=Frankliniella occidentalis OX=133901 GN=LOC113203431 PE=3 SV=1	LOC113203431	4	-0.37913	6	1	VVLAGAGGVDHNELVK(1)LAETHFK	1.04284e-37	152.48	1	2.16446e-19	123.36	1	0.000267547	50.202	3
	A0A6J1SCF1	116	K	Multifunctional fusion protein OS=Frankliniella occidentalis OX=133901 GN=LOC113205495 PE=3 SV=1	LOC113205495	2	0.025132	3	1	AISTATEAQK(1)K	0.000971405	73.951	1	0.0137105	49.448	1	0.000219729	83.081	3
	A0A6J1SJ92	156	K	succinate-semialdehyde dehydrogenase, mitochondrial OS=Frankliniella occidentalis OX=133901 GN=LOC113208292 PE=3 SV=1	LOC113208292	2	0.23995	7	1	SK(1)EMLFIR	0.00750413	66.27	1	0.00792971	66.27	1	0.0116848	59.35	3
	A0A6J1SJ92	369	K	succinate-semialdehyde dehydrogenase, mitochondrial OS=Frankliniella occidentalis OX=133901 GN=LOC113208292 PE=3 SV=1	LOC113208292	2	0.66108	3	1	VDNIVQDAVK(1)K	0.000361676	79.492	1	3.62443e-05	89.301	1	0.000361676	79.492	3
	A0A6J1SHL1	235	K	Diadenosine tetraphosphate synthetase OS=Frankliniella occidentalis OX=133901 GN=LOC113208071 PE=3 SV=1	LOC113208071	2	-0.62133	3	1	LASEK(1)TATSELK	8.46313e-06	92.19	1	0.000206501	78.324	1	4.15234e-05	67.997	3
	A0A6J1SH59	63	K	Peroxiredoxin-5 OS=Frankliniella occidentalis OX=133901 GN=LOC113207624 PE=3 SV=1	LOC113207624	2	2.6604	3	1	VNFASLCEGK(1)K	0.00519916	60.161	1	0.000331908	80.245	1	0.00805733	55.261	3
	A0A6J1SUW9	565	K	Malic enzyme OS=Frankliniella occidentalis OX=133901 GN=LOC113211055 PE=3 SV=1	LOC113211055	2	1.1258	3	1	IATK(1)VANYAYK	0.00287444	62.633	1	0.00104759	70.808	1	0.00604437	54.784	3
	A0A6J1SGC9	167	K	congested-like trachea protein OS=Frankliniella occidentalis OX=133901 GN=LOC113205992 PE=3 SV=1	LOC113205992	2	-0.15038	3	1	QLYK(1)EGGLR	0.00645724	61.161	1	0.00592826	62.463	1	0.00537844	63.816	3
	A0A6J1SGC9	176	K	congested-like trachea protein OS=Frankliniella occidentalis OX=133901 GN=LOC113205992 PE=3 SV=1	LOC113205992	2	0.69681	4	1	SIYK(1)GTVATLLR	8.12149e-05	84.365	1	0.002611	60.157	1	0.002611	60.157	3
	A0A6J1SGC9	159	K	congested-like trachea protein OS=Frankliniella occidentalis OX=133901 GN=LOC113205992 PE=3 SV=1	LOC113205992	2	0.16421	3	1	YAGPK(1)DCVR	0.0118599	51.445	1	0.0118599	51.445	1	0.0118599	51.445	3
	A0A6J1SNI0	116	K	39S ribosomal protein L12, mitochondrial OS=Frankliniella occidentalis OX=133901 GN=LOC113209162 PE=3 SV=1	LOC113209162	2	0.57285	4	1	NSFNVK(1)IVK	0.000371702	99.815	1	0.0148377	47.187	1	0.00592826	62.463	3
	A0A6J1SNI0	130	K	39S ribosomal protein L12, mitochondrial OS=Frankliniella occidentalis OX=133901 GN=LOC113209162 PE=3 SV=1	LOC113209162	2	-0.72167	3	1	VALIK(1)CVK	0.00848212	65.252	1	0.0149876	54.611	1	0.0128074	57.281	3
	A0A6J1SVU2	179	K	Aspartate aminotransferase OS=Frankliniella occidentalis OX=133901 GN=LOC113209332 PE=3 SV=1	LOC113209332	2	-0.2759	4	1	DSGLNVK(1)QYR	6.83326e-12	144.65	1	2.74739e-12	147.75	1	5.33981e-07	115.78	3
	A0A6J1SVU2	233	K	Aspartate aminotransferase OS=Frankliniella occidentalis OX=133901 GN=LOC113209332 PE=3 SV=1	LOC113209332	2	-0.74103	3	1	ELSK(1)LIK	0.0079327	81.95	1	0.00730817	83.948	1	0.0307337	51.066	3
	A0A6J1TL15	2333	K	obscurin-like isoform X4 OS=Frankliniella occidentalis OX=133901 GN=LOC113216036 PE=3 SV=1	LOC113216036	3	0.36816	5	1	AEANHPVFLVK(1)LK	0.000419523	69.03	1	0.00109484	79.089	1	0.000563395	84.365	3
	A0A6J1TL15	4496	K	obscurin-like isoform X4 OS=Frankliniella occidentalis OX=133901 GN=LOC113216036 PE=3 SV=1	LOC113216036	2	-1.098	5	1	FTDMQQIPGLDAK(1)FMAR	7.49994e-12	115.87	1	0.000102516	78.95	1	0.000781885	60.489	3
	A0A6J1TL15	4584	K	obscurin-like isoform X4 OS=Frankliniella occidentalis OX=133901 GN=LOC113216036 PE=3 SV=1	LOC113216036	2	-0.32181	3	1	MEAPSFLK(1)K	0.00515408	69.275	1	0.00533437	68.657	1	0.009541	60.398	3
	A0A6J1TL15	4259	K	obscurin-like isoform X4 OS=Frankliniella occidentalis OX=133901 GN=LOC113216036 PE=3 SV=1	LOC113216036	2	-0.090124	3	1	VANK(1)LGAIEGK	0.00203637	65.179	1	1.47723e-05	93.345	1	0.0022138	64.64	3
	A0A6J1SX61	80	K	Glutamate dehydrogenase (NAD(P)(+)) OS=Frankliniella occidentalis OX=133901 GN=LOC113211330 PE=3 SV=1	LOC113211330	2	-0.61438	3	1	GK(1)MSIEDK	0.0054533	69.812	1	0.0105063	56.432	1	0.00858196	60.91	3
	A0A6J1SX61	484	K	Glutamate dehydrogenase (NAD(P)(+)) OS=Frankliniella occidentalis OX=133901 GN=LOC113211330 PE=3 SV=1	LOC113211330	2	0.45298	6	1	IPVTPSESFQK(1)R	2.89293e-07	99.5	1	0.00197694	65.179	1	0.00136673	67.385	3
	A0A6J1SX61	492	K	Glutamate dehydrogenase (NAD(P)(+)) OS=Frankliniella occidentalis OX=133901 GN=LOC113211330 PE=3 SV=1	LOC113211330	3	-0.5284	3	1	ISGASEK(1)DIVHSGLDYTMER	2.91051e-10	105.96	1	6.42551e-05	70.837	1	0.000210873	61.942	3
	A0A6J1SX61	44	K	Glutamate dehydrogenase (NAD(P)(+)) OS=Frankliniella occidentalis OX=133901 GN=LOC113211330 PE=3 SV=1	LOC113211330	2	0.17097	3	1	LK(1)DVPTAENPR	0.00100566	71.176	1	0.00203637	65.179	1	0.00586754	55.04	3
	I6ZGD4	85	K	Heat shock protein 60 OS=Frankliniella occidentalis OX=133901 GN=hsp60 PE=2 SV=1	hsp60	2	-0.8098	3	1	DK(1)FQNIGAR	0.0156864	46.001	1	0.0102438	53.756	1	0.0180366	44.318	3
	I6ZGD4	198	K	Heat shock protein 60 OS=Frankliniella occidentalis OX=133901 GN=hsp60 PE=2 SV=1	hsp60	2	0.2143	4	1	EGVITVK(1)DGK	0.0155128	44.847	1	0.0143119	45.661	1	0.0040512	63.624	3
	I6ZGD4	187	K	Heat shock protein 60 OS=Frankliniella occidentalis OX=133901 GN=hsp60 PE=2 SV=1	hsp60	2	-0.5411	6	1	IGDLISNAMK(1)K	2.08264e-05	93.345	1	0.0150989	59.198	1	0.006585	57.175	3
	I6ZGD4	191	K	Heat shock protein 60 OS=Frankliniella occidentalis OX=133901 GN=hsp60 PE=2 SV=1	hsp60	2	0.01576	6	1	VGK(1)EGVITVK	0.000358278	84.479	1	0.00201046	71.221	1	0.00017641	87.184	3
	A0A6J1TQ57	321	K	Acetyltransferase component of pyruvate dehydrogenase complex OS=Frankliniella occidentalis OX=133901 GN=LOC113217259 PE=3 SV=1	LOC113217259	2	2.0321	3	1	LNSTLEK(1)EGIK	0.000840905	72.62	1	0.000872833	72.34	1	0.00634881	54.343	3
	A0A6J1TQ57	453	K	Acetyltransferase component of pyruvate dehydrogenase complex OS=Frankliniella occidentalis OX=133901 GN=LOC113217259 PE=3 SV=1	LOC113217259	2	-0.042341	3	1	VQLLPDK(1)DSESGFR	0.00117081	68.044	1	0.00480401	49.188	1	0.00329153	53.3	3
	A0A6J1TNW4	198	K	ATP synthase subunit beta OS=Frankliniella occidentalis OX=133901 GN=LOC113218387 PE=3 SV=1	LOC113218387	2	-0.061802	3	1	GGK(1)IGLFGGAGVGK	0.00190496	59.294	1	0.00240015	55.724	1	0.00953584	43.03	3
	A0A6J1SL22	181	K	probable medium-chain specific acyl-CoA dehydrogenase, mitochondrial OS=Frankliniella occidentalis OX=133901 GN=LOC113208598 PE=3 SV=1	LOC113208598	2	0.46848	3	1	K(1)GDEYVINGQK	4.57406e-09	125.54	1	1.97676e-05	93.623	1	0.0128297	50.354	3
	A0A6J1SL22	219	K	probable medium-chain specific acyl-CoA dehydrogenase, mitochondrial OS=Frankliniella occidentalis OX=133901 GN=LOC113208598 PE=3 SV=1	LOC113208598	2	-0.055576	3	1	CPASK(1)AFTGFIVDR	0.00131988	66.246	1	6.33487e-08	104.95	1	0.000615356	74.789	3
	A0A6J1SLU7	124	K	Isocitrate dehydrogenase [NADP] OS=Frankliniella occidentalis OX=133901 GN=LOC113207798 PE=3 SV=1	LOC113207798	2	0.56769	3	1	VEEFK(1)LK	0.00578312	89.55	1	0.0139981	67.032	1	0.0139981	67.032	3
	A0A6J1SLU7	380	K	Isocitrate dehydrogenase [NADP] OS=Frankliniella occidentalis OX=133901 GN=LOC113207798 PE=3 SV=1	LOC113207798	2	-0.63289	3	1	AK(1)LDNTPDVAR	1.93058e-28	180.97	1	0.000263882	79.23	1	9.87365e-18	159.94	3
	A0A6J1SCF1	50	K	Multifunctional fusion protein OS=Frankliniella occidentalis OX=133901 GN=LOC113205495 PE=3 SV=1	LOC113205495	2	1.1475	3	1	ELK(1)ELESALK	1.05655e-05	104.43	1	0.00156602	73.499	1	0.0040512	63.624	3
	A0A6J1SUV9	21	K	hydroxysteroid dehydrogenase-like protein 2 OS=Frankliniella occidentalis OX=133901 GN=LOC113210753 PE=3 SV=1	LOC113210753	2	-0.063505	3	1	GIGK(1)AIALR	0.00391622	68.016	1	0.00624695	61.679	1	0.00790867	57.59	3
	A0A6J1SUV9	232	K	hydroxysteroid dehydrogenase-like protein 2 OS=Frankliniella occidentalis OX=133901 GN=LOC113210753 PE=3 SV=1	LOC113210753	3	-0.23545	5	1	KPEIMADAAYHILTK(1)PSR	7.26642e-16	121.21	1	6.75528e-07	94.632	1	1.02922e-08	100.02	3
	A0A6J1SUV9	46	K	hydroxysteroid dehydrogenase-like protein 2 OS=Frankliniella occidentalis OX=133901 GN=LOC113210753 PE=3 SV=1	LOC113210753	3	-0.261	4	1	TAEPHPK(1)LPGTIYTAAK	8.47974e-09	105.9	1	7.04026e-05	82.01	1	1.816e-05	86.488	3
	A0A6J1SUR9	77	K	NADH dehydrogenase [ubiquinone] flavoprotein 1, mitochondrial OS=Frankliniella occidentalis OX=133901 GN=LOC113211014 PE=3 SV=1	LOC113211014	2	-0.68705	3	1	TK(1)EILLK	0.00391927	104.44	1	0.0175944	62.546	1	0.0120383	71.379	3
	A0A6J1SPH7	72	K	Superoxide dismutase OS=Frankliniella occidentalis OX=133901 GN=LOC113209492 PE=3 SV=1	LOC113209492	4	-0.084614	3	1	HHAAYVTNYNATLEK(1)LQAAISR	7.75271e-25	137.89	1	1.90251e-07	84.327	1	1.11095e-05	66.536	3
	A0A6J1SRQ3	320	K	Pyruvate dehydrogenase E1 component subunit alpha OS=Frankliniella occidentalis OX=133901 GN=LOC113210287 PE=4 SV=1	LOC113210287	2	0.2447	5	1	DPITSFK(1)DR	0.000677413	94.692	1	0.00101642	90.15	1	0.0221092	41.399	3
	A0A6J1SRQ3	82	K	Pyruvate dehydrogenase E1 component subunit alpha OS=Frankliniella occidentalis OX=133901 GN=LOC113210287 PE=4 SV=1	LOC113210287	2	-0.76678	6	1	METSAGNLYK(1)EK	1.58765e-07	101.53	1	0.00390443	55.724	1	0.00120367	66.004	3
	A0A6J1T9A2	36	K	ADP-ribosylation factor 2 OS=Frankliniella occidentalis OX=133901 GN=LOC113212696 PE=3 SV=1	LOC113212696	2	-0.015834	5	1	TTILYK(1)LK	0.00441259	82.452	1	0.00601915	73.26	1	0.00995036	62.546	3
	A0A6J1SQZ1	12	K	cytochrome c OS=Frankliniella occidentalis OX=133901 GN=LOC113208217 PE=3 SV=1	LOC113208217	2	-0.53721	3	1	GVPAGNAENGK(1)K	0.000414902	76.326	1	0.0147649	45.28	1	0.0132699	46.069	3
	A0A6J1SQZ1	32	K	cytochrome c OS=Frankliniella occidentalis OX=133901 GN=LOC113208217 PE=3 SV=1	LOC113208217	3	-0.1244	4	1	HK(1)VGPNLNGLIGR	6.07114e-06	90.434	1	0.000112163	79.492	1	8.0906e-05	81.92	3
	A0A6J1SQZ1	58	K	cytochrome c OS=Frankliniella occidentalis OX=133901 GN=LOC113208217 PE=3 SV=1	LOC113208217	2	-0.18943	3	1	TGQAPGFPYTDANK(1)EK	0.00201296	57.525	1	4.66002e-06	95.197	1	0.0101881	41.088	3
	A0A6J1SQZ1	78	K	cytochrome c OS=Frankliniella occidentalis OX=133901 GN=LOC113208217 PE=3 SV=1	LOC113208217	2	0.10399	5	1	K(1)YIPGTK	0.00750631	91.853	1	0.0142016	75.738	1	0.00903136	86.833	3
	A0A6J1TNW4	195	K	ATP synthase subunit beta OS=Frankliniella occidentalis OX=133901 GN=LOC113218387 PE=3 SV=1	LOC113218387	2	-0.095229	4	1	VVDLLAPYAK(1)GGK	0.00020619	79.652	1	2.01504e-06	96.673	1	0.00256267	56.414	3
	A0A6J1SQZ1	91	K	cytochrome c OS=Frankliniella occidentalis OX=133901 GN=LOC113208217 PE=3 SV=1	LOC113208217	2	-0.90062	9	1	MVFAGLK(1)K	0.00857371	66.073	1	0.00904891	65.252	1	0.0106955	67.032	3
	A0A6J1SPZ0	23	K	NADH dehydrogenase [ubiquinone] 1 alpha subcomplex subunit 5 OS=Frankliniella occidentalis OX=133901 GN=LOC113209525 PE=3 SV=1	LOC113209525	2	1.1096	3	1	HPTK(1)TLSGIYGK	0.000959303	67.519	1	0.00941243	46.069	1	0.000182276	79.492	3
	A0A6J1SPZ0	31	K	NADH dehydrogenase [ubiquinone] 1 alpha subcomplex subunit 5 OS=Frankliniella occidentalis OX=133901 GN=LOC113209525 PE=3 SV=1	LOC113209525	2	-1.569	3	1	TLSGIYGK(1)ILR	0.00117164	69.721	1	0.00640623	54.259	1	2.0756e-06	99.283	3
	A0A6J1SP85	692	K	NADH-ubiquinone oxidoreductase 75 kDa subunit, mitochondrial OS=Frankliniella occidentalis OX=133901 GN=LOC113209434 PE=3 SV=1	LOC113209434	2	0.27944	3	1	AQLASTPLDVK(1)LK	0.000473065	73.927	1	8.17809e-08	101.53	1	0.000120551	83.204	3
	A0A6J1SP85	170	K	NADH-ubiquinone oxidoreductase 75 kDa subunit, mitochondrial OS=Frankliniella occidentalis OX=133901 GN=LOC113209434 PE=3 SV=1	LOC113209434	2	1.6972	3	1	AVEDK(1)DVGPLIK	0.00140226	65.179	1	0.000423789	74.611	1	0.00140226	65.179	3
	A0A6J1SP85	459	K	NADH-ubiquinone oxidoreductase 75 kDa subunit, mitochondrial OS=Frankliniella occidentalis OX=133901 GN=LOC113209434 PE=3 SV=1	LOC113209434	3	0.34623	3	1	VDLSYDYEHLGDDTTTLK(1)K	4.3899e-06	84.249	1	9.67099e-22	129.46	1	0.00035964	58.693	3
	A0A6J1SMM7	107	K	kynurenine--oxoglutarate transaminase 3 OS=Frankliniella occidentalis OX=133901 GN=LOC113209061 PE=4 SV=1	LOC113209061	2	-0.23504	4	1	LVK(1)ALSQLYSK	0.0180711	42.083	1	0.0109224	47.712	1	0.00333447	61.235	3
	A0A6J1SLY4	74	K	ATP synthase subunit b OS=Frankliniella occidentalis OX=133901 GN=LOC113208796 PE=3 SV=1	LOC113208796	3	-0.079016	7	1	PVVK(1)QHPDPVR	1.02922e-08	100.02	1	1.63365e-06	89.859	1	0.000210228	70.783	3
	A0A6J1SLY4	169	K	ATP synthase subunit b OS=Frankliniella occidentalis OX=133901 GN=LOC113208796 PE=3 SV=1	LOC113208796	2	0.38162	7	1	EFEDSEK(1)K	0.000854516	116.73	1	0.00436538	91.853	1	0.00436538	91.853	3
	A0A6J1SLY4	220	K	ATP synthase subunit b OS=Frankliniella occidentalis OX=133901 GN=LOC113208796 PE=3 SV=1	LOC113208796	2	-0.94184	5	1	EWSNTAYTEAK(1)K	2.03458e-05	88.021	1	0.000291131	78.324	1	0.00803654	52.576	3
	A0A6J1SLY4	57	K	ATP synthase subunit b OS=Frankliniella occidentalis OX=133901 GN=LOC113208796 PE=3 SV=1	LOC113208796	2	-0.060508	5	1	IVPLK(1)TEGPER	0.00143808	67.385	1	0.00181833	65.842	1	0.00467429	57.164	3
	A0A6J1SLY4	263	K	ATP synthase subunit b OS=Frankliniella occidentalis OX=133901 GN=LOC113208796 PE=3 SV=1	LOC113208796	2	0.080679	6	1	SITPTQEAETLK(1)K	5.31986e-14	119.39	1	0.000940341	70.889	1	0.0002831	79.875	3
	A0A6J1SLW2	185	K	aldose reductase-like OS=Frankliniella occidentalis OX=133901 GN=LOC113207808 PE=4 SV=1	LOC113207808	2	0.81162	4	1	EGEDLFPTK(1)DGK	0.000313401	76.073	1	1.0463e-05	90.793	1	0.000923221	67.997	3
	A0A6J1SLW2	92	K	aldose reductase-like OS=Frankliniella occidentalis OX=133901 GN=LOC113207808 PE=4 SV=1	LOC113207808	3	0.13024	4	0.999988	SKPGEVTQAVK(1)AAIDAGYR	0.000139614	68.952	1	6.37427e-10	105.6	0.999983	0.000295745	63.302	3
	A0A6J1SQ43	162	K	thioredoxin, mitochondrial OS=Frankliniella occidentalis OX=133901 GN=LOC113209616 PE=4 SV=1	LOC113209616	2	0.1265	3	1	AVPAVLAIK(1)HGR	0.00708475	50.149	1	0.000293843	76.332	1	0.000293843	76.332	3
	A0A6J1TNL5	109	K	complement component 1 Q subcomponent-binding protein, mitochondrial OS=Frankliniella occidentalis OX=133901 GN=LOC113217506 PE=3 SV=1	LOC113217506	2	-1.6597	3	1	VK(1)TDGADVVLSK	0.0105737	45.207	1	0.00163204	64.224	1	0.0164773	40.941	3
	A0A6J1SL36	149	K	NADH dehydrogenase [ubiquinone] iron-sulfur protein 3, mitochondrial OS=Frankliniella occidentalis OX=133901 GN=LOC113208611 PE=3 SV=1	LOC113208611	2	0.23775	3	1	VK(1)TYTDELTPIDSVNEVYK	6.89526e-52	177.4	1	6.25363e-17	126.91	1	8.21706e-05	75.533	3
	A0A6J1TL34	900	K	Oxoglutarate dehydrogenase (succinyl-transferring) OS=Frankliniella occidentalis OX=133901 GN=LOC113217677 PE=3 SV=1	LOC113217677	2	0.29904	3	1	IIPDEGPAGTNPSGVK(1)K	1.10878e-06	97.235	1	0.000143985	83.37	1	0.000470052	75.911	3
	A0A6J1T3X7	610	K	Aconitate hydratase, mitochondrial OS=Frankliniella occidentalis OX=133901 GN=LOC113212980 PE=3 SV=1	LOC113212980	3	-1.3327	3	1	CTTDHISAAGPWLK(1)YR	1.13465e-15	126.71	1	1.58771e-20	136.33	1	4.01295e-06	93.478	3
	A0A6J1T3X7	748	K	Aconitate hydratase, mitochondrial OS=Frankliniella occidentalis OX=133901 GN=LOC113212980 PE=3 SV=1	LOC113212980	3	-0.18249	5	1	DLAPGKPLQCELK(1)HPDGK	8.51811e-21	129.88	0.999908	9.57822e-07	93.226	0.996636	9.21862e-05	75.548	3
	A0A6J1T3X7	661	K	Aconitate hydratase, mitochondrial OS=Frankliniella occidentalis OX=133901 GN=LOC113212980 PE=3 SV=1	LOC113212980	2	-2.0812	3	1	DVK(1)WVAIGDENYGEGSSR	0.00299408	49.188	1	5.9274e-05	81.807	1	0.00168151	55.453	3
	A0A6J1T3X7	528	K	Aconitate hydratase, mitochondrial OS=Frankliniella occidentalis OX=133901 GN=LOC113212980 PE=3 SV=1	LOC113212980	2	-0.12549	6	1	EFK(1)LSDPFGK	0.000611975	80.706	1	0.00387331	64.103	1	0.0040512	63.624	3
	A0A6J1T3X7	535	K	Aconitate hydratase, mitochondrial OS=Frankliniella occidentalis OX=133901 GN=LOC113212980 PE=3 SV=1	LOC113212980	2	1.6762	14	1	LSDPFGK(1)ELPPR	7.88861e-08	105.03	1	0.000107718	83.087	1	2.77227e-05	86.944	3
	A0A6J1T3X7	566	K	Aconitate hydratase, mitochondrial OS=Frankliniella occidentalis OX=133901 GN=LOC113212980 PE=3 SV=1	LOC113212980	2	-0.47746	7	1	VDVDPK(1)SQR	0.00446838	66.056	1	0.00405729	67.334	1	0.00446838	66.056	3
	A0A6J1T3X7	596	K	Aconitate hydratase, mitochondrial OS=Frankliniella occidentalis OX=133901 GN=LOC113212980 PE=3 SV=1	LOC113212980	3	-0.15138	3	1	GK(1)CTTDHISAAGPWLK	2.10008e-11	114.27	1	0.000924757	61.444	1	8.19045e-06	88.768	3
	A0A6J1T3X7	705	K	Aconitate hydratase, mitochondrial OS=Frankliniella occidentalis OX=133901 GN=LOC113212980 PE=3 SV=1	LOC113212980	2	0.17377	5	1	IHETNLK(1)K	7.5512e-06	137.13	1	0.0078971	74.92	1	0.00860372	72.928	3
	A0A6J1T3X7	82	K	Aconitate hydratase, mitochondrial OS=Frankliniella occidentalis OX=133901 GN=LOC113212980 PE=3 SV=1	LOC113212980	3	0.14647	4	1	ILYSHLDDPK(1)GQDVER	2.29279e-15	124.29	1	3.5503e-11	111.22	1	0.000628772	68.576	3
	A0A6J1T3X7	375	K	Aconitate hydratase, mitochondrial OS=Frankliniella occidentalis OX=133901 GN=LOC113212980 PE=3 SV=1	LOC113212980	2	-0.011511	6	1	K(1)AGWPLEIK	0.00275008	78.098	1	0.00527901	68.847	1	0.001949	85.355	3
	A0A6J1T3X7	60	K	Aconitate hydratase, mitochondrial OS=Frankliniella occidentalis OX=133901 GN=LOC113212980 PE=3 SV=1	LOC113212980	2	0.19336	4	1	LASNIEVVK(1)K	1.34652e-06	112.83	1	0.000700624	82.417	1	0.000171024	90.05	3
	A0A6J1T3X7	45	K	Aconitate hydratase, mitochondrial OS=Frankliniella occidentalis OX=133901 GN=LOC113212980 PE=3 SV=1	LOC113212980	2	0.1447	5	1	LDNK(1)PLPYDK	1.06218e-07	119.74	1	0.000642986	80.245	1	2.24872e-07	117.94	3
	A0A6J1T3X7	51	K	Aconitate hydratase, mitochondrial OS=Frankliniella occidentalis OX=133901 GN=LOC113212980 PE=3 SV=1	LOC113212980	3	-0.53902	5	0.999999	LDNKPLPYDK(1)LASNIEVVK	1.00235e-16	122.16	0.999992	9.78422e-22	131.54	0.999995	3.19381e-08	97.256	3
	A0A6J1T3X7	241	K	Aconitate hydratase, mitochondrial OS=Frankliniella occidentalis OX=133901 GN=LOC113212980 PE=3 SV=1	LOC113212980	2	-1.0817	5	1	LTGK(1)LSGWTSPK	0.000128836	82.069	1	3.06516e-05	86.803	1	8.12149e-05	84.365	3
	A0A6J1T3X7	72	K	Aconitate hydratase, mitochondrial OS=Frankliniella occidentalis OX=133901 GN=LOC113212980 PE=3 SV=1	LOC113212980	3	-0.83318	3	1	PLTLSEK(1)ILYSHLDDPK	0.000126619	77.191	1	0.000712978	62.813	1	0.000640416	64.565	3
	A0A6J1T3X7	416	K	Aconitate hydratase, mitochondrial OS=Frankliniella occidentalis OX=133901 GN=LOC113212980 PE=3 SV=1	LOC113212980	2	0.023446	3	1	SK(1)IAFNVTPGSEQVR	1.35579e-07	100.23	1	0.000375481	78.326	1	0.00121105	68.481	3
	A0A6J1T3X7	327	K	Aconitate hydratase, mitochondrial OS=Frankliniella occidentalis OX=133901 GN=LOC113212980 PE=3 SV=1	LOC113212980	2	0.31531	6	1	VK(1)DVLLSPDAGCK	1.09592e-05	90.707	1	0.00162673	62.357	1	0.0036267	54.09	3
	A0A6J1T2W2	113	K	myosin regulatory light chain 2-like OS=Frankliniella occidentalis OX=133901 GN=LOC113212948 PE=4 SV=1	LOC113212948	2	0.38945	6	1	GK(1)VDLELLR	0.0035002	70.028	1	0.00113995	88.495	1	0.00696673	59.908	3
	A0A6J1T2W2	110	K	myosin regulatory light chain 2-like OS=Frankliniella occidentalis OX=133901 GN=LOC113212948 PE=4 SV=1	LOC113212948	2	-0.062996	6	1	NAISSFDK(1)K	0.00493467	70.028	1	0.00572008	67.334	1	0.0105145	58.699	3
	A0A6J1T147	28	K	Cytochrome b-c1 complex subunit 7 OS=Frankliniella occidentalis OX=133901 GN=LOC113211211 PE=3 SV=1	LOC113211211	2	0.23017	4	1	FLYK(1)ANGFNK	0.00496615	61.161	1	0.00071671	79.148	1	0.00524979	60.398	3
	A0A6J1SWX1	359	K	cytochrome b-c1 complex subunit 2, mitochondrial OS=Frankliniella occidentalis OX=133901 GN=LOC113211548 PE=4 SV=1	LOC113211548	2	0.13457	6	1	AGNVSEEAVK(1)R	0.000111719	85.813	1	0.00184237	68.536	1	0.000670953	75.819	3
	A0A6J1SWX1	349	K	cytochrome b-c1 complex subunit 2, mitochondrial OS=Frankliniella occidentalis OX=133901 GN=LOC113211548 PE=4 SV=1	LOC113211548	2	-0.011977	3	1	ALK(1)AGNVSEEAVK	8.96262e-06	92.039	1	0.00196701	60.196	1	0.00827169	45.28	3
	A0A6J1SWX1	61	K	cytochrome b-c1 complex subunit 2, mitochondrial OS=Frankliniella occidentalis OX=133901 GN=LOC113211548 PE=4 SV=1	LOC113211548	2	0.065181	5	1	VAVQIK(1)AGSR	0.000682369	79.659	1	0.00459287	62.166	1	0.0023169	69.65	3
	A0A6J1SWX1	346	K	cytochrome b-c1 complex subunit 2, mitochondrial OS=Frankliniella occidentalis OX=133901 GN=LOC113211548 PE=4 SV=1	LOC113211548	2	0.55793	5	1	VTEAAVK(1)ALK	4.49111e-05	96.342	1	0.00638309	57.347	1	0.0008166	77.662	3
	A0A6J1SD22	251	K	Proteasome subunit alpha type OS=Frankliniella occidentalis OX=133901 GN=LOC113206638 PE=3 SV=1	LOC113206638	2	-0.77195	3	1	LEAEAEAAK(1)R	0.00291133	70.942	1	0.0105373	55.314	1	0.0206519	45.433	3
	A0A6J1TLV1	50	K	60S ribosomal protein L31 OS=Frankliniella occidentalis OX=133901 GN=LOC113217889 PE=3 SV=1	LOC113217889	2	-0.46795	3	1	AFAEK(1)EMGTNDVR	3.8899e-08	104.24	1	0.00156244	60.157	1	0.00026616	76.073	3
	A0A6J1SPR3	72	K	cytochrome c oxidase subunit 5B, mitochondrial-like OS=Frankliniella occidentalis OX=133901 GN=LOC113207960 PE=3 SV=1	LOC113207960	3	-0.25944	4	1	GACTK(1)DQPQVVLSCNHER	4.99597e-27	144.68	1	1.0953e-40	169.49	1	6.00866e-12	112.82	3
	A0A6J1T3X7	237	K	Aconitate hydratase, mitochondrial OS=Frankliniella occidentalis OX=133901 GN=LOC113212980 PE=3 SV=1	LOC113212980	2	-0.072527	7	1	VIGVK(1)LTGK	0.00745799	58.699	1	0.00645724	61.161	1	0.00378371	68.657	3
	A0A6J1T3X7	232	K	Aconitate hydratase, mitochondrial OS=Frankliniella occidentalis OX=133901 GN=LOC113212980 PE=3 SV=1	LOC113212980	2	0.20359	6	1	CPK(1)VIGVK	2.076e-05	130.27	1	0.0041716	84.498	1	0.000606115	116.73	3
	A0A6J1T3X7	142	K	Aconitate hydratase, mitochondrial OS=Frankliniella occidentalis OX=133901 GN=LOC113212980 PE=3 SV=1	LOC113212980	4	-0.1979	4	1	VAVPSTIHCDHLIEAQIEGEK(1)DLAR	3.79075e-09	78.272	1	9.12799e-18	108.55	1	1.33001e-09	84.327	3
	A0A6J1T5C4	465	K	Dihydrolipoyllysine-residue succinyltransferase component of 2-oxoglutarate dehydrogenase complex, mitochondrial OS=Frankliniella occidentalis OX=133901 GN=LOC113213820 PE=3 SV=1	LOC113213820	2	-0.60785	3	1	EAVLFLK(1)K	0.014475	61.962	1	0.00848596	73.26	1	0.0182348	57.047	3
	A0A6J1TL34	542	K	Oxoglutarate dehydrogenase (succinyl-transferring) OS=Frankliniella occidentalis OX=133901 GN=LOC113217677 PE=3 SV=1	LOC113217677	2	0.35398	3	1	ITLDK(1)YAEK	0.0135712	48.998	1	0.00745799	58.699	1	0.00745799	58.699	3
	A0A6J1TL34	390	K	Oxoglutarate dehydrogenase (succinyl-transferring) OS=Frankliniella occidentalis OX=133901 GN=LOC113217677 PE=3 SV=1	LOC113217677	3	1.3581	3	1	LAVVANPSHLEAVDPIVQGK(1)TR	1.21046e-54	175.93	1	9.37612e-31	147.67	1	6.4968e-12	105.06	3
	A0A6J1T5C4	294	K	Dihydrolipoyllysine-residue succinyltransferase component of 2-oxoglutarate dehydrogenase complex, mitochondrial OS=Frankliniella occidentalis OX=133901 GN=LOC113213820 PE=3 SV=1	LOC113213820	2	0.19521	3	1	K(1)LNQEAFQK	0.00515408	69.275	1	0.00237175	81.525	1	0.00780591	63.426	3
	A0A6J1TL34	559	K	Oxoglutarate dehydrogenase (succinyl-transferring) OS=Frankliniella occidentalis OX=133901 GN=LOC113217677 PE=3 SV=1	LOC113217677	2	0.025843	3	1	LIEEGVVTNEEVK(1)DVK	0.00948664	41.695	1	6.31056e-06	94.203	1	0.00180021	60.489	3
	A0A6J1TL34	201	K	Oxoglutarate dehydrogenase (succinyl-transferring) OS=Frankliniella occidentalis OX=133901 GN=LOC113217677 PE=3 SV=1	LOC113217677	2	0.087845	5	1	LPSTTFIGGK(1)EK	2.7331e-09	111.31	1	0.000429348	74.537	1	0.000313401	76.073	3
	A0A6J1TL34	925	K	Oxoglutarate dehydrogenase (succinyl-transferring) OS=Frankliniella occidentalis OX=133901 GN=LOC113217677 PE=3 SV=1	LOC113217677	2	0.13435	5	1	NLEDK(1)IALVR	0.000151452	87.568	1	0.000232881	86.344	1	0.0013043	74.841	3
	A0A6J1TL34	537	K	Oxoglutarate dehydrogenase (succinyl-transferring) OS=Frankliniella occidentalis OX=133901 GN=LOC113217677 PE=3 SV=1	LOC113217677	2	1.6694	3	1	NTK(1)ITLDK	0.00686095	69.915	1	0.0228451	46.334	1	0.025405	44.425	3
	A0A6J1TL34	367	K	Oxoglutarate dehydrogenase (succinyl-transferring) OS=Frankliniella occidentalis OX=133901 GN=LOC113217677 PE=3 SV=1	LOC113217677	2	-0.0093204	3	1	VTNK(1)NIR	0.00391895	104.45	1	0.00209973	116.54	1	0.00391895	104.45	3
	A0A6J1TL31	544	K	cytochrome P450 4g15 OS=Frankliniella occidentalis OX=133901 GN=LOC113216048 PE=3 SV=1	LOC113216048	2	-1.0652	3	1	ADGFK(1)IALEPR	0.000233356	80.318	1	0.000788188	73.082	1	0.0191346	41.383	3
	A0A6J1TL31	238	K	cytochrome P450 4g15 OS=Frankliniella occidentalis OX=133901 GN=LOC113216048 PE=3 SV=1	LOC113216048	2	-0.10146	3	1	FTK(1)YFGEQK	0.0123172	50.791	1	0.00621212	61.765	1	0.0192913	43.419	3
	A0A6J1TL31	167	K	cytochrome P450 4g15 OS=Frankliniella occidentalis OX=133901 GN=LOC113216048 PE=3 SV=1	LOC113216048	2	-0.52287	3	1	GVVEK(1)LR	0.0174539	62.717	1	0.0122488	70.912	1	0.0122488	70.912	3
	A0A6J1TL31	267	K	cytochrome P450 4g15 OS=Frankliniella occidentalis OX=133901 GN=LOC113216048 PE=3 SV=1	LOC113216048	2	-1.9422	3	1	LEFNK(1)GVR	0.00602214	73.248	1	0.0102672	61.962	1	0.0102672	61.962	3
	A0A6J1THW9	432	K	Delta-1-pyrroline-5-carboxylate synthase OS=Frankliniella occidentalis OX=133901 GN=LOC113217263 PE=3 SV=1	LOC113217263	3	-0.046783	4	1	GLAAGLK(1)QIADSSHENVGR	3.45381e-17	126.84	1	3.72189e-13	116.6	1	2.22049e-09	99.413	3
	A0A6J1THW9	423	K	Delta-1-pyrroline-5-carboxylate synthase OS=Frankliniella occidentalis OX=133901 GN=LOC113217263 PE=3 SV=1	LOC113217263	2	0.53076	3	1	LSLSPAK(1)LR	0.0110674	52.579	1	0.00320608	71.451	1	0.0031724	71.614	3
	A0A6J1TL34	920	K	Oxoglutarate dehydrogenase (succinyl-transferring) OS=Frankliniella occidentalis OX=133901 GN=LOC113217677 PE=3 SV=1	LOC113217677	2	0.70211	3	1	TDK(1)NLEDK	0.00670071	70.552	1	0.0215431	47.706	1	0.001927	100.02	3
	A0A6J1TFY5	358	K	Mitochondrial import inner membrane translocase subunit TIM44 OS=Frankliniella occidentalis OX=133901 GN=LOC113216786 PE=3 SV=1	LOC113216786	2	0.2173	3	1	FDSK(1)ILDIK	0.00408357	66.056	1	0.00793217	57.532	1	0.00793217	57.532	3
	A0A6J1T6B0	133	K	Complex I-B22 OS=Frankliniella occidentalis OX=133901 GN=LOC113213785 PE=3 SV=1	LOC113213785	2	0.42081	3	1	EFVELWQK(1)K	0.0021043	83.948	1	0.00366724	74.376	1	0.0118133	56.432	3
	A0A6J1T8A9	49	K	histone H1B-like OS=Frankliniella occidentalis OX=133901 GN=LOC113212419 PE=4 SV=1	LOC113212419	2	0.065408	3	1	GAVASGALVQTK(1)GK	4.85191e-06	95.981	1	0.000326406	79.614	1	0.00187005	59.709	3
	A0A6J1TGF8	340	K	Glycine cleavage system P protein OS=Frankliniella occidentalis OX=133901 GN=LOC113216301 PE=3 SV=1	LOC113216301	2	-0.95664	3	1	AAAK(1)QINLR	0.000313181	101.54	1	0.000929266	91.318	1	0.00790867	57.59	3
	A0A6J1T6B0	66	K	Complex I-B22 OS=Frankliniella occidentalis OX=133901 GN=LOC113213785 PE=3 SV=1	LOC113213785	4	0.21338	4	1	LVQK(1)GEDHLYSLLHYAPIK	1.27569e-05	78.078	1	1.04611e-12	112.82	1	0.0002115	64.522	3
	A0A6J1T6B0	62	K	Complex I-B22 OS=Frankliniella occidentalis OX=133901 GN=LOC113213785 PE=3 SV=1	LOC113213785	2	0.31369	3	1	ATK(1)LVQK	0.017049	63.21	1	0.0253617	54.611	1	0.0212316	58.119	3
	A0A6J1T8T5	248	K	Succinate dehydrogenase [ubiquinone] flavoprotein subunit, mitochondrial OS=Frankliniella occidentalis OX=133901 GN=LOC113214732 PE=3 SV=1	LOC113214732	2	0.8463	3	1	SK(1)NTILATGGYGR	0.000666991	70.889	1	0.00652183	47.774	1	0.0129091	41.621	3
	A0A6J1T8T5	333	K	Succinate dehydrogenase [ubiquinone] flavoprotein subunit, mitochondrial OS=Frankliniella occidentalis OX=133901 GN=LOC113214732 PE=3 SV=1	LOC113214732	2	-0.58274	4	1	YAPVAK(1)DLASR	0.00272358	63.091	1	0.00272358	63.091	1	0.00506419	56.205	3
	A0A6J1T9B2	44	K	isocitrate dehydrogenase [NAD] subunit gamma, mitochondrial isoform X2 OS=Frankliniella occidentalis OX=133901 GN=LOC113214657 PE=3 SV=1	LOC113214657	2	0.75042	3	1	K(1)VDAVPVAK	0.0112887	57.347	1	0.0117468	56.548	1	0.0167296	51.436	3
	A0A6J1TAE2	133	K	Electron transfer flavoprotein-ubiquinone oxidoreductase OS=Frankliniella occidentalis OX=133901 GN=LOC113214584 PE=4 SV=1	LOC113214584	2	0.41174	3	1	GAPLNTPVTK(1)DR	1.25912e-07	102.97	1	8.12149e-05	84.365	1	0.00190481	63.091	3
	A0A6J1T5H8	240	K	glutaryl-CoA dehydrogenase, mitochondrial OS=Frankliniella occidentalis OX=133901 GN=LOC113213657 PE=3 SV=1	LOC113213657	2	0.78022	3	1	ENAK(1)GLSTPR	2.00395e-05	89.231	1	0.0192459	42.317	1	0.00990585	51.727	3
	A0A6J1SEY1	219	K	electron transfer flavoprotein subunit alpha, mitochondrial OS=Frankliniella occidentalis OX=133901 GN=LOC113206140 PE=4 SV=1	LOC113206140	3	-0.35943	3	1	SDRPELAGAK(1)VVVSGGR	0.00208346	45.916	1	0.00208346	45.916	1	0.00162841	49.708	3
	A0A6J1SEY1	119	K	electron transfer flavoprotein subunit alpha, mitochondrial OS=Frankliniella occidentalis OX=133901 GN=LOC113206140 PE=4 SV=1	LOC113206140	3	-1.1069	4	1	FSHILAGASAQGK(1)ALLPR	2.04759e-06	88.427	1	3.87388e-09	105.39	1	0.000158167	73.279	3
	A0A6J1T8T5	180	K	Succinate dehydrogenase [ubiquinone] flavoprotein subunit, mitochondrial OS=Frankliniella occidentalis OX=133901 GN=LOC113214732 PE=3 SV=1	LOC113214732	3	-0.21248	3	1	AFGGQSYNFGK(1)GGQAHR	2.21918e-09	107.69	1	2.0083e-39	164.2	1	0.00440954	42.314	3
nucleus	A0A6J1RXP5	149	K	troponin T isoform X9 OS=Frankliniella occidentalis OX=133901 GN=LOC113203196 PE=3 SV=1	LOC113203196	2	0.065836	5	1	TK(1)EQLEEEK	0.000222373	104.22	1	0.0194459	43.308	1	0.00138244	85.355	3
	A0A6J1RXP5	195	K	troponin T isoform X9 OS=Frankliniella occidentalis OX=133901 GN=LOC113203196 PE=3 SV=1	LOC113203196	2	-0.97313	6	1	LETEK(1)YDLEER	1.87977e-09	127.17	1	8.36774e-07	105.03	1	1.85143e-05	91.961	3
	A0A6J1S102	78	K	CDGSH iron-sulfur domain-containing protein 2 homolog OS=Frankliniella occidentalis OX=133901 GN=LOC113204050 PE=3 SV=1	LOC113204050	3	-1.661	3	1	SNPK(1)VVHSVDVEDLGETSAFCR	3.46074e-10	97.352	1	3.97874e-19	124.31	1	1.22708e-05	67.11	3
	A0A6J1RYK9	211	K	upstream activation factor subunit spp27 OS=Frankliniella occidentalis OX=133901 GN=LOC113203512 PE=4 SV=1	LOC113203512	2	0.5877	4	1	VWAIIK(1)ER	0.0196357	49.715	1	0.0126399	57.59	1	0.0126399	57.59	3
	A0A6J1RYV4	374	K	Eukaryotic translation initiation factor 3 subunit A OS=Frankliniella occidentalis OX=133901 GN=LOC113203576 PE=3 SV=1	LOC113203576	2	-0.15765	3	1	ASLLK(1)DIVR	0.0035002	70.028	1	0.0018684	79.148	1	0.0110674	52.579	3
	A0A6J1RYV4	353	K	Eukaryotic translation initiation factor 3 subunit A OS=Frankliniella occidentalis OX=133901 GN=LOC113203576 PE=3 SV=1	LOC113203576	2	-1.5809	3	1	SPLEK(1)AQR	0.00496876	77.732	1	0.00646176	71.501	1	0.0170091	52.482	3
	A0A6J1S102	65	K	CDGSH iron-sulfur domain-containing protein 2 homolog OS=Frankliniella occidentalis OX=133901 GN=LOC113204050 PE=3 SV=1	LOC113204050	3	-0.882	6	1	VCK(1)IHLNEK	0.00418095	72.434	1	0.00182841	79.659	1	0.00725363	48.981	3
	A0A6J1S3U0	164	K	60S ribosomal protein L10 OS=Frankliniella occidentalis OX=133901 GN=LOC113204787 PE=4 SV=1	LOC113204787	2	-0.23806	3	1	QK(1)IYVSK	0.00389665	105.2	1	0.0133105	68.557	1	0.00547688	91.087	3
	A0A6J1S3U0	121	K	60S ribosomal protein L10 OS=Frankliniella occidentalis OX=133901 GN=LOC113204787 PE=4 SV=1	LOC113204787	2	0.61924	6	1	GAFGK(1)PLGTVAR	0.00214627	62.088	1	0.0148966	42.083	1	0.00429448	55.04	3
	A0A6J1S3U0	78	K	60S ribosomal protein L10 OS=Frankliniella occidentalis OX=133901 GN=LOC113204787 PE=4 SV=1	LOC113204787	2	1.8065	4	1	YLVK(1)NCGK	0.0102672	61.962	1	0.00848212	65.252	1	0.010962	60.682	3
	A0A6J1S3U0	101	K	60S ribosomal protein L10 OS=Frankliniella occidentalis OX=133901 GN=LOC113204787 PE=4 SV=1	LOC113204787	2	-2.6198	3	1	INK(1)MLSCAGADR	0.000376455	73.927	1	0.00451376	52.576	1	0.00241759	58.32	3
	A0A6J1S3U0	145	K	60S ribosomal protein L10 OS=Frankliniella occidentalis OX=133901 GN=LOC113204787 PE=4 SV=1	LOC113204787	2	-1.037	5	1	YK(1)AQVIEALR	2.80095e-05	97.734	1	0.00955345	52.247	1	9.66473e-06	104.82	3
	A0A6J1S4A6	299	K	Adenylosuccinate synthetase OS=Frankliniella occidentalis OX=133901 GN=LOC113203231 PE=3 SV=1	LOC113203231	2	-0.14506	3	1	K(1)LEELVEVPIR	0.0014178	71.176	1	0.00615645	58.098	1	0.0145664	48.568	3
	A0A6J1S4T8	8	K	muscle LIM protein Mlp84B-like OS=Frankliniella occidentalis OX=133901 GN=LOC113203353 PE=3 SV=1	LOC113203353	2	0.63029	3	1	AIAK(1)APEGEGCPR	6.83529e-11	112.5	1	0.00372826	53.869	1	0.000405405	74.987	3
	A0A6J1RXP5	227	K	troponin T isoform X9 OS=Frankliniella occidentalis OX=133901 GN=LOC113203196 PE=3 SV=1	LOC113203196	2	-0.96504	5	1	K(1)GLDPEALTGK	0.00151629	70.563	1	0.00173091	69.229	1	0.0129576	50.222	3
	A0A6J1S4T8	76	K	muscle LIM protein Mlp84B-like OS=Frankliniella occidentalis OX=133901 GN=LOC113203353 PE=3 SV=1	LOC113203353	2	-1.412	3	1	ECFK(1)CGDCAK	0.000108619	91.095	1	0.0040512	63.624	1	0.0040512	63.624	3
	A0A6J1S4T8	100	K	muscle LIM protein Mlp84B-like OS=Frankliniella occidentalis OX=133901 GN=LOC113203353 PE=3 SV=1	LOC113203353	2	-0.35346	6	1	DIYCK(1)GCYGK	0.00276883	67.334	1	0.00543193	59.908	1	0.00922914	52.725	3
	A0A6J1S1Y0	27	K	60S ribosomal protein L24 OS=Frankliniella occidentalis OX=133901 GN=LOC113203907 PE=3 SV=1	LOC113203907	2	1.2697	5	1	VDGK(1)TFTFLNK	0.000107074	84.821	1	0.000485075	75.739	1	3.01966e-05	87.641	3
	A0A6J1RXP5	133	K	troponin T isoform X9 OS=Frankliniella occidentalis OX=133901 GN=LOC113203196 PE=3 SV=1	LOC113203196	2	-1.64	3	1	K(1)EGFNLSSAQIER	7.69483e-08	103.79	1	0.00612295	52.527	1	0.00230887	62.287	3
	A0A6J1TV44	279	K	cAMP-dependent protein kinase type I regulatory subunit isoform X3 OS=Frankliniella occidentalis OX=133901 GN=LOC113218371 PE=3 SV=1	LOC113218371	2	-0.70143	3	1	AATVTAK(1)GPLK	0.00711109	53.237	1	0.0077943	52.247	1	0.0153196	43.897	3
	A0A6J1S1G8	337	K	heterogeneous nuclear ribonucleoprotein Q isoform X4 OS=Frankliniella occidentalis OX=133901 GN=LOC113202575 PE=4 SV=1	LOC113202575	2	0.28801	3	1	VK(1)VLYVR	0.0116961	72.138	1	0.0149185	65.803	1	0.00993967	76.035	3
	A0A6J1T076	92	K	Cytochrome b-c1 complex subunit Rieske, mitochondrial OS=Frankliniella occidentalis OX=133901 GN=LOC113212205 PE=3 SV=1	LOC113212205	2	0.65401	4	1	K(1)TSTLDPTK	0.000254321	105.46	1	0.0243542	44.863	1	0.000626571	97.813	3
	A0A6J1S4T8	173	K	muscle LIM protein Mlp84B-like OS=Frankliniella occidentalis OX=133901 GN=LOC113203353 PE=3 SV=1	LOC113203353	2	-0.20204	6	1	VYAAEQVLAK(1)GR	9.74035e-12	127.17	1	1.25991e-05	89.301	1	0.000157428	80.69	3
	A0A6J1T076	100	K	Cytochrome b-c1 complex subunit Rieske, mitochondrial OS=Frankliniella occidentalis OX=133901 GN=LOC113212205 PE=3 SV=1	LOC113212205	2	0.65734	6	1	TSTLDPTK(1)K	0.00971027	60.102	1	0.0110379	57.785	1	0.0177968	50.353	3
	A0A6J1T076	167	K	Cytochrome b-c1 complex subunit Rieske, mitochondrial OS=Frankliniella occidentalis OX=133901 GN=LOC113212205 PE=3 SV=1	LOC113212205	2	-0.26652	3	1	SVTFK(1)WR	0.0131493	68.915	1	0.0219204	57.281	1	0.0356093	47.849	3
	A0A6J1SH86	212	K	Coatomer subunit beta' OS=Frankliniella occidentalis OX=133901 GN=LOC113207838 PE=3 SV=1	LOC113207838	2	0.78876	6	1	LVK(1)IWDYQNK	1.62487e-05	101.97	1	7.0053e-06	105.98	1	4.49111e-05	96.342	3
	A0A6J1RZI2	410	K	Histone deacetylase OS=Frankliniella occidentalis OX=133901 GN=LOC113203698 PE=3 SV=1	LOC113203698	2	-0.21249	3	1	LTQAALDK(1)R	0.00112304	93.096	1	0.0164079	51.762	1	0.00572008	67.334	3
	A0A6J1SLW6	293	K	carnitine O-palmitoyltransferase 2, mitochondrial isoform X2 OS=Frankliniella occidentalis OX=133901 GN=LOC113207810 PE=3 SV=1	LOC113207810	2	-0.060132	3	1	DVAK(1)HISK	0.00578951	74.173	1	0.00761451	66.92	1	0.00966316	63.076	3
	A0A6J1TVJ7	2306	K	uncharacterized protein LOC113218471 OS=Frankliniella occidentalis OX=133901 GN=LOC113218471 PE=4 SV=1	LOC113218471	2	-1.4259	4	1	IK(1)GDCLNAIGK	1.72039e-06	100.93	1	1.34365e-05	93.839	1	0.0028196	62.799	3
	A0A6J1TVJ7	2393	K	uncharacterized protein LOC113218471 OS=Frankliniella occidentalis OX=133901 GN=LOC113218471 PE=4 SV=1	LOC113218471	2	-0.14808	5	1	K(1)NLEGQSFFAK	1.08846e-12	142.08	1	3.28399e-06	98.105	1	9.59028e-08	113.61	3
	A0A6J1TVJ7	25	K	uncharacterized protein LOC113218471 OS=Frankliniella occidentalis OX=133901 GN=LOC113218471 PE=4 SV=1	LOC113218471	2	0.27974	3	1	LQGGK(1)DFGTPLIIQK	0.00188872	58.885	1	1.80963e-05	89.911	1	0.00319437	52.527	3
	A0A6J1TVJ7	321	K	uncharacterized protein LOC113218471 OS=Frankliniella occidentalis OX=133901 GN=LOC113218471 PE=4 SV=1	LOC113218471	3	-1.4712	3	1	NVGYYNLNHK(1)LYCDIHAK	1.70796e-05	84.653	1	1.93087e-07	97.095	1	7.68522e-06	86.488	3
	A0A6J1TS79	32	K	60S ribosomal protein L36 OS=Frankliniella occidentalis OX=133901 GN=LOC113218282 PE=3 SV=1	LOC113218282	2	0.2437	3	1	TVAATVDK(1)R	0.0180392	50.108	1	0.00533437	68.657	1	0.0188349	49.3	3
	A0A6J1TLA6	853	K	myosin heavy chain, non-muscle-like isoform X3 OS=Frankliniella occidentalis OX=133901 GN=LOC113218129 PE=3 SV=1	LOC113218129	2	0.29714	3	1	LTQK(1)EDELK	0.0102475	53.751	1	0.00290061	72.928	1	0.0017478	80.688	3
	A0A6J1TQB3	179	K	alpha-tocopherol transfer protein-like OS=Frankliniella occidentalis OX=133901 GN=LOC113217891 PE=4 SV=1	LOC113217891	2	-0.36075	3	1	LNLGLLK(1)K	0.0132489	63.565	1	0.0333128	45.68	1	0.0127138	64.265	3
	A0A6J1RS86	7815	K	uncharacterized protein LOC113202088 OS=Frankliniella occidentalis OX=133901 GN=LOC113202088 PE=4 SV=1	LOC113202088	2	0.93386	3	1	AEASPK(1)AGSLER	0.00520296	53.448	1	0.002611	60.157	1	0.0036675	56.139	3
	A0A6J1RS86	7832	K	uncharacterized protein LOC113202088 OS=Frankliniella occidentalis OX=133901 GN=LOC113202088 PE=4 SV=1	LOC113202088	2	-0.20509	4	1	QTSPVGENIIK(1)VK	0.00211959	59.227	1	0.00135172	64.104	1	0.00924637	44.511	3
	A0A6J1S1G8	255	K	heterogeneous nuclear ribonucleoprotein Q isoform X4 OS=Frankliniella occidentalis OX=133901 GN=LOC113202575 PE=4 SV=1	LOC113202575	2	-0.84976	3	1	GK(1)DEILEEFNK	0.000447017	76.073	1	0.0120557	46.069	1	0.00272358	63.091	3
	A0A6J1RXP5	176	K	troponin T isoform X9 OS=Frankliniella occidentalis OX=133901 GN=LOC113203196 PE=3 SV=1	LOC113203196	3	0.0096687	10	1	IKPLVLDNMSVDK(1)LQLK	1.81682e-26	142.35	1	3.92527e-06	90.385	1	1.68507e-20	132.64	3
	A0A6J1S4X0	360	K	ELAV-like protein 1 isoform X11 OS=Frankliniella occidentalis OX=133901 GN=LOC113205030 PE=3 SV=1	LOC113205030	2	-0.20281	3	1	VLQVSFK(1)TNK	0.00181944	72.2	1	0.00530283	60.255	1	0.00803547	54.486	3
	A0A6J1SEV7	105	K	troponin I isoform X14 OS=Frankliniella occidentalis OX=133901 GN=LOC113207274 PE=4 SV=1	LOC113207274	3	0.39159	3	0.999967	VYK(1)LEGDKFDLER	0.000749661	63.185	0.981285	0.0064675	41.621	0.99996	8.75026e-05	80.96	3
	A0A6J1S5R2	291	K	Phosphate carrier protein, mitochondrial OS=Frankliniella occidentalis OX=133901 GN=LOC113204863 PE=3 SV=1	LOC113204863	2	-0.40478	8	1	SSTAMDVAK(1)K	6.59199e-08	123.79	1	0.000558005	82.029	1	0.00352835	65.627	3
	A0A6J1SFS7	170	K	troponin I isoform X6 OS=Frankliniella occidentalis OX=133901 GN=LOC113207274 PE=4 SV=1	LOC113207274	2	-0.40156	5	1	NQLK(1)VVK	0.00581908	89.369	1	0.00798479	81.784	1	0.0269635	53.554	3
	A0A6J1SFS7	152	K	troponin I isoform X6 OS=Frankliniella occidentalis OX=133901 GN=LOC113207274 PE=4 SV=1	LOC113207274	2	0.26036	6	1	YENK(1)FAK	0.00536951	91.626	1	0.00813713	81.297	1	0.0190621	60.76	3
	A0A6J1SFS7	93	K	troponin I isoform X6 OS=Frankliniella occidentalis OX=133901 GN=LOC113207274 PE=4 SV=1	LOC113207274	2	-0.34273	3	1	NIDDANEEQLK(1)R	2.94213e-15	141.13	1	0.000114499	84.365	1	0.0162654	44.511	3
	A0A6J1SJN5	82	K	troponin I isoform X7 OS=Frankliniella occidentalis OX=133901 GN=LOC113207274 PE=4 SV=1	LOC113207274	2	-0.45035	3	1	PK(1)NIDDANEGQLK	0.000728805	69.92	1	3.96784e-08	105.03	1	1.49052e-05	88.075	3
	A0A6J1SJN5	101	K	troponin I isoform X7 OS=Frankliniella occidentalis OX=133901 GN=LOC113207274 PE=4 SV=1	LOC113207274	2	0.15904	3	1	SVCQDYYK(1)R	0.00447253	71.614	1	0.00874945	61.78	1	0.0144472	53.751	3
	A0A6J1SF27	61	K	eukaryotic translation initiation factor 4H-like OS=Frankliniella occidentalis OX=133901 GN=LOC113207117 PE=4 SV=1	LOC113207117	2	-0.87943	3	1	GLNVK(1)SVR	0.0108381	60.91	1	0.0108381	60.91	1	0.0126399	57.59	3
	A0A6J1SGA9	54	K	CTP:phosphoethanolamine cytidylyltransferase OS=Frankliniella occidentalis OX=133901 GN=LOC113206456 PE=3 SV=1	LOC113206456	3	0.16745	3	1	HK(1)GPPVFSQEER	0.000207083	75.088	1	0.000465646	68.676	1	0.00502639	46.069	3
	A0A6J1SI08	184	K	heterogeneous nuclear ribonucleoprotein 87F-like isoform X2 OS=Frankliniella occidentalis OX=133901 GN=LOC113207835 PE=4 SV=1	LOC113207835	2	0.57713	3	1	AISK(1)AELQAGGGPR	1.74318e-05	90.707	1	0.00148839	64.244	1	0.0120221	40.941	3
	A0A6J1SI08	107	K	heterogeneous nuclear ribonucleoprotein 87F-like isoform X2 OS=Frankliniella occidentalis OX=133901 GN=LOC113207835 PE=4 SV=1	LOC113207835	2	-0.35267	3	1	K(1)LFVGGVK	0.0102163	68.383	1	0.0258839	51.059	1	0.0198998	55.531	3
	A0A6J1SI08	16	K	heterogeneous nuclear ribonucleoprotein 87F-like isoform X2 OS=Frankliniella occidentalis OX=133901 GN=LOC113207835 PE=4 SV=1	LOC113207835	2	-0.53675	3	1	K(1)LFIGGLDYR	0.00142886	76.332	1	0.0134687	52.247	1	0.0115456	54.259	3
	A0A6J1TLR5	172	K	four and a half LIM domains protein 2 isoform X1 OS=Frankliniella occidentalis OX=133901 GN=LOC113218218 PE=4 SV=1	LOC113218218	2	-0.34181	6	1	CNK(1)IITSGGVTYK	0.0012038	65.043	1	0.00226247	58.32	1	9.41802e-05	84.297	3
	A0A6J1TLR5	182	K	four and a half LIM domains protein 2 isoform X1 OS=Frankliniella occidentalis OX=133901 GN=LOC113218218 PE=4 SV=1	LOC113218218	3	-0.36797	3	1	IITSGGVTYK(1)NEPWHR	5.33528e-08	99.344	1	0.000805102	64.565	1	0.000992637	59.673	3
	A0A6J1TLR5	224	K	four and a half LIM domains protein 2 isoform X1 OS=Frankliniella occidentalis OX=133901 GN=LOC113218218 PE=4 SV=1	LOC113218218	3	-0.39479	4	1	DEKPYCADCFGELFAK(1)R	1.7827e-15	122.01	1	4.6626e-07	97.095	1	2.18172e-06	93.768	3
	A0A6J1TLR5	144	K	four and a half LIM domains protein 2 isoform X1 OS=Frankliniella occidentalis OX=133901 GN=LOC113218218 PE=4 SV=1	LOC113218218	2	-0.021835	4	1	SAIGTK(1)SFIPR	1.34365e-05	93.839	1	0.000307521	77.674	1	0.000263882	79.23	3
	A0A6J1TLR5	57	K	four and a half LIM domains protein 2 isoform X1 OS=Frankliniella occidentalis OX=133901 GN=LOC113218218 PE=4 SV=1	LOC113218218	2	0.38381	6	1	TIGIDSK(1)DLSYK	8.12149e-05	84.365	1	5.65524e-05	85.554	1	0.00305315	58.32	3
	A0A6J1TLR5	83	K	four and a half LIM domains protein 2 isoform X1 OS=Frankliniella occidentalis OX=133901 GN=LOC113218218 PE=4 SV=1	LOC113218218	2	0.43779	6	1	VSLVDK(1)QFGSK	8.09236e-09	119.74	1	1.09035e-07	110.08	1	1.40382e-06	102.4	3
	A0A6J1T076	171	K	Cytochrome b-c1 complex subunit Rieske, mitochondrial OS=Frankliniella occidentalis OX=133901 GN=LOC113212205 PE=3 SV=1	LOC113212205	2	-0.35132	3	1	GK(1)PLFIR	0.0133433	68.485	1	0.0308857	50.966	1	0.0308857	50.966	3
	A0A6J1SFS7	159	K	troponin I isoform X6 OS=Frankliniella occidentalis OX=133901 GN=LOC113207274 PE=4 SV=1	LOC113207274	2	-1.037	5	1	K(1)AAEFNFR	0.0146918	61.679	1	0.00970933	69.812	1	0.01782	57.59	3
	A0A6J1SFS7	140	K	troponin I isoform X6 OS=Frankliniella occidentalis OX=133901 GN=LOC113207274 PE=4 SV=1	LOC113207274	2	-0.19047	3	1	FVK(1)PTLK	0.0191042	60.709	1	0.00960626	76.774	1	0.0176618	62.464	3
	A0A6J1SFS7	184	K	troponin I isoform X6 OS=Frankliniella occidentalis OX=133901 GN=LOC113207274 PE=4 SV=1	LOC113207274	2	-0.51048	3	1	EFTLEEEDK(1)EK	0.00605265	54.772	1	0.00203637	65.179	1	0.00506419	56.205	3
	A0A6J1SFS7	10	K	troponin I isoform X6 OS=Frankliniella occidentalis OX=133901 GN=LOC113207274 PE=4 SV=1	LOC113207274	2	-0.24829	5	1	AK(1)QAEIDR	0.00367579	88.37	1	0.00379723	87.639	1	0.00197067	99.442	3
	A0A6J1S5R2	86	K	Phosphate carrier protein, mitochondrial OS=Frankliniella occidentalis OX=133901 GN=LOC113204863 PE=3 SV=1	LOC113204863	2	-0.20895	3	1	LQVDPAK(1)YK	0.0135832	48.981	1	0.0202695	42.718	1	0.0132774	49.418	3
	A0A6J1S5R2	88	K	Phosphate carrier protein, mitochondrial OS=Frankliniella occidentalis OX=133901 GN=LOC113204863 PE=3 SV=1	LOC113204863	2	-2.1428	6	1	YK(1)TLVNGFK	0.000431721	98.044	1	0.00378371	80.231	1	0.0127953	50.108	3
	A0A6J1S5R2	239	K	Phosphate carrier protein, mitochondrial OS=Frankliniella occidentalis OX=133901 GN=LOC113204863 PE=3 SV=1	LOC113204863	3	0.087084	4	1	TIELLYAHVVPK(1)PR	0.000101518	83.204	1	8.14567e-06	91.62	1	3.30936e-06	95.417	3
	A0A6J1S8K5	121	K	60S ribosomal protein L28 OS=Frankliniella occidentalis OX=133901 GN=LOC113205831 PE=3 SV=1	LOC113205831	2	0.17446	3	1	ASAVLK(1)SQK	0.00342559	70.389	1	0.0106863	53.124	1	0.0127953	50.108	3
	A0A6J1S8K5	110	K	60S ribosomal protein L28 OS=Frankliniella occidentalis OX=133901 GN=LOC113205831 PE=3 SV=1	LOC113205831	2	0.14519	3	1	DLLK(1)AALR	0.0108381	60.91	1	0.0102672	61.962	1	0.00848212	65.252	3
	A0A6J1S8K5	67	K	60S ribosomal protein L28 OS=Frankliniella occidentalis OX=133901 GN=LOC113205831 PE=3 SV=1	LOC113205831	2	3.1944	3	1	GFTVVYK(1)K	0.0219912	53.968	1	0.0219912	53.968	1	0.0255004	51.346	3
	A0A6J1S8K5	19	K	60S ribosomal protein L28 OS=Frankliniella occidentalis OX=133901 GN=LOC113205831 PE=3 SV=1	LOC113205831	2	1.3782	3	1	NNSAFLLK(1)K	0.0071029	64.654	1	0.0212814	46.819	1	0.013234	54.982	3
	A0A6J1S8K5	59	K	60S ribosomal protein L28 OS=Frankliniella occidentalis OX=133901 GN=LOC113205831 PE=3 SV=1	LOC113205831	2	0.060013	3	1	SVGIVPAADK(1)K	0.0145664	48.568	1	0.0137105	49.448	1	0.0119229	51.286	3
	A0A6J1S5R2	282	K	Phosphate carrier protein, mitochondrial OS=Frankliniella occidentalis OX=133901 GN=LOC113204863 PE=3 SV=1	LOC113204863	2	-0.59182	7	1	DK(1)SSTAMDVAK	5.60471e-05	86.114	1	7.13274e-06	95.477	1	0.000155763	81.625	3
	A0A6J1S8K5	85	K	60S ribosomal protein L28 OS=Frankliniella occidentalis OX=133901 GN=LOC113205831 PE=3 SV=1	LOC113205831	2	0.59979	3	1	TLK(1)SGPR	0.0107419	74.255	1	0.000187429	93.992	1	0.0130218	69.198	3
	A0A6J1SAR9	214	K	RNA helicase OS=Frankliniella occidentalis OX=133901 GN=LOC113204731 PE=3 SV=1	LOC113204731	2	-0.25328	6	1	GFK(1)DQIHDVFR	4.71602e-05	96.756	1	3.25679e-09	125.53	1	4.58764e-06	110.38	3
	A0A6J1SAR8	1019	K	Elongator complex protein 1 OS=Frankliniella occidentalis OX=133901 GN=LOC113206055 PE=3 SV=1	LOC113206055	2	-0.97159	4	1	LYK(1)EAAVMYR	6.76978e-05	94.465	1	0.0013043	74.841	1	0.0008166	77.662	3
	A0A6J1SIS0	1762	K	dystonin isoform X2 OS=Frankliniella occidentalis OX=133901 GN=LOC113206569 PE=4 SV=1	LOC113206569	2	-0.047465	3	1	AK(1)QLNNEFVANAR	6.01816e-11	113.24	1	0.00211959	59.227	1	0.0012038	65.043	3
	A0A6J1SIS0	2807	K	dystonin isoform X2 OS=Frankliniella occidentalis OX=133901 GN=LOC113206569 PE=4 SV=1	LOC113206569	2	-1.6063	6	0.996472	EETGNLK(1)K	2.90701e-09	111.31	1	0.00576265	85.212	0.996389	0.000201003	90.412	3
	A0A6J1SIS0	274	K	dystonin isoform X2 OS=Frankliniella occidentalis OX=133901 GN=LOC113206569 PE=4 SV=1	LOC113206569	2	0.41174	5	1	EIK(1)QVDSR	0.00877549	64.711	1	0.0126399	57.59	1	0.0126399	57.59	3
	A0A6J1SIS0	1983	K	dystonin isoform X2 OS=Frankliniella occidentalis OX=133901 GN=LOC113206569 PE=4 SV=1	LOC113206569	2	-0.97329	3	1	LEDLAAK(1)R	0.00978507	69.598	1	0.0102728	68.224	1	0.0167559	58.981	3
	A0A6J1SDJ7	104	K	Phosphoserine aminotransferase OS=Frankliniella occidentalis OX=133901 GN=LOC113205340 PE=3 SV=1	LOC113205340	2	-0.063584	3	1	VNLVFPK(1)VDK	0.00281843	67.08	1	0.0108903	50.275	1	0.00945608	52.391	3
	A0A6J1SDU7	527	K	Eukaryotic translation initiation factor 3 subunit C OS=Frankliniella occidentalis OX=133901 GN=LOC113206813 PE=3 SV=1	LOC113206813	2	-0.7766	3	1	FIYDK(1)DQSDR	0.0135494	46.352	1	0.00448142	62.466	1	0.0122398	48.284	3
	A0A6J1S901	70	K	globin-1 subunit beta-like OS=Frankliniella occidentalis OX=133901 GN=LOC113205635 PE=3 SV=1	LOC113205635	2	0.11817	3	1	GK(1)EAAEYR	0.00733873	68.016	1	0.0216409	47.603	1	0.00849718	65.224	3
	A0A6J1SHH0	57	K	60S ribosomal protein L38 OS=Frankliniella occidentalis OX=133901 GN=LOC113206261 PE=3 SV=1	LOC113206261	2	0.069814	6	1	LK(1)QSLPPGLQVK	4.1446e-08	106.67	1	0.000785918	69.815	1	0.00165691	64.121	3
	A0A6J1T9N6	43	K	1,4-alpha-glucan branching enzyme OS=Frankliniella occidentalis OX=133901 GN=LOC113214750 PE=3 SV=1	LOC113214750	2	0.33979	3	1	YAVFK(1)DYVER	0.0023032	69.721	1	0.00467011	61.958	1	0.0125382	47.844	3
	A0A6J1SHH0	14	K	60S ribosomal protein L38 OS=Frankliniella occidentalis OX=133901 GN=LOC113206261 PE=3 SV=1	LOC113206261	2	-0.71876	5	1	DFLLK(1)AR	0.0205235	58.981	1	0.0205235	58.981	1	0.0205235	58.981	3
	A0A6J1SKL0	314	K	ELKS/Rab6-interacting/CAST family member 1-like OS=Frankliniella occidentalis OX=133901 GN=LOC113208825 PE=4 SV=1	LOC113208825	2	-0.3193	3	1	AGSAVGDAK(1)SAATEK	0.00151539	64.52	1	2.11107e-05	88.561	1	0.00139169	66.387	3
	A0A6J1SYW2	200	K	cyclin-dependent kinase 10 OS=Frankliniella occidentalis OX=133901 GN=LOC113211764 PE=3 SV=1	LOC113211764	2	0.024405	4	1	GCVK(1)IADFGLAR	5.72272e-05	85.522	1	0.00068319	71.176	1	0.00068319	71.176	3
	A0A6J1SLZ1	97	K	troponin I isoform X8 OS=Frankliniella occidentalis OX=133901 GN=LOC113207274 PE=4 SV=1	LOC113207274	2	-0.21114	3	1	AICK(1)QYYER	0.0106863	53.124	1	0.0018684	79.148	1	0.0178866	44.425	3
	A0A6J1ST73	272	K	ankyrin-3 isoform X18 OS=Frankliniella occidentalis OX=133901 GN=LOC113210314 PE=4 SV=1	LOC113210314	3	0.058364	4	1	GAHIEAK(1)TR	1.54434e-05	117.3	1	0.00688757	60.102	1	0.00269045	64.654	3
	A0A6J1SZC1	200	K	Phosphate carrier protein, mitochondrial OS=Frankliniella occidentalis OX=133901 GN=LOC113211872 PE=3 SV=1	LOC113211872	2	-0.42148	4	1	ECYPK(1)ILK	0.00999486	62.464	1	0.0202227	49.097	1	0.011975	58.815	3
	A0A6J1SZC1	203	K	Phosphate carrier protein, mitochondrial OS=Frankliniella occidentalis OX=133901 GN=LOC113211872 PE=3 SV=1	LOC113211872	2	0.12047	10	1	ILK(1)EEGMNGLYK	2.05198e-07	99.5	1	1.04458e-07	103.91	1	0.00225018	59.198	3
	A0A6J1SZC1	298	K	Phosphate carrier protein, mitochondrial OS=Frankliniella occidentalis OX=133901 GN=LOC113211872 PE=3 SV=1	LOC113211872	2	0.030704	6	1	GATAGDIIK(1)K	0.00508522	64.82	1	0.00183883	74.841	1	0.00508522	64.82	3
	A0A6J1SZC1	289	K	Phosphate carrier protein, mitochondrial OS=Frankliniella occidentalis OX=133901 GN=LOC113211872 PE=3 SV=1	LOC113211872	2	0.048141	5	1	LNQDK(1)GATAGDIIK	2.58244e-11	117.08	1	0.000427671	77.068	1	0.000615356	74.789	3
	A0A6J1SZC1	246	K	Phosphate carrier protein, mitochondrial OS=Frankliniella occidentalis OX=133901 GN=LOC113211872 PE=3 SV=1	LOC113211872	3	0.32443	3	1	TVELLYQHVVPK(1)PR	0.000124528	82.069	1	0.000101518	83.204	1	7.79677e-05	84.365	3
	A0A6J1TA55	103	K	myosin regulatory light chain 2-like OS=Frankliniella occidentalis OX=133901 GN=LOC113212947 PE=4 SV=1	LOC113212947	2	0.64414	8	1	ATFDMVGK(1)IVSEK	1.49052e-05	88.075	1	3.81264e-11	115.24	1	0.0036267	54.09	3
	A0A6J1TA55	192	K	myosin regulatory light chain 2-like OS=Frankliniella occidentalis OX=133901 GN=LOC113212947 PE=4 SV=1	LOC113212947	2	0.19658	3	1	EVK(1)DAYEAFYFDDK	1.58861e-05	91.355	1	6.33487e-08	104.95	1	0.00029706	80.387	3
	A0A6J1TA55	189	K	myosin regulatory light chain 2-like OS=Frankliniella occidentalis OX=133901 GN=LOC113212947 PE=4 SV=1	LOC113212947	2	0.984	5	1	FTLK(1)EVK	0.0073692	83.753	1	0.00939235	77.282	1	0.0146968	66.073	3
	A0A6J1T0E4	788	K	paramyosin, short form-like OS=Frankliniella occidentalis OX=133901 GN=LOC113210410 PE=4 SV=1	LOC113210410	2	0.15716	6	1	HAETIK(1)ILR	1.09342e-05	123.75	1	0.00537844	63.816	1	0.000888312	91.867	3
	A0A6J1T0E4	798	K	paramyosin, short form-like OS=Frankliniella occidentalis OX=133901 GN=LOC113210410 PE=4 SV=1	LOC113210410	3	-0.18476	5	1	HVK(1)EVLIQNEEDQK	1.03231e-05	89.911	1	1.95468e-23	150.39	1	1.95468e-23	150.39	3
	A0A6J1T0E4	764	K	paramyosin, short form-like OS=Frankliniella occidentalis OX=133901 GN=LOC113210410 PE=4 SV=1	LOC113210410	2	0.053763	7	1	IISK(1)LEAR	0.00100909	111.82	1	0.0124939	57.859	1	0.00496876	77.732	3
	A0A6J1T0E4	77	K	paramyosin, short form-like OS=Frankliniella occidentalis OX=133901 GN=LOC113210410 PE=4 SV=1	LOC113210410	3	0.01331	10	1	K(1)QSLQLTELQAHYDETQR	1.08298e-45	173.21	1	2.97308e-34	156.73	1	8.10604e-34	150.7	3
	A0A6J1T0E4	734	K	paramyosin, short form-like OS=Frankliniella occidentalis OX=133901 GN=LOC113210410 PE=4 SV=1	LOC113210410	2	0.012482	4	1	K(1)SLEIEVK	0.00194739	107.21	1	0.000452781	121.73	1	0.00502332	89.047	3
	A0A6J1SL79	97	K	probable aminopeptidase NPEPL1 OS=Frankliniella occidentalis OX=133901 GN=LOC113208749 PE=3 SV=1	LOC113208749	3	0.17795	7	1	HNAPSHANFITK(1)LVR	8.98136e-08	98.281	1	2.15176e-06	96.208	1	0.00037144	74.141	3
	A0A6J1T0E4	759	K	paramyosin, short form-like OS=Frankliniella occidentalis OX=133901 GN=LOC113210410 PE=4 SV=1	LOC113210410	2	0.058886	6	1	LEEVEANAIVGGK(1)R	3.13365e-17	132.97	1	2.13279e-14	122.64	1	0.000558582	77.776	3
	A0A6J1SN92	5	K	ATP-dependent dihydroxyacetone kinase OS=Frankliniella occidentalis OX=133901 GN=LOC113207596 PE=4 SV=1	LOC113207596	2	0.21236	3	1	ALHK(1)LVDDPER	0.00137502	62.088	1	1.3134e-05	88.021	1	1.3134e-05	88.021	3
	A0A6J1SLX7	209	K	protein krasavietz OS=Frankliniella occidentalis OX=133901 GN=LOC113207816 PE=3 SV=1	LOC113207816	2	0.072988	3	1	GLSSLVTALK(1)R	0.000164449	84.479	1	0.000865324	74.611	1	0.00236636	66.267	3
	A0A6J1SHH0	9	K	60S ribosomal protein L38 OS=Frankliniella occidentalis OX=133901 GN=LOC113206261 PE=3 SV=1	LOC113206261	2	0.08159	4	1	EIK(1)DFLLK	0.0234184	45.829	1	0.0223614	46.844	1	0.0292551	41.704	3
	A0A6J1SXM3	31	K	Ribosomal protein L37 OS=Frankliniella occidentalis OX=133901 GN=LOC113210357 PE=3 SV=1	LOC113210357	2	-1.4059	3	1	SSYHIQK(1)SK	0.00256872	74.533	1	0.00298817	74.533	1	0.000571318	96.113	3
	A0A6J1SWU6	69	K	60S ribosomal protein L26 OS=Frankliniella occidentalis OX=133901 GN=LOC113210172 PE=3 SV=1	LOC113210172	2	0.035365	4	1	GQQVGK(1)VVQVYR	8.30356e-10	116.55	1	2.18941e-07	98.898	1	7.88429e-05	84.479	3
	A0A6J1SWU6	5	K	60S ribosomal protein L26 OS=Frankliniella occidentalis OX=133901 GN=LOC113210172 PE=3 SV=1	LOC113210172	2	-3.1071	3	1	INK(1)LVSASR	0.00969622	54.539	1	0.00291724	72.848	1	0.0062953	61.56	3
	A0A6J1SWU6	51	K	60S ribosomal protein L26 OS=Frankliniella occidentalis OX=133901 GN=LOC113210172 PE=3 SV=1	LOC113210172	2	-2.707	3	1	K(1)DDEVQVVR	0.000394628	102.52	1	0.00430148	72.2	1	0.00430148	72.2	3
	A0A6J1SWU6	132	K	60S ribosomal protein L26 OS=Frankliniella occidentalis OX=133901 GN=LOC113210172 PE=3 SV=1	LOC113210172	2	0.23849	3	1	LAALGK(1)DK	0.0216409	47.603	1	0.0240707	45.368	1	0.0240707	45.368	3
	A0A6J1STM1	182	K	Endophilin-A OS=Frankliniella occidentalis OX=133901 GN=LOC113208848 PE=4 SV=1	LOC113208848	2	-0.59957	4	1	DTLEEAK(1)R	0.00584049	84.743	1	0.0146918	61.679	1	0.00970474	69.825	3
	A0A6J1STM1	141	K	Endophilin-A OS=Frankliniella occidentalis OX=133901 GN=LOC113208848 PE=4 SV=1	LOC113208848	2	0.51178	3	1	K(1)LVDYDSQR	0.011183	57.532	1	0.019133	48.998	1	0.0311701	41.399	3
	A0A6J1STM1	58	K	Endophilin-A OS=Frankliniella occidentalis OX=133901 GN=LOC113208848 PE=4 SV=1	LOC113208848	2	-2.3967	3	1	LQK(1)EFNNYIR	0.0040512	63.624	1	0.0053738	60.064	1	0.0205995	41.399	3
	A0A6J1SS99	188	K	60S ribosomal protein L5 OS=Frankliniella occidentalis OX=133901 GN=LOC113209077 PE=3 SV=1	LOC113209077	3	-0.41954	3	1	FPGFDSESK(1)EFNADVHR	0.000717294	62.709	1	0.000602944	65.47	1	7.66472e-06	87.388	3
	A0A6J1SS99	5	K	60S ribosomal protein L5 OS=Frankliniella occidentalis OX=133901 GN=LOC113209077 PE=3 SV=1	LOC113209077	2	-0.67428	3	1	GFVK(1)VVK	0.00748667	83.377	1	0.0106592	74.439	1	0.00748667	83.377	3
	A0A6J1SS99	41	K	60S ribosomal protein L5 OS=Frankliniella occidentalis OX=133901 GN=LOC113209077 PE=3 SV=1	LOC113209077	2	-2.5513	3	1	LIAQDK(1)NK	0.00322765	91.064	1	0.00688365	69.825	1	0.0311692	40.352	3
	A0A6J1SS99	220	K	60S ribosomal protein L5 OS=Frankliniella occidentalis OX=133901 GN=LOC113209077 PE=3 SV=1	LOC113209077	2	-0.54908	3	1	QLAEEDDEAYK(1)R	5.26241e-09	108.56	1	1.62402e-07	103.44	1	0.000291131	78.324	3
	A0A6J1SS14	80	K	Histone H3 OS=Frankliniella occidentalis OX=133901 GN=LOC113208472 PE=3 SV=1	LOC113208472	2	-0.30086	8	1	EIAQDFK(1)TDLR	8.09236e-09	119.74	1	0.000747912	73.435	1	1.09273e-05	94.767	3
	A0A6J1SS14	123	K	Histone H3 OS=Frankliniella occidentalis OX=133901 GN=LOC113208472 PE=3 SV=1	LOC113208472	2	-1.2332	10	1	VTIMPK(1)DIQLAR	6.75312e-05	84.169	1	0.000767632	67.385	1	0.00696807	50.354	3
	A0A6J1SS14	57	K	Histone H3 OS=Frankliniella occidentalis OX=133901 GN=LOC113208472 PE=3 SV=1	LOC113208472	2	2.3487	6	1	YQK(1)STELLIR	5.99905e-08	123.96	1	1.49792e-05	102.52	1	0.00360698	64.82	3
	A0A6J1SLX7	245	K	protein krasavietz OS=Frankliniella occidentalis OX=133901 GN=LOC113207816 PE=3 SV=1	LOC113207816	2	0.9672	3	1	GLADIVK(1)LHK	0.00412467	63.426	1	0.0114345	49.472	1	0.00496615	61.161	3
	A0A6J1SXX8	2280	K	uncharacterized protein LOC113209802 isoform X3 OS=Frankliniella occidentalis OX=133901 GN=LOC113209802 PE=4 SV=1	LOC113209802	2	-0.28644	3	1	DK(1)EVEQGGATPR	7.13142e-13	131.32	1	0.00015184	80.96	1	8.12149e-05	84.365	3
	A0A6J1T0E4	824	K	paramyosin, short form-like OS=Frankliniella occidentalis OX=133901 GN=LOC113210410 PE=4 SV=1	LOC113210410	2	0.14828	9	1	TTQK(1)VNIYK	5.13295e-05	113.62	1	0.000755287	93.649	1	0.00135729	85.676	3
	A0A6J1T0E4	741	K	paramyosin, short form-like OS=Frankliniella occidentalis OX=133901 GN=LOC113210410 PE=4 SV=1	LOC113210410	2	0.44567	4	1	SLEIEVK(1)NLSIR	3.57509e-09	109	1	3.19424e-11	122.39	1	5.38493e-13	133.32	3
	A0A6J1T0E4	728	K	paramyosin, short form-like OS=Frankliniella occidentalis OX=133901 GN=LOC113210410 PE=4 SV=1	LOC113210410	2	-0.32133	4	1	VIK(1)IETIK	0.00733873	68.016	1	0.0134244	56.258	1	0.00531356	76.064	3
	A0A6J1TES4	228	K	muscle LIM protein Mlp84B-like OS=Frankliniella occidentalis OX=133901 GN=LOC113216250 PE=4 SV=1	LOC113216250	4	-0.92216	5	1	MLDSTNCAEHEGVLYCK(1)NCHAR	1.146e-15	117.37	1	1.95006e-37	151.87	1	1.38122e-07	84.581	3
	A0A6J1TES4	184	K	muscle LIM protein Mlp84B-like OS=Frankliniella occidentalis OX=133901 GN=LOC113216250 PE=4 SV=1	LOC113216250	2	-0.58239	6	1	CGK(1)SVYAAEEK	3.99646e-08	116.03	1	2.32936e-06	98.105	1	3.67402e-06	97.45	3
	A0A6J1TES4	192	K	muscle LIM protein Mlp84B-like OS=Frankliniella occidentalis OX=133901 GN=LOC113216250 PE=4 SV=1	LOC113216250	2	0.52376	10	1	SVYAAEEK(1)VAGGFK	7.01895e-15	126.1	1	6.19533e-08	105.03	1	0.000283406	80.746	3
	A0A6J1TES4	32	K	muscle LIM protein Mlp84B-like OS=Frankliniella occidentalis OX=133901 GN=LOC113216250 PE=4 SV=1	LOC113216250	2	-1.2959	5	1	DVYCK(1)TCYGK	0.00156602	73.499	1	0.00156602	73.499	1	0.0040512	63.624	3
	A0A6J1TES4	201	K	muscle LIM protein Mlp84B-like OS=Frankliniella occidentalis OX=133901 GN=LOC113216250 PE=4 SV=1	LOC113216250	2	-0.40313	13	1	FHK(1)MCFK	0.00531375	91.906	1	0.00420762	91.906	1	0.00881901	79.116	3
	A0A6J1TES4	205	K	muscle LIM protein Mlp84B-like OS=Frankliniella occidentalis OX=133901 GN=LOC113216250 PE=4 SV=1	LOC113216250	2	-1.1434	15	1	MCFK(1)CDMCNK	5.33981e-07	115.78	1	0.000540324	79.659	1	0.000399797	83.862	3
	A0A6J1TES4	198	K	muscle LIM protein Mlp84B-like OS=Frankliniella occidentalis OX=133901 GN=LOC113216250 PE=4 SV=1	LOC113216250	2	0.20916	8	1	VAGGFK(1)FHK	0.00109983	83.862	1	0.00105019	89.698	1	0.00107582	89.355	3
	A0A6J1TKF7	264	K	RNA-binding protein squid isoform X3 OS=Frankliniella occidentalis OX=133901 GN=LOC113216628 PE=4 SV=1	LOC113216628	2	-1.4458	3	1	QSISGK(1)EVDVK	1.40213e-05	93.623	1	0.0036878	60.161	1	0.000788188	73.082	3
	A0A6J1TFD3	84	K	Adenylate kinase OS=Frankliniella occidentalis OX=133901 GN=LOC113214410 PE=3 SV=1	LOC113214410	2	2.5123	3	1	AEVSSGSELGK(1)K	2.73933e-06	96.745	1	0.000963179	71.176	1	0.000675154	73.881	3
	A0A6J1TFD3	217	K	Adenylate kinase OS=Frankliniella occidentalis OX=133901 GN=LOC113214410 PE=3 SV=1	LOC113214410	3	0.23919	3	1	LSTYHEQTK(1)PLVDYYK	0.000144074	79.837	1	0.000247755	76.051	1	5.66453e-06	91.616	3
	A0A6J1TFD3	206	K	Adenylate kinase OS=Frankliniella occidentalis OX=133901 GN=LOC113214410 PE=3 SV=1	LOC113214410	2	-0.73432	3	1	SDDNVDSLK(1)K	3.94885e-05	97.734	1	0.0164947	49.081	1	0.00417398	66.56	3
	A0A6J1THU1	118	K	Histone H2B OS=Frankliniella occidentalis OX=133901 GN=LOC113215855 PE=3 SV=1	LOC113215855	2	0.15716	3	1	AVTK(1)YTSSK	0.00696673	59.908	1	0.0035002	70.028	1	0.0067675	60.398	3
	A0A6J1THU1	114	K	Histone H2B OS=Frankliniella occidentalis OX=133901 GN=LOC113215855 PE=3 SV=1	LOC113215855	3	0.34637	7	1	HAVSEGTK(1)AVTK	7.54891e-08	102.29	1	2.78425e-11	123.28	1	3.41333e-09	109.44	3
	A0A6J1THU1	32	K	Histone H2B OS=Frankliniella occidentalis OX=133901 GN=LOC113215855 PE=3 SV=1	LOC113215855	2	2.3197	5	1	K(1)ESYAIYIYK	8.52478e-07	115.29	1	0.000747733	81.92	1	0.0012279	77.062	3
	A0A6J1THU1	83	K	Histone H2B OS=Frankliniella occidentalis OX=133901 GN=LOC113215855 PE=3 SV=1	LOC113215855	2	0.40599	3	1	LAHYNK(1)R	0.0241085	63.148	1	0.0150276	74.439	1	0.0182405	69.383	3
	A0A6J1THU1	106	K	Histone H2B OS=Frankliniella occidentalis OX=133901 GN=LOC113215855 PE=3 SV=1	LOC113215855	3	0.10324	7	1	LLLPGELAK(1)HAVSEGTK	3.93732e-21	138.66	1	3.02024e-11	112.82	1	9.57602e-05	79.837	3
	A0A6J1TKS2	139	K	40S ribosomal protein S8 OS=Frankliniella occidentalis OX=133901 GN=LOC113216693 PE=3 SV=1	LOC113216693	2	0.14822	4	1	LTDADEALLNK(1)K	1.75008e-05	89.43	1	0.00140892	66.989	1	1.4751e-05	90.793	3
	A0A6J1T0E4	76	K	paramyosin, short form-like OS=Frankliniella occidentalis OX=133901 GN=LOC113210410 PE=4 SV=1	LOC113210410	2	-0.15078	7	1	NNLQLQTTIK(1)K	2.35806e-25	170.89	1	1.37458e-10	135.99	1	2.7119e-13	147.91	3
	A0A6J1TGR2	867	K	fatty acid synthase isoform X4 OS=Frankliniella occidentalis OX=133901 GN=LOC113214773 PE=4 SV=1	LOC113214773	3	-0.44183	3	1	WDHSTEWAVADFSGK(1)GSR	6.97983e-09	103.04	1	0.0046478	41.513	1	0.00089974	55.437	3
	A0A6J1T9N6	58	K	1,4-alpha-glucan branching enzyme OS=Frankliniella occidentalis OX=133901 GN=LOC113214750 PE=3 SV=1	LOC113214750	2	1.7165	3	1	VNSSDGGLDK(1)FTK	0.00587379	49.188	1	0.000848503	68.044	1	0.00685927	47.037	3
	A0A6J1TGR2	1006	K	fatty acid synthase isoform X4 OS=Frankliniella occidentalis OX=133901 GN=LOC113214773 PE=4 SV=1	LOC113214773	2	0.88843	3	1	LITPDIYK(1)DLR	0.00634881	54.343	1	0.000878483	72.29	1	0.00400476	59.198	3
	A0A6J1T0E4	713	K	paramyosin, short form-like OS=Frankliniella occidentalis OX=133901 GN=LOC113210410 PE=4 SV=1	LOC113210410	3	-0.78074	16	1	VQVELK(1)HTVEMLHEEQER	8.43458e-21	130.56	1	3.35233e-09	105.79	1	3.20704e-09	104.88	3
	A0A6J1T0E4	38	K	paramyosin, short form-like OS=Frankliniella occidentalis OX=133901 GN=LOC113210410 PE=4 SV=1	LOC113210410	2	0.52715	5	1	VVEAETK(1)LK	0.00101642	90.15	1	0.0035002	70.028	1	0.0035002	70.028	3
	A0A6J1T7Y3	337	K	spectrin alpha chain isoform X2 OS=Frankliniella occidentalis OX=133901 GN=LOC113212330 PE=3 SV=1	LOC113212330	4	-0.24627	3	1	LCGIHADHSDQIK(1)AK	2.04922e-28	153.09	1	0.00182461	51.771	1	0.000410801	71.031	3
	A0A6J1T0R6	78	K	60S ribosomal protein L14 OS=Frankliniella occidentalis OX=133901 GN=LOC113212243 PE=3 SV=1	LOC113212243	2	-0.76838	3	1	AWK(1)DAEISK	0.00365583	69.275	1	0.00645724	61.161	1	0.00932956	55.064	3
	A0A6J1T0R6	150	K	60S ribosomal protein L14 OS=Frankliniella occidentalis OX=133901 GN=LOC113212243 PE=3 SV=1	LOC113212243	2	0.3321	3	1	EELVK(1)IR	0.00531375	91.906	1	0.0122032	79.659	1	0.0190391	60.788	3
	A0A6J1TGR2	837	K	fatty acid synthase isoform X4 OS=Frankliniella occidentalis OX=133901 GN=LOC113214773 PE=4 SV=1	LOC113214773	2	-0.12267	5	1	LLTPIK(1)YPVSR	0.00238459	64.121	1	0.0114967	46.88	1	0.00400476	59.198	3
	A0A6J1T4E6	217	K	60S ribosomal protein L22 isoform X2 OS=Frankliniella occidentalis OX=133901 GN=LOC113211375 PE=3 SV=1	LOC113211375	2	-0.5287	3	1	VVATAK(1)DTYELR	9.05092e-14	138.45	1	1.94302e-06	96.745	1	0.000182276	79.492	3
	A0A6J1T7S5	1214	K	vitellogenin-like OS=Frankliniella occidentalis OX=133901 GN=LOC113214498 PE=4 SV=1	LOC113214498	2	0.33014	5	1	AK(1)LQPIESNK	0.0023032	69.721	1	0.00209106	70.808	1	0.00420449	63.212	3
	A0A6J1T0R6	100	K	60S ribosomal protein L14 OS=Frankliniella occidentalis OX=133901 GN=LOC113212243 PE=3 SV=1	LOC113212243	2	0.08839	3	1	VQNVAK(1)R	0.0140132	76.035	1	0.0140132	76.035	1	0.00352831	84.244	3
	A0A6J1T7S5	2004	K	vitellogenin-like OS=Frankliniella occidentalis OX=133901 GN=LOC113214498 PE=4 SV=1	LOC113214498	2	-0.038157	3	1	K(1)GANPDFSQK	0.00802949	59.198	1	0.00388949	67.385	1	0.0238473	43.897	3
	A0A6J1T7S5	111	K	vitellogenin-like OS=Frankliniella occidentalis OX=133901 GN=LOC113214498 PE=4 SV=1	LOC113214498	2	0.52724	6	1	LK(1)NGIVDELIVSK	4.00645e-11	115.06	1	5.70498e-05	85.837	1	0.000127273	82.925	3
	A0A6J1T7S5	109	K	vitellogenin-like OS=Frankliniella occidentalis OX=133901 GN=LOC113214498 PE=4 SV=1	LOC113214498	2	-0.25708	6	1	PFQIK(1)LK	0.0031419	89.369	1	0.00782182	82.305	1	0.00741242	83.614	3
	A0A6J1T7S5	1617	K	vitellogenin-like OS=Frankliniella occidentalis OX=133901 GN=LOC113214498 PE=4 SV=1	LOC113214498	3	0.046618	4	1	NSHSNK(1)VELELR	0.000451354	69.03	1	0.00559267	45.28	1	0.00222601	55.261	3
	A0A6J1T7S5	1420	K	vitellogenin-like OS=Frankliniella occidentalis OX=133901 GN=LOC113214498 PE=4 SV=1	LOC113214498	2	-0.79903	3	1	VAAGIK(1)SAR	0.00378371	68.657	1	0.00349436	70.056	1	0.0194459	43.308	3
	A0A6J1TGR2	380	K	fatty acid synthase isoform X4 OS=Frankliniella occidentalis OX=133901 GN=LOC113214773 PE=4 SV=1	LOC113214773	2	-0.014552	3	1	EANK(1)EIAALNDGR	0.00652183	47.774	1	0.00185041	60.937	1	0.000621528	71.601	3
	A0A6J1TGR2	803	K	fatty acid synthase isoform X4 OS=Frankliniella occidentalis OX=133901 GN=LOC113214773 PE=4 SV=1	LOC113214773	2	0.20455	6	1	GTGVTSIGLMK(1)R	6.50973e-06	93.839	1	0.00500608	54.343	1	0.000639035	72.29	3
	A0A6J1TGR2	1130	K	fatty acid synthase isoform X4 OS=Frankliniella occidentalis OX=133901 GN=LOC113214773 PE=4 SV=1	LOC113214773	2	0.98584	3	1	LEK(1)YVFVPYK	0.00276883	67.334	1	0.00204771	71.03	1	0.000496958	82.417	3
	A0A6J1T7S5	1223	K	vitellogenin-like OS=Frankliniella occidentalis OX=133901 GN=LOC113214498 PE=4 SV=1	LOC113214498	2	-0.65965	3	1	K(1)AQIVLIASR	0.000775677	81.625	1	0.00050511	84.479	1	0.00190215	74.611	3
other | Golgi apparatus	A0A6J1RWR2	588	K	allergen Cr-PI-like OS=Frankliniella occidentalis OX=133901 GN=LOC113202645 PE=4 SV=1	LOC113202645	2	-0.01976	7	1	SLLK(1)SAESGNTVLSSVDR	7.47254e-70	211.89	1	6.51586e-34	157.22	1	1.68885e-39	161.51	3
	A0A6J1RWR2	322	K	allergen Cr-PI-like OS=Frankliniella occidentalis OX=133901 GN=LOC113202645 PE=4 SV=1	LOC113202645	3	-0.061931	3	1	SYNIEDLK(1)AIEQR	1.12958e-07	98.943	1	0.017869	60.55	1	0.000628076	65.219	3
	A0A6J1RWR2	505	K	allergen Cr-PI-like OS=Frankliniella occidentalis OX=133901 GN=LOC113202645 PE=4 SV=1	LOC113202645	2	-0.17221	10	1	VSSNQK(1)TSAVVR	6.02112e-16	147.33	1	4.59028e-11	119.39	1	1.60366e-11	125.82	3
	A0A6J1RWR2	314	K	allergen Cr-PI-like OS=Frankliniella occidentalis OX=133901 GN=LOC113202645 PE=4 SV=1	LOC113202645	3	0.1915	4	1	PAQQEISSIK(1)SYNIEDLK	8.62595e-09	104.84	1	1.38256e-20	131.67	1	3.31798e-07	96.447	3
	A0A6J1RWR2	485	K	allergen Cr-PI-like OS=Frankliniella occidentalis OX=133901 GN=LOC113202645 PE=4 SV=1	LOC113202645	2	-0.34228	19	1	LNYIAK(1)AMR	0.00248879	74.92	1	0.006635	59.153	1	0.00258297	74.464	3
	A0A6J1RWR2	499	K	allergen Cr-PI-like OS=Frankliniella occidentalis OX=133901 GN=LOC113202645 PE=4 SV=1	LOC113202645	2	0.13736	4	1	IK(1)VSSNQK	0.00322692	91.069	1	0.0249408	44.753	1	0.0108825	60.828	3
	A0A6J1RWR2	344	K	allergen Cr-PI-like OS=Frankliniella occidentalis OX=133901 GN=LOC113202645 PE=4 SV=1	LOC113202645	2	0.39917	6	1	DGNK(1)IPITQYVK	0.000820891	69.352	1	0.00260994	60.161	1	0.00214627	62.088	3
	A0A6J1RWR2	567	K	allergen Cr-PI-like OS=Frankliniella occidentalis OX=133901 GN=LOC113202645 PE=4 SV=1	LOC113202645	2	-0.70451	21	1	NGDNLIK(1)R	6.85087e-08	144.09	1	0.000478063	117.89	1	0.00262009	93.649	3
	A0A6J1RWR2	700	K	allergen Cr-PI-like OS=Frankliniella occidentalis OX=133901 GN=LOC113202645 PE=4 SV=1	LOC113202645	3	-0.1123	5	1	DVVIFHK(1)DSTTDNNNVLIK	1.49928e-107	235.7	1	1.88354e-35	157.98	1	7.77252e-120	243.41	3
	A0A6J1RWR2	712	K	allergen Cr-PI-like OS=Frankliniella occidentalis OX=133901 GN=LOC113202645 PE=4 SV=1	LOC113202645	2	0.059381	5	1	DSTTDNNNVLIK(1)K	4.86505e-05	86.772	1	0.00257022	61.11	1	0.00101226	70.089	3
	A0A6J1RWR2	340	K	allergen Cr-PI-like OS=Frankliniella occidentalis OX=133901 GN=LOC113202645 PE=4 SV=1	LOC113202645	2	-0.24028	4	1	DAIDSGFVLGK(1)DGNK	1.96565e-06	87.138	0.926185	1.52717e-07	72.474	1	0.00942329	42.314	3
	A0A6J1RWR2	329	K	allergen Cr-PI-like OS=Frankliniella occidentalis OX=133901 GN=LOC113202645 PE=4 SV=1	LOC113202645	2	0.3135	7	1	IK(1)DAIDSGFVLGK	1.25833e-05	89.624	1	0.00101921	66.215	1	0.000789293	68.972	3
other | cytoplasm,mitochondria	A0A6J1S5C5	263	K	ADP/ATP translocase OS=Frankliniella occidentalis OX=133901 GN=LOC113203461 PE=3 SV=1	LOC113203461	2	-0.20328	8	1	IAK(1)NEGTGAFFK	6.21826e-16	147.24	1	9.42523e-10	116.24	1	6.70324e-19	151.26	3
	A0A6J1S5C5	64	K	ADP/ATP translocase OS=Frankliniella occidentalis OX=133901 GN=LOC113203461 PE=3 SV=1	LOC113203461	2	-0.15149	8	1	IPK(1)EQGFASFWR	3.39206e-12	128.54	1	1.28149e-07	102.87	1	0.000206501	78.324	3
	A0A6J1S5C5	246	K	ADP/ATP translocase OS=Frankliniella occidentalis OX=133901 GN=LOC113203461 PE=3 SV=1	LOC113203461	2	-1.7257	7	1	K(1)ADIMYTGTLDCWAK	1.94726e-15	127.83	1	1.01097e-19	134.14	1	6.70684e-06	95.197	3
	A0A6J1S5C5	148	K	ADP/ATP translocase OS=Frankliniella occidentalis OX=133901 GN=LOC113203461 PE=3 SV=1	LOC113203461	2	0.34985	20	1	LAADIGK(1)GDGR	2.31828e-06	98.156	1	4.84465e-05	86.911	1	0.000153029	83.182	3
	A0A6J1S5C5	50	K	ADP/ATP translocase OS=Frankliniella occidentalis OX=133901 GN=LOC113203461 PE=3 SV=1	LOC113203461	3	-0.12886	7	1	LLLQVQAASTQIAADK(1)QYK	6.87396e-43	161.91	1	1.72445e-35	158.17	1	7.60903e-28	142.39	3
	A0A6J1S5C5	53	K	ADP/ATP translocase OS=Frankliniella occidentalis OX=133901 GN=LOC113203461 PE=3 SV=1	LOC113203461	2	-0.18487	5	1	QYK(1)GIVDCFVR	0.000138739	83.692	1	0.000613781	74.611	1	3.55714e-11	138.21	3
	A0A6J1S5C5	162	K	ADP/ATP translocase OS=Frankliniella occidentalis OX=133901 GN=LOC113203461 PE=3 SV=1	LOC113203461	3	-0.20691	13	1	QFNGLADCLK(1)K(1)TFK	1.83234e-09	127.87	1	4.4613e-07	89.805	1	3.00974e-05	90.913	3
	A0A6J1S5C5	166	K	ADP/ATP translocase OS=Frankliniella occidentalis OX=133901 GN=LOC113203461 PE=3 SV=1	LOC113203461	2	-1.6675	21	1	TFK(1)SDGLIGMYR	6.04575e-13	132.56	1	3.73267e-09	108.56	1	2.25032e-05	86.911	3
	A0A6J1RS19	80	K	Superoxide dismutase OS=Frankliniella occidentalis OX=133901 GN=LOC113202034 PE=4 SV=1	LOC113202034	2	1.5416	3	1	IETTGK(1)DAILR	0.00325374	61.48	1	0.00238459	64.121	1	0.00467079	57.175	3
other | extracellular,plasma membrane	A0A6J1TL71	160	K	uncharacterized protein LOC113218106 OS=Frankliniella occidentalis OX=133901 GN=LOC113218106 PE=3 SV=1	LOC113218106	2	1.8903	3	1	VVGFNIK(1)TGK	0.0125382	47.844	1	0.00489839	61.344	1	0.00888204	53.237	3
	A0A6J1TL71	51	K	uncharacterized protein LOC113218106 OS=Frankliniella occidentalis OX=133901 GN=LOC113218106 PE=3 SV=1	LOC113218106	2	-0.39922	4	1	K(1)SGLYVPK	0.0146148	61.78	1	0.00650296	80.755	1	0.0120309	65.157	3
	A0A6J1TL71	340	K	uncharacterized protein LOC113218106 OS=Frankliniella occidentalis OX=133901 GN=LOC113218106 PE=3 SV=1	LOC113218106	2	0.044956	4	1	LATQVVPGYK(1)R	0.00284214	65.241	1	0.00465057	61.344	1	0.00796836	55.353	3
plasma membrane	A0A6J1SKY7	227	K	Sodium/potassium-transporting ATPase subunit alpha OS=Frankliniella occidentalis OX=133901 GN=LOC113207579 PE=3 SV=1	LOC113207579	2	-0.35983	3	1	GFK(1)VDNSSLTGESEPQSR	0.000349075	72.21	1	8.15006e-05	79.489	1	9.70123e-05	77.871	3
	A0A6J1SS55	487	K	uncharacterized protein LOC113209043 OS=Frankliniella occidentalis OX=133901 GN=LOC113209043 PE=3 SV=1	LOC113209043	2	-0.32347	3	1	YLAK(1)NLR	0.0308857	50.966	1	0.0308857	50.966	1	0.0308857	50.966	3
	A0A6J1SPF7	67	K	Vitamin-K-epoxide reductase (warfarin-sensitive) OS=Frankliniella occidentalis OX=133901 GN=LOC113207895 PE=3 SV=1	LOC113207895	2	-0.078491	4	1	GFGVVGK(1)YLGEK	0.00190481	63.091	1	6.7379e-07	83.137	1	0.000765224	70.089	3
	A0A6J1SMG9	107	K	protein transport protein Sec61 subunit alpha OS=Frankliniella occidentalis OX=133901 GN=LOC113208908 PE=3 SV=1	LOC113208908	2	0.20865	3	1	IIEVGDTPK(1)DR	0.00203637	65.179	1	0.00203637	65.179	1	0.00143808	67.385	3
	A0A6J1SLR3	156	K	1-acyl-sn-glycerol-3-phosphate acyltransferase OS=Frankliniella occidentalis OX=133901 GN=LOC113207773 PE=3 SV=1	LOC113207773	2	1.7741	3	1	EAINK(1)VSTK	0.0127953	50.108	1	0.0233695	40.496	1	0.0233695	40.496	3
	A0A6J1SSL2	219	K	acetyl-CoA acetyltransferase, cytosolic-like OS=Frankliniella occidentalis OX=133901 GN=LOC113210204 PE=3 SV=1	LOC113210204	3	2.5374	3	1	LDDAK(1)VNVLGGAVALGHPIGASGAR	4.64148e-06	56.681	1	7.77847e-07	65.428	1	3.93882e-06	58.272	3
	A0A6J1SKC4	327	K	alkylglycerol monooxygenase-like OS=Frankliniella occidentalis OX=133901 GN=LOC113208554 PE=4 SV=1	LOC113208554	4	1.0174	3	0.985194	GPSWLPGRPWTGAEEDK(0.999)IDVK(0.001)PR	6.93522e-09	87.319	0.999331	5.16284e-16	117.48	0.997921	1.11401e-06	75.057	3
	A0A6J1SKZ1	831	K	Sodium/potassium-transporting ATPase subunit alpha OS=Frankliniella occidentalis OX=133901 GN=LOC113207579 PE=3 SV=1	LOC113207579	2	-2.7712	4	1	NPFTDK(1)LVNER	6.59197e-05	86.288	1	0.000321262	77.185	1	0.00506419	56.205	3
	A0A6J1SKY7	620	K	Sodium/potassium-transporting ATPase subunit alpha OS=Frankliniella occidentalis OX=133901 GN=LOC113207579 PE=3 SV=1	LOC113207579	2	0.096205	3	1	AAVPDAVAK(1)CR	0.00400476	59.198	1	0.00711109	53.237	1	0.0129885	45.433	3
	A0A6J1SKY7	644	K	Sodium/potassium-transporting ATPase subunit alpha OS=Frankliniella occidentalis OX=133901 GN=LOC113207579 PE=3 SV=1	LOC113207579	3	0.078443	3	1	AIAK(1)SVGIISEGNETVEDIAQR	6.4968e-12	105.06	1	9.97596e-06	69.088	1	4.09456e-05	61.963	3
	A0A6J1SKY7	541	K	Sodium/potassium-transporting ATPase subunit alpha OS=Frankliniella occidentalis OX=133901 GN=LOC113207579 PE=3 SV=1	LOC113207579	2	-0.96617	3	1	CSTIFIGGK(1)EK	2.57083e-05	89.301	1	0.00972493	49.448	1	0.00434253	58.172	3
	A0A6J1SKY7	543	K	Sodium/potassium-transporting ATPase subunit alpha OS=Frankliniella occidentalis OX=133901 GN=LOC113207579 PE=3 SV=1	LOC113207579	2	-0.40088	4	1	EK(1)VLDEEMK	0.00301237	68.557	1	0.00175658	76.228	1	0.00187427	75.509	3
	A0A6J1SKY7	459	K	Sodium/potassium-transporting ATPase subunit alpha OS=Frankliniella occidentalis OX=133901 GN=LOC113207579 PE=3 SV=1	LOC113207579	2	0.11174	6	1	GGQENVPILK(1)K	3.4323e-05	89.805	1	7.53847e-08	114.86	1	0.00165181	69.721	3
	A0A6J1S1V0	163	K	Receptor expression-enhancing protein OS=Frankliniella occidentalis OX=133901 GN=LOC113202657 PE=3 SV=1	LOC113202657	2	0.63209	3	1	VDNAMSGLADK(1)VTK	0.000235223	80.387	1	0.000257327	79.652	1	0.00326738	51.03	3
	A0A6J1SKY7	491	K	Sodium/potassium-transporting ATPase subunit alpha OS=Frankliniella occidentalis OX=133901 GN=LOC113207579 PE=3 SV=1	LOC113207579	2	0.53068	3	1	K(1)VCEVPFNSTNK	0.000922527	71.558	1	0.0147649	45.28	1	0.00302587	62.088	3
	A0A6J1SKY7	627	K	Sodium/potassium-transporting ATPase subunit alpha OS=Frankliniella occidentalis OX=133901 GN=LOC113207579 PE=3 SV=1	LOC113207579	3	-0.31246	4	1	SAGIK(1)VIMVTGDHPITAK	0.000162254	70.555	1	2.00011e-05	82.449	1	1.56045e-06	87.654	3
	A0A6J1SKY7	858	K	Sodium/potassium-transporting ATPase subunit alpha OS=Frankliniella occidentalis OX=133901 GN=LOC113207579 PE=3 SV=1	LOC113207579	2	-0.14085	5	1	DPYSDK(1)LVNHR	9.16979e-06	95.417	1	2.90641e-06	97.734	1	1.40382e-06	102.4	3
	A0A6J1SB96	61	K	Reticulon-like protein OS=Frankliniella occidentalis OX=133901 GN=LOC113206557 PE=4 SV=1	LOC113206557	2	0.83514	3	1	IYK(1)TVQQAIQK	2.0756e-06	99.283	1	0.000888755	72.2	1	0.00517582	56.043	3
	A0A6J1SB96	182	K	Reticulon-like protein OS=Frankliniella occidentalis OX=133901 GN=LOC113206557 PE=4 SV=1	LOC113206557	2	0.012838	4	1	VNEITAK(1)VR	0.00405729	67.334	1	0.0135832	48.981	1	0.00730813	59.067	3
	A0A6J1S1V0	148	K	Receptor expression-enhancing protein OS=Frankliniella occidentalis OX=133901 GN=LOC113202657 PE=3 SV=1	LOC113202657	2	-0.15505	3	1	FLK(1)YESK	0.036274	47.082	1	0.0341071	60.478	1	0.0343153	57.047	3
	A0A6J1SUP1	97	K	uncharacterized protein LOC113209074 OS=Frankliniella occidentalis OX=133901 GN=LOC113209074 PE=3 SV=1	LOC113209074	2	0.0085607	3	1	NVVK(1)GAESK	0.0230472	40.727	1	0.0194459	43.308	1	0.0194459	43.308	3
	A0A6J1S0L0	132	K	uncharacterized protein LOC113202367 OS=Frankliniella occidentalis OX=133901 GN=LOC113202367 PE=4 SV=1	LOC113202367	3	0.094231	4	1	EALVAK(1)AVVAHAPVVAK	3.96549e-59	192.96	1	5.81833e-12	116.58	1	2.61685e-06	93.237	3
	A0A6J1S0L0	126	K	uncharacterized protein LOC113202367 OS=Frankliniella occidentalis OX=133901 GN=LOC113202367 PE=4 SV=1	LOC113202367	2	1.0635	5	1	K(1)EALVAK	0.011039	82.279	1	0.011039	82.279	1	0.00549611	105.14	3
	I6NC86	499	K	Cytochrome c oxidase subunit 1 OS=Frankliniella occidentalis OX=133901 PE=3 SV=1	--	2	-0.40164	5	1	NNWSIEWNK(1)SAPTK	2.05079e-17	133.47	1	7.30592e-15	125.97	1	4.45331e-11	115.91	3
	I6NC86	504	K	Cytochrome c oxidase subunit 1 OS=Frankliniella occidentalis OX=133901 PE=3 SV=1	--	3	-0.031594	6	1	SAPTK(1)EHCFEENPK	0.00129421	55.66	1	6.46559e-06	92.939	1	0.00032861	74.789	3
	I6NC77	21	K	Cytochrome b OS=Frankliniella occidentalis OX=133901 PE=3 SV=1	--	2	-0.031149	6	1	ILSSSLIK(1)LPSPK	2.2748e-19	142.38	1	2.5119e-14	122.64	1	0.000251419	77.776	3
	A0A6J1SQM7	773	K	Calcium-transporting ATPase OS=Frankliniella occidentalis OX=133901 GN=LOC113210006 PE=3 SV=1	LOC113210006	2	1.0488	3	1	FTLVK(1)GIIDSK	1.85143e-05	91.961	1	1.00443e-05	95.094	1	0.00434253	58.172	3
	A0A6J1SKY7	43	K	Sodium/potassium-transporting ATPase subunit alpha OS=Frankliniella occidentalis OX=133901 GN=LOC113207579 PE=3 SV=1	LOC113207579	4	0.042057	3	1	K(1)GDDLDDLKQELDIDFHK	5.86545e-12	111.63	0.997811	0.000544925	55.337	0.999442	0.000307922	61.276	3
	A0A6J1SUP1	102	K	uncharacterized protein LOC113209074 OS=Frankliniella occidentalis OX=133901 GN=LOC113209074 PE=3 SV=1	LOC113209074	2	1.9014	3	1	GAESK(1)LNVK	0.0067675	60.398	1	0.0223604	47.187	1	0.0153446	46.462	3
	A0A6J1T0Z0	990	K	Calcium-transporting ATPase OS=Frankliniella occidentalis OX=133901 GN=LOC113212421 PE=3 SV=1	LOC113212421	2	-0.14789	6	1	K(1)LADVTPEK	0.00969725	46.844	1	0.0345763	49.777	1	0.00478632	52.247	3
	A0A6J1SYY3	416	K	Sodium/potassium-transporting ATPase subunit alpha OS=Frankliniella occidentalis OX=133901 GN=LOC113210068 PE=3 SV=1	LOC113210068	2	0.54707	3	1	AQFK(1)GGQQGVPVLK	5.96537e-20	141.34	1	0.00125775	66.989	1	0.00387051	51.726	3
	A0A6J1SQM7	779	K	Calcium-transporting ATPase OS=Frankliniella occidentalis OX=133901 GN=LOC113210006 PE=3 SV=1	LOC113210006	2	0.85333	3	1	GIIDSK(1)VSEAR	1.25667e-06	103.08	1	0.00244298	63.944	1	0.00167848	66.267	3
	A0A6J1TMR1	1497	K	uncharacterized protein LOC113218109 OS=Frankliniella occidentalis OX=133901 GN=LOC113218109 PE=3 SV=1	LOC113218109	2	-0.23149	3	1	K(1)GGAVLR	0.0182405	69.383	1	0.0268418	60.788	1	0.0182405	69.383	3
	A0A6J1TIT4	119	K	translocating chain-associated membrane protein 1 OS=Frankliniella occidentalis OX=133901 GN=LOC113217649 PE=3 SV=1	LOC113217649	2	-0.14284	3	1	LHLSK(1)AK	0.0192095	72.789	1	0.0301823	51.43	1	0.0234063	55.902	3
	A0A6J1TIS1	83	K	lysophospholipase D GDPD1-like OS=Frankliniella occidentalis OX=133901 GN=LOC113215327 PE=4 SV=1	LOC113215327	3	-0.39768	3	1	QVVVSHDK(1)NLMR	0.00502639	46.069	1	0.00452583	47.712	1	0.00502639	46.069	3
	A0A6J1TII0	2345	K	3-oxoacyl-[acyl-carrier-protein] reductase OS=Frankliniella occidentalis OX=133901 GN=LOC113217410 PE=4 SV=1	LOC113217410	2	0.15307	3	1	TPSTEK(1)LR	0.0227239	46.462	1	0.0216409	47.603	1	0.0306424	40.724	3
	A0A6J1TII0	720	K	3-oxoacyl-[acyl-carrier-protein] reductase OS=Frankliniella occidentalis OX=133901 GN=LOC113217410 PE=4 SV=1	LOC113217410	2	-0.4849	3	1	FVSK(1)ALPR	0.00602214	73.248	1	0.00601915	73.26	1	0.0170091	52.482	3
	A0A6J1TII0	347	K	3-oxoacyl-[acyl-carrier-protein] reductase OS=Frankliniella occidentalis OX=133901 GN=LOC113217410 PE=4 SV=1	LOC113217410	2	0.054501	3	1	K(1)DPLWIGSIK	0.0136364	52.071	1	0.0044553	66.023	1	0.0143868	51.286	3
	A0A6J1TII0	1370	K	3-oxoacyl-[acyl-carrier-protein] reductase OS=Frankliniella occidentalis OX=133901 GN=LOC113217410 PE=4 SV=1	LOC113217410	2	0.31255	3	1	K(1)EPPTGDR	0.00808999	74.376	1	0.0206344	54.982	1	0.00655559	80.438	3
	A0A6J1TII0	2089	K	3-oxoacyl-[acyl-carrier-protein] reductase OS=Frankliniella occidentalis OX=133901 GN=LOC113217410 PE=4 SV=1	LOC113217410	2	1.0467	3	1	SLTFAK(1)LQEIAK	6.02112e-16	147.33	1	1.54497e-07	101.72	1	0.000157428	80.69	3
	A0A6J1TF35	109	K	trimeric intracellular cation channel type 1B.1 OS=Frankliniella occidentalis OX=133901 GN=LOC113214340 PE=3 SV=1	LOC113214340	2	1.0058	3	1	AAK(1)FLPVK	0.00484645	78.77	1	0.00901799	64.265	1	0.00555384	75.109	3
	A0A6J1TF35	121	K	trimeric intracellular cation channel type 1B.1 OS=Frankliniella occidentalis OX=133901 GN=LOC113214340 PE=3 SV=1	LOC113214340	2	1.1372	8	1	IVCSGMK(1)EVYR	0.000613781	74.611	1	0.000264567	77.062	1	0.00143808	67.385	3
	A0A6J1T5U2	15	K	aquaporin AQPAn.G-like isoform X2 OS=Frankliniella occidentalis OX=133901 GN=LOC113213723 PE=3 SV=1	LOC113213723	2	0.12515	3	1	ELK(1)QQNLYR	5.65291e-07	133.23	1	0.00221967	76.221	1	7.51431e-05	109.71	3
	A0A6J1T5U2	12	K	aquaporin AQPAn.G-like isoform X2 OS=Frankliniella occidentalis OX=133901 GN=LOC113213723 PE=3 SV=1	LOC113213723	2	-0.42915	3	1	VLGHK(1)ELK	0.0118851	58.981	1	0.00770088	66.692	1	0.00423641	83.948	3
	A0A6J1SYY3	426	K	Sodium/potassium-transporting ATPase subunit alpha OS=Frankliniella occidentalis OX=133901 GN=LOC113210068 PE=3 SV=1	LOC113210068	2	0.019519	3	1	GGQQGVPVLK(1)R	0.00282529	65.278	1	0.022621	43.419	1	0.00337024	64.103	3
	A0A6J1T0Z0	758	K	Calcium-transporting ATPase OS=Frankliniella occidentalis OX=133901 GN=LOC113212421 PE=3 SV=1	LOC113212421	2	0.28367	11	1	AIYNNMK(1)QFIR	6.44947e-09	119.68	1	1.92375e-07	107.79	1	2.05458e-08	117.7	3
	A0A6J1T0Z0	30	K	Calcium-transporting ATPase OS=Frankliniella occidentalis OX=133901 GN=LOC113212421 PE=3 SV=1	LOC113212421	2	0.096271	5	1	GLSVDQVK(1)R	0.00125237	91.867	1	0.0021043	83.948	1	0.00400042	73.233	3
	A0A6J1T0Z0	511	K	Calcium-transporting ATPase OS=Frankliniella occidentalis OX=133901 GN=LOC113212421 PE=3 SV=1	LOC113212421	3	1.2869	8	1	IGNGPK(1)LFVK(1)GAPEGVLER	1.07433e-09	136.57	1	5.43538e-07	115.71	1	7.7612e-05	93.649	3
	A0A6J1T0Z0	515	K	Calcium-transporting ATPase OS=Frankliniella occidentalis OX=133901 GN=LOC113212421 PE=3 SV=1	LOC113212421	2	0.14853	13	1	LFVK(1)GAPEGVLER	0.000120551	83.204	1	0.000367013	75.589	1	9.59009e-06	91.62	3
	A0A6J1T0Z0	651	K	Calcium-transporting ATPase OS=Frankliniella occidentalis OX=133901 GN=LOC113212421 PE=3 SV=1	LOC113212421	2	0.35048	3	1	IGVFAEDEDTTGK(1)SYSGR	1.40491e-33	153.75	1	1.3434e-08	102.89	1	7.43062e-07	96.143	3
	A0A6J1T0Z0	167	K	Calcium-transporting ATPase OS=Frankliniella occidentalis OX=133901 GN=LOC113212421 PE=3 SV=1	LOC113212421	2	0.25096	6	1	IIK(1)IFSTTLR	0.000138966	88.596	1	0.000770939	78.342	1	0.00515936	60.641	3
	A0A6J1T0Z0	481	K	Calcium-transporting ATPase OS=Frankliniella occidentalis OX=133901 GN=LOC113212421 PE=3 SV=1	LOC113212421	2	-0.42052	8	1	K(1)EFTLEFSR	8.5189e-05	112.13	1	0.00144351	90.05	1	0.00257774	79.659	3
	A0A6J1T0Z0	605	K	Calcium-transporting ATPase OS=Frankliniella occidentalis OX=133901 GN=LOC113212421 PE=3 SV=1	LOC113212421	2	0.0072292	6	1	K(1)EVFDSIVR	0.00333705	75.509	1	0.00629963	66.056	1	0.011183	57.532	3
	A0A6J1T0Z0	205	K	Calcium-transporting ATPase OS=Frankliniella occidentalis OX=133901 GN=LOC113212421 PE=3 SV=1	LOC113212421	2	0.68099	5	1	K(1)NILFSGTNVAAGK	6.84036e-06	95.981	1	0.000558582	77.776	1	0.00464049	53.3	3
	A0A6J1T0Z0	459	K	Calcium-transporting ATPase OS=Frankliniella occidentalis OX=133901 GN=LOC113212421 PE=3 SV=1	LOC113212421	2	-1.9628	7	1	MNPFGVSK(1)TGLDR	3.48645e-11	114.7	1	4.38296e-05	58.268	1	0.00736846	45.992	3
	A0A6J1T0Z0	35	K	Calcium-transporting ATPase OS=Frankliniella occidentalis OX=133901 GN=LOC113212421 PE=3 SV=1	LOC113212421	2	-0.37715	3	1	NQEK(1)YGLNELPAEEGK	6.05461e-34	168.64	1	4.36673e-16	128.59	1	5.31871e-20	133.86	3
	A0A6J1T0Z0	478	K	Calcium-transporting ATPase OS=Frankliniella occidentalis OX=133901 GN=LOC113212421 PE=3 SV=1	LOC113212421	2	-0.4056	5	1	QDLESK(1)WK	0.00423641	83.948	1	0.00135327	107.57	1	0.00602591	73.233	3
	A0A6J1T0Z0	246	K	Calcium-transporting ATPase OS=Frankliniella occidentalis OX=133901 GN=LOC113212421 PE=3 SV=1	LOC113212421	2	-0.27672	5	1	TEMSETEEIK(1)TPLQQK	1.20721e-20	138.19	1	1.20721e-20	138.19	1	0.00948664	41.695	3
	A0A6J1T0Z0	534	K	Calcium-transporting ATPase OS=Frankliniella occidentalis OX=133901 GN=LOC113212421 PE=3 SV=1	LOC113212421	2	0.003818	6	1	VGTQK(1)VPLTSSLK	2.37159e-27	162.48	1	9.54087e-11	110.04	1	1.72614e-06	96.866	3
	A0A6J1T0Z0	667	K	Calcium-transporting ATPase OS=Frankliniella occidentalis OX=133901 GN=LOC113212421 PE=3 SV=1	LOC113212421	2	-0.15153	6	1	EFDDLPLAEQK(1)AVCAR	3.20521e-15	125.5	1	9.57327e-20	129.38	1	9.19783e-09	107.5	3
	I6NC81	32	K	ATP synthase subunit a OS=Frankliniella occidentalis OX=133901 PE=3 SV=1	--	2	-0.44631	6	1	SK(1)MLFMMLLK	0.00221403	58.699	1	9.60298e-05	86.014	1	0.000159693	83.499	3
