# Supplementary material for: Comprehensive analysis of lysine lactylation in Frankliniella occidentalis
Source: Front Genet. 2022 Nov 1;13:1014225. doi: 10.3389/fgene.2022.1014225 (PMC9663987; doi:10.3389/fgene.2022.1014225)
Supplement: Supplementary file 5 [file Table4.XLSX]

## Sheet: motif-x
	Motif Logo				Motif	Motif Score	Foreground		Background		Fold Increase
							Matches	Size	Matches	Size
					xxxxxxxxxG_K_xxxxxxxxxx	8.03	142	1454	25533	428946	1.6
					xxxxxxxxxA_K_xxxxxxxxxx	8.65	148	1312	27508	403413	1.7

## Sheet: motif annotation
Protein accession	Position	Amino acid	Motif logo
A0A6J1T1J6	505	K	xxxxxxxxxA_K_xxxxxxxxxx
A0A6J1T1J6	4	K	xxxxxxxxxG_K_xxxxxxxxxx
A0A482JL23	191	K	xxxxxxxxxG_K_xxxxxxxxxx
A0A482JNN3	214	K	xxxxxxxxxA_K_xxxxxxxxxx
A0A482JNV8	501	K	xxxxxxxxxA_K_xxxxxxxxxx
A0A482JNV8	537	K	xxxxxxxxxA_K_xxxxxxxxxx
A0A482JNV8	216	K	xxxxxxxxxG_K_xxxxxxxxxx
A0A482JNV8	159	K	xxxxxxxxxG_K_xxxxxxxxxx
A0A482JR79	423	K	xxxxxxxxxA_K_xxxxxxxxxx
A0A482JR79	407	K	xxxxxxxxxA_K_xxxxxxxxxx
A0A482JR79	362	K	xxxxxxxxxA_K_xxxxxxxxxx
A0A6J1RQW8	1923	K	xxxxxxxxxA_K_xxxxxxxxxx
A0A6J1RQW8	1394	K	xxxxxxxxxA_K_xxxxxxxxxx
A0A6J1RQW8	1336	K	xxxxxxxxxG_K_xxxxxxxxxx
A0A6J1RQW8	1097	K	xxxxxxxxxA_K_xxxxxxxxxx
A0A6J1RQW8	1107	K	xxxxxxxxxG_K_xxxxxxxxxx
A0A6J1RQW8	1177	K	xxxxxxxxxA_K_xxxxxxxxxx
A0A6J1RQW8	883	K	xxxxxxxxxA_K_xxxxxxxxxx
A0A6J1RQW8	1358	K	xxxxxxxxxG_K_xxxxxxxxxx
A0A6J1RQW8	911	K	xxxxxxxxxA_K_xxxxxxxxxx
A0A6J1RQW8	640	K	xxxxxxxxxG_K_xxxxxxxxxx
A0A6J1RQW8	738	K	xxxxxxxxxA_K_xxxxxxxxxx
A0A6J1RQW8	944	K	xxxxxxxxxA_K_xxxxxxxxxx
A0A6J1RQW8	1731	K	xxxxxxxxxA_K_xxxxxxxxxx
A0A6J1RQW8	1266	K	xxxxxxxxxG_K_xxxxxxxxxx
A0A6J1RQW8	1281	K	xxxxxxxxxA_K_xxxxxxxxxx
A0A6J1RSS1	5125	K	xxxxxxxxxA_K_xxxxxxxxxx
A0A6J1RSS1	2939	K	xxxxxxxxxA_K_xxxxxxxxxx
A0A6J1RSS1	6940	K	xxxxxxxxxG_K_xxxxxxxxxx
A0A6J1RSE4	209	K	xxxxxxxxxG_K_xxxxxxxxxx
A0A6J1RSE4	256	K	xxxxxxxxxA_K_xxxxxxxxxx
A0A6J1RS19	80	K	xxxxxxxxxG_K_xxxxxxxxxx
A0A6J1RSM6	252	K	xxxxxxxxxG_K_xxxxxxxxxx
A0A6J1RST5	841	K	xxxxxxxxxA_K_xxxxxxxxxx
A0A6J1RZT6	1417	K	xxxxxxxxxA_K_xxxxxxxxxx
A0A6J1RVA6	13	K	xxxxxxxxxA_K_xxxxxxxxxx
A0A6J1RTE7	159	K	xxxxxxxxxA_K_xxxxxxxxxx
A0A6J1RTZ4	137	K	xxxxxxxxxA_K_xxxxxxxxxx
A0A6J1RTZ4	142	K	xxxxxxxxxA_K_xxxxxxxxxx
A0A6J1RU67	1055	K	xxxxxxxxxG_K_xxxxxxxxxx
A0A6J1RUH2	1877	K	xxxxxxxxxA_K_xxxxxxxxxx
A0A6J1RUH2	1174	K	xxxxxxxxxA_K_xxxxxxxxxx
A0A6J1S1G8	255	K	xxxxxxxxxG_K_xxxxxxxxxx
A0A6J1SKX3	58	K	xxxxxxxxxG_K_xxxxxxxxxx
A0A6J1RUU1	120	K	xxxxxxxxxA_K_xxxxxxxxxx
A0A6J1RUY0	90	K	xxxxxxxxxG_K_xxxxxxxxxx
A0A6J1RV56	22	K	xxxxxxxxxA_K_xxxxxxxxxx
A0A6J1RV84	69	K	xxxxxxxxxA_K_xxxxxxxxxx
A0A6J1RV84	66	K	xxxxxxxxxA_K_xxxxxxxxxx
A0A6J1RV84	82	K	xxxxxxxxxG_K_xxxxxxxxxx
A0A6J1RV84	447	K	xxxxxxxxxA_K_xxxxxxxxxx
A0A6J1RV84	201	K	xxxxxxxxxG_K_xxxxxxxxxx
A0A6J1RVA6	161	K	xxxxxxxxxA_K_xxxxxxxxxx
A0A6J1RVT2	343	K	xxxxxxxxxA_K_xxxxxxxxxx
A0A6J1RWG4	76	K	xxxxxxxxxA_K_xxxxxxxxxx
A0A6J1RWK0	60	K	xxxxxxxxxG_K_xxxxxxxxxx
A0A6J1RWR2	340	K	xxxxxxxxxG_K_xxxxxxxxxx
A0A6J1RWR2	485	K	xxxxxxxxxA_K_xxxxxxxxxx
A0A6J1RXL7	178	K	xxxxxxxxxG_K_xxxxxxxxxx
A0A6J1RXL7	54	K	xxxxxxxxxA_K_xxxxxxxxxx
A0A6J1RXX4	862	K	xxxxxxxxxA_K_xxxxxxxxxx
A0A6J1RXX4	502	K	xxxxxxxxxA_K_xxxxxxxxxx
A0A6J1RY76	130	K	xxxxxxxxxA_K_xxxxxxxxxx
A0A6J1RYF2	501	K	xxxxxxxxxA_K_xxxxxxxxxx
A0A6J1RYF2	495	K	xxxxxxxxxA_K_xxxxxxxxxx
A0A6J1RYQ3	113	K	xxxxxxxxxG_K_xxxxxxxxxx
A0A6J1RYY9	137	K	xxxxxxxxxG_K_xxxxxxxxxx
A0A6J1RYY9	173	K	xxxxxxxxxG_K_xxxxxxxxxx
A0A6J1S0L0	132	K	xxxxxxxxxA_K_xxxxxxxxxx
A0A6J1S1U7	44	K	xxxxxxxxxG_K_xxxxxxxxxx
A0A6J1S1U7	47	K	xxxxxxxxxG_K_xxxxxxxxxx
A0A6J1S1Y0	27	K	xxxxxxxxxG_K_xxxxxxxxxx
A0A6J1S296	37	K	xxxxxxxxxA_K_xxxxxxxxxx
A0A6J1S2I1	1183	K	xxxxxxxxxA_K_xxxxxxxxxx
A0A6J1S3F5	237	K	xxxxxxxxxA_K_xxxxxxxxxx
A0A6J1S3K9	395	K	xxxxxxxxxG_K_xxxxxxxxxx
A0A6J1S3R3	197	K	xxxxxxxxxA_K_xxxxxxxxxx
A0A6J1S3R3	39	K	xxxxxxxxxA_K_xxxxxxxxxx
A0A6J1S3R3	74	K	xxxxxxxxxA_K_xxxxxxxxxx
A0A6J1S3U0	121	K	xxxxxxxxxG_K_xxxxxxxxxx
A0A6J1S4T8	8	K	xxxxxxxxxA_K_xxxxxxxxxx
A0A6J1S4T8	173	K	xxxxxxxxxA_K_xxxxxxxxxx
A0A6J1S5C5	263	K	xxxxxxxxxA_K_xxxxxxxxxx
A0A6J1S5C5	148	K	xxxxxxxxxG_K_xxxxxxxxxx
A0A6J1S5F6	318	K	xxxxxxxxxG_K_xxxxxxxxxx
A0A6J1S5R2	291	K	xxxxxxxxxA_K_xxxxxxxxxx
A0A6J1S5R2	86	K	xxxxxxxxxA_K_xxxxxxxxxx
A0A6J1S5W8	111	K	xxxxxxxxxG_K_xxxxxxxxxx
A0A6J1S646	27	K	xxxxxxxxxA_K_xxxxxxxxxx
A0A6J1SBT5	246	K	xxxxxxxxxG_K_xxxxxxxxxx
A0A6J1S7C4	24	K	xxxxxxxxxG_K_xxxxxxxxxx
A0A6J1S7C4	128	K	xxxxxxxxxA_K_xxxxxxxxxx
A0A6J1S7G2	216	K	xxxxxxxxxA_K_xxxxxxxxxx
A0A6J1S7G2	227	K	xxxxxxxxxG_K_xxxxxxxxxx
A0A6J1S7G2	425	K	xxxxxxxxxG_K_xxxxxxxxxx
A0A6J1S7V1	33	K	xxxxxxxxxG_K_xxxxxxxxxx
A0A6J1S7V7	140	K	xxxxxxxxxG_K_xxxxxxxxxx
A0A6J1S810	401	K	xxxxxxxxxG_K_xxxxxxxxxx
A0A6J1S8P1	8	K	xxxxxxxxxA_K_xxxxxxxxxx
A0A6J1S901	70	K	xxxxxxxxxG_K_xxxxxxxxxx
A0A6J1S9Q5	516	K	xxxxxxxxxG_K_xxxxxxxxxx
A0A6J1S9Q5	274	K	xxxxxxxxxG_K_xxxxxxxxxx
A0A6J1S9Q5	259	K	xxxxxxxxxG_K_xxxxxxxxxx
A0A6J1S9U4	198	K	xxxxxxxxxA_K_xxxxxxxxxx
A0A6J1SA13	19	K	xxxxxxxxxG_K_xxxxxxxxxx
A0A6J1SAS9	32	K	xxxxxxxxxA_K_xxxxxxxxxx
A0A6J1SAS9	45	K	xxxxxxxxxA_K_xxxxxxxxxx
A0A6J1SB96	182	K	xxxxxxxxxA_K_xxxxxxxxxx
A0A6J1SBL9	176	K	xxxxxxxxxG_K_xxxxxxxxxx
A0A6J1SBL9	71	K	xxxxxxxxxG_K_xxxxxxxxxx
A0A6J1SBL9	47	K	xxxxxxxxxG_K_xxxxxxxxxx
A0A6J1SCD5	277	K	xxxxxxxxxG_K_xxxxxxxxxx
A0A6J1SCP8	114	K	xxxxxxxxxA_K_xxxxxxxxxx
A0A6J1SCP8	216	K	xxxxxxxxxG_K_xxxxxxxxxx
A0A6J1SCP8	212	K	xxxxxxxxxA_K_xxxxxxxxxx
A0A6J1SCP8	248	K	xxxxxxxxxG_K_xxxxxxxxxx
A0A6J1SCP9	598	K	xxxxxxxxxA_K_xxxxxxxxxx
A0A6J1SIS0	1762	K	xxxxxxxxxA_K_xxxxxxxxxx
A0A6J1SIS0	1983	K	xxxxxxxxxA_K_xxxxxxxxxx
A0A6J1SCT2	137	K	xxxxxxxxxG_K_xxxxxxxxxx
A0A6J1SI42	340	K	xxxxxxxxxG_K_xxxxxxxxxx
A0A6J1SD22	251	K	xxxxxxxxxA_K_xxxxxxxxxx
A0A6J1SE25	358	K	xxxxxxxxxA_K_xxxxxxxxxx
A0A6J1SFS7	10	K	xxxxxxxxxA_K_xxxxxxxxxx
A0A6J1SEL8	14	K	xxxxxxxxxA_K_xxxxxxxxxx
A0A6J1SEL8	24	K	xxxxxxxxxG_K_xxxxxxxxxx
A0A6J1SEY1	119	K	xxxxxxxxxG_K_xxxxxxxxxx
A0A6J1SEY1	219	K	xxxxxxxxxA_K_xxxxxxxxxx
A0A6J1SFE8	135	K	xxxxxxxxxG_K_xxxxxxxxxx
A0A6J1SKY7	620	K	xxxxxxxxxA_K_xxxxxxxxxx
A0A6J1SKY7	644	K	xxxxxxxxxA_K_xxxxxxxxxx
A0A6J1SKY7	541	K	xxxxxxxxxG_K_xxxxxxxxxx
A0A6J1SFT5	87	K	xxxxxxxxxA_K_xxxxxxxxxx
A0A6J1SGB0	48	K	xxxxxxxxxG_K_xxxxxxxxxx
A0A6J1SGB0	11	K	xxxxxxxxxG_K_xxxxxxxxxx
A0A6J1SGJ6	96	K	xxxxxxxxxG_K_xxxxxxxxxx
A0A6J1SLW6	293	K	xxxxxxxxxA_K_xxxxxxxxxx
A0A6J1SH59	63	K	xxxxxxxxxG_K_xxxxxxxxxx
A0A6J1SHL7	529	K	xxxxxxxxxG_K_xxxxxxxxxx
A0A6J1SHT1	29	K	xxxxxxxxxG_K_xxxxxxxxxx
A0A6J1SIR5	45	K	xxxxxxxxxA_K_xxxxxxxxxx
A0A6J1SJL9	46	K	xxxxxxxxxA_K_xxxxxxxxxx
A0A6J1SJL9	186	K	xxxxxxxxxG_K_xxxxxxxxxx
A0A6J1SJX9	65	K	xxxxxxxxxG_K_xxxxxxxxxx
A0A6J1SKL0	314	K	xxxxxxxxxA_K_xxxxxxxxxx
A0A6J1SL56	175	K	xxxxxxxxxA_K_xxxxxxxxxx
A0A6J1SLR2	395	K	xxxxxxxxxA_K_xxxxxxxxxx
A0A6J1SLU7	380	K	xxxxxxxxxA_K_xxxxxxxxxx
A0A6J1SLY4	220	K	xxxxxxxxxA_K_xxxxxxxxxx
A0A6J1SMP2	227	K	xxxxxxxxxA_K_xxxxxxxxxx
A0A6J1SNJ7	401	K	xxxxxxxxxA_K_xxxxxxxxxx
A0A6J1SNJ7	163	K	xxxxxxxxxG_K_xxxxxxxxxx
A0A6J1SNJ7	96	K	xxxxxxxxxG_K_xxxxxxxxxx
A0A6J1SNJ7	370	K	xxxxxxxxxA_K_xxxxxxxxxx
A0A6J1SP72	7	K	xxxxxxxxxG_K_xxxxxxxxxx
A0A6J1SPF7	67	K	xxxxxxxxxG_K_xxxxxxxxxx
A0A6J1SPR4	333	K	xxxxxxxxxA_K_xxxxxxxxxx
A0A6J1SS56	317	K	xxxxxxxxxG_K_xxxxxxxxxx
A0A6J1SS56	147	K	xxxxxxxxxA_K_xxxxxxxxxx
A0A6J1SS56	293	K	xxxxxxxxxG_K_xxxxxxxxxx
A0A6J1SS56	42	K	xxxxxxxxxG_K_xxxxxxxxxx
A0A6J1SPZ0	31	K	xxxxxxxxxG_K_xxxxxxxxxx
A0A6J1SQZ1	12	K	xxxxxxxxxG_K_xxxxxxxxxx
A0A6J1SR61	12	K	xxxxxxxxxG_K_xxxxxxxxxx
A0A6J1SRT3	165	K	xxxxxxxxxG_K_xxxxxxxxxx
A0A6J1SRT3	75	K	xxxxxxxxxA_K_xxxxxxxxxx
A0A6J1SRT3	61	K	xxxxxxxxxG_K_xxxxxxxxxx
A0A6J1ST73	272	K	xxxxxxxxxA_K_xxxxxxxxxx
A0A6J1SS55	487	K	xxxxxxxxxA_K_xxxxxxxxxx
A0A6J1SS56	333	K	xxxxxxxxxA_K_xxxxxxxxxx
A0A6J1SSA3	486	K	xxxxxxxxxA_K_xxxxxxxxxx
A0A6J1SSA3	1860	K	xxxxxxxxxA_K_xxxxxxxxxx
A0A6J1SSA3	1620	K	xxxxxxxxxG_K_xxxxxxxxxx
A0A6J1SSA3	1625	K	xxxxxxxxxA_K_xxxxxxxxxx
A0A6J1SSA3	1116	K	xxxxxxxxxG_K_xxxxxxxxxx
A0A6J1SSA3	705	K	xxxxxxxxxG_K_xxxxxxxxxx
A0A6J1SSA3	102	K	xxxxxxxxxG_K_xxxxxxxxxx
A0A6J1SSA3	2021	K	xxxxxxxxxA_K_xxxxxxxxxx
A0A6J1SSA3	1642	K	xxxxxxxxxG_K_xxxxxxxxxx
A0A6J1SSA3	3050	K	xxxxxxxxxA_K_xxxxxxxxxx
A0A6J1SSA3	1785	K	xxxxxxxxxA_K_xxxxxxxxxx
A0A6J1SSA3	1597	K	xxxxxxxxxG_K_xxxxxxxxxx
A0A6J1SSA3	1420	K	xxxxxxxxxA_K_xxxxxxxxxx
A0A6J1SSL2	219	K	xxxxxxxxxA_K_xxxxxxxxxx
A0A6J1SST6	108	K	xxxxxxxxxA_K_xxxxxxxxxx
A0A6J1SSY8	173	K	xxxxxxxxxA_K_xxxxxxxxxx
A0A6J1STM1	182	K	xxxxxxxxxA_K_xxxxxxxxxx
A0A6J1SU74	199	K	xxxxxxxxxA_K_xxxxxxxxxx
A0A6J1SUD0	112	K	xxxxxxxxxA_K_xxxxxxxxxx
A0A6J1SUV9	21	K	xxxxxxxxxG_K_xxxxxxxxxx
A0A6J1SVA3	341	K	xxxxxxxxxG_K_xxxxxxxxxx
A0A6J1SVA3	486	K	xxxxxxxxxA_K_xxxxxxxxxx
A0A6J1SWA8	9444	K	xxxxxxxxxA_K_xxxxxxxxxx
A0A6J1SWA8	7139	K	xxxxxxxxxG_K_xxxxxxxxxx
A0A6J1SWU6	69	K	xxxxxxxxxG_K_xxxxxxxxxx
A0A6J1SWU6	132	K	xxxxxxxxxG_K_xxxxxxxxxx
A0A6J1SX61	80	K	xxxxxxxxxG_K_xxxxxxxxxx
A0A6J1SZG9	77	K	xxxxxxxxxG_K_xxxxxxxxxx
A0A6J1SZG9	40	K	xxxxxxxxxA_K_xxxxxxxxxx
A0A6J1SZR3	65	K	xxxxxxxxxA_K_xxxxxxxxxx
A0A6J1SZR3	306	K	xxxxxxxxxG_K_xxxxxxxxxx
A0A6J1SZV4	212	K	xxxxxxxxxA_K_xxxxxxxxxx
A0A6J1T076	171	K	xxxxxxxxxG_K_xxxxxxxxxx
A0A6J1T0A3	627	K	xxxxxxxxxA_K_xxxxxxxxxx
A0A6J1T0E4	759	K	xxxxxxxxxG_K_xxxxxxxxxx
A0A6J1T0L0	166	K	xxxxxxxxxA_K_xxxxxxxxxx
A0A6J1T0R6	100	K	xxxxxxxxxA_K_xxxxxxxxxx
A0A6J1T0Z0	651	K	xxxxxxxxxG_K_xxxxxxxxxx
A0A6J1T4E6	217	K	xxxxxxxxxA_K_xxxxxxxxxx
A0A6J1T1W7	336	K	xxxxxxxxxG_K_xxxxxxxxxx
A0A6J1T2W2	113	K	xxxxxxxxxG_K_xxxxxxxxxx
A0A6J1T3F4	174	K	xxxxxxxxxG_K_xxxxxxxxxx
A0A6J1T3J5	215	K	xxxxxxxxxA_K_xxxxxxxxxx
A0A6J1T3J5	295	K	xxxxxxxxxA_K_xxxxxxxxxx
A0A6J1T3X7	535	K	xxxxxxxxxG_K_xxxxxxxxxx
A0A6J1T3X7	596	K	xxxxxxxxxG_K_xxxxxxxxxx
A0A6J1T3X7	241	K	xxxxxxxxxG_K_xxxxxxxxxx
A0A6J1T3Y4	423	K	xxxxxxxxxA_K_xxxxxxxxxx
A0A6J1T482	66	K	xxxxxxxxxA_K_xxxxxxxxxx
A0A6J1T4C6	140	K	xxxxxxxxxG_K_xxxxxxxxxx
A0A6J1T4C6	247	K	xxxxxxxxxA_K_xxxxxxxxxx
A0A6J1T4C6	68	K	xxxxxxxxxG_K_xxxxxxxxxx
A0A6J1T4J1	50	K	xxxxxxxxxA_K_xxxxxxxxxx
A0A6J1T4J1	319	K	xxxxxxxxxG_K_xxxxxxxxxx
A0A6J1T4J1	424	K	xxxxxxxxxG_K_xxxxxxxxxx
A0A6J1T4J1	259	K	xxxxxxxxxA_K_xxxxxxxxxx
A0A6J1T4J1	406	K	xxxxxxxxxG_K_xxxxxxxxxx
A0A6J1T4L8	16	K	xxxxxxxxxG_K_xxxxxxxxxx
A0A6J1T4X9	102	K	xxxxxxxxxG_K_xxxxxxxxxx
A0A6J1T4Y8	308	K	xxxxxxxxxA_K_xxxxxxxxxx
A0A6J1T4Y8	174	K	xxxxxxxxxA_K_xxxxxxxxxx
A0A6J1T4Y8	33	K	xxxxxxxxxG_K_xxxxxxxxxx
A0A6J1T5H8	240	K	xxxxxxxxxA_K_xxxxxxxxxx
A0A6J1T628	23	K	xxxxxxxxxG_K_xxxxxxxxxx
A0A6J1T736	165	K	xxxxxxxxxA_K_xxxxxxxxxx
A0A6J1T766	155	K	xxxxxxxxxA_K_xxxxxxxxxx
A0A6J1T7S5	1214	K	xxxxxxxxxA_K_xxxxxxxxxx
A0A6J1T8J3	172	K	xxxxxxxxxA_K_xxxxxxxxxx
A0A6J1T8T5	180	K	xxxxxxxxxG_K_xxxxxxxxxx
A0A6J1T8T5	333	K	xxxxxxxxxA_K_xxxxxxxxxx
A0A6J1TGR2	867	K	xxxxxxxxxG_K_xxxxxxxxxx
A0A6J1T9M7	70	K	xxxxxxxxxA_K_xxxxxxxxxx
A0A6J1TA55	103	K	xxxxxxxxxG_K_xxxxxxxxxx
A0A6J1TCL7	385	K	xxxxxxxxxG_K_xxxxxxxxxx
A0A6J1TCU3	486	K	xxxxxxxxxA_K_xxxxxxxxxx
A0A6J1TCU3	341	K	xxxxxxxxxG_K_xxxxxxxxxx
A0A6J1TCU3	300	K	xxxxxxxxxG_K_xxxxxxxxxx
A0A6J1TDB1	152	K	xxxxxxxxxG_K_xxxxxxxxxx
A0A6J1TL15	4496	K	xxxxxxxxxA_K_xxxxxxxxxx
A0A6J1TES4	184	K	xxxxxxxxxG_K_xxxxxxxxxx
A0A6J1TF35	109	K	xxxxxxxxxA_K_xxxxxxxxxx
A0A6J1TKF7	264	K	xxxxxxxxxG_K_xxxxxxxxxx
A0A6J1TFD3	84	K	xxxxxxxxxG_K_xxxxxxxxxx
A0A6J1TG23	174	K	xxxxxxxxxG_K_xxxxxxxxxx
A0A6J1TG39	252	K	xxxxxxxxxG_K_xxxxxxxxxx
A0A6J1TG39	43	K	xxxxxxxxxG_K_xxxxxxxxxx
A0A6J1TG83	440	K	xxxxxxxxxA_K_xxxxxxxxxx
A0A6J1TGF8	340	K	xxxxxxxxxA_K_xxxxxxxxxx
A0A6J1THU1	106	K	xxxxxxxxxA_K_xxxxxxxxxx
A0A6J1THW9	423	K	xxxxxxxxxA_K_xxxxxxxxxx
A0A6J1TNL2	134	K	xxxxxxxxxG_K_xxxxxxxxxx
A0A6J1TID0	334	K	xxxxxxxxxG_K_xxxxxxxxxx
A0A6J1TID0	495	K	xxxxxxxxxG_K_xxxxxxxxxx
A0A6J1TIH6	115	K	xxxxxxxxxA_K_xxxxxxxxxx
A0A6J1TII0	2089	K	xxxxxxxxxA_K_xxxxxxxxxx
A0A6J1TRV2	105	K	xxxxxxxxxA_K_xxxxxxxxxx
A0A6J1TJA7	333	K	xxxxxxxxxG_K_xxxxxxxxxx
A0A6J1TKB2	301	K	xxxxxxxxxG_K_xxxxxxxxxx
A0A6J1TKD1	53	K	xxxxxxxxxG_K_xxxxxxxxxx
A0A6J1TKE5	71	K	xxxxxxxxxG_K_xxxxxxxxxx
A0A6J1TNT5	28	K	xxxxxxxxxA_K_xxxxxxxxxx
A0A6J1TKV3	8	K	xxxxxxxxxG_K_xxxxxxxxxx
A0A6J1TKV3	152	K	xxxxxxxxxG_K_xxxxxxxxxx
A0A6J1TL34	390	K	xxxxxxxxxG_K_xxxxxxxxxx
A0A6J1TL34	201	K	xxxxxxxxxG_K_xxxxxxxxxx
A0A6J1TLR5	224	K	xxxxxxxxxA_K_xxxxxxxxxx
A0A6J1TV44	279	K	xxxxxxxxxA_K_xxxxxxxxxx
A0A6J1TMK1	353	K	xxxxxxxxxA_K_xxxxxxxxxx
A0A6J1TMQ6	222	K	xxxxxxxxxA_K_xxxxxxxxxx
A0A6J1TMQ6	247	K	xxxxxxxxxG_K_xxxxxxxxxx
A0A6J1TNQ0	60	K	xxxxxxxxxG_K_xxxxxxxxxx
A0A6J1TNW4	198	K	xxxxxxxxxG_K_xxxxxxxxxx
A0A6J1TNW4	195	K	xxxxxxxxxA_K_xxxxxxxxxx
A0A6J1TQ85	296	K	xxxxxxxxxG_K_xxxxxxxxxx
A0A6J1TRV4	275	K	xxxxxxxxxG_K_xxxxxxxxxx
A0A6J1TS31	40	K	xxxxxxxxxA_K_xxxxxxxxxx
A0A6J1TVJ7	25	K	xxxxxxxxxG_K_xxxxxxxxxx
L7VXD3	67	K	xxxxxxxxxG_K_xxxxxxxxxx
I6ZGD4	191	K	xxxxxxxxxG_K_xxxxxxxxxx
M4XYZ9	164	K	xxxxxxxxxG_K_xxxxxxxxxx
