# Supplementary material for: Comprehensive analysis of lysine lactylation in Frankliniella occidentalis
Source: Front Genet. 2022 Nov 1;13:1014225. doi: 10.3389/fgene.2022.1014225 (PMC9663987; doi:10.3389/fgene.2022.1014225)
Supplement: Supplementary file 6 [file Table1.XLSX]

## Sheet: Summary
Header line description of table 1			Table 1. MS/MS spectrum database search analysis summary (Localization probability > 0.75)
Total spectrum	Number of spectrum produced by mass spectrometer
Matched spectrum	Number of spectrum matched with alignment protein		Total spectrums	Matched spectrums	Peptides	Modified peptides	Identified proteins	Identified sites
Peptides	Number of peptides which spectrum hit		35745	11258	3503	3081	469 (overlap)	1458 (overlap)
Modified peptides	Total number of modified peptides identified
Identified proteins	Number of proteins detected by spectrum search analysis
Identified sites	Number of modification sites detected by spectrum search analysis
Header line description of worksheet "Site_ident"
Protein accession	Protein accession number of database used for search
Position	Modification site localization in protein
Amino acid	The amino acid that modification site modified
Protein description	Protein functional description
Gene name	Indicates the name of the gene that code for the protein sequence
Localization probability	Probability of a certain amino acid containing this modification in this peptide
PEP	The maximal posterior error probability for peptides
Score	A simple rule to be used to judge whether a result is significant or not
Modified sequence	Identified peptide sequence marked with modification sites localization probabilities
Charge	Carried charge of peptide
Mass error [ppm]	Parts per million ratio of peptide mass error between the theory and practice
MS/MS Count	Number of spectrum matched with peptide
Header line description of worksheet "Peptide_ident"
ID	Identified peptide index number
Sequence	Identified peptide amino acid sequence
Length	Identified peptide amino acid length
Modifications	identified peptide with modification markers
Modified sequence	Identified peptide sequence marked with modification sites localization probabilities
Protein accession	Protein accession number of database used for search
Protein description	Protein functional description
Charge	Carried charge of peptide
m/z	Mass-to-charge ratio of peptide
Mass error [ppm]	Parts per million ratio of peptide mass error between the theory and practice
PEP	The maximal posterior error probability for peptides
Score	A simple rule to be used to judge whether a result is significant or not
MS/MS	Count Number of spectrum matched with peptide

## Sheet: Site_ident
Protein accession	Position	Amino acid	Protein description	Gene name	Charge	Mass error [ppm]	MS/MS Count	Localization prob 1	Modified sequence	PEP 1	Score 1	Localization prob 2	PEP 2	Score 2	Localization prob 3	PEP 3	Score 3	Number of repeat
I6NC77	21	K	Cytochrome b OS=Frankliniella occidentalis OX=133901 PE=3 SV=1	--	2	-0.031149	6	1	ILSSSLIK(1)LPSPK	2.2748e-19	142.38	1	2.5119e-14	122.64	1	0.000251419	77.776	3
I6NC77	5	K	Cytochrome b OS=Frankliniella occidentalis OX=133901 PE=3 SV=1	--	2	-1.4018	1	1	K(1)IYLNPIMK	0.00758266	63.816							1
I6NC76	57	K	Cytochrome c oxidase subunit 3 OS=Frankliniella occidentalis OX=133901 PE=3 SV=1	--	2	0.046375	1	1	HTK(1)EVLK	0.00777572	82.452							1
I6NC86	499	K	Cytochrome c oxidase subunit 1 OS=Frankliniella occidentalis OX=133901 PE=3 SV=1	--	2	-0.40164	5	1	NNWSIEWNK(1)SAPTK	2.05079e-17	133.47	1	7.30592e-15	125.97	1	4.45331e-11	115.91	3
I6NC86	504	K	Cytochrome c oxidase subunit 1 OS=Frankliniella occidentalis OX=133901 PE=3 SV=1	--	3	-0.031594	6	1	SAPTK(1)EHCFEENPK	0.00129421	55.66	1	6.46559e-06	92.939	1	0.00032861	74.789	3
A0A0D3M0G8	51	K	NADH:ubiquinone reductase (H(+)-translocating) OS=Frankliniella occidentalis OX=133901 GN=ND2 PE=4 SV=1	ND2	2	0.49479	1		K(1)VYESEK						1	0.027249	60.436	1
A0A6J1SEA5	319	K	protein odr-4 homolog OS=Frankliniella occidentalis OX=133901 GN=LOC113205513 PE=3 SV=1	LOC113205513	2	1.0386	5	1	AVK(1)QDFIR	0.00441259	82.452	1	0.0110952	60.436	1	0.0110952	60.436	3
A0A6J1SSU2	359	K	heat shock 70 kDa protein cognate 5 OS=Frankliniella occidentalis OX=133901 GN=LOC113210248 PE=3 SV=1	LOC113210248	2	0.34256	1		FETLVDGLIK(1)K			1	0.0130286	50.149				1
A0A6J1SSU2	367	K	heat shock 70 kDa protein cognate 5 OS=Frankliniella occidentalis OX=133901 GN=LOC113210248 PE=3 SV=1	LOC113210248	2	-1.7043	2	1	K(1)ALQDGEVAK	0.00747606	60.255				1	0.0176766	47.844	2
A0A6J1SSU2	291	K	heat shock 70 kDa protein cognate 5 OS=Frankliniella occidentalis OX=133901 GN=LOC113210248 PE=3 SV=1	LOC113210248	2	0.16277	3	1	K(1)EQGLDITK	0.00144351	90.05	1	0.00252888	80.102	1	0.00527901	68.847	3
A0A6J1SSU2	599	K	heat shock 70 kDa protein cognate 5 OS=Frankliniella occidentalis OX=133901 GN=LOC113210248 PE=3 SV=1	LOC113210248	2	-0.44038	2	1	MDEFK(1)DQLPSDECDK	0.000139756	83.54	1	0.000314831	77.746				2
A0A6J1SSU2	572	K	heat shock 70 kDa protein cognate 5 OS=Frankliniella occidentalis OX=133901 GN=LOC113210248 PE=3 SV=1	LOC113210248	2	-0.025469	3	1	NAEQYAAQDK(1)VK	9.27841e-06	91.62	1	9.68089e-08	104.24	1	0.002611	60.157	3
A0A6J1SSU2	466	K	heat shock 70 kDa protein cognate 5 OS=Frankliniella occidentalis OX=133901 GN=LOC113210248 PE=3 SV=1	LOC113210248	2	0.60538	3	1	NTTIPTK(1)K	0.0298565	48.091	1	0.0320368	46.462	1	0.0320368	46.462	3
A0A6J1SSU2	205	K	heat shock 70 kDa protein cognate 5 OS=Frankliniella occidentalis OX=133901 GN=LOC113210248 PE=3 SV=1	LOC113210248	2	-0.0028247	2		QATK(1)DAGQIAGLNVLR			1	5.19076e-05	86.497	1	0.00202996	57.288	2
A0A6J1T1J6	478	K	Catalase OS=Frankliniella occidentalis OX=133901 GN=LOC113210689 PE=3 SV=1	LOC113210689	2	-0.86196	1		AVK(1)NFCQVNPDFGR						1	1.41616e-10	109.83	1
A0A6J1T1J6	235	K	Catalase OS=Frankliniella occidentalis OX=133901 GN=LOC113210689 PE=3 SV=1	LOC113210689	2	0.88065	3		FHMK(1)TAQGIK			1	0.00209106	70.808	1	0.00589773	57.785	2
A0A6J1T1J6	241	K	Catalase OS=Frankliniella occidentalis OX=133901 GN=LOC113210689 PE=3 SV=1	LOC113210689	2	0.1598	5	1	TAQGIK(1)NLPVDK	5.40417e-20	159.5	1	3.26393e-10	117.93	1	5.90191e-07	97.69	3
A0A6J1T1J6	505	K	Catalase OS=Frankliniella occidentalis OX=133901 GN=LOC113210689 PE=3 SV=1	LOC113210689	2	0.087493	10	1	HGSHISAK(1)I	0.000199903	106.6	1	0.000321376	104.06	1	0.00259816	79.474	3
A0A6J1T1J6	104	K	Catalase OS=Frankliniella occidentalis OX=133901 GN=LOC113210689 PE=3 SV=1	LOC113210689	2	0.080039	4	1	K(1)TPIAIR	0.0222438	64.757	1	0.0185383	68.915	1	0.030904	57.281	3
A0A6J1T1J6	224	K	Catalase OS=Frankliniella occidentalis OX=133901 GN=LOC113210689 PE=3 SV=1	LOC113210689	2	-0.46666	4	1	LVNDK(1)NEVVYCK	1.28149e-07	102.87	1	0.00238158	61.11	1	8.79036e-06	91.961	3
A0A6J1T1J6	291	K	Catalase OS=Frankliniella occidentalis OX=133901 GN=LOC113210689 PE=3 SV=1	LOC113210689	2	0.11543	4	1	NK(1)FNPFDVTK	8.19443e-06	105.46	1	0.0040512	63.624	1	4.50944e-06	107.06	3
A0A6J1T1J6	247	K	Catalase OS=Frankliniella occidentalis OX=133901 GN=LOC113210689 PE=3 SV=1	LOC113210689	3	-0.54946	4	1	NLPVDK(1)AEQISAQDPDYSIR	7.3677e-19	129.02	1	9.56714e-05	67.227	1	0.00052293	54.668	3
A0A6J1T1J6	4	K	Catalase OS=Frankliniella occidentalis OX=133901 GN=LOC113210689 PE=3 SV=1	LOC113210689	2	-0.30929	3	1	SGK(1)SDPAADQLVNYK	0.000448657	70.837	1	0.000388043	72.315	1	0.000610419	66.893	3
A0A482JL23	89	K	Peptidyl-prolyl cis-trans isomerase OS=Frankliniella occidentalis OX=133901 GN=LOC113205128 PE=2 SV=1	LOC113205128	3	-0.19814	5	1	ALCTGEQGFGYK(1)GSIFHR	1.06378e-33	151.04	1	6.34654e-27	143.28	1	3.42956e-27	146.3	3
A0A482JL23	180	K	Peptidyl-prolyl cis-trans isomerase OS=Frankliniella occidentalis OX=133901 GN=LOC113205128 PE=2 SV=1	LOC113205128	3	0.070595	2		HVVFGSVIEGMDVVK(1)K			1	0.000515842	67.136				1
A0A482JL23	181	K	Peptidyl-prolyl cis-trans isomerase OS=Frankliniella occidentalis OX=133901 GN=LOC113205128 PE=2 SV=1	LOC113205128	3	0.3847	7	1	K(1)LESFGSHDGK	2.05283e-05	86.772	1	7.86837e-06	96.745	1	1.05846e-05	88.83	3
A0A482JL23	122	K	Peptidyl-prolyl cis-trans isomerase OS=Frankliniella occidentalis OX=133901 GN=LOC113205128 PE=2 SV=1	LOC113205128	2	0.071967	7	1	K(1)FADENFQLK	6.59728e-10	138.22	1	1.48835e-06	112.13	1	0.000962021	79.659	3
A0A482JL23	191	K	Peptidyl-prolyl cis-trans isomerase OS=Frankliniella occidentalis OX=133901 GN=LOC113205128 PE=2 SV=1	LOC113205128	3	1.9814	7	1	LESFGSHDGK(1)TSK	6.51267e-05	83.087	1	0.000157158	76.728	1	0.00107161	56.514	3
A0A482JL23	195	K	Peptidyl-prolyl cis-trans isomerase OS=Frankliniella occidentalis OX=133901 GN=LOC113205128 PE=2 SV=1	LOC113205128	2	-0.74575	1	1	K(1)VVVADCGQLS	0.0112497	51.979							1
A0A482JL23	71	K	Peptidyl-prolyl cis-trans isomerase OS=Frankliniella occidentalis OX=133901 GN=LOC113205128 PE=2 SV=1	LOC113205128	2	-0.097699	5	1	SDVVPK(1)TAENFR	0.000206501	78.324	1	0.00238158	61.11	1	0.00570038	52.576	3
A0A482JL23	116	K	Peptidyl-prolyl cis-trans isomerase OS=Frankliniella occidentalis OX=133901 GN=LOC113205128 PE=2 SV=1	LOC113205128	3	-0.19523	1		VIPNFMCQGGDFTNHNGTGGK(1)SIYGR			1	1.64076e-09	81.477				1
A0A482JNN3	214	K	Endocuticle structural glycoprotein CP-GN OS=Frankliniella occidentalis OX=133901 PE=2 SV=1	--	2	0.32828	3	1	DIQAK(1)DGPVAAK	3.84301e-06	95.417	1	1.44314e-05	88.021	1	5.65524e-05	85.554	3
A0A482JNN3	51	K	Endocuticle structural glycoprotein CP-GN OS=Frankliniella occidentalis OX=133901 PE=2 SV=1	--	2	-0.96042	3	1	SSVVSQSVPVVSK(1)TIVK	5.4223e-08	100.04	1	0.00174526	57.525	1	0.00287202	51.495	3
A0A482JNV8	425	K	ATP synthase subunit alpha OS=Frankliniella occidentalis OX=133901 GN=LOC113206634 PE=2 SV=1	LOC113206634	2	-0.34286	11	1	AMK(1)QVAGSMK	1.49623e-05	102.53	1	0.000603345	79.201	1	0.000666564	77.288	3
A0A482JNV8	432	K	ATP synthase subunit alpha OS=Frankliniella occidentalis OX=133901 GN=LOC113206634 PE=2 SV=1	LOC113206634	2	-0.67652	2	1	QVAGSMK(1)LELAQYR	6.23013e-06	94.717	1	0.00395027	49.988				2
A0A482JNV8	303	K	ATP synthase subunit alpha OS=Frankliniella occidentalis OX=133901 GN=LOC113206634 PE=2 SV=1	LOC113206634	2	2.8102	2	1	DNGK(1)HALIIYDDLSK	3.46552e-11	114.01	1	3.65197e-11	116.06				2
A0A482JNV8	314	K	ATP synthase subunit alpha OS=Frankliniella occidentalis OX=133901 GN=LOC113206634 PE=2 SV=1	LOC113206634	3	0.050325	1		HALIIYDDLSK(1)QAVAYR			1	0.000642288	64.52				1
A0A482JNV8	192	K	ATP synthase subunit alpha OS=Frankliniella occidentalis OX=133901 GN=LOC113206634 PE=2 SV=1	LOC113206634	3	0.70384	7	1	ESVRDPMQTGIK(1)AVDSLVPIGR	1.53397e-30	145.77	1	2.93607e-19	125.04	1	5.17754e-06	72.568	3
A0A482JNV8	238	K	ATP synthase subunit alpha OS=Frankliniella occidentalis OX=133901 GN=LOC113206634 PE=2 SV=1	LOC113206634	2	-0.060566	5	1	FNDGADENK(1)K	1.1641e-07	121.9	1	1.83924e-06	110.39	1	1.17648e-11	143.5	3
A0A482JNV8	496	K	ATP synthase subunit alpha OS=Frankliniella occidentalis OX=133901 GN=LOC113206634 PE=2 SV=1	LOC113206634	2	-0.50276	6	1	GHLDK(1)LDPAK	4.50944e-06	107.06	1	0.00227268	63.624	1	4.62763e-05	96.229	3
A0A482JNV8	501	K	ATP synthase subunit alpha OS=Frankliniella occidentalis OX=133901 GN=LOC113206634 PE=2 SV=1	LOC113206634	2	-0.29921	12	1	LDPAK(1)ITDFEK	1.6968e-25	143.46	1	2.8941e-08	103.13	1	1.3483e-15	126.07	3
A0A482JNV8	537	K	ATP synthase subunit alpha OS=Frankliniella occidentalis OX=133901 GN=LOC113206634 PE=2 SV=1	LOC113206634	2	0.3692	8	1	ITDETDAK(1)LK	9.55093e-07	112.83	1	1.43871e-11	143.97	1	3.18081e-06	108.35	3
A0A482JNV8	124	K	ATP synthase subunit alpha OS=Frankliniella occidentalis OX=133901 GN=LOC113206634 PE=2 SV=1	LOC113206634	2	0.071232	5	1	LIK(1)EGDIVK	0.00162265	82.287	1	0.00162265	82.287	1	0.00162265	82.287	3
A0A482JNV8	216	K	ATP synthase subunit alpha OS=Frankliniella occidentalis OX=133901 GN=LOC113206634 PE=2 SV=1	LOC113206634	2	0.94609	3	1	QTGK(1)TALAIDTIINQQR	2.92988e-20	133.52	1	2.28097e-33	156.67	1	0.000217731	78.078	3
A0A482JNV8	259	K	ATP synthase subunit alpha OS=Frankliniella occidentalis OX=133901 GN=LOC113206634 PE=2 SV=1	LOC113206634	2	-0.1067	6	1	STVAQIVK(1)R	0.000436547	101.65	1	0.000666858	97.431	1	0.000541873	99.442	3
A0A482JNV8	173	K	ATP synthase subunit alpha OS=Frankliniella occidentalis OX=133901 GN=LOC113206634 PE=2 SV=1	LOC113206634	2	-0.24109	4	1	VGTK(1)APGIIPR	1.14234e-05	94.584	1	2.18946e-06	98.754	1	0.000196712	81.625	3
A0A482JNV8	159	K	ATP synthase subunit alpha OS=Frankliniella occidentalis OX=133901 GN=LOC113206634 PE=2 SV=1	LOC113206634	2	0.7904	5	1	VVDALGDAIDGK(1)GTIK	0.000251985	75.968	1	9.19783e-09	107.5	1	1.27138e-05	90.348	3
A0A482JR79	423	K	2-phospho-D-glycerate hydro-lyase OS=Frankliniella occidentalis OX=133901 GN=LOC113211604 PE=2 SV=1	LOC113211604	2	-0.54071	5	1	IEEELGAGAK(1)YAGK	0.000549506	75.589	1	1.73085e-05	90.759	1	0.0015002	64.104	3
A0A482JR79	427	K	2-phospho-D-glycerate hydro-lyase OS=Frankliniella occidentalis OX=133901 GN=LOC113211604 PE=2 SV=1	LOC113211604	2	0.2259	1	1	YAGK(1)NFR	0.01574	64.803							1
A0A482JR79	335	K	2-phospho-D-glycerate hydro-lyase OS=Frankliniella occidentalis OX=133901 GN=LOC113211604 PE=2 SV=1	LOC113211604	2	-0.50473	6	1	IQMAVDK(1)K	0.00231374	97.431	1	0.00231374	97.431				2
A0A482JR79	336	K	2-phospho-D-glycerate hydro-lyase OS=Frankliniella occidentalis OX=133901 GN=LOC113211604 PE=2 SV=1	LOC113211604	2	0.20197	2	1	K(1)ACNCLLLK	0.00106482	93.649	1	0.00191355	85.676				2
A0A482JR79	363	K	2-phospho-D-glycerate hydro-lyase OS=Frankliniella occidentalis OX=133901 GN=LOC113211604 PE=2 SV=1	LOC113211604	2	0.32255	1		K(1)NGWGTMVSHR			1	0.00254393	64.121				1
A0A482JR79	407	K	2-phospho-D-glycerate hydro-lyase OS=Frankliniella occidentalis OX=133901 GN=LOC113211604 PE=2 SV=1	LOC113211604	2	-0.64484	3	1	LAK(1)YNQILR	0.000384354	99.442	1	0.00120384	87.639	1	0.000384354	99.442	3
A0A482JR79	103	K	2-phospho-D-glycerate hydro-lyase OS=Frankliniella occidentalis OX=133901 GN=LOC113211604 PE=2 SV=1	LOC113211604	2	-0.46671	1	1	LDGTENK(1)AK	0.0180366	44.318							1
A0A482JR79	193	K	2-phospho-D-glycerate hydro-lyase OS=Frankliniella occidentalis OX=133901 GN=LOC113211604 PE=2 SV=1	LOC113211604	3	0.33889	6		MGSEVYHHLK(1)NIIK			1	7.61258e-06	92.039	1	2.91545e-05	86.772	2
A0A482JR79	268	K	2-phospho-D-glycerate hydro-lyase OS=Frankliniella occidentalis OX=133901 GN=LOC113211604 PE=2 SV=1	LOC113211604	2	-0.35894	1		NPNSDK(1)SQWLSGEK			1	0.00146516	64.52				1
A0A482JR79	60	K	2-phospho-D-glycerate hydro-lyase OS=Frankliniella occidentalis OX=133901 GN=LOC113211604 PE=2 SV=1	LOC113211604	3	0.052184	2		SQYHGK(1)SVQK			1	3.78964e-08	125.97	1	0.0071262	47.302	2
A0A482JR79	327	K	2-phospho-D-glycerate hydro-lyase OS=Frankliniella occidentalis OX=133901 GN=LOC113211604 PE=2 SV=1	LOC113211604	2	0.3144	5	1	TNIQIVGDDLTVTNPK(1)R	6.25072e-59	191.93	1	3.05069e-26	145.69	1	2.54149e-59	197.75	3
A0A482JR79	362	K	2-phospho-D-glycerate hydro-lyase OS=Frankliniella occidentalis OX=133901 GN=LOC113211604 PE=2 SV=1	LOC113211604	3	-0.64726	5	1	VNQIGSVTESIQAHLLAK(1)K	1.00114e-21	129.11	1	1.92794e-43	167.28	1	3.89587e-06	84.653	3
A0A6J1RQW8	862	K	myosin heavy chain, muscle isoform X14 OS=Frankliniella occidentalis OX=133901 GN=LOC113201709 PE=3 SV=1	LOC113201709	2	0.075284	7	1	AAK(1)AQENFEK	1.0557e-06	112.13	0.755116	0.000155501	53.444				2
A0A6J1RQW8	869	K	myosin heavy chain, muscle isoform X14 OS=Frankliniella occidentalis OX=133901 GN=LOC113201709 PE=3 SV=1	LOC113201709	2	0.23438	6	1	AQENFEK(1)EEK	5.21785e-08	124.67				1	2.24671e-05	99.283	2
A0A6J1RQW8	353	K	myosin heavy chain, muscle isoform X14 OS=Frankliniella occidentalis OX=133901 GN=LOC113201709 PE=3 SV=1	LOC113201709	3	-1.2812	4	1	ADIYK(1)ITAAVMHMGGMK	0.000274318	69.979	1	0.00061471	58.98	1	0.000801342	55.011	3
A0A6J1RQW8	365	K	myosin heavy chain, muscle isoform X14 OS=Frankliniella occidentalis OX=133901 GN=LOC113201709 PE=3 SV=1	LOC113201709	3	-0.060301	3	1	ITAAVMHMGGMK(1)FK	0.00156449	50.088	1	0.00189998	52.576				2
A0A6J1RQW8	1923	K	myosin heavy chain, muscle isoform X14 OS=Frankliniella occidentalis OX=133901 GN=LOC113201709 PE=3 SV=1	LOC113201709	2	0.18222	5	1	ADLAEQAIAK(1)FR	1.94302e-06	96.745	1	8.8606e-13	129.34	1	3.22522e-11	122.33	3
A0A6J1RQW8	1394	K	myosin heavy chain, muscle isoform X14 OS=Frankliniella occidentalis OX=133901 GN=LOC113201709 PE=3 SV=1	LOC113201709	2	-1.8311	5	1	AEELEEAK(1)R	0.0024641	80.688	1	0.00982188	59.908	1	0.00910358	61.161	3
A0A6J1RQW8	1455	K	myosin heavy chain, muscle isoform X14 OS=Frankliniella occidentalis OX=133901 GN=LOC113201709 PE=3 SV=1	LOC113201709	2	0.021084	6	1	AIDK(1)IIGEWK	4.24692e-07	116.55	1	0.0023032	69.721	1	0.00489839	61.344	3
A0A6J1RQW8	1461	K	myosin heavy chain, muscle isoform X14 OS=Frankliniella occidentalis OX=133901 GN=LOC113201709 PE=3 SV=1	LOC113201709	2	0.23939	4	1	IIGEWK(1)LK	0.00641374	71.692	1	0.0170091	52.482	1	0.0296175	41.448	3
A0A6J1RQW8	1818	K	myosin heavy chain, muscle isoform X14 OS=Frankliniella occidentalis OX=133901 GN=LOC113201709 PE=3 SV=1	LOC113201709	2	0.085817	7	1	AIQK(1)LEQR	0.00322692	91.069	1	0.00409348	85.161	1	0.0068869	69.812	3
A0A6J1RQW8	1610	K	myosin heavy chain, muscle isoform X14 OS=Frankliniella occidentalis OX=133901 GN=LOC113201709 PE=3 SV=1	LOC113201709	2	-1.5954	2	1	ALDSMQASLEAEAK(1)GK	5.65507e-11	112.34	1	5.83937e-06	94.487				2
A0A6J1RQW8	1612	K	myosin heavy chain, muscle isoform X14 OS=Frankliniella occidentalis OX=133901 GN=LOC113201709 PE=3 SV=1	LOC113201709	2	-0.18753	2	1	GK(1)AEALR	0.00407023	99.375	1	0.0110299	73.616				2
A0A6J1RQW8	1795	K	myosin heavy chain, muscle isoform X14 OS=Frankliniella occidentalis OX=133901 GN=LOC113201709 PE=3 SV=1	LOC113201709	2	1.4059	4	1	ALETQIK(1)ELQVR	0.000112624	82.85	1	0.000165318	80.31	1	0.000136297	81.709	3
A0A6J1RQW8	1645	K	myosin heavy chain, muscle isoform X14 OS=Frankliniella occidentalis OX=133901 GN=LOC113201709 PE=3 SV=1	LOC113201709	2	0.1412	3	1	ANAEAQK(1)NIK	3.20682e-12	147.4	1	5.34068e-05	95.642	1	0.00279364	67.207	3
A0A6J1RQW8	1448	K	myosin heavy chain, muscle isoform X14 OS=Frankliniella occidentalis OX=133901 GN=LOC113201709 PE=3 SV=1	LOC113201709	2	-0.046603	7	1	ATAIANAAEK(1)K	6.8284e-07	106.67	1	2.86022e-06	99.5	1	2.6102e-05	91.961	3
A0A6J1RQW8	548	K	myosin heavy chain, muscle isoform X14 OS=Frankliniella occidentalis OX=133901 GN=LOC113201709 PE=3 SV=1	LOC113201709	2	3.5015	1	1	ATDK(1)TFEEK	0.00180284	79.986							1
A0A6J1RQW8	1336	K	myosin heavy chain, muscle isoform X14 OS=Frankliniella occidentalis OX=133901 GN=LOC113201709 PE=3 SV=1	LOC113201709	2	0.090552	5	1	ATLLGK(1)FR	0.00901799	64.265	1	0.0102672	61.962	1	0.00728654	68.224	3
A0A6J1RQW8	454	K	myosin heavy chain, muscle isoform X14 OS=Frankliniella occidentalis OX=133901 GN=LOC113201709 PE=3 SV=1	LOC113201709	2	-0.044782	7	1	CNETLDTQQK(1)R	1.06437e-25	176.42	1	1.37458e-10	135.99	1	2.7119e-13	147.91	3
A0A6J1RQW8	1089	K	myosin heavy chain, muscle isoform X14 OS=Frankliniella occidentalis OX=133901 GN=LOC113201709 PE=3 SV=1	LOC113201709	2	0.9809	9	1	DK(1)EISSLTAK	7.10144e-15	151.99	1	5.47999e-05	98.592	1	0.00296063	79.089	3
A0A6J1RQW8	1097	K	myosin heavy chain, muscle isoform X14 OS=Frankliniella occidentalis OX=133901 GN=LOC113201709 PE=3 SV=1	LOC113201709	2	-0.023799	9	1	EISSLTAK(1)LEDEQSVVGK	1.88881e-39	160.43	1	7.58509e-40	166.52	1	5.0338e-13	112.58	3
A0A6J1RQW8	1107	K	myosin heavy chain, muscle isoform X14 OS=Frankliniella occidentalis OX=133901 GN=LOC113201709 PE=3 SV=1	LOC113201709	2	0.069615	6	1	LEDEQSVVGK(1)LQK	9.32409e-17	133.16	1	3.19703e-14	120.87	1	9.59009e-06	91.62	3
A0A6J1RQW8	1110	K	myosin heavy chain, muscle isoform X14 OS=Frankliniella occidentalis OX=133901 GN=LOC113201709 PE=3 SV=1	LOC113201709	4	0.53137	1		DKEISSLTAKLEDEQSVVGK(0.416)LQK(0.584)QIK			0.583795	4.73442e-12	92.886				1
A0A6J1RQW8	1113	K	myosin heavy chain, muscle isoform X14 OS=Frankliniella occidentalis OX=133901 GN=LOC113201709 PE=3 SV=1	LOC113201709	2	0.66718	1	1	QIK(1)ELQSR	0.0195073	49.85							1
A0A6J1RQW8	1225	K	myosin heavy chain, muscle isoform X14 OS=Frankliniella occidentalis OX=133901 GN=LOC113201709 PE=3 SV=1	LOC113201709	2	-0.56236	2	1	DK(1)SSMVAELNDLR	0.00371353	51.771				1	0.000577094	69.92	2
A0A6J1RQW8	967	K	myosin heavy chain, muscle isoform X14 OS=Frankliniella occidentalis OX=133901 GN=LOC113201709 PE=3 SV=1	LOC113201709	2	-1.7116	3	1	DVEDLELNLQK(1)SEQDK	3.70126e-62	209.13	1	1.84897e-71	216.99	1	0.00185486	59.728	3
A0A6J1RQW8	1177	K	myosin heavy chain, muscle isoform X14 OS=Frankliniella occidentalis OX=133901 GN=LOC113201709 PE=3 SV=1	LOC113201709	2	-0.48673	4	1	EAELAK(1)LR	0.0030964	91.853	1	0.00318543	91.318	1	0.00318543	91.318	3
A0A6J1RQW8	348	K	myosin heavy chain, muscle isoform X14 OS=Frankliniella occidentalis OX=133901 GN=LOC113201709 PE=3 SV=1	LOC113201709	2	-0.18707	5	1	EDK(1)ADIYK	0.00660259	70.942	1	0.0163168	53.211	1	0.00720798	68.536	3
A0A6J1RQW8	213	K	myosin heavy chain, muscle isoform X14 OS=Frankliniella occidentalis OX=133901 GN=LOC113201709 PE=3 SV=1	LOC113201709	2	0.054877	3	1	EEPAPGEK(1)K	0.00699576	64.841	1	0.0254284	44.318	1	0.0221151	46.001	3
A0A6J1RQW8	883	K	myosin heavy chain, muscle isoform X14 OS=Frankliniella occidentalis OX=133901 GN=LOC113201709 PE=3 SV=1	LOC113201709	2	-0.1477	8	0.999992	ELEGLNAK(1)LLAEK	0.00346816	68.413	1	3.96784e-08	105.03	1	3.96784e-08	105.03	3
A0A6J1RQW8	888	K	myosin heavy chain, muscle isoform X14 OS=Frankliniella occidentalis OX=133901 GN=LOC113201709 PE=3 SV=1	LOC113201709	2	-0.22129	7		LLAEK(1)NALLK			1	1.06908e-07	119.68	1	9.72623e-07	112.71	2
A0A6J1RQW8	1507	K	myosin heavy chain, muscle isoform X14 OS=Frankliniella occidentalis OX=133901 GN=LOC113201709 PE=3 SV=1	LOC113201709	2	0.74405	6	1	RENK(1)NLADEVK	3.4148e-06	107.53	1	1.11593e-07	119.25	1	0.000171813	96.229	3
A0A6J1RQW8	1358	K	myosin heavy chain, muscle isoform X14 OS=Frankliniella occidentalis OX=133901 GN=LOC113201709 PE=3 SV=1	LOC113201709	2	-0.48447	4	1	EQVEEEAEGK(1)ADLQR	0.000451573	76.82	1	3.76001e-28	153.23	1	0.00113363	69.331	3
A0A6J1RQW8	70	K	myosin heavy chain, muscle isoform X14 OS=Frankliniella occidentalis OX=133901 GN=LOC113201709 PE=3 SV=1	LOC113201709	2	0.86346	2	1	GDLVTVGLPNGEEK(1)AFK	0.0011476	65.231	1	0.00258279	52.862				2
A0A6J1RQW8	908	K	myosin heavy chain, muscle isoform X14 OS=Frankliniella occidentalis OX=133901 GN=LOC113201709 PE=3 SV=1	LOC113201709	2	-0.17517	9	1	GSLSEYQEK(1)SAK	8.98795e-29	174.23	1	6.47147e-08	105.65	1	2.43466e-13	136.7	3
A0A6J1RQW8	911	K	myosin heavy chain, muscle isoform X14 OS=Frankliniella occidentalis OX=133901 GN=LOC113201709 PE=3 SV=1	LOC113201709	2	-0.79892	4	1	SAK(1)LQAQK	0.000126991	126.52	1	0.000645161	116.25	1	0.00232498	96.492	3
A0A6J1RQW8	618	K	myosin heavy chain, muscle isoform X14 OS=Frankliniella occidentalis OX=133901 GN=LOC113201709 PE=3 SV=1	LOC113201709	3	0.035902	5	1	GSNK(1)LLCEIFLDHPGQSGGGGDAGGK	5.78046e-15	104.53	1	1.23445e-14	100.23	1	1.23346e-11	87.881	3
A0A6J1RQW8	640	K	myosin heavy chain, muscle isoform X14 OS=Frankliniella occidentalis OX=133901 GN=LOC113201709 PE=3 SV=1	LOC113201709	3	-0.81415	3	1	LLCEIFLDHPGQSGGGGDAGGK(1)GGR	3.52349e-09	80.786	1	1.14838e-06	64.589	1	2.8509e-06	60.735	3
A0A6J1RQW8	1246	K	myosin heavy chain, muscle isoform X14 OS=Frankliniella occidentalis OX=133901 GN=LOC113201709 PE=3 SV=1	LOC113201709	3	-0.343	3	1	GSVDHLTNEK(1)AATEK	2.17443e-52	191.96	1	2.89216e-61	207.39	1	7.52281e-71	213.99	3
A0A6J1RQW8	56	K	myosin heavy chain, muscle isoform X14 OS=Frankliniella occidentalis OX=133901 GN=LOC113201709 PE=3 SV=1	LOC113201709	2	0.63176	2	1	GTK(1)GDLVTVGLPNGEEK	0.00163458	58.952	1	0.0011009	65.833				2
A0A6J1RQW8	1842	K	myosin heavy chain, muscle isoform X14 OS=Frankliniella occidentalis OX=133901 GN=LOC113201709 PE=3 SV=1	LOC113201709	2	0.43518	3	1	HADAQK(1)NLR	0.0048062	65.224	1	0.0017478	80.688	1	0.00438122	66.27	3
A0A6J1RQW8	1216	K	myosin heavy chain, muscle isoform X14 OS=Frankliniella occidentalis OX=133901 GN=LOC113201709 PE=3 SV=1	LOC113201709	3	-0.32125	5		HNDAVAEMGEQIDQLNK(1)LK			1	5.79332e-28	144.17	1	9.59914e-05	70.094	2
A0A6J1RQW8	859	K	myosin heavy chain, muscle isoform X14 OS=Frankliniella occidentalis OX=133901 GN=LOC113201709 PE=3 SV=1	LOC113201709	2	-0.42304	6	1	IEDEIAALQDK(1)AAK	1.61685e-10	108.58	1	0.000615356	74.789	1	0.00190887	59.248	3
A0A6J1RQW8	738	K	myosin heavy chain, muscle isoform X14 OS=Frankliniella occidentalis OX=133901 GN=LOC113201709 PE=3 SV=1	LOC113201709	2	0.54261	6	1	IIAPQAIAK(1)VDEEK	3.18976e-05	86.497	1	0.000610075	74.853	1	0.000528425	73.834	3
A0A6J1RQW8	744	K	myosin heavy chain, muscle isoform X14 OS=Frankliniella occidentalis OX=133901 GN=LOC113201709 PE=3 SV=1	LOC113201709	2	0.27142	4	1	K(1)CAEIILK	0.0189953	63.426	1	0.00676986	79.148	1	0.00989955	69.275	3
A0A6J1RQW8	1463	K	myosin heavy chain, muscle isoform X14 OS=Frankliniella occidentalis OX=133901 GN=LOC113201709 PE=3 SV=1	LOC113201709	2	-0.14513	5	1	LK(1)VDDLAAELDASQK	3.65295e-24	146.2	1	0.0123107	74.141	1	6.51046e-09	112.34	3
A0A6J1RQW8	1852	K	myosin heavy chain, muscle isoform X14 OS=Frankliniella occidentalis OX=133901 GN=LOC113201709 PE=3 SV=1	LOC113201709	3	-0.60956	3	1	IK(1)ELSFQAEEDRK	9.35468e-08	88.075	1	5.45178e-06	90.759	1	1.5225e-05	73.927	3
A0A6J1RQW8	1320	K	myosin heavy chain, muscle isoform X14 OS=Frankliniella occidentalis OX=133901 GN=LOC113201709 PE=3 SV=1	LOC113201709	2	-0.57523	7	1	ISLTTQLEDTK(1)R	3.00707e-23	164.11	1	4.50333e-11	122.39	1	1.36484e-07	104.24	3
A0A6J1RQW8	36	K	myosin heavy chain, muscle isoform X14 OS=Frankliniella occidentalis OX=133901 GN=LOC113201709 PE=3 SV=1	LOC113201709	2	0.18359	4	1	K(1)ACWVPDEADGFVQGEIK	0.0139743	40.432	1	0.000433083	73.057	1	0.000891566	66.606	3
A0A6J1RQW8	1788	K	myosin heavy chain, muscle isoform X14 OS=Frankliniella occidentalis OX=133901 GN=LOC113201709 PE=3 SV=1	LOC113201709	2	-0.077964	6	1	K(1)ALETQIK	0.00378948	94.309	1	0.0078971	74.92	1	0.0080587	74.464	3
A0A6J1RQW8	1761	K	myosin heavy chain, muscle isoform X14 OS=Frankliniella occidentalis OX=133901 GN=LOC113201709 PE=3 SV=1	LOC113201709	2	-0.3876	2	1	K(1)AMVDAAR	0.0121723	60.828				1	0.0222558	48.423	2
A0A6J1RQW8	1902	K	myosin heavy chain, muscle isoform X14 OS=Frankliniella occidentalis OX=133901 GN=LOC113201709 PE=3 SV=1	LOC113201709	2	0.35773	5	1	K(1)AQQELEEAEER	8.70793e-16	147.26	1	3.50414e-15	139.46	1	8.70793e-16	147.26	3
A0A6J1RQW8	956	K	myosin heavy chain, muscle isoform X14 OS=Frankliniella occidentalis OX=133901 GN=LOC113201709 PE=3 SV=1	LOC113201709	2	0.41454	6	1	K(1)DVEDLELNLQK	1.60292e-10	118.52	1	2.75077e-07	99.941	1	3.40665e-11	124.07	3
A0A6J1RQW8	205	K	myosin heavy chain, muscle isoform X14 OS=Frankliniella occidentalis OX=133901 GN=LOC113201709 PE=3 SV=1	LOC113201709	2	0.054877	3	1	K(1)EEPAPGEK	0.000313507	104.22	1	0.00329529	75.652	1	0.00112304	93.096	3
A0A6J1RQW8	875	K	myosin heavy chain, muscle isoform X14 OS=Frankliniella occidentalis OX=133901 GN=LOC113201709 PE=3 SV=1	LOC113201709	2	0.97238	1	1	K(1)ELEGLNAK	0.00369909	74.267							1
A0A6J1RQW8	1078	K	myosin heavy chain, muscle isoform X14 OS=Frankliniella occidentalis OX=133901 GN=LOC113201709 PE=3 SV=1	LOC113201709	2	0.38666	6	1	K(1)ELEQTVQR	1.94417e-07	137.98	1	0.000106373	109.66	1	4.49785e-09	142.43	3
A0A6J1RQW8	74	K	myosin heavy chain, muscle isoform X14 OS=Frankliniella occidentalis OX=133901 GN=LOC113201709 PE=3 SV=1	LOC113201709	2	-0.15696	11	1	K(1)EQVGQVNPPK	4.89963e-14	149.49	1	1.78493e-07	108.56	1	1.96918e-11	138.99	3
A0A6J1RQW8	84	K	myosin heavy chain, muscle isoform X14 OS=Frankliniella occidentalis OX=133901 GN=LOC113201709 PE=3 SV=1	LOC113201709	3	0.6845	5	1	KEQVGQVNPPK(1)YEK	0.00052585	69.516	1	6.70843e-08	101.2	0.999998	0.000971631	58.885	3
A0A6J1RQW8	646	K	myosin heavy chain, muscle isoform X14 OS=Frankliniella occidentalis OX=133901 GN=LOC113201709 PE=3 SV=1	LOC113201709	2	-0.31039	7	1	K(1)GGGFATVSSSYK	1.28391e-10	110.44	1	0.000188726	82.651	1	1.19176e-07	101.3	3
A0A6J1RQW8	1199	K	myosin heavy chain, muscle isoform X14 OS=Frankliniella occidentalis OX=133901 GN=LOC113201709 PE=3 SV=1	LOC113201709	3	0.0019546	13	1	K(1)HNDAVAEMGEQIDQLNK	3.58282e-79	221.13	1	4.14704e-52	176.69	1	1.11836e-45	172.96	3
A0A6J1RQW8	1198	K	myosin heavy chain, muscle isoform X14 OS=Frankliniella occidentalis OX=133901 GN=LOC113201709 PE=3 SV=1	LOC113201709	3	0.094283	2	0.5	K(0.5)K(0.5)HNDAVAEMGEQIDQLNK	0.000904516	52.866	0.5	4.14704e-52	176.69				2
A0A6J1RQW8	1620	K	myosin heavy chain, muscle isoform X14 OS=Frankliniella occidentalis OX=133901 GN=LOC113201709 PE=3 SV=1	LOC113201709	3	1.1754	1		K(0.5)K(0.5)LEADINELEIALDHANK			0.5	1.80201e-05	77.08				1
A0A6J1RQW8	1621	K	myosin heavy chain, muscle isoform X14 OS=Frankliniella occidentalis OX=133901 GN=LOC113201709 PE=3 SV=1	LOC113201709	3	1.1754	1		K(0.5)K(0.5)LEADINELEIALDHANK			0.5	1.80201e-05	77.08				1
A0A6J1RQW8	1638	K	myosin heavy chain, muscle isoform X14 OS=Frankliniella occidentalis OX=133901 GN=LOC113201709 PE=3 SV=1	LOC113201709	4	0.73101	5	1	KLEADINELEIALDHANK(1)ANAEAQK	1.51437e-11	90.062	1	3.96316e-18	115.01	1	9.33949e-10	85.376	3
A0A6J1RQW8	945	K	myosin heavy chain, muscle isoform X14 OS=Frankliniella occidentalis OX=133901 GN=LOC113201709 PE=3 SV=1	LOC113201709	2	-0.25796	2	1	NQLFQAK(1)K(1)K	0.0367896	63.816				0.978221	0.00213101	85.554	2
A0A6J1RQW8	946	K	myosin heavy chain, muscle isoform X14 OS=Frankliniella occidentalis OX=133901 GN=LOC113201709 PE=3 SV=1	LOC113201709	2	-0.0044194	6	1	K(1)LEQEVSGLK	2.68503e-09	134.3	1	5.98741e-07	116.55	1	0.00108689	78.342	3
A0A6J1RQW8	955	K	myosin heavy chain, muscle isoform X14 OS=Frankliniella occidentalis OX=133901 GN=LOC113201709 PE=3 SV=1	LOC113201709	2	-0.071969	9	1	LEQEVSGLK(1)K	2.4444e-15	156.48	1	9.14333e-08	124.12	1	3.16747e-05	99.283	3
A0A6J1RQW8	1001	K	myosin heavy chain, muscle isoform X14 OS=Frankliniella occidentalis OX=133901 GN=LOC113201709 PE=3 SV=1	LOC113201709	2	0.45428	2	1	K(1)LQGETNQK	5.62747e-10	148.91	1	0.00874945	61.78				2
A0A6J1RQW8	1009	K	myosin heavy chain, muscle isoform X14 OS=Frankliniella occidentalis OX=133901 GN=LOC113201709 PE=3 SV=1	LOC113201709	2	-0.16394	11	1	LQGETNQK(1)TGEELQAAEDK	4.53501e-28	140.2	1	1.24014e-95	227.06	1	1.53249e-66	196.31	3
A0A6J1RQW8	1020	K	myosin heavy chain, muscle isoform X14 OS=Frankliniella occidentalis OX=133901 GN=LOC113201709 PE=3 SV=1	LOC113201709	3	-0.21795	13	1	TGEELQAAEDK(1)VNHLNK	6.61945e-52	186.85	1	1.41075e-33	156.11	1	3.83778e-45	174.59	3
A0A6J1RQW8	1026	K	myosin heavy chain, muscle isoform X14 OS=Frankliniella occidentalis OX=133901 GN=LOC113201709 PE=3 SV=1	LOC113201709	2	-0.31183	10	1	VNHLNK(1)VK	8.03677e-13	125.31	1	2.48627e-34	198.92	1	6.19861e-05	123.98	3
A0A6J1RQW8	1283	K	myosin heavy chain, muscle isoform X14 OS=Frankliniella occidentalis OX=133901 GN=LOC113201709 PE=3 SV=1	LOC113201709	2	1.4151	5	1	K(1)LSIENSDLLR	4.09466e-11	138.45	1	0.000259094	66.267	1	7.53847e-08	114.86	3
A0A6J1RQW8	1058	K	myosin heavy chain, muscle isoform X14 OS=Frankliniella occidentalis OX=133901 GN=LOC113201709 PE=3 SV=1	LOC113201709	2	0.8917	2		K(1)VEGDLK			1	0.0293807	58.596	1	0.0293807	58.596	2
A0A6J1RQW8	1064	K	myosin heavy chain, muscle isoform X14 OS=Frankliniella occidentalis OX=133901 GN=LOC113201709 PE=3 SV=1	LOC113201709	3	0.61434	5	0.848002	K(0.074)VEGDLK(0.926)LTQEAVTDLER	3.04321e-34	157.42				0.92613	9.76162e-09	100.45	2
A0A6J1RQW8	1810	K	myosin heavy chain, muscle isoform X14 OS=Frankliniella occidentalis OX=133901 GN=LOC113201709 PE=3 SV=1	LOC113201709	2	1.0011	6	1	LDEAENNALK(1)GGK	2.65795e-19	141.13	1	8.17809e-08	101.53	1	1.14015e-05	90.412	3
A0A6J1RQW8	439	K	myosin heavy chain, muscle isoform X14 OS=Frankliniella occidentalis OX=133901 GN=LOC113201709 PE=3 SV=1	LOC113201709	2	0.18271	12	1	LFK(1)YLVK	0.0042857	97.068	1	0.0042857	97.068	1	0.00481559	94.407	3
A0A6J1RQW8	766	K	myosin heavy chain, muscle isoform X14 OS=Frankliniella occidentalis OX=133901 GN=LOC113201709 PE=3 SV=1	LOC113201709	3	-0.17035	15	1	LGHTK(1)VFFR	0.00303289	63.076	1	0.000797071	83.948	1	0.000403336	93.649	3
A0A6J1RQW8	1489	K	myosin heavy chain, muscle isoform X14 OS=Frankliniella occidentalis OX=133901 GN=LOC113201709 PE=3 SV=1	LOC113201709	2	-0.74976	5	1	LK(1)GAYEEGQEQLEAVR	1.11301e-15	127.83	1	1.11301e-15	127.83	1	7.08231e-29	153.72	3
A0A6J1RQW8	1309	K	myosin heavy chain, muscle isoform X14 OS=Frankliniella occidentalis OX=133901 GN=LOC113201709 PE=3 SV=1	LOC113201709	3	-0.53989	1		LK(1)ISLTTQLEDTKR			1	6.57585e-05	84.753				1
A0A6J1RQW8	1476	K	myosin heavy chain, muscle isoform X14 OS=Frankliniella occidentalis OX=133901 GN=LOC113201709 PE=3 SV=1	LOC113201709	2	-2.032	4	1	VDDLAAELDASQK(1)ECR	2.19334e-05	83.423	0.999986	0.0012504	51.566	1	0.00190852	58.98	3
A0A6J1RQW8	893	K	myosin heavy chain, muscle isoform X14 OS=Frankliniella occidentalis OX=133901 GN=LOC113201709 PE=3 SV=1	LOC113201709	2	0.32475	10	1	NALLK(1)NLEGEK	1.75487e-39	195.8	1	7.16255e-09	120.86	1	8.7166e-13	141.08	3
A0A6J1RQW8	916	K	myosin heavy chain, muscle isoform X14 OS=Frankliniella occidentalis OX=133901 GN=LOC113201709 PE=3 SV=1	LOC113201709	3	-1.8813	4		LQAQK(1)TDLESQLADVQER			1	7.91343e-10	107.72	1	3.94642e-21	135.29	2
A0A6J1RQW8	504	K	myosin heavy chain, muscle isoform X14 OS=Frankliniella occidentalis OX=133901 GN=LOC113201709 PE=3 SV=1	LOC113201709	4	0.19289	7	1	LQQFFNHHMFVLEQEEYK(1)K	1.27793e-05	77.505	1	3.51543e-07	87.676	1	5.66465e-09	107.98	3
A0A6J1RQW8	839	K	myosin heavy chain, muscle isoform X14 OS=Frankliniella occidentalis OX=133901 GN=LOC113201709 PE=3 SV=1	LOC113201709	2	-0.33968	5	0.999022	LWQK(1)VKPLLNVTR	8.47742e-05	81.185	0.998739	0.000146451	76.759	0.999776	0.000426624	78.814	3
A0A6J1RQW8	841	K	myosin heavy chain, muscle isoform X14 OS=Frankliniella occidentalis OX=133901 GN=LOC113201709 PE=3 SV=1	LOC113201709	2	-0.066732	6	1	VK(1)PLLNVTR	0.00620605	61.78	1	0.00258297	74.464	1	0.00938697	54.982	3
A0A6J1RQW8	725	K	myosin heavy chain, muscle isoform X14 OS=Frankliniella occidentalis OX=133901 GN=LOC113201709 PE=3 SV=1	LOC113201709	2	-0.45593	62	1	MNYPDFK(1)LR	6.58387e-06	126.07	1	6.45337e-05	111.46	1	0.000245189	101.65	3
A0A6J1RQW8	1874	K	myosin heavy chain, muscle isoform X14 OS=Frankliniella occidentalis OX=133901 GN=LOC113201709 PE=3 SV=1	LOC113201709	2	-0.92436	9	1	MQDLVDK(1)LQQK	4.80856e-09	123.67	1	3.83617e-05	86.911	1	5.57298e-07	105.65	3
A0A6J1RQW8	899	K	myosin heavy chain, muscle isoform X14 OS=Frankliniella occidentalis OX=133901 GN=LOC113201709 PE=3 SV=1	LOC113201709	2	-0.16391	1		NLEGEK(1)GSLSEYQEK			1	2.39198e-24	139.49				1
A0A6J1RQW8	1532	K	myosin heavy chain, muscle isoform X14 OS=Frankliniella occidentalis OX=133901 GN=LOC113201709 PE=3 SV=1	LOC113201709	3	-0.10182	6	1	NIHEIEK(1)AR	0.000623174	88.134	1	0.00036175	94.692	1	0.000800665	83.862	3
A0A6J1RQW8	1077	K	myosin heavy chain, muscle isoform X14 OS=Frankliniella occidentalis OX=133901 GN=LOC113201709 PE=3 SV=1	LOC113201709	3	-0.41205	2	0.573109	NK(0.573)K(0.427)ELEQTVQR	0.000144693	78.342				0.5	0.0020064	59.198	2
A0A6J1RQW8	995	K	myosin heavy chain, muscle isoform X14 OS=Frankliniella occidentalis OX=133901 GN=LOC113201709 PE=3 SV=1	LOC113201709	3	0.58615	7	1	NLNDEIAHQDELINK(1)LNK	5.13914e-69	209.12	1	1.09183e-16	127.97	1	6.89109e-27	142.72	3
A0A6J1RQW8	998	K	myosin heavy chain, muscle isoform X14 OS=Frankliniella occidentalis OX=133901 GN=LOC113201709 PE=3 SV=1	LOC113201709	3	0.72966	2	0.988075	NLNDEIAHQDELINK(0.007)LNK(0.993)EK	1.68893e-35	155.86	0.993269	3.50991e-52	173.56				2
A0A6J1RQW8	944	K	myosin heavy chain, muscle isoform X14 OS=Frankliniella occidentalis OX=133901 GN=LOC113201709 PE=3 SV=1	LOC113201709	2	-0.25796	10	1	NQLFQAK(1)K(1)K	0.00563688	75.213	1	0.00848596	73.26	1	0.00576265	85.212	3
A0A6J1RQW8	431	K	myosin heavy chain, muscle isoform X14 OS=Frankliniella occidentalis OX=133901 GN=LOC113201709 PE=3 SV=1	LOC113201709	2	-0.6136	1		NVNQVSYSVGAMSK(1)GMFDR			1	6.31793e-07	90.718				1
A0A6J1RQW8	3	K	myosin heavy chain, muscle isoform X14 OS=Frankliniella occidentalis OX=133901 GN=LOC113201709 PE=3 SV=1	LOC113201709	3	0.093187	2	0.5	PK(0.5)PAPK(0.5)EEDPDPTPYLFVSLEQK	8.02522e-12	98.887							1
A0A6J1RQW8	7	K	myosin heavy chain, muscle isoform X14 OS=Frankliniella occidentalis OX=133901 GN=LOC113201709 PE=3 SV=1	LOC113201709	3	0.36956	7	0.5	PK(0.05)PAPK(0.95)EEDPDPTPYLFVSLEQK	8.02522e-12	98.887	0.949725	1.17489e-05	64.589	0.813417	1.75308e-06	74.222	3
A0A6J1RQW8	1731	K	myosin heavy chain, muscle isoform X14 OS=Frankliniella occidentalis OX=133901 GN=LOC113201709 PE=3 SV=1	LOC113201709	3	-0.26957	4	1	QAEQELGDAHEQLNELSAQNTSISAAK(1)R	1.13978e-62	179.2	1	3.12448e-53	167.67	1	2.16151e-14	88.541	3
A0A6J1RQW8	1307	K	myosin heavy chain, muscle isoform X14 OS=Frankliniella occidentalis OX=133901 GN=LOC113201709 PE=3 SV=1	LOC113201709	2	-0.32964	4	1	QLEEAESQVSQLSK(1)LK	0.00122372	55.546	1	2.96985e-82	229.68	1	9.63595e-46	186.72	3
A0A6J1RQW8	1266	K	myosin heavy chain, muscle isoform X14 OS=Frankliniella occidentalis OX=133901 GN=LOC113201709 PE=3 SV=1	LOC113201709	3	-0.16289	6	1	QLQHSLNEVQGK(1)LDETNR	8.13785e-21	130.87	1	3.07085e-27	146.67	1	1.18032e-08	99.392	3
A0A6J1RQW8	1367	K	myosin heavy chain, muscle isoform X14 OS=Frankliniella occidentalis OX=133901 GN=LOC113201709 PE=3 SV=1	LOC113201709	2	-0.10332	2		QLSK(1)ANAEAQLWR			1	3.16568e-19	139.46	1	9.75518e-08	100.22	2
A0A6J1RQW8	1378	K	myosin heavy chain, muscle isoform X14 OS=Frankliniella occidentalis OX=133901 GN=LOC113201709 PE=3 SV=1	LOC113201709	2	0.035381	6	1	SK(1)YESEGVAR	1.10565e-05	104.22	1	8.43298e-05	93.096	1	0.00204771	71.03	3
A0A6J1RQW8	297	K	myosin heavy chain, muscle isoform X14 OS=Frankliniella occidentalis OX=133901 GN=LOC113201709 PE=3 SV=1	LOC113201709	3	-0.68088	11	1	SYHIFYQMMSGSVK(1)GLK	3.95085e-09	106.6	1	9.57602e-05	79.837	1	3.11013e-06	89.358	3
A0A6J1RQW8	1281	K	myosin heavy chain, muscle isoform X14 OS=Frankliniella occidentalis OX=133901 GN=LOC113201709 PE=3 SV=1	LOC113201709	2	0.66102	9	1	TLNDFDAAK(1)K	0.0025651	72.2	1	0.00631802	62.466	1	0.0105373	55.314	3
A0A6J1RQW8	204	K	myosin heavy chain, muscle isoform X14 OS=Frankliniella occidentalis OX=133901 GN=LOC113201709 PE=3 SV=1	LOC113201709	2	1.1123	10	1	VIAYFATVGASTK(1)K	1.70694e-05	92.939	1	1.32006e-05	94.09	1	0.000867544	74.789	3
A0A6J1RQW8	1420	K	myosin heavy chain, muscle isoform X14 OS=Frankliniella occidentalis OX=133901 GN=LOC113201709 PE=3 SV=1	LOC113201709	2	0.30433	6	1	VVALEK(1)TK	0.00849718	65.224	1	0.00849718	65.224	1	0.00792971	66.27	3
A0A6J1RQW8	729	K	myosin heavy chain, muscle isoform X14 OS=Frankliniella occidentalis OX=133901 GN=LOC113201709 PE=3 SV=1	LOC113201709	2	-0.15459	6	1	YK(1)IIAPQAIAK	2.7613e-05	88.596	1	0.00322179	61.577	1	0.00254814	63.624	3
A0A6J1RQW8	1655	K	myosin heavy chain, muscle isoform X14 OS=Frankliniella occidentalis OX=133901 GN=LOC113201709 PE=3 SV=1	LOC113201709	3	0.56327	7	1	YQQQLK(1)DVQTALEEEQR	4.68391e-59	191.37	1	2.18118e-08	102.08	1	9.57602e-05	79.837	3
A0A6J1RQR8	646	K	NADPH--cytochrome P450 reductase OS=Frankliniella occidentalis OX=133901 GN=LOC113201764 PE=3 SV=1	LOC113201764	2	-0.25051	1	1	DVHNIILK(1)VVQEK	0.000105612	83.823							1
A0A6J1RQR8	396	K	NADPH--cytochrome P450 reductase OS=Frankliniella occidentalis OX=133901 GN=LOC113201764 PE=3 SV=1	LOC113201764	2	-0.25846	3	1	ELAEYTK(1)NNK	1.49792e-05	102.52	1	0.000102049	91.636	1	0.0135494	46.352	3
A0A6J1RQR8	399	K	NADPH--cytochrome P450 reductase OS=Frankliniella occidentalis OX=133901 GN=LOC113201764 PE=3 SV=1	LOC113201764	2	0.4012	2	1	NNK(1)EQEMLR	0.00234939	72.607				1	0.0208023	42.336	2
A0A6J1RQR8	489	K	NADPH--cytochrome P450 reductase OS=Frankliniella occidentalis OX=133901 GN=LOC113201764 PE=3 SV=1	LOC113201764	2	0.081905	3	1	INK(1)GVATTWLR	2.2644e-05	90.434	1	2.57083e-05	89.301	1	0.00238459	64.121	3
A0A6J1RQR8	465	K	NADPH--cytochrome P450 reductase OS=Frankliniella occidentalis OX=133901 GN=LOC113201764 PE=3 SV=1	LOC113201764	2	-0.77083	1	1	YYSISSSPK(1)LYSTK	0.00179927	60.55							1
A0A6J1RSS1	5121	K	twitchin isoform X7 OS=Frankliniella occidentalis OX=133901 GN=LOC113201767 PE=3 SV=1	LOC113201767	2	-0.74891	2	1	ADSGEYK(1)LVAK	2.43455e-05	89.805	1	0.0181512	42.031				2
A0A6J1RSS1	5125	K	twitchin isoform X7 OS=Frankliniella occidentalis OX=133901 GN=LOC113201767 PE=3 SV=1	LOC113201767	2	0.25131	3	1	LVAK(1)NINGK	0.00343738	70.332	1	0.00354229	69.825	1	0.00178875	80.165	3
A0A6J1RSS1	5038	K	twitchin isoform X7 OS=Frankliniella occidentalis OX=133901 GN=LOC113201767 PE=3 SV=1	LOC113201767	3	0.28979	1	1	AGPGEPSDASK(1)THVAR	3.66866e-11	110.97							1
A0A6J1RSS1	3265	K	twitchin isoform X7 OS=Frankliniella occidentalis OX=133901 GN=LOC113201767 PE=3 SV=1	LOC113201767	3	-3.0677	1		AGPGEPSEETK(1)THTAK						1	0.00580773	40.493	1
A0A6J1RSS1	2974	K	twitchin isoform X7 OS=Frankliniella occidentalis OX=133901 GN=LOC113201767 PE=3 SV=1	LOC113201767	3	1.5367	1	0.986971	AGPGEPSEPTK(0.013)PIVAK(0.987)AR	0.00057186	60.489							1
A0A6J1RSS1	2363	K	twitchin isoform X7 OS=Frankliniella occidentalis OX=133901 GN=LOC113201767 PE=3 SV=1	LOC113201767	3	-0.47574	1		AHNK(1)SGGGEPSDATDNHVCK						1	0.000330856	56.719	1
A0A6J1RSS1	2379	K	twitchin isoform X7 OS=Frankliniella occidentalis OX=133901 GN=LOC113201767 PE=3 SV=1	LOC113201767	3	-0.77761	2		SGGGEPSDATDNHVCK(1)HR			1	0.00192775	46.249	1	0.000864149	55.755	2
A0A6J1RSS1	4152	K	twitchin isoform X7 OS=Frankliniella occidentalis OX=133901 GN=LOC113201767 PE=3 SV=1	LOC113201767	3	-0.24201	1	0.924129	AINAAGPGEASDASK(0.924)SITCK(0.076)PR	0.000118778	55.705							1
A0A6J1RSS1	6587	K	twitchin isoform X7 OS=Frankliniella occidentalis OX=133901 GN=LOC113201767 PE=3 SV=1	LOC113201767	4	0.59325	2	1	ASHAHIPDLNHK(1)ISGLIEHR	3.17916e-22	133.21	1	9.84027e-08	92.563				2
A0A6J1RSS1	3823	K	twitchin isoform X7 OS=Frankliniella occidentalis OX=133901 GN=LOC113201767 PE=3 SV=1	LOC113201767	3	1.0096	1		AVEVPGNK(1)HEATVPDLLEGGK			1	1.43669e-05	69.765				1
A0A6J1RSS1	5027	K	twitchin isoform X7 OS=Frankliniella occidentalis OX=133901 GN=LOC113201767 PE=3 SV=1	LOC113201767	2	-0.32431	2	1	AVNK(1)AGPGEPSDASK	0.000120533	85.006	1	0.00341676	51.771				2
A0A6J1RSS1	2064	K	twitchin isoform X7 OS=Frankliniella occidentalis OX=133901 GN=LOC113201767 PE=3 SV=1	LOC113201767	3	0.44483	1		AVNK(1)AGPGEPSDATKPIIAK			0.999999	3.67342e-05	73.722				1
A0A6J1RSS1	3254	K	twitchin isoform X7 OS=Frankliniella occidentalis OX=133901 GN=LOC113201767 PE=3 SV=1	LOC113201767	2	-0.28217	1		AVNK(1)AGPGEPSEETK						1	0.00192615	58.32	1
A0A6J1RSS1	2958	K	twitchin isoform X7 OS=Frankliniella occidentalis OX=133901 GN=LOC113201767 PE=3 SV=1	LOC113201767	3	0.045691	2	0.999994	AVNK(1)AGPGEPSEPTKPIVAK	6.63543e-05	70.094	1	2.03834e-07	88.574				2
A0A6J1RSS1	3846	K	twitchin isoform X7 OS=Frankliniella occidentalis OX=133901 GN=LOC113201767 PE=3 SV=1	LOC113201767	3	0.9126	1	0.99825	AVNK(0.998)AGQSK(0.002)PSEASETITAK	0.000999388	49.559							1
A0A6J1RSS1	2325	K	twitchin isoform X7 OS=Frankliniella occidentalis OX=133901 GN=LOC113201767 PE=3 SV=1	LOC113201767	3	-0.2415	2		DK(1)HATDWVEVAK			1	1.07841e-07	103.76	1	0.000642778	66.004	2
A0A6J1RSS1	3216	K	twitchin isoform X7 OS=Frankliniella occidentalis OX=133901 GN=LOC113201767 PE=3 SV=1	LOC113201767	2	1.123	1	1	DK(1)YSPNFVK	0.0225033	41.117							1
A0A6J1RSS1	1998	K	twitchin isoform X7 OS=Frankliniella occidentalis OX=133901 GN=LOC113201767 PE=3 SV=1	LOC113201767	4	-0.35038	4	1	DPWDEPGKPNNVEVVDWDK(1)DHADLK	4.64338e-58	177.6	1	4.51221e-22	121.39	1	5.33919e-41	157.49	3
A0A6J1RSS1	4235	K	twitchin isoform X7 OS=Frankliniella occidentalis OX=133901 GN=LOC113201767 PE=3 SV=1	LOC113201767	2	0.86314	1	1	DSGIYK(1)ITATNK	0.00704311	50.222							1
A0A6J1RSS1	680	K	twitchin isoform X7 OS=Frankliniella occidentalis OX=133901 GN=LOC113201767 PE=3 SV=1	LOC113201767	2	-0.83281	1	1	ETSAVK(1)EDSR	0.0130058	47.154							1
A0A6J1RSS1	2939	K	twitchin isoform X7 OS=Frankliniella occidentalis OX=133901 GN=LOC113201767 PE=3 SV=1	LOC113201767	2	-0.65207	3	1	FAK(1)VPGLK	0.0200058	49.325	1	0.0271127	43.218	1	0.00999486	62.464	3
A0A6J1RSS1	3338	K	twitchin isoform X7 OS=Frankliniella occidentalis OX=133901 GN=LOC113201767 PE=3 SV=1	LOC113201767	2	-1.469	1	1	FCILK(1)TK	0.0130218	69.198							1
A0A6J1RSS1	4459	K	twitchin isoform X7 OS=Frankliniella occidentalis OX=133901 GN=LOC113201767 PE=3 SV=1	LOC113201767	2	-0.17174	2	1	FLAPK(1)IDR	0.00602214	73.248				1	0.00728654	68.224	2
A0A6J1RSS1	5008	K	twitchin isoform X7 OS=Frankliniella occidentalis OX=133901 GN=LOC113201767 PE=3 SV=1	LOC113201767	2	2.8826	2	1	GK(1)VPGLIEGTPYEFR	0.00224545	55.755	1	0.00405655	49.595				2
A0A6J1RSS1	2787	K	twitchin isoform X7 OS=Frankliniella occidentalis OX=133901 GN=LOC113201767 PE=3 SV=1	LOC113201767	2	0.27858	3	1	GPLK(1)VSDVTK	0.00275885	67.385	1	0.00425583	63.073	1	0.00668012	56.548	3
A0A6J1RSS1	7426	K	twitchin isoform X7 OS=Frankliniella occidentalis OX=133901 GN=LOC113201767 PE=3 SV=1	LOC113201767	2	0.29649	1	1	GPTPPEIVK(1)PLK	0.016718	40.767							1
A0A6J1RSS1	166	K	twitchin isoform X7 OS=Frankliniella occidentalis OX=133901 GN=LOC113201767 PE=3 SV=1	LOC113201767	2	-0.12524	2	1	HK(1)LTVDK	0.0220084	57.174				1	0.00616361	87.639	2
A0A6J1RSS1	5460	K	twitchin isoform X7 OS=Frankliniella occidentalis OX=133901 GN=LOC113201767 PE=3 SV=1	LOC113201767	3	-0.53631	2	1	HPK(1)DDGGSPILHYLVEK	0.00289704	55.189				1	0.000546786	66.826	2
A0A6J1RSS1	3912	K	twitchin isoform X7 OS=Frankliniella occidentalis OX=133901 GN=LOC113201767 PE=3 SV=1	LOC113201767	3	-0.89686	2		IESK(1)DELTIEHEDYK			1	0.00106511	57.288	1	0.000838879	63.682	2
A0A6J1RSS1	6394	K	twitchin isoform X7 OS=Frankliniella occidentalis OX=133901 GN=LOC113201767 PE=3 SV=1	LOC113201767	3	0.017248	3	1	IHQQLADDYASLVVK(1)GAK	3.05134e-16	125.98	1	8.70561e-21	130.27	1	0.000223572	70.802	3
A0A6J1RSS1	7417	K	twitchin isoform X7 OS=Frankliniella occidentalis OX=133901 GN=LOC113201767 PE=3 SV=1	LOC113201767	3	-0.43334	1		IK(0.019)DPK(0.981)GPTPPEIVKPLK			0.981342	0.0026271	52.52				1
A0A6J1RSS1	2434	K	twitchin isoform X7 OS=Frankliniella occidentalis OX=133901 GN=LOC113201767 PE=3 SV=1	LOC113201767	3	-1.2707	2		IK(1)IDNIDYHTDFCITNATR			1	3.17023e-06	85.937	1	0.000235029	65.423	2
A0A6J1RSS1	3976	K	twitchin isoform X7 OS=Frankliniella occidentalis OX=133901 GN=LOC113201767 PE=3 SV=1	LOC113201767	2	-1.0121	1		ISDIHK(1)EGCK						1	0.0058808	58.699	1
A0A6J1RSS1	6965	K	twitchin isoform X7 OS=Frankliniella occidentalis OX=133901 GN=LOC113201767 PE=3 SV=1	LOC113201767	2	-0.050886	5	1	ITGYIIEK(1)R	3.73475e-05	117.7	1	0.00211379	83.862	1	0.00353174	74.841	3
A0A6J1RSS1	4220	K	twitchin isoform X7 OS=Frankliniella occidentalis OX=133901 GN=LOC113201767 PE=3 SV=1	LOC113201767	3	1.152	3	0.999479	IVNVPNNSK(0.999)LVYDK(0.001)PER	3.36598e-08	98.062	0.999361	4.39813e-06	89.468	0.998801	0.000510467	66.893	3
A0A6J1RSS1	1459	K	twitchin isoform X7 OS=Frankliniella occidentalis OX=133901 GN=LOC113201767 PE=3 SV=1	LOC113201767	2	0.053828	3	1	K(1)DELFPGSK	0.0113585	57.225	1	0.0317417	41.109	1	0.0143081	53.237	3
A0A6J1RSS1	5801	K	twitchin isoform X7 OS=Frankliniella occidentalis OX=133901 GN=LOC113201767 PE=3 SV=1	LOC113201767	2	-0.94013	3	1	LLEGTK(1)YEFR	0.000103107	91.549	1	0.000682369	79.659	1	0.00489839	61.344	3
A0A6J1RSS1	5457	K	twitchin isoform X7 OS=Frankliniella occidentalis OX=133901 GN=LOC113201767 PE=3 SV=1	LOC113201767	2	1.2676	2	1	LSWK(1)HPK	0.02605	54.157	1	0.0333214	49.358				2
A0A6J1RSS1	6910	K	twitchin isoform X7 OS=Frankliniella occidentalis OX=133901 GN=LOC113201767 PE=3 SV=1	LOC113201767	2	-0.19215	1	1	NAAGYSK(1)PSQSSDR	0.0129982	54.09							1
A0A6J1RSS1	1650	K	twitchin isoform X7 OS=Frankliniella occidentalis OX=133901 GN=LOC113201767 PE=3 SV=1	LOC113201767	2	0.013868	1		NGEEVK(0.001)PDK(0.999)R						0.999313	0.0214576	77.062	1
A0A6J1RSS1	6494	K	twitchin isoform X7 OS=Frankliniella occidentalis OX=133901 GN=LOC113201767 PE=3 SV=1	LOC113201767	2	0.72715	1		NLTIGK(1)DYEFR			1	0.0205111	40.475				1
A0A6J1RSS1	5374	K	twitchin isoform X7 OS=Frankliniella occidentalis OX=133901 GN=LOC113201767 PE=3 SV=1	LOC113201767	3	0.61853	2		PK(1)ATWTVDDKPVGTR			1	9.38754e-06	89.624	1	1.19983e-07	97.904	2
A0A6J1RSS1	7452	K	twitchin isoform X7 OS=Frankliniella occidentalis OX=133901 GN=LOC113201767 PE=3 SV=1	LOC113201767	2	-0.53349	2	1	PK(1)ITWYK	0.0154502	65.156				1	0.0326021	49.833	2
A0A6J1RSS1	5935	K	twitchin isoform X7 OS=Frankliniella occidentalis OX=133901 GN=LOC113201767 PE=3 SV=1	LOC113201767	3	-0.41781	2	1	PK(1)LHLDGLIGR	0.0102712	41.317	1	0.00475135	50.648				2
A0A6J1RSS1	6168	K	twitchin isoform X7 OS=Frankliniella occidentalis OX=133901 GN=LOC113201767 PE=3 SV=1	LOC113201767	2	0.15588	11	1	PVTGYYVEK(1)R	1.24734e-07	121.36	1	8.97573e-05	88.596	1	6.52416e-05	96.229	3
A0A6J1RSS1	1595	K	twitchin isoform X7 OS=Frankliniella occidentalis OX=133901 GN=LOC113201767 PE=3 SV=1	LOC113201767	2	-1.2618	1	1	QDDK(1)TITEVK	0.00609139	58.132							1
A0A6J1RSS1	4282	K	twitchin isoform X7 OS=Frankliniella occidentalis OX=133901 GN=LOC113201767 PE=3 SV=1	LOC113201767	3	0.34133	3	1	RPK(1)DDGGEPLDGYLVEK	0.00436635	41.912	1	0.00189209	47.222	1	0.0053505	40.186	3
A0A6J1RSS1	4986	K	twitchin isoform X7 OS=Frankliniella occidentalis OX=133901 GN=LOC113201767 PE=3 SV=1	LOC113201767	2	0.34252	2	1	SDGGSPITGYIIEK(1)K	0.00063664	76.82				1	1.06999e-07	103.79	2
A0A6J1RSS1	5822	K	twitchin isoform X7 OS=Frankliniella occidentalis OX=133901 GN=LOC113201767 PE=3 SV=1	LOC113201767	2	0.61456	1	1	SDPLNTEK(1)PVVAK	0.000405405	74.987							1
A0A6J1RSS1	7702	K	twitchin isoform X7 OS=Frankliniella occidentalis OX=133901 GN=LOC113201767 PE=3 SV=1	LOC113201767	2	0.82398	1		SDPSPVSGVIK(1)TK			1	0.00784821	45.614				1
A0A6J1RSS1	8623	K	twitchin isoform X7 OS=Frankliniella occidentalis OX=133901 GN=LOC113201767 PE=3 SV=1	LOC113201767	2	-1.3654	3	1	SPVFK(1)TFPR	0.00191474	78.556	1	0.00446838	66.056	1	0.0111295	52.49	3
A0A6J1RSS1	4800	K	twitchin isoform X7 OS=Frankliniella occidentalis OX=133901 GN=LOC113201767 PE=3 SV=1	LOC113201767	3	-0.38557	1		SSDNVK(1)VTHSDYNTK			1	0.000754794	66.059				1
A0A6J1RSS1	3136	K	twitchin isoform X7 OS=Frankliniella occidentalis OX=133901 GN=LOC113201767 PE=3 SV=1	LOC113201767	3	-0.34497	3	0.999535	TEHEVK(1)GLEPGKK	0.00602552	42.317	0.999853	0.00186787	53.869	0.999422	0.00163771	54.871	3
A0A6J1RSS1	8027	K	twitchin isoform X7 OS=Frankliniella occidentalis OX=133901 GN=LOC113201767 PE=3 SV=1	LOC113201767	2	0.22093	1	1	TK(1)EIPASR	0.00677514	70.256							1
A0A6J1RSS1	7120	K	twitchin isoform X7 OS=Frankliniella occidentalis OX=133901 GN=LOC113201767 PE=3 SV=1	LOC113201767	2	-0.26655	6	1	TTCTVK(1)VGTPPR	1.24134e-05	89.43	1	0.0115372	44.511	1	0.000165274	80.312	3
A0A6J1RSS1	58	K	twitchin isoform X7 OS=Frankliniella occidentalis OX=133901 GN=LOC113201767 PE=3 SV=1	LOC113201767	2	0.21832	2	1	TVMK(1)TVPIGSNK	0.0074138	46.156				1	0.00527227	50.897	2
A0A6J1RSS1	6505	K	twitchin isoform X7 OS=Frankliniella occidentalis OX=133901 GN=LOC113201767 PE=3 SV=1	LOC113201767	2	-0.10579	1	1	VCAENK(1)YGTSDPASTVDPIR	3.87931e-07	89.011							1
A0A6J1RSS1	2649	K	twitchin isoform X7 OS=Frankliniella occidentalis OX=133901 GN=LOC113201767 PE=3 SV=1	LOC113201767	2	-2.0043	2		VEGLK(1)ER			1	0.0263369	53.968	1	0.0153761	65.246	2
A0A6J1RSS1	6940	K	twitchin isoform X7 OS=Frankliniella occidentalis OX=133901 GN=LOC113201767 PE=3 SV=1	LOC113201767	2	0.17317	3	1	VGK(1)NYADLK	0.00199485	77.533	1	0.00405729	67.334	1	0.00331822	70.908	3
A0A6J1RSS1	2663	K	twitchin isoform X7 OS=Frankliniella occidentalis OX=133901 GN=LOC113201767 PE=3 SV=1	LOC113201767	2	-0.2896	2	1	VIAINK(1)AGK	0.0130698	49.715				1	0.0137138	48.794	2
A0A6J1RSS1	4436	K	twitchin isoform X7 OS=Frankliniella occidentalis OX=133901 GN=LOC113201767 PE=3 SV=1	LOC113201767	2	-0.12774	1		VIAVNK(1)AGPGAPSDASK			1	3.39916e-08	103.13				1
A0A6J1RSS1	5097	K	twitchin isoform X7 OS=Frankliniella occidentalis OX=133901 GN=LOC113201767 PE=3 SV=1	LOC113201767	2	1.1961	2	1	VK(1)ITNEDYNTR	1.40382e-06	102.4	1	0.0167168	42.976				2
A0A6J1RSS1	1448	K	twitchin isoform X7 OS=Frankliniella occidentalis OX=133901 GN=LOC113201767 PE=3 SV=1	LOC113201767	3	-0.40671	2		VMFEAIFSK(0.963)PNCK(0.037)PK			0.824283	0.00192771	50.305	0.962762	0.000362476	73.834	2
A0A6J1RSS1	2539	K	twitchin isoform X7 OS=Frankliniella occidentalis OX=133901 GN=LOC113201767 PE=3 SV=1	LOC113201767	4	0.87591	1	0.569193	VPGDK(0.431)DK(0.569)PELEVTGLEPGHEYK	0.000175695	53.964							1
A0A6J1RSS1	6217	K	twitchin isoform X7 OS=Frankliniella occidentalis OX=133901 GN=LOC113201767 PE=3 SV=1	LOC113201767	4	-0.90803	1		VVAVNEAGPGK(0.23)PSK(0.77)PTEPITAEHQR						0.770311	3.34817e-05	54.521	1
A0A6J1RSS1	3130	K	twitchin isoform X7 OS=Frankliniella occidentalis OX=133901 GN=LOC113201767 PE=3 SV=1	LOC113201767	3	-0.23651	1	1	WTPAGFCDPEK(1)TEHEVK	0.00196497	47.68							1
A0A6J1RSS1	4110	K	twitchin isoform X7 OS=Frankliniella occidentalis OX=133901 GN=LOC113201767 PE=3 SV=1	LOC113201767	2	1.426	1	1	WVK(1)AGETR	0.0160488	53.493							1
A0A6J1RSS1	7723	K	twitchin isoform X7 OS=Frankliniella occidentalis OX=133901 GN=LOC113201767 PE=3 SV=1	LOC113201767	2	-0.90918	1		YELDENGK(1)K			1	0.0265061	43.77				1
A0A6J1RSS1	8073	K	twitchin isoform X7 OS=Frankliniella occidentalis OX=133901 GN=LOC113201767 PE=3 SV=1	LOC113201767	2	-1.1028	1	1	YK(1)ISDTSFDR	0.020172	41.689							1
A0A6J1RSE4	209	K	Aminomethyltransferase OS=Frankliniella occidentalis OX=133901 GN=LOC113201701 PE=3 SV=1	LOC113201701	2	-1.0179	3	1	AAGK(1)DVALR	0.000888312	91.867	1	0.00496214	64.841	1	0.00932956	55.064	3
A0A6J1RSE4	286	K	Aminomethyltransferase OS=Frankliniella occidentalis OX=133901 GN=LOC113201701 PE=3 SV=1	LOC113201701	2	0.69709	3	1	K(1)VAEALIDNAAVK	0.00250384	61.409	1	0.00230887	62.287	1	0.00919465	47.774	3
A0A6J1RSE4	256	K	Aminomethyltransferase OS=Frankliniella occidentalis OX=133901 GN=LOC113201701 PE=3 SV=1	LOC113201701	2	0.65319	3	1	TTAAK(1)VAGVPCR	3.17501e-08	107.09	1	1.85485e-15	142.1	1	0.000423789	74.611	3
A0A6J1RR11	428	K	UDP-glucuronosyltransferase OS=Frankliniella occidentalis OX=133901 GN=LOC113201727 PE=3 SV=1	LOC113201727	2	-0.28029	1		AVVLAK(1)LR						1	0.0128074	57.281	1
A0A6J1RR26	227	K	Structural maintenance of chromosomes protein 5 OS=Frankliniella occidentalis OX=133901 GN=LOC113201737 PE=3 SV=1	LOC113201737	2	0.55648	2	1	LK(1)GAVEK	0.0208399	58.596				1	0.0176618	62.464	2
A0A6J1RR48	175	K	Glucose-6-phosphate 1-dehydrogenase OS=Frankliniella occidentalis OX=133901 GN=LOC113201756 PE=3 SV=1	LOC113201756	2	-0.99783	1	1	LFK(1)EEQLYR	0.000888312	91.867							1
A0A6J1RR48	63	K	Glucose-6-phosphate 1-dehydrogenase OS=Frankliniella occidentalis OX=133901 GN=LOC113201756 PE=3 SV=1	LOC113201756	2	0.60448	3	1	LSIAEVK(1)EK	0.00377352	67.334	1	0.0221092	41.399	1	0.0221092	41.399	3
A0A6J1RT24	371	K	Seryl-tRNA synthetase OS=Frankliniella occidentalis OX=133901 GN=LOC113201808 PE=3 SV=1	LOC113201808	2	-0.075405	1		VVNIVSGALNNAAAK(1)K			1	0.00278192	58.079				1
A0A6J1RRY5	630	K	Proline dehydrogenase OS=Frankliniella occidentalis OX=133901 GN=LOC113201921 PE=3 SV=1	LOC113201921	2	-2.3527	1		GK(1)FLYTPK						1	0.0208618	48.423	1
A0A6J1RRY5	305	K	Proline dehydrogenase OS=Frankliniella occidentalis OX=133901 GN=LOC113201921 PE=3 SV=1	LOC113201921	3	1.137	2		GNIIGK(1)HISPEQLHQK			1	0.00102555	58.814	1	0.00180248	50.827	2
A0A6J1RRY5	545	K	Proline dehydrogenase OS=Frankliniella occidentalis OX=133901 GN=LOC113201921 PE=3 SV=1	LOC113201921	2	-0.55631	1		YAIEK(1)MK						1	0.0122542	40.268	1
A0A6J1RS19	80	K	Superoxide dismutase OS=Frankliniella occidentalis OX=133901 GN=LOC113202034 PE=4 SV=1	LOC113202034	2	1.5416	3	1	IETTGK(1)DAILR	0.00325374	61.48	1	0.00238459	64.121	1	0.00467079	57.175	3
A0A6J1RS86	7815	K	uncharacterized protein LOC113202088 OS=Frankliniella occidentalis OX=133901 GN=LOC113202088 PE=4 SV=1	LOC113202088	2	0.93386	3	1	AEASPK(1)AGSLER	0.00520296	53.448	1	0.002611	60.157	1	0.0036675	56.139	3
A0A6J1RS86	7804	K	uncharacterized protein LOC113202088 OS=Frankliniella occidentalis OX=133901 GN=LOC113202088 PE=4 SV=1	LOC113202088	2	0.6977	1	1	DKAPVEEVK(1)SK	0.00464262	81.92							1
A0A6J1RS86	7940	K	uncharacterized protein LOC113202088 OS=Frankliniella occidentalis OX=133901 GN=LOC113202088 PE=4 SV=1	LOC113202088	4	0.26715	2	1	EHITEEDVHFPELYVSQDQLK(1)K	2.33342e-12	106.75	1	5.15901e-46	167.92				2
A0A6J1RS86	7838	K	uncharacterized protein LOC113202088 OS=Frankliniella occidentalis OX=133901 GN=LOC113202088 PE=4 SV=1	LOC113202088	2	-1.5168	1	1	K(1)VIHADGK	0.0321331	46.39							1
A0A6J1RS86	7845	K	uncharacterized protein LOC113202088 OS=Frankliniella occidentalis OX=133901 GN=LOC113202088 PE=4 SV=1	LOC113202088	3	-0.38622	1		VIHADGK(1)ETVTEEK			1	0.000882748	62.287				1
A0A6J1RS86	7832	K	uncharacterized protein LOC113202088 OS=Frankliniella occidentalis OX=133901 GN=LOC113202088 PE=4 SV=1	LOC113202088	2	-0.20509	4	1	QTSPVGENIIK(1)VK	0.00211959	59.227	1	0.00135172	64.104	1	0.00924637	44.511	3
A0A6J1RS86	8037	K	uncharacterized protein LOC113202088 OS=Frankliniella occidentalis OX=133901 GN=LOC113202088 PE=4 SV=1	LOC113202088	3	2.3684	1	0.999996	QVADEK(1)VEEPQQDEKPSALDK	8.26889e-09	88.071							1
A0A6J1RS86	8046	K	uncharacterized protein LOC113202088 OS=Frankliniella occidentalis OX=133901 GN=LOC113202088 PE=4 SV=1	LOC113202088	2	1.005	2	1	VEEPQQDEK(1)PSALDK	0.00157089	63.682	1	0.0111825	76.82				2
A0A6J1RS86	8027	K	uncharacterized protein LOC113202088 OS=Frankliniella occidentalis OX=133901 GN=LOC113202088 PE=4 SV=1	LOC113202088	2	0.084367	1	1	TIVIK(1)DGK	0.0124939	57.859							1
A0A6J1RS86	7787	K	uncharacterized protein LOC113202088 OS=Frankliniella occidentalis OX=133901 GN=LOC113202088 PE=4 SV=1	LOC113202088	2	0.99751	1		TPEPQTPDTK(1)SK			1	0.00283478	59.227				1
A0A6J1RS86	7979	K	uncharacterized protein LOC113202088 OS=Frankliniella occidentalis OX=133901 GN=LOC113202088 PE=4 SV=1	LOC113202088	3	-1.02	1	1	VQRPDGSEQTTEEDVEEPEDAMPK(1)GAK	5.78172e-05	47.331							1
A0A6J1RS97	546	K	uncharacterized protein LOC113201978 OS=Frankliniella occidentalis OX=133901 GN=LOC113201978 PE=4 SV=1	LOC113201978	2	0.04367	1	1	FTPALVK(1)K	0.0239799	52.482							1
A0A6J1RTX6	514	K	carnitine O-acetyltransferase-like isoform X3 OS=Frankliniella occidentalis OX=133901 GN=LOC113201994 PE=3 SV=1	LOC113201994	2	1.1878	1	1	SLK(1)TAVNAHR	0.0215911	40.727							1
A0A6J1RSG7	316	K	26S proteasome regulatory subunit 10B OS=Frankliniella occidentalis OX=133901 GN=LOC113202027 PE=3 SV=1	LOC113202027	3	0.3009	2		LEILK(1)IHATPISK			1	0.00120819	58.32	1	0.00389998	46.069	2
A0A6J1RWN8	743	K	myosin heavy chain, muscle isoform X17 OS=Frankliniella occidentalis OX=133901 GN=LOC113201709 PE=3 SV=1	LOC113201709	2	-0.037756	4	1	EPEPK(1)DAAAK	0.00149051	73.887	1	0.00330734	65.627	1	0.00284951	66.92	3
A0A6J1RWN8	738	K	myosin heavy chain, muscle isoform X17 OS=Frankliniella occidentalis OX=133901 GN=LOC113201709 PE=3 SV=1	LOC113201709	2	0.84973	2	1	YMILAPATMQK(1)EPEPK	5.04229e-08	103.79	1	0.000852558	71.98				2
A0A6J1RZA0	451	K	Alpha-mannosidase OS=Frankliniella occidentalis OX=133901 GN=LOC113202060 PE=3 SV=1	LOC113202060	2	0.64134	1		GFEECGIATK(1)AALNK						1	0.00296713	53.3	1
A0A6J1RZA0	121	K	Alpha-mannosidase OS=Frankliniella occidentalis OX=133901 GN=LOC113202060 PE=3 SV=1	LOC113202060	2	-1.1275	1	1	K(1)LVDSGR	0.0180853	69.628							1
A0A6J1RZA0	955	K	Alpha-mannosidase OS=Frankliniella occidentalis OX=133901 GN=LOC113202060 PE=3 SV=1	LOC113202060	3	-0.113	1		LEHFVEK(1)GEDHELSK			1	0.000471919	72.075				1
A0A6J1RSM6	252	K	Succinate dehydrogenase [ubiquinone] iron-sulfur subunit, mitochondrial OS=Frankliniella occidentalis OX=133901 GN=LOC113202062 PE=3 SV=1	LOC113202062	2	-0.23835	3	1	GLNPGK(1)AISEIK	0.000765224	70.089	1	0.00238158	61.11	1	0.00238158	61.11	3
A0A6J1RSM6	151	K	Succinate dehydrogenase [ubiquinone] iron-sulfur subunit, mitochondrial OS=Frankliniella occidentalis OX=133901 GN=LOC113202062 PE=3 SV=1	LOC113202062	2	-0.50973	2		K(1)DEPVSGTAQYLQSIDDR			1	0.00622932	45.347	1	0.00333586	52.185	2
A0A6J1RSM6	267	K	Succinate dehydrogenase [ubiquinone] iron-sulfur subunit, mitochondrial OS=Frankliniella occidentalis OX=133901 GN=LOC113202062 PE=3 SV=1	LOC113202062	3	-0.32631	1	0.5	K(0.5)DK(0.5)PGLDTAALHN	0.00557267	43.03							1
A0A6J1RSM6	269	K	Succinate dehydrogenase [ubiquinone] iron-sulfur subunit, mitochondrial OS=Frankliniella occidentalis OX=133901 GN=LOC113202062 PE=3 SV=1	LOC113202062	3	-0.32631	1	0.5	K(0.5)DK(0.5)PGLDTAALHN	0.00557267	43.03							1
A0A6J1RSM6	266	K	Succinate dehydrogenase [ubiquinone] iron-sulfur subunit, mitochondrial OS=Frankliniella occidentalis OX=133901 GN=LOC113202062 PE=3 SV=1	LOC113202062	2	-0.28348	1		LLSGIAK(1)K			1	0.0156423	60.436				1
A0A6J1RSM6	246	K	Succinate dehydrogenase [ubiquinone] iron-sulfur subunit, mitochondrial OS=Frankliniella occidentalis OX=133901 GN=LOC113202062 PE=3 SV=1	LOC113202062	2	-0.015774	1	1	TCPK(1)GLNPGK	0.0177841	43.308							1
A0A6J1RSS7	78	K	V-type proton ATPase subunit G OS=Frankliniella occidentalis OX=133901 GN=LOC113202183 PE=3 SV=1	LOC113202183	2	0.98531	1	1	IEADTK(1)LR	0.0126399	57.59							1
A0A6J1RST5	831	K	vigilin OS=Frankliniella occidentalis OX=133901 GN=LOC113201772 PE=4 SV=1	LOC113201772	2	-0.19179	1	1	ANDPSDQVTLK(1)GAK	0.00412633	51.03							1
A0A6J1RST5	168	K	vigilin OS=Frankliniella occidentalis OX=133901 GN=LOC113201772 PE=4 SV=1	LOC113201772	2	1.5513	2	1	ATATK(1)ITIPR	0.00668012	56.548	1	0.00691497	56.139				2
A0A6J1RST5	491	K	vigilin OS=Frankliniella occidentalis OX=133901 GN=LOC113201772 PE=4 SV=1	LOC113201772	2	-3.8728	5	1	DK(1)DVIIDHR	0.00172211	81.017	1	0.00505619	63.624	1	0.00177247	81.017	3
A0A6J1RST5	841	K	vigilin OS=Frankliniella occidentalis OX=133901 GN=LOC113201772 PE=4 SV=1	LOC113201772	2	1.1557	3	1	ECIEAAK(1)TR	0.0133597	49.3	1	0.0208023	42.336	1	0.00730813	59.067	3
A0A6J1RST5	726	K	vigilin OS=Frankliniella occidentalis OX=133901 GN=LOC113201772 PE=4 SV=1	LOC113201772	2	-0.81457	1	1	FLIGK(1)NGANIK	0.00492653	56.404							1
A0A6J1RST5	580	K	vigilin OS=Frankliniella occidentalis OX=133901 GN=LOC113201772 PE=4 SV=1	LOC113201772	2	0.093572	1		FVIGK(1)AGANIR			1	0.0204793	40.496				1
A0A6J1RST5	1037	K	vigilin OS=Frankliniella occidentalis OX=133901 GN=LOC113201772 PE=4 SV=1	LOC113201772	3	-0.075884	1	1	IEVDPEYHPK(1)IIGR	0.000758915	65.043							1
A0A6J1RST5	1002	K	vigilin OS=Frankliniella occidentalis OX=133901 GN=LOC113201772 PE=4 SV=1	LOC113201772	3	0.32586	2	1	LSPADQHLDVVEVTGAPANVEAAK(1)EGIEQR	2.55608e-08	65.244	1	1.4706e-05	47.803				2
A0A6J1RST5	501	K	vigilin OS=Frankliniella occidentalis OX=133901 GN=LOC113201772 PE=4 SV=1	LOC113201772	2	0.8739	3	1	YFK(1)SLIGTK	0.0111295	52.49	1	0.015095	46.819	1	0.018801	43.77	3
A0A6J1RZT6	1755	K	filamin-A isoform X3 OS=Frankliniella occidentalis OX=133901 GN=LOC113202196 PE=4 SV=1	LOC113202196	2	-0.065068	1	1	AEIDFK(1)DR	0.0227239	46.462							1
A0A6J1RZT6	1528	K	filamin-A isoform X3 OS=Frankliniella occidentalis OX=133901 GN=LOC113202196 PE=4 SV=1	LOC113202196	3	-1.221	1		EGK(1)THQDNTFTVDTR			1	0.0031496	45.347				1
A0A6J1RZT6	1873	K	filamin-A isoform X3 OS=Frankliniella occidentalis OX=133901 GN=LOC113202196 PE=4 SV=1	LOC113202196	3	0.83566	2	1	ENGVNSIHTK(1)FNGVHIPGSPFR	6.76886e-06	71.853	1	4.99404e-06	73.383				2
A0A6J1RZT6	1491	K	filamin-A isoform X3 OS=Frankliniella occidentalis OX=133901 GN=LOC113202196 PE=4 SV=1	LOC113202196	2	0.016836	3	1	EVGEHVVSVK(1)K	4.2524e-39	191.53	1	1.25526e-16	157.68	1	1.53769e-25	174.4	3
A0A6J1RZT6	1600	K	filamin-A isoform X3 OS=Frankliniella occidentalis OX=133901 GN=LOC113202196 PE=4 SV=1	LOC113202196	4	-0.74455	1		FADHHVEGSPFTVK(1)VTGEGSNR						1	0.000649111	46.415	1
A0A6J1RZT6	2004	K	filamin-A isoform X3 OS=Frankliniella occidentalis OX=133901 GN=LOC113202196 PE=4 SV=1	LOC113202196	3	-1.7256	3	1	GAQESSSVVVETVHK(1)VSK	0.000616422	60.334	1	1.29008e-08	62.94	1	0.00089974	55.437	3
A0A6J1RZT6	2072	K	filamin-A isoform X3 OS=Frankliniella occidentalis OX=133901 GN=LOC113202196 PE=4 SV=1	LOC113202196	3	-0.18936	1	1	GPCDECFIK(1)HMGR	0.0123266	46.069							1
A0A6J1RZT6	1417	K	filamin-A isoform X3 OS=Frankliniella occidentalis OX=133901 GN=LOC113202196 PE=4 SV=1	LOC113202196	2	1.2671	3	1	GSPYNAK(1)ITGEGR	0.0137704	40.941	1	0.00736846	45.992	1	0.0137704	40.941	3
A0A6J1RZT6	1410	K	filamin-A isoform X3 OS=Frankliniella occidentalis OX=133901 GN=LOC113202196 PE=4 SV=1	LOC113202196	2	-0.97879	3	1	HIK(1)GSPYNAK	1.73868e-05	101.48	1	3.48197e-09	130.01	1	0.00865851	53.567	3
A0A6J1RZT6	1509	K	filamin-A isoform X3 OS=Frankliniella occidentalis OX=133901 GN=LOC113202196 PE=4 SV=1	LOC113202196	2	0.053899	3	1	ITVADK(1)EVGDAK	1.28149e-07	102.87	1	0.0115372	44.511	1	0.000630103	71.879	3
A0A6J1RZT6	1403	K	filamin-A isoform X3 OS=Frankliniella occidentalis OX=133901 GN=LOC113202196 PE=4 SV=1	LOC113202196	2	-0.4531	2	1	ITVK(1)FGEK	0.0208618	48.423				1	0.0227239	46.462	2
A0A6J1RZT6	1758	K	filamin-A isoform X3 OS=Frankliniella occidentalis OX=133901 GN=LOC113202196 PE=4 SV=1	LOC113202196	2	-0.43946	3	1	K(1)DGSCYVSYR	0.000906499	80.245	1	0.0169847	48.568	1	0.0293695	41.242	3
A0A6J1RZT6	2024	K	filamin-A isoform X3 OS=Frankliniella occidentalis OX=133901 GN=LOC113202196 PE=4 SV=1	LOC113202196	2	-0.64422	1	1	SDASK(1)VTCK	0.0133597	49.3							1
A0A6J1RZT6	1467	K	filamin-A isoform X3 OS=Frankliniella occidentalis OX=133901 GN=LOC113202196 PE=4 SV=1	LOC113202196	2	-1.0263	1		SLNASIQAPSGLEEPCFLK(1)K			1	5.72077e-28	145.52				1
A0A6J1RZT6	1890	K	filamin-A isoform X3 OS=Frankliniella occidentalis OX=133901 GN=LOC113202196 PE=4 SV=1	LOC113202196	4	-0.73598	1		VGK(1)EDADPAAVHAHGNGLGEVK			1	4.33498e-05	59.539				1
A0A6J1RZT6	1525	K	filamin-A isoform X3 OS=Frankliniella occidentalis OX=133901 GN=LOC113202196 PE=4 SV=1	LOC113202196	2	3.3719	1	1	VTGNTLK(1)EGK	0.0140643	45.829							1
A0A6J1RSW6	226	K	Aminopeptidase OS=Frankliniella occidentalis OX=133901 GN=LOC113202215 PE=3 SV=1	LOC113202215	2	-0.16336	3	1	VYTPLK(1)K	0.00972256	85.265	1	0.00972256	85.265	1	0.0101728	84.244	3
A0A6J1RT50	130	K	uncharacterized protein LOC113201830 OS=Frankliniella occidentalis OX=133901 GN=LOC113201830 PE=3 SV=1	LOC113201830	2	0.065184	2	1	ALLAELK(1)K	0.00910996	71.501	1	0.0132489	63.565				2
A0A6J1RT50	52	K	uncharacterized protein LOC113201830 OS=Frankliniella occidentalis OX=133901 GN=LOC113201830 PE=3 SV=1	LOC113201830	4	0.13039	1	1	NPQQAEALTAIAAQHK(1)NVHVLQIDVK	0.000251025	44.625							1
A0A6J1RTD0	585	K	probable 4-coumarate--CoA ligase 3 OS=Frankliniella occidentalis OX=133901 GN=LOC113201871 PE=3 SV=1	LOC113201871	2	0.34187	2	1	NAGGK(1)VLR	0.014115	55.531				1	0.026333	43.769	2
A0A6J1RVA6	13	K	14-3-3 protein zeta isoform X1 OS=Frankliniella occidentalis OX=133901 GN=LOC113202324 PE=3 SV=1	LOC113202324	2	0.195	7	1	AK(1)LAEQAER	0.0035002	70.028	1	0.0018848	78.939	1	0.00592826	62.463	3
A0A6J1RVA6	117	K	14-3-3 protein zeta isoform X1 OS=Frankliniella occidentalis OX=133901 GN=LOC113202324 PE=3 SV=1	LOC113202324	2	0.1616	6	1	ASNAESK(1)VFYLK	9.68089e-08	104.24	1	3.12896e-05	86.772	1	0.000845206	69.03	3
A0A6J1RVA6	122	K	14-3-3 protein zeta isoform X1 OS=Frankliniella occidentalis OX=133901 GN=LOC113202324 PE=3 SV=1	LOC113202324	2	1.2674	3	1	VFYLK(1)MK	0.0308857	50.966	1	0.0308857	50.966				2
A0A6J1RTE7	159	K	14-3-3 protein zeta isoform X2 OS=Frankliniella occidentalis OX=133901 GN=LOC113202324 PE=3 SV=1	LOC113202324	2	2.4366	3	1	AYQEAFDIAK(1)SK	0.000105302	83.204	1	0.00305315	58.32	1	0.00618531	51.726	3
A0A6J1RVA6	5	K	14-3-3 protein zeta isoform X1 OS=Frankliniella occidentalis OX=133901 GN=LOC113202324 PE=3 SV=1	LOC113202324	2	-1.0542	3	1	SVDK(1)EELVQR	1.58718e-09	129.89	1	2.08368e-05	96.229	1	0.0023877	60.255	3
A0A6J1RVA6	70	K	14-3-3 protein zeta isoform X1 OS=Frankliniella occidentalis OX=133901 GN=LOC113202324 PE=3 SV=1	LOC113202324	2	-0.29497	2		VISSIEQK(1)TEGSER			1	2.16264e-14	119.87	1	1.43611e-14	122.97	2
A0A6J1RVA6	110	K	14-3-3 protein zeta isoform X1 OS=Frankliniella occidentalis OX=133901 GN=LOC113202324 PE=3 SV=1	LOC113202324	2	0.14122	2	1	YLIPK(1)ASNAESK	0.00847507	47.712	1	0.00847507	47.712				2
A0A6J1RTH6	184	K	cuticle protein 21-like OS=Frankliniella occidentalis OX=133901 GN=LOC113202344 PE=4 SV=1	LOC113202344	2	-0.42219	1		EPAAVAVK(1)AVAK			1	0.00327424	57.401				1
A0A6J1RTH6	176	K	cuticle protein 21-like OS=Frankliniella occidentalis OX=133901 GN=LOC113202344 PE=4 SV=1	LOC113202344	3	0.81116	2	1	TVEYTADPVNGFNAVVHK(1)EPAAVAVK	1.68287e-08	75.529	1	0.00010112	48.773				2
A0A6J1RTI5	200	K	Dipeptidase OS=Frankliniella occidentalis OX=133901 GN=LOC113201905 PE=3 SV=1	LOC113201905	2	0.10395	1		K(1)LAGQNFLR						1	0.0248256	48.794	1
A0A6J1RTK4	393	K	aldehyde dehydrogenase, mitochondrial OS=Frankliniella occidentalis OX=133901 GN=LOC113202362 PE=3 SV=1	LOC113202362	2	0.9837	2	1	EGAK(1)LVTGGAQVGEK	0.00942329	42.314				1	0.00103529	70.41	2
A0A6J1RTK4	438	K	aldehyde dehydrogenase, mitochondrial OS=Frankliniella occidentalis OX=133901 GN=LOC113202362 PE=3 SV=1	LOC113202362	2	0.45717	4	1	FK(1)NLDEVIQR	0.000105972	91.313	1	0.000121308	90.05	1	0.00530283	60.255	3
A0A6J1RTK4	521	K	aldehyde dehydrogenase, mitochondrial OS=Frankliniella occidentalis OX=133901 GN=LOC113202362 PE=3 SV=1	LOC113202362	2	0.19759	3	1	SVIVK(1)VPQK	0.0084944	56.258	1	0.0210052	42.19	1	0.0145469	47.603	3
A0A6J1RTM3	86	K	cuticle protein 16.5-like OS=Frankliniella occidentalis OX=133901 GN=LOC113202381 PE=4 SV=1	LOC113202381	3	-0.011385	3	1	SGDHVVGQYSLVEPDGTK(1)R	1.57426e-07	93.371	1	0.00035964	58.693	1	7.83878e-05	71.592	3
A0A6J1RW74	100	K	endocuticle structural glycoprotein SgAbd-2-like OS=Frankliniella occidentalis OX=133901 GN=LOC113202524 PE=4 SV=1	LOC113202524	2	-0.096146	4	1	MEQAALEK(1)DAGK	1.51244e-08	107.65	1	0.000498938	71.879	1	0.00913555	44.511	3
A0A6J1RW74	53	K	endocuticle structural glycoprotein SgAbd-2-like OS=Frankliniella occidentalis OX=133901 GN=LOC113202524 PE=4 SV=1	LOC113202524	3	-0.70442	1	1	MLVQGK(1)SHGAVLTK	0.00287298	47.621							1
A0A6J1RW74	85	K	endocuticle structural glycoprotein SgAbd-2-like OS=Frankliniella occidentalis OX=133901 GN=LOC113202524 PE=4 SV=1	LOC113202524	3	-2.6928	3	1	YLYHFK(1)TNNGIAK	0.000562001	66.004	1	0.00122683	58.098	1	0.00120819	58.32	3
A0A6J1RTY0	139	K	Complex I-B17 OS=Frankliniella occidentalis OX=133901 GN=LOC113201998 PE=3 SV=1	LOC113201998	3	-0.13569	2	1	K(1)TFRPIGSEFYNTK	0.000124776	81.651				1	0.000144163	80.632	2
A0A6J1RTZ4	137	K	larval cuticle protein A3A-like OS=Frankliniella occidentalis OX=133901 GN=LOC113202389 PE=4 SV=1	LOC113202389	2	-0.36751	3	1	QPAK(1)VAIAK	0.000444431	97.813	1	0.0159272	45.829	1	0.00102389	90.05	3
A0A6J1RTZ4	142	K	larval cuticle protein A3A-like OS=Frankliniella occidentalis OX=133901 GN=LOC113202389 PE=4 SV=1	LOC113202389	2	-0.63731	3	1	VAIAK(1)VAVAPAIAK	0.000146002	84.365	1	0.00117472	67.997	1	0.000146002	84.365	3
A0A6J1RTZ8	86	K	Acyl carrier protein OS=Frankliniella occidentalis OX=133901 GN=LOC113202459 PE=3 SV=1	LOC113202459	2	-0.73445	3	1	LFDK(1)VNPEK	0.00221837	76.228	1	0.00446838	66.056	1	0.0067675	60.398	3
A0A6J1RUC6	66	K	probable nuclear transport factor 2 isoform X2 OS=Frankliniella occidentalis OX=133901 GN=LOC113202465 PE=4 SV=1	LOC113202465	2	0.15394	2		LTSLAFQK(1)INR			1	0.000334118	77.062	1	0.00640623	54.259	2
A0A6J1RU21	3881	K	uncharacterized protein LOC113202404 OS=Frankliniella occidentalis OX=133901 GN=LOC113202404 PE=3 SV=1	LOC113202404	2	-2.2164	3	1	EK(1)LQTINK	0.023121	52.867	1	0.0172245	52.255				2
A0A6J1RU67	1031	K	Pyruvate carboxylase OS=Frankliniella occidentalis OX=133901 GN=LOC113202510 PE=4 SV=1	LOC113202510	2	-1.8939	1	1	EEFGPVDK(1)LETR	0.000567716	72.705							1
A0A6J1RU67	1055	K	Pyruvate carboxylase OS=Frankliniella occidentalis OX=133901 GN=LOC113202510 PE=4 SV=1	LOC113202510	2	0.30654	3	1	GK(1)TLSFK	0.0144041	66.429	1	0.0130218	69.198	1	0.0114027	72.789	3
A0A6J1RU67	271	K	Pyruvate carboxylase OS=Frankliniella occidentalis OX=133901 GN=LOC113202510 PE=4 SV=1	LOC113202510	3	-0.090399	1		HQK(1)VVEIAPAPNLPIK			1	0.00275617	45.438				1
A0A6J1RU67	284	K	Pyruvate carboxylase OS=Frankliniella occidentalis OX=133901 GN=LOC113202510 PE=4 SV=1	LOC113202510	2	-1.7177	2		VVEIAPAPNLPIK(1)VR			1	0.00437042	48.527	1	0.0106874	41.227	2
A0A6J1RU67	105	K	Pyruvate carboxylase OS=Frankliniella occidentalis OX=133901 GN=LOC113202510 PE=4 SV=1	LOC113202510	3	0.67572	2		IAK(1)ENNVDAIHPGYGFLSER			1	7.31407e-06	79.293	1	0.000179619	63.302	2
A0A6J1RU67	1096	K	Pyruvate carboxylase OS=Frankliniella occidentalis OX=133901 GN=LOC113202510 PE=4 SV=1	LOC113202510	3	-0.79205	1	1	K(1)EIHIHPK	0.00790974	49.16							1
A0A6J1RU67	988	K	Pyruvate carboxylase OS=Frankliniella occidentalis OX=133901 GN=LOC113202510 PE=4 SV=1	LOC113202510	2	0.77487	5	1	PGASLPPLDFK(1)K	1.30809e-05	91.62	1	0.000256978	79.492	1	9.12365e-08	105.65	3
A0A6J1RU67	77	K	Pyruvate carboxylase OS=Frankliniella occidentalis OX=133901 GN=LOC113202510 PE=4 SV=1	LOC113202510	2	1.6463	1	1	QK(1)ADESYIVGK	0.00935269	49.988							1
A0A6J1RU67	547	K	Pyruvate carboxylase OS=Frankliniella occidentalis OX=133901 GN=LOC113202510 PE=4 SV=1	LOC113202510	2	-0.20134	2	1	QVLLK(1)DGPEAFAK	9.59009e-06	91.62				1	0.00211959	59.227	2
A0A6J1RU67	383	K	Pyruvate carboxylase OS=Frankliniella occidentalis OX=133901 GN=LOC113202510 PE=4 SV=1	LOC113202510	2	-0.13335	1	1	VTTEDPAK(1)NFQPDTGR	1.0312e-07	99.055							1
A0A6J1RU75	49	K	eIF-2B GDP-GTP exchange factor subunit alpha OS=Frankliniella occidentalis OX=133901 GN=LOC113202066 PE=3 SV=1	LOC113202066	2	2.9001	2	1	TLQELDNK(1)LSK	0.00910022	50.354				1	0.0077943	52.247	2
A0A6J1RUH2	1877	K	vitellogenin-1-like OS=Frankliniella occidentalis OX=133901 GN=LOC113202497 PE=4 SV=1	LOC113202497	2	-0.17901	3	1	ANQAK(1)CFSK	0.00114768	88.392	1	0.00198474	77.662	1	0.000431575	98.048	3
A0A6J1RUH2	61	K	vitellogenin-1-like OS=Frankliniella occidentalis OX=133901 GN=LOC113202497 PE=4 SV=1	LOC113202497	2	-0.28749	2		AQLSVQPK(1)SENVLIAK			1	1.9197e-08	106.6				1
A0A6J1RUH2	69	K	vitellogenin-1-like OS=Frankliniella occidentalis OX=133901 GN=LOC113202497 PE=4 SV=1	LOC113202497	2	0.1303	2		SENVLIAK(1)VSNAEYAK			1	9.21463e-08	100.04	1	0.00337441	50.831	2
A0A6J1RUH2	1325	K	vitellogenin-1-like OS=Frankliniella occidentalis OX=133901 GN=LOC113202497 PE=4 SV=1	LOC113202497	3	0.58208	2		AYEFALTYDHQK(1)TSAK			1	5.09595e-08	99.747	1	0.00264745	45.614	2
A0A6J1RUH2	1227	K	vitellogenin-1-like OS=Frankliniella occidentalis OX=133901 GN=LOC113202497 PE=4 SV=1	LOC113202497	2	0.76517	2	1	DAK(1)IAMVR	0.00995036	62.546	1	0.0155985	53.968				2
A0A6J1S2I1	1998	K	vitellogenin-1-like OS=Frankliniella occidentalis OX=133901 GN=LOC113204471 PE=4 SV=1	LOC113204471	2	0.47389	8	1	GANPDFSQK(1)GANK	3.49767e-15	128.21	1	5.83994e-06	94.122	1	0.0002382	78.324	3
A0A6J1S2I1	1988	K	vitellogenin-1-like OS=Frankliniella occidentalis OX=133901 GN=LOC113204471 PE=4 SV=1	LOC113204471	2	-1.009	8	1	HWAQMIK(1)K	0.0051703	78.77	1	0.00849018	73.248	1	0.0127138	64.265	3
A0A6J1S2I1	1989	K	vitellogenin-1-like OS=Frankliniella occidentalis OX=133901 GN=LOC113204471 PE=4 SV=1	LOC113204471	2	-0.038157	3	1	K(1)GANPDFSQK	0.00802949	59.198	1	0.00388949	67.385	1	0.0238473	43.897	3
A0A6J1RUH2	609	K	vitellogenin-1-like OS=Frankliniella occidentalis OX=133901 GN=LOC113202497 PE=4 SV=1	LOC113202497	3	-0.34029	4	1	IAQQIGQELQHPSQIPEK(1)ATLAK	9.4479e-31	145.02	1	1.54051e-20	128.67	1	2.74964e-07	77.221	3
A0A6J1RUH2	628	K	vitellogenin-1-like OS=Frankliniella occidentalis OX=133901 GN=LOC113202497 PE=4 SV=1	LOC113202497	3	-0.69302	2	1	IMNEK(1)QIEQAAHELYAAPSK	3.99434e-43	160.3	1	0.00025604	59.975				2
A0A6J1RUH2	157	K	vitellogenin-1-like OS=Frankliniella occidentalis OX=133901 GN=LOC113202497 PE=4 SV=1	LOC113202497	3	0.54458	3		INNK(1)PSHGSLNGVYK			1	0.0015845	53.3	1	0.00629653	40.278	2
A0A6J1S2I1	855	K	vitellogenin-1-like OS=Frankliniella occidentalis OX=133901 GN=LOC113204471 PE=4 SV=1	LOC113204471	2	-0.54303	3	1	ISPK(1)VAR	0.020576	58.917	1	0.020576	58.917	1	0.020576	58.917	3
A0A6J1RUH2	1482	K	vitellogenin-1-like OS=Frankliniella occidentalis OX=133901 GN=LOC113202497 PE=4 SV=1	LOC113202497	2	0.25264	8	1	K(1)ALNADPQSK	0.00156976	75.819	1	0.003573	68.536	1	0.00908938	57.175	3
A0A6J1S2I1	1968	K	vitellogenin-1-like OS=Frankliniella occidentalis OX=133901 GN=LOC113204471 PE=4 SV=1	LOC113204471	3	-0.44586	2	1	K(1)IDFHCVSDSSASR	0.00368312	69.805				1	0.00500987	49.595	2
A0A6J1S2I1	851	K	vitellogenin-1-like OS=Frankliniella occidentalis OX=133901 GN=LOC113204471 PE=4 SV=1	LOC113204471	2	-0.019061	1	1	LAK(1)ISPK	0.0146968	66.073							1
A0A6J1RUH2	1516	K	vitellogenin-1-like OS=Frankliniella occidentalis OX=133901 GN=LOC113202497 PE=4 SV=1	LOC113202497	3	-0.0015757	1	1	LDSSASQINVQAQMK(1)QSSAR	4.11458e-28	141.64							1
A0A6J1S2I1	848	K	vitellogenin-1-like OS=Frankliniella occidentalis OX=133901 GN=LOC113204471 PE=4 SV=1	LOC113204471	3	0.91217	3		LHMVVALNK(1)LAK			1	0.00494017	52.247	1	3.82702e-06	93.096	2
A0A6J1RUH2	112	K	vitellogenin-1-like OS=Frankliniella occidentalis OX=133901 GN=LOC113202497 PE=4 SV=1	LOC113202497	2	0.52724	6	1	LK(1)NGIVDELIVSK	4.00645e-11	115.06	1	5.70498e-05	85.837	1	0.000127273	82.925	3
A0A6J1RUH2	1224	K	vitellogenin-1-like OS=Frankliniella occidentalis OX=133901 GN=LOC113202497 PE=4 SV=1	LOC113202497	2	-0.32671	5	1	LQPINANK(1)DAK	0.00365699	60.255	1	0.0180711	42.083	1	0.0100697	48.948	3
A0A6J1RUH2	105	K	vitellogenin-1-like OS=Frankliniella occidentalis OX=133901 GN=LOC113202497 PE=4 SV=1	LOC113202497	3	-0.26511	3	1	LSYHQLPVSSK(1)PFEIK	8.51677e-16	127.3	1	2.86031e-11	112.67	1	0.00011229	81.656	3
A0A6J1RUH2	110	K	vitellogenin-1-like OS=Frankliniella occidentalis OX=133901 GN=LOC113202497 PE=4 SV=1	LOC113202497	3	0.34723	4	0.99684	LSYHQLPVSSKPFEIK(1)LK	0.000325873	65.175	0.999911	4.94093e-12	113.54	0.999836	4.24518e-07	95.554	3
A0A6J1RUH2	894	K	vitellogenin-1-like OS=Frankliniella occidentalis OX=133901 GN=LOC113202497 PE=4 SV=1	LOC113202497	2	-0.55415	1		MAEFTNQDNNK(1)QVISVVK			1	4.13532e-06	87.676				1
A0A6J1RUH2	1481	K	vitellogenin-1-like OS=Frankliniella occidentalis OX=133901 GN=LOC113202497 PE=4 SV=1	LOC113202497	2	-0.63086	5	1	MPNVPALNFK(1)K	0.000301385	81.017	1	0.000301385	81.017	1	3.79406e-06	97.813	3
A0A6J1RUH2	1607	K	vitellogenin-1-like OS=Frankliniella occidentalis OX=133901 GN=LOC113202497 PE=4 SV=1	LOC113202497	2	1.4142	2	1	NSHNNK(1)VELQLR	0.00426511	48.568	1	0.000999356	66.989				2
A0A6J1RUH2	556	K	vitellogenin-1-like OS=Frankliniella occidentalis OX=133901 GN=LOC113202497 PE=4 SV=1	LOC113202497	2	-0.13294	2	1	PK(1)MSQPPK	0.00447174	81.95	1	0.0306424	40.724				2
A0A6J1RUH2	910	K	vitellogenin-1-like OS=Frankliniella occidentalis OX=133901 GN=LOC113202497 PE=4 SV=1	LOC113202497	3	-0.90479	3	1	SAIESAANK(1)LQSQDNQELAENAR	9.45908e-21	86.557	1	8.76961e-06	65.833	1	0.00179834	41.911	3
A0A6J1S2I1	804	K	vitellogenin-1-like OS=Frankliniella occidentalis OX=133901 GN=LOC113204471 PE=4 SV=1	LOC113204471	3	0.35064	9	1	SAVQNGDSHK(1)VQVYTR	5.14585e-08	99.663	1	0.000117703	81.346	1	3.70671e-08	102.08	3
A0A6J1S2I1	2005	K	vitellogenin-1-like OS=Frankliniella occidentalis OX=133901 GN=LOC113204471 PE=4 SV=1	LOC113204471	2	-0.39218	5	1	SLK(1)VNIPESCR	1.78962e-05	92.19	1	0.00474292	56.956	1	0.00186798	60.157	3
A0A6J1RUH2	1251	K	vitellogenin-1-like OS=Frankliniella occidentalis OX=133901 GN=LOC113202497 PE=4 SV=1	LOC113202497	4	0.086291	3	1	SRPYTAQHNILDLTPTEQK(1)PIHVR	1.99613e-27	135.62	1	7.9008e-15	106.12				2
A0A6J1RUH2	1460	K	vitellogenin-1-like OS=Frankliniella occidentalis OX=133901 GN=LOC113202497 PE=4 SV=1	LOC113202497	2	-0.42692	1		SSENNK(1)EQQLAMTASAK			1	0.00341986	48.907				1
A0A6J1S2I1	1926	K	vitellogenin-1-like OS=Frankliniella occidentalis OX=133901 GN=LOC113204471 PE=4 SV=1	LOC113204471	3	-9.7214e-05	3	1	SSPK(1)TAAGCTSHR	0.000287929	72.891	1	9.25486e-05	84.365	1	0.000371544	70.438	3
A0A6J1RUH2	29	K	vitellogenin-1-like OS=Frankliniella occidentalis OX=133901 GN=LOC113202497 PE=4 SV=1	LOC113202497	2	-0.019315	4	1	TGSEYK(1)YQVR	8.34489e-12	143.5	1	0.000108619	91.095	1	0.000611975	80.706	3
A0A6J1RUH2	1174	K	vitellogenin-1-like OS=Frankliniella occidentalis OX=133901 GN=LOC113202497 PE=4 SV=1	LOC113202497	3	0.044724	5	1	TQAK(1)IGFVTPFDHQR	5.38758e-06	93.495	1	9.25858e-07	97.235	1	0.000520303	71.08	3
A0A6J1RUH2	1216	K	vitellogenin-1-like OS=Frankliniella occidentalis OX=133901 GN=LOC113202497 PE=4 SV=1	LOC113202497	2	-0.11391	6	1	VK(1)LQPINANK	1.46132e-06	109.29	1	1.94957e-05	100.57	1	0.000120093	90.15	3
A0A6J1S2I1	1607	K	vitellogenin-1-like OS=Frankliniella occidentalis OX=133901 GN=LOC113204471 PE=4 SV=1	LOC113204471	3	-0.8474	3	1	YFGWQYNSENFVNPK(1)NSHNNK	3.90046e-54	171.35	1	3.37088e-31	149.36	1	3.82155e-05	64.705	3
A0A6J1S1G8	302	K	heterogeneous nuclear ribonucleoprotein Q isoform X4 OS=Frankliniella occidentalis OX=133901 GN=LOC113202575 PE=4 SV=1	LOC113202575	2	0.66338	1		AASLAK(1)R			1	0.00972256	85.265				1
A0A6J1S1G8	255	K	heterogeneous nuclear ribonucleoprotein Q isoform X4 OS=Frankliniella occidentalis OX=133901 GN=LOC113202575 PE=4 SV=1	LOC113202575	2	-0.84976	3	1	GK(1)DEILEEFNK	0.000447017	76.073	1	0.0120557	46.069	1	0.00272358	63.091	3
A0A6J1S1G8	33	K	heterogeneous nuclear ribonucleoprotein Q isoform X4 OS=Frankliniella occidentalis OX=133901 GN=LOC113202575 PE=4 SV=1	LOC113202575	2	0.21412	2	1	LLTSGLDEK(1)VAAK	0.000473065	73.927	1	0.00106956	65.895				2
A0A6J1S1G8	37	K	heterogeneous nuclear ribonucleoprotein Q isoform X4 OS=Frankliniella occidentalis OX=133901 GN=LOC113202575 PE=4 SV=1	LOC113202575	2	0.16881	2	1	VAAK(1)LDDIYK	0.0117558	48.998	1	0.00865851	53.567				2
A0A6J1S1G8	352	K	heterogeneous nuclear ribonucleoprotein Q isoform X4 OS=Frankliniella occidentalis OX=133901 GN=LOC113202575 PE=4 SV=1	LOC113202575	2	-1.2778	1	1	NLTQDCSEEK(1)MK	0.000182276	79.492							1
A0A6J1S1G8	337	K	heterogeneous nuclear ribonucleoprotein Q isoform X4 OS=Frankliniella occidentalis OX=133901 GN=LOC113202575 PE=4 SV=1	LOC113202575	2	0.28801	3	1	VK(1)VLYVR	0.0116961	72.138	1	0.0149185	65.803	1	0.00993967	76.035	3
A0A6J1SKX3	58	K	Tubulin beta chain OS=Frankliniella occidentalis OX=133901 GN=LOC113208689 PE=3 SV=1	LOC113208689	2	-0.10155	4	1	INVYYNEASGGK(1)YVPR	0.000179728	82.59	1	3.7911e-20	135.47	1	8.47435e-05	85.493	3
A0A6J1RWK0	254	K	Tubulin beta chain OS=Frankliniella occidentalis OX=133901 GN=LOC113202617 PE=3 SV=1	LOC113202617	2	-0.9864	6	1	K(1)LAVNMVPFPR	0.000735872	75.416	1	0.00145545	70.942	1	0.00145545	70.942	3
A0A6J1RWK0	326	K	Tubulin beta chain OS=Frankliniella occidentalis OX=133901 GN=LOC113202617 PE=3 SV=1	LOC113202617	2	4.4534	1	1	MSMK(1)EVDEQMLNIQNK	0.00948664	41.695							1
A0A6J1RUU1	240	K	40S ribosomal protein S4 OS=Frankliniella occidentalis OX=133901 GN=LOC113202218 PE=3 SV=1	LOC113202218	2	0.80396	1	1	AYVSLPK(1)GK	0.0164799	45.433							1
A0A6J1RUU1	233	K	40S ribosomal protein S4 OS=Frankliniella occidentalis OX=133901 GN=LOC113202218 PE=3 SV=1	LOC113202218	2	0.69902	3	1	GTK(1)AYVSLPK	0.00454779	62.287	1	0.00567076	59.265	1	0.00955345	52.247	3
A0A6J1RUU1	211	K	40S ribosomal protein S4 OS=Frankliniella occidentalis OX=133901 GN=LOC113202218 PE=3 SV=1	LOC113202218	4	0.26571	4	1	HPGSFDIVHIK(1)DSQGHVFATR	1.34977e-62	183.45	1	8.54185e-38	158	1	4.75756e-15	115.54	3
A0A6J1RUU1	120	K	40S ribosomal protein S4 OS=Frankliniella occidentalis OX=133901 GN=LOC113202218 PE=3 SV=1	LOC113202218	2	-1.8057	3	1	ITADEAK(1)YK	0.0126234	50.353	1	0.0208023	42.336	1	0.0119781	51.276	3
A0A6J1RUU1	71	K	40S ribosomal protein S4 OS=Frankliniella occidentalis OX=133901 GN=LOC113202218 PE=3 SV=1	LOC113202218	2	-0.071989	5	1	LIK(1)VDGK	0.0167574	63.565	1	0.0176618	62.464	1	0.0103568	75.109	3
A0A6J1RUU1	106	K	40S ribosomal protein S4 OS=Frankliniella occidentalis OX=133901 GN=LOC113202218 PE=3 SV=1	LOC113202218	2	1.7593	1	1	LIYDVK(1)GR	0.0309643	40.496							1
A0A6J1RUU1	62	K	40S ribosomal protein S4 OS=Frankliniella occidentalis OX=133901 GN=LOC113202218 PE=3 SV=1	LOC113202218	3	-0.69069	28	1	YALTNCEVK(1)K(1)IVMQR	2.37168e-19	151.83	1	6.21343e-11	107.35	1	2.28625e-10	108.58	3
A0A6J1RUU1	63	K	40S ribosomal protein S4 OS=Frankliniella occidentalis OX=133901 GN=LOC113202218 PE=3 SV=1	LOC113202218	3	-0.69069	19	1	YALTNCEVK(1)K(1)IVMQR	2.37168e-19	130.61	1	6.21343e-11	107.35	1	2.28625e-10	108.58	3
A0A6J1RUY0	82	K	Cytochrome c oxidase subunit OS=Frankliniella occidentalis OX=133901 GN=LOC113202241 PE=3 SV=1	LOC113202241	2	0.46399	4	1	K(1)NFPWGDGK	0.00177861	86.898	1	0.00192928	85.533	1	0.016887	51.276	3
A0A6J1RUY0	90	K	Cytochrome c oxidase subunit OS=Frankliniella occidentalis OX=133901 GN=LOC113202241 PE=3 SV=1	LOC113202241	2	0.020814	4	1	NFPWGDGK(1)K	0.009541	60.398	1	0.0233616	45.368	1	0.014442	53.756	3
A0A6J1RUY0	91	K	Cytochrome c oxidase subunit OS=Frankliniella occidentalis OX=133901 GN=LOC113202241 PE=3 SV=1	LOC113202241	3	0.5068	3	1	K(1)SFFHNPETNPLPGVGYEVEPK	8.90209e-15	108.5	1	0.00144481	43.349	1	1.17091e-09	95.122	3
A0A6J1RUY0	112	K	Cytochrome c oxidase subunit OS=Frankliniella occidentalis OX=133901 GN=LOC113202241 PE=3 SV=1	LOC113202241	3	-0.49589	3	1	SFFHNPETNPLPGVGYEVEPK(1)H	2.1085e-07	82.635	1	0.00098339	44.863	1	2.18719e-05	63.869	3
A0A6J1RV56	77	K	glutathione S-transferase 1-like OS=Frankliniella occidentalis OX=133901 GN=LOC113202715 PE=4 SV=1	LOC113202715	2	0.36478	6	1	AIQQYLADK(1)YGK	9.74035e-12	127.17	1	7.60158e-19	150.06	1	3.18301e-08	107.09	3
A0A6J1RV56	80	K	glutathione S-transferase 1-like OS=Frankliniella occidentalis OX=133901 GN=LOC113202715 PE=4 SV=1	LOC113202715	2	-0.023558	2	1	YGK(1)NDDLYPK	0.00530283	60.255	1	0.000811106	77.744				2
A0A6J1RV56	37	K	glutathione S-transferase 1-like OS=Frankliniella occidentalis OX=133901 GN=LOC113202715 PE=4 SV=1	LOC113202715	3	1.3068	4	1	ALGVPLVEHQTDLMK(1)GEHMTPAYLK	1.24661e-07	67.827	1	0.000118783	47.931	1	3.79606e-08	74.876	3
A0A6J1RV56	47	K	glutathione S-transferase 1-like OS=Frankliniella occidentalis OX=133901 GN=LOC113202715 PE=4 SV=1	LOC113202715	4	0.083659	1	1	GEHMTPAYLK(1)MNPQHTIPTINDNGFSLWESR	3.39223e-05	44.721							1
A0A6J1RV56	22	K	glutathione S-transferase 1-like OS=Frankliniella occidentalis OX=133901 GN=LOC113202715 PE=4 SV=1	LOC113202715	3	0.42267	6	1	GVALTAK(1)ALGVPLVEHQTDLMK	1.04374e-11	100.9	1	1.31737e-09	94.632	1	1.40679e-07	84.166	3
A0A6J1RV56	190	K	glutathione S-transferase 1-like OS=Frankliniella occidentalis OX=133901 GN=LOC113202715 PE=4 SV=1	LOC113202715	2	0.090823	1		K(1)TMVGYEEANAAGAK						1	0.000509771	78.69	1
A0A6J1RV56	87	K	glutathione S-transferase 1-like OS=Frankliniella occidentalis OX=133901 GN=LOC113202715 PE=4 SV=1	LOC113202715	2	-0.83294	3	1	NDDLYPK(1)DAAK	0.00945291	49.842	1	0.0193481	41.242	1	0.010332	48.568	3
A0A6J1RV84	69	K	Protein disulfide-isomerase OS=Frankliniella occidentalis OX=133901 GN=LOC113202737 PE=3 SV=1	LOC113202737	2	1.0481	3	1	AAK(1)TLAESGSAIK	0.000174654	80.96	1	0.000174654	80.96	1	0.000285395	76.868	3
A0A6J1RV84	79	K	Protein disulfide-isomerase OS=Frankliniella occidentalis OX=133901 GN=LOC113202737 PE=3 SV=1	LOC113202737	2	0.79448	4	1	TLAESGSAIK(1)LGK	6.43245e-05	85.536	1	0.000147911	82.069	1	0.00240195	57.434	3
A0A6J1RV84	66	K	Protein disulfide-isomerase OS=Frankliniella occidentalis OX=133901 GN=LOC113202737 PE=3 SV=1	LOC113202737	2	0.20716	4	1	ALAPEYAK(1)AAK	0.0077943	52.247	1	0.000213775	81.017	1	0.00711109	53.237	3
A0A6J1RV84	414	K	Protein disulfide-isomerase OS=Frankliniella occidentalis OX=133901 GN=LOC113202737 PE=3 SV=1	LOC113202737	2	0.71394	3	1	FK(1)DNPAIVVAK	1.97881e-06	99.732	1	0.000747912	73.435	1	0.00116085	69.815	3
A0A6J1RV84	451	K	Protein disulfide-isomerase OS=Frankliniella occidentalis OX=133901 GN=LOC113202737 PE=3 SV=1	LOC113202737	2	1.0411	2	1	GDNK(1)VIEYNGER	0.000821438	69.345				1	0.0085268	47.621	2
A0A6J1RV84	104	K	Protein disulfide-isomerase OS=Frankliniella occidentalis OX=133901 GN=LOC113202737 PE=3 SV=1	LOC113202737	2	1.0175	4	1	GYPTLK(1)FFR	0.0048062	65.224	1	0.00938697	54.982	1	0.0148377	47.187	3
A0A6J1RV84	307	K	Protein disulfide-isomerase OS=Frankliniella occidentalis OX=133901 GN=LOC113202737 PE=3 SV=1	LOC113202737	2	0.010636	1		ILDFFGMK(1)K						1	0.0158292	47.187	1
A0A6J1RV84	308	K	Protein disulfide-isomerase OS=Frankliniella occidentalis OX=133901 GN=LOC113202737 PE=3 SV=1	LOC113202737	2	2.3036	1	1	K(1)SEVPAMR	0.0185388	43.635							1
A0A6J1RV84	226	K	Protein disulfide-isomerase OS=Frankliniella occidentalis OX=133901 GN=LOC113202737 PE=3 SV=1	LOC113202737	3	-0.03995	2	1	K(1)FVSSNALPLVVEFNHETAQK	5.25843e-07	79.69	1	3.3507e-05	63.869				2
A0A6J1RV84	82	K	Protein disulfide-isomerase OS=Frankliniella occidentalis OX=133901 GN=LOC113202737 PE=3 SV=1	LOC113202737	3	-0.40753	4	1	LGK(1)VDATEEQELAESHGVR	6.31997e-10	105.79	1	1.5588e-09	102.07	1	1.59795e-12	109.72	3
A0A6J1RV84	351	K	Protein disulfide-isomerase OS=Frankliniella occidentalis OX=133901 GN=LOC113202737 PE=3 SV=1	LOC113202737	3	0.29605	4	1	LK(1)QHLLSQDLPEDWDK	0.00101918	58.98	1	0.00413204	43.208	1	0.000144074	79.837	3
A0A6J1RV84	365	K	Protein disulfide-isomerase OS=Frankliniella occidentalis OX=133901 GN=LOC113202737 PE=3 SV=1	LOC113202737	3	0.42358	1		QHLLSQDLPEDWDK(1)NPVK						1	4.62806e-05	78.95	1
A0A6J1RV84	447	K	Protein disulfide-isomerase OS=Frankliniella occidentalis OX=133901 GN=LOC113202737 PE=3 SV=1	LOC113202737	2	0.45542	3	1	LYAK(1)GDNK	0.0205099	48.794	1	0.0205099	48.794	1	0.0208618	48.423	3
A0A6J1RV84	262	K	Protein disulfide-isomerase OS=Frankliniella occidentalis OX=133901 GN=LOC113202737 PE=3 SV=1	LOC113202737	4	-0.059027	3	1	SHLLMFLSK(1)EAGHFDQHLESAR	3.9504e-24	130.83	1	1.01117e-06	76.492				2
A0A6J1RV84	279	K	Protein disulfide-isomerase OS=Frankliniella occidentalis OX=133901 GN=LOC113202737 PE=3 SV=1	LOC113202737	2	-0.177	1	1	SVAK(1)EFR	0.0307442	51.059							1
A0A6J1RV84	129	K	Protein disulfide-isomerase OS=Frankliniella occidentalis OX=133901 GN=LOC113202737 PE=3 SV=1	LOC113202737	2	-0.14733	5	1	TASEIVNWLNK(1)K	3.74473e-09	111.52	1	5.55253e-13	134.98	1	0.00400634	59.198	3
A0A6J1RV84	136	K	Protein disulfide-isomerase OS=Frankliniella occidentalis OX=133901 GN=LOC113202737 PE=3 SV=1	LOC113202737	2	-0.49956	2	1	TGPPAK(1)ALESVEDAK	3.2589e-08	106.38	1	4.90955e-08	105.39				2
A0A6J1RV84	201	K	Protein disulfide-isomerase OS=Frankliniella occidentalis OX=133901 GN=LOC113202737 PE=3 SV=1	LOC113202737	2	-0.80176	3	1	VEDGK(1)VVLFK	1.87804e-05	100.88	1	0.00118074	75.474	1	0.0104687	50.897	3
A0A6J1RV84	206	K	Protein disulfide-isomerase OS=Frankliniella occidentalis OX=133901 GN=LOC113202737 PE=3 SV=1	LOC113202737	2	0.26123	5	1	VVLFK(1)QFDEGR	0.000153029	83.182	1	1.07864e-06	103.91	1	2.36811e-05	90.05	3
A0A6J1RV84	383	K	Protein disulfide-isomerase OS=Frankliniella occidentalis OX=133901 GN=LOC113202737 PE=3 SV=1	LOC113202737	2	0.26289	2		VLVSTNFDEVAFDK(1)EK			1	0.00185486	59.728	1	0.00185486	59.728	2
A0A6J1RV84	332	K	Protein disulfide-isomerase OS=Frankliniella occidentalis OX=133901 GN=LOC113202737 PE=3 SV=1	LOC113202737	3	-0.44691	3	0.999507	YKPADPK(1)LDADNIR	0.00233183	49.595	0.998337	0.00364723	44.925	0.99922	0.00258578	48.216	3
A0A6J1RVA6	161	K	14-3-3 protein zeta isoform X1 OS=Frankliniella occidentalis OX=133901 GN=LOC113202324 PE=3 SV=1	LOC113202324	3	-0.46092	7	1	AK(1)MQPTHPIR	0.00015055	83.862	1	0.00201823	60.102	1	0.0011854	67.334	3
A0A6J1RVA6	159	K	14-3-3 protein zeta isoform X1 OS=Frankliniella occidentalis OX=133901 GN=LOC113202324 PE=3 SV=1	LOC113202324	2	-1.7936	5	1	AYQDAFEISK(1)AK	1.28149e-07	102.87	1	7.50887e-06	92.856	1	3.84301e-06	95.417	3
A0A6J1RVA6	149	K	14-3-3 protein zeta isoform X1 OS=Frankliniella occidentalis OX=133901 GN=LOC113202324 PE=3 SV=1	LOC113202324	2	-0.8464	2	1	NTVVDDSQK(1)AYQDAFEISK	1.84339e-27	140.2	1	2.84358e-05	78.708				2
A0A6J1RVI9	61	K	ATP synthase subunit d, mitochondrial OS=Frankliniella occidentalis OX=133901 GN=LOC113202696 PE=3 SV=1	LOC113202696	2	0.0099684	3	1	APAIDWAAYK(1)SK	3.9002e-11	120.87	1	3.06516e-05	86.803	1	7.50887e-06	92.856	3
A0A6J1RVI9	63	K	ATP synthase subunit d, mitochondrial OS=Frankliniella occidentalis OX=133901 GN=LOC113202696 PE=3 SV=1	LOC113202696	2	1.0732	3	1	SK(1)ISPAFVDAIK	0.000105302	83.204	1	0.00904999	46.704	1	0.00800723	48.532	3
A0A6J1RVI9	102	K	ATP synthase subunit d, mitochondrial OS=Frankliniella occidentalis OX=133901 GN=LOC113202696 PE=3 SV=1	LOC113202696	2	-0.63472	2	1	ENDQK(1)VANCK	0.0304115	40.496				1	0.00574404	59.067	2
A0A6J1RVI9	107	K	ATP synthase subunit d, mitochondrial OS=Frankliniella occidentalis OX=133901 GN=LOC113202696 PE=3 SV=1	LOC113202696	2	1.2668	1		VANCK(1)AGNLK						1	0.00035391	74.165	1
A0A6J1RVI9	23	K	ATP synthase subunit d, mitochondrial OS=Frankliniella occidentalis OX=133901 GN=LOC113202696 PE=3 SV=1	LOC113202696	2	-0.36017	4	1	FPLK(1)DDANLSK	0.000180523	82.202	1	2.83117e-05	88.338	1	2.36116e-06	97.957	3
A0A6J1RVI9	30	K	ATP synthase subunit d, mitochondrial OS=Frankliniella occidentalis OX=133901 GN=LOC113202696 PE=3 SV=1	LOC113202696	3	-0.46396	4	1	FPLKDDANLSK(1)VLTLK	3.30483e-20	132.51	1	4.3023e-11	109.04	0.999997	0.0003238	74.141	3
A0A6J1RVI9	73	K	ATP synthase subunit d, mitochondrial OS=Frankliniella occidentalis OX=133901 GN=LOC113202696 PE=3 SV=1	LOC113202696	2	0.11647	4	1	ISPAFVDAIK(1)QK	0.002611	60.157	1	5.65524e-05	85.554	1	0.00214627	62.088	3
A0A6J1RVI9	75	K	ATP synthase subunit d, mitochondrial OS=Frankliniella occidentalis OX=133901 GN=LOC113202696 PE=3 SV=1	LOC113202696	2	0.70055	2	1	QK(1)YEAISVPYPK	2.9038e-09	110.84	1	1.19009e-09	115.56				2
A0A6J1RVI9	175	K	ATP synthase subunit d, mitochondrial OS=Frankliniella occidentalis OX=133901 GN=LOC113202696 PE=3 SV=1	LOC113202696	2	1.1978	3	1	IYIAAADK(1)GDK	0.00434253	58.172	1	0.00910022	50.354	1	0.00506419	56.205	3
A0A6J1RWZ5	38	K	adenylate kinase isoenzyme 1-like isoform X2 OS=Frankliniella occidentalis OX=133901 GN=LOC113202702 PE=3 SV=1	LOC113202702	2	0.4997	5	1	GTQCVK(1)IVEK	1.96845e-09	134.13	1	2.24671e-05	99.283	1	0.000170392	81.017	3
A0A6J1RWZ5	42	K	adenylate kinase isoenzyme 1-like isoform X2 OS=Frankliniella occidentalis OX=133901 GN=LOC113202702 PE=3 SV=1	LOC113202702	3	0.051778	3	1	IVEK(1)FGYTHISSGDLLR	2.8951e-05	85.563	1	2.64907e-11	109.04	1	9.8465e-07	96.208	3
A0A6J1RWZ5	89	K	adenylate kinase isoenzyme 1-like isoform X2 OS=Frankliniella occidentalis OX=133901 GN=LOC113202702 PE=3 SV=1	LOC113202702	2	0.01059	3	1	K(1)AILEAVPTSK	6.2514e-09	124.12	1	0.00176286	69.03	1	0.00123851	72.29	3
A0A6J1RVT2	343	K	Isocitrate dehydrogenase [NADP] OS=Frankliniella occidentalis OX=133901 GN=LOC113202450 PE=3 SV=1	LOC113202450	2	-0.2022	6	1	AK(1)LDNNAELR	0.000103107	91.549	1	0.000103107	91.549	1	0.000131983	89.171	3
A0A6J1RVT2	64	K	Isocitrate dehydrogenase [NADP] OS=Frankliniella occidentalis OX=133901 GN=LOC113202450 PE=3 SV=1	LOC113202450	3	0.81792	2	0.999999	DKTNDQVTIDCAEAIK(1)K	0.000720805	61.477				1	0.000542431	66.068	2
A0A6J1RVT2	379	K	Isocitrate dehydrogenase [NADP] OS=Frankliniella occidentalis OX=133901 GN=LOC113202450 PE=3 SV=1	LOC113202450	2	2.0337	2	1	DLAICVK(1)GANVQR	0.000319981	76.326	1	9.25247e-11	110.31				2
A0A6J1RVT2	92	K	Isocitrate dehydrogenase [NADP] OS=Frankliniella occidentalis OX=133901 GN=LOC113202450 PE=3 SV=1	LOC113202450	2	-2.4086	3	1	EMWK(1)SPNGTIR	0.00617181	52.247	1	0.0133968	42.843	1	0.0113545	44.543	3
A0A6J1RVT2	114	K	Isocitrate dehydrogenase [NADP] OS=Frankliniella occidentalis OX=133901 GN=LOC113202450 PE=3 SV=1	LOC113202450	2	0.20951	3	1	EPIICK(1)NVPR	0.00938888	52.49	1	0.000613156	80.688	1	0.0100969	51.445	3
A0A6J1RVT2	234	K	Isocitrate dehydrogenase [NADP] OS=Frankliniella occidentalis OX=133901 GN=LOC113202450 PE=3 SV=1	LOC113202450	2	0.64659	2	1	EYK(1)AQFEAK	0.00262379	74.267				1	0.00803957	57.267	2
A0A6J1RVT2	241	K	Isocitrate dehydrogenase [NADP] OS=Frankliniella occidentalis OX=133901 GN=LOC113202450 PE=3 SV=1	LOC113202450	2	1.3197	2		K(1)IWYEHR			1	0.0371304	53.968	1	0.0236249	63.565	2
A0A6J1RVT2	403	K	Isocitrate dehydrogenase [NADP] OS=Frankliniella occidentalis OX=133901 GN=LOC113202450 PE=3 SV=1	LOC113202450	2	-0.60813	3	1	LADNLK(1)K	0.00570413	100.19	1	0.0146013	75.109	1	0.0119426	80.229	3
A0A6J1RVT2	321	K	Isocitrate dehydrogenase [NADP] OS=Frankliniella occidentalis OX=133901 GN=LOC113202450 PE=3 SV=1	LOC113202450	3	-0.38891	1		MHQQGK(1)ETSTNPIASIYAWTR			1	9.67015e-05	58.093				1
A0A6J1RZZ1	198	K	MICOS complex subunit MIC60 OS=Frankliniella occidentalis OX=133901 GN=LOC113202489 PE=3 SV=1	LOC113202489	2	-1.949	3	1	TTLDK(1)VNELR	0.0217322	44.847	1	0.0146485	45.433	1	0.0215911	40.727	3
A0A6J1RW12	101	K	60S acidic ribosomal protein P0 OS=Frankliniella occidentalis OX=133901 GN=LOC113202923 PE=3 SV=1	LOC113202923	2	0.17068	2	1	DK(1)LLENK	0.00713616	84.498				1	0.0139362	67.169	2
A0A6J1RW12	106	K	60S acidic ribosomal protein P0 OS=Frankliniella occidentalis OX=133901 GN=LOC113202923 PE=3 SV=1	LOC113202923	2	1.4287	4	1	LLENK(1)VK	0.0116961	72.138	1	0.0342348	48.756	1	0.0174539	62.717	3
A0A6J1RW12	266	K	60S acidic ribosomal protein P0 OS=Frankliniella occidentalis OX=133901 GN=LOC113202923 PE=3 SV=1	LOC113202923	2	-1.7254	1	1	EATTVK(1)EFLK	0.00645681	57.149							1
A0A6J1RW12	270	K	60S acidic ribosomal protein P0 OS=Frankliniella occidentalis OX=133901 GN=LOC113202923 PE=3 SV=1	LOC113202923	2	-1.3184	2	1	EFLK(1)DPSK	0.0183085	51.113				1	0.0285671	42.19	2
A0A6J1RW12	162	K	60S acidic ribosomal protein P0 OS=Frankliniella occidentalis OX=133901 GN=LOC113202923 PE=3 SV=1	LOC113202923	3	1.4648	3	1	GTIEIINDVHILK(1)EGDK	1.32073e-11	113.88	1	0.000328275	72.21	1	0.00101091	56.121	3
A0A6J1RW12	149	K	60S acidic ribosomal protein P0 OS=Frankliniella occidentalis OX=133901 GN=LOC113202923 PE=3 SV=1	LOC113202923	3	-0.39576	3	1	ISK(1)GTIEIINDVHILK	1.97459e-11	114.54	1	4.00788e-20	131.56	1	2.99001e-16	128.45	3
A0A6J1RW12	77	K	60S acidic ribosomal protein P0 OS=Frankliniella occidentalis OX=133901 GN=LOC113202923 PE=3 SV=1	LOC113202923	2	0.40999	5	1	NPALEK(1)LLAHIK	3.76595e-29	178.15	1	2.03258e-09	113.24	1	0.000105744	83.182	3
A0A6J1RW12	214	K	60S acidic ribosomal protein P0 OS=Frankliniella occidentalis OX=133901 GN=LOC113202923 PE=3 SV=1	LOC113202923	2	-0.54215	4	1	VK(1)FMEGVSR	0.0067675	60.398	1	0.0221092	41.399	1	0.00405729	67.334	3
A0A6J1S283	948	K	bromodomain adjacent to zinc finger domain protein 1A isoform X3 OS=Frankliniella occidentalis OX=133901 GN=LOC113203035 PE=4 SV=1	LOC113203035	2	-0.013652	1	1	NK(1)ESNLYK	0.00874071	50.353							1
A0A6J1RWG4	83	K	uncharacterized protein LOC113202931 OS=Frankliniella occidentalis OX=133901 GN=LOC113202931 PE=4 SV=1	LOC113202931	3	-0.11737	2	1	EHEEHLK(1)HLL	0.000828653	73.573							1
A0A6J1RWG4	76	K	uncharacterized protein LOC113202931 OS=Frankliniella occidentalis OX=133901 GN=LOC113202931 PE=4 SV=1	LOC113202931	3	0.22814	3	1	IAK(1)EHEEHLK	2.95528e-05	95.483	1	5.55806e-05	91.469	1	0.000487931	76.843	3
A0A6J1RWG4	31	K	uncharacterized protein LOC113202931 OS=Frankliniella occidentalis OX=133901 GN=LOC113202931 PE=4 SV=1	LOC113202931	3	-0.22633	3	1	MHLK(1)HANWR	0.00558738	47.187	1	0.00496879	49.536	1	0.00755575	42.864	3
A0A6J1RWH3	666	K	serine/threonine-protein phosphatase 4 regulatory subunit 1-like OS=Frankliniella occidentalis OX=133901 GN=LOC113203049 PE=4 SV=1	LOC113203049	3	0.187	2	1	IGALK(1)HLADFVR	7.04516e-05	81.92	1	0.00164944	58.172				2
A0A6J1RWK0	60	K	Tubulin beta chain OS=Frankliniella occidentalis OX=133901 GN=LOC113202617 PE=3 SV=1	LOC113202617	2	-1.8869	4	1	GGK(1)YVPR	0.0205235	58.981	1	0.0333214	49.358	1	0.0122488	70.912	3
A0A6J1RWK0	57	K	Tubulin beta chain OS=Frankliniella occidentalis OX=133901 GN=LOC113202617 PE=3 SV=1	LOC113202617	2	-0.58417	1		INVYYNEASGK(1)GGK						1	2.14006e-14	119.96	1
A0A6J1RWP0	766	K	myosin heavy chain, muscle isoform X21 OS=Frankliniella occidentalis OX=133901 GN=LOC113201709 PE=3 SV=1	LOC113201709	2	0.18037	3	1	LGSTK(1)VFFR	0.00224485	76.1	1	0.00320608	71.451	1	0.0119737	53.751	3
A0A6J1RXQ3	748	K	myosin heavy chain, muscle isoform X18 OS=Frankliniella occidentalis OX=133901 GN=LOC113201709 PE=3 SV=1	LOC113201709	2	-1.0838	2		K(1)CFDGCELDPDMYR			1	0.000145451	85.493	1	0.0011937	71.98	2
A0A6J1RWR2	340	K	allergen Cr-PI-like OS=Frankliniella occidentalis OX=133901 GN=LOC113202645 PE=4 SV=1	LOC113202645	2	-0.24028	4	1	DAIDSGFVLGK(1)DGNK	1.96565e-06	87.138	0.926185	1.52717e-07	72.474	1	0.00942329	42.314	3
A0A6J1RWR2	344	K	allergen Cr-PI-like OS=Frankliniella occidentalis OX=133901 GN=LOC113202645 PE=4 SV=1	LOC113202645	2	0.39917	6	1	DGNK(1)IPITQYVK	0.000820891	69.352	1	0.00260994	60.161	1	0.00214627	62.088	3
A0A6J1RWR2	712	K	allergen Cr-PI-like OS=Frankliniella occidentalis OX=133901 GN=LOC113202645 PE=4 SV=1	LOC113202645	2	0.059381	5	1	DSTTDNNNVLIK(1)K	4.86505e-05	86.772	1	0.00257022	61.11	1	0.00101226	70.089	3
A0A6J1RWR2	713	K	allergen Cr-PI-like OS=Frankliniella occidentalis OX=133901 GN=LOC113202645 PE=4 SV=1	LOC113202645	3	-0.14644	2		K(1)NVNDFDNVLSQQTAHK			1	3.49584e-100	235.35	1	1.26056e-26	143.67	2
A0A6J1RWR2	700	K	allergen Cr-PI-like OS=Frankliniella occidentalis OX=133901 GN=LOC113202645 PE=4 SV=1	LOC113202645	3	-0.1123	5	1	DVVIFHK(1)DSTTDNNNVLIK	1.49928e-107	235.7	1	1.88354e-35	157.98	1	7.77252e-120	243.41	3
A0A6J1RWR2	560	K	allergen Cr-PI-like OS=Frankliniella occidentalis OX=133901 GN=LOC113202645 PE=4 SV=1	LOC113202645	2	-0.39131	2	1	FPVELK(1)NGDNLIK	0.00135172	64.104	1	0.000147911	82.069				2
A0A6J1RWR2	567	K	allergen Cr-PI-like OS=Frankliniella occidentalis OX=133901 GN=LOC113202645 PE=4 SV=1	LOC113202645	2	-0.70451	21	1	NGDNLIK(1)R	6.85087e-08	144.09	1	0.000478063	117.89	1	0.00262009	93.649	3
A0A6J1RWR2	329	K	allergen Cr-PI-like OS=Frankliniella occidentalis OX=133901 GN=LOC113202645 PE=4 SV=1	LOC113202645	2	0.3135	7	1	IK(1)DAIDSGFVLGK	1.25833e-05	89.624	1	0.00101921	66.215	1	0.000789293	68.972	3
A0A6J1RWR2	499	K	allergen Cr-PI-like OS=Frankliniella occidentalis OX=133901 GN=LOC113202645 PE=4 SV=1	LOC113202645	2	0.13736	4	1	IK(1)VSSNQK	0.00322692	91.069	1	0.0249408	44.753	1	0.0108825	60.828	3
A0A6J1RWR2	505	K	allergen Cr-PI-like OS=Frankliniella occidentalis OX=133901 GN=LOC113202645 PE=4 SV=1	LOC113202645	2	-0.17221	10	1	VSSNQK(1)TSAVVR	6.02112e-16	147.33	1	4.59028e-11	119.39	1	1.60366e-11	125.82	3
A0A6J1RWR2	497	K	allergen Cr-PI-like OS=Frankliniella occidentalis OX=133901 GN=LOC113202645 PE=4 SV=1	LOC113202645	3	0.42112	4	1	LNHQPFNYK(1)IK	0.00047461	72.2	1	0.00260449	56.548				2
A0A6J1RWR2	485	K	allergen Cr-PI-like OS=Frankliniella occidentalis OX=133901 GN=LOC113202645 PE=4 SV=1	LOC113202645	2	-0.34228	19	1	LNYIAK(1)AMR	0.00248879	74.92	1	0.006635	59.153	1	0.00258297	74.464	3
A0A6J1RWR2	314	K	allergen Cr-PI-like OS=Frankliniella occidentalis OX=133901 GN=LOC113202645 PE=4 SV=1	LOC113202645	3	0.1915	4	1	PAQQEISSIK(1)SYNIEDLK	8.62595e-09	104.84	1	1.38256e-20	131.67	1	3.31798e-07	96.447	3
A0A6J1RWR2	322	K	allergen Cr-PI-like OS=Frankliniella occidentalis OX=133901 GN=LOC113202645 PE=4 SV=1	LOC113202645	3	-0.061931	3	1	SYNIEDLK(1)AIEQR	1.12958e-07	98.943	1	0.017869	60.55	1	0.000628076	65.219	3
A0A6J1RWR2	43	K	allergen Cr-PI-like OS=Frankliniella occidentalis OX=133901 GN=LOC113202645 PE=4 SV=1	LOC113202645	2	0.4092	3		QK(1)VVLQLLR			1	0.00258297	74.464				1
A0A6J1RWR2	588	K	allergen Cr-PI-like OS=Frankliniella occidentalis OX=133901 GN=LOC113202645 PE=4 SV=1	LOC113202645	2	-0.01976	7	1	SLLK(1)SAESGNTVLSSVDR	7.47254e-70	211.89	1	6.51586e-34	157.22	1	1.68885e-39	161.51	3
A0A6J1S2M4	25	K	uncharacterized protein LOC113203134 isoform X2 OS=Frankliniella occidentalis OX=133901 GN=LOC113203134 PE=4 SV=1	LOC113203134	2	0.033989	2	1	HIASK(1)QGFK	0.0118599	51.445				1	0.0156864	46.001	2
A0A6J1RWX2	83	K	chromatin-remodeling complex ATPase chain Iswi OS=Frankliniella occidentalis OX=133901 GN=LOC113203042 PE=3 SV=1	LOC113203042	3	0.020967	1		K(1)IVDKPDKPK						0.999941	0.00524669	60.255	1
A0A6J1RWY7	92	K	ubiquitin-conjugating enzyme E2 N OS=Frankliniella occidentalis OX=133901 GN=LOC113203156 PE=3 SV=1	LOC113203156	2	0.11129	7	1	ICLDILK(1)DK	0.000101516	107.79	1	0.00250509	74.841	1	0.00497052	64.82	3
A0A6J1RWY7	10	K	ubiquitin-conjugating enzyme E2 N OS=Frankliniella occidentalis OX=133901 GN=LOC113203156 PE=3 SV=1	LOC113203156	2	0.076806	2	1	IIK(1)ETQR	0.0103568	75.109	1	0.0135704	67.981				2
A0A6J1RWY8	874	K	Ubiquitin-activating enzyme E1 OS=Frankliniella occidentalis OX=133901 GN=LOC113201768 PE=3 SV=1	LOC113201768	2	2.8428	1		SK(1)LIAGK						1	0.017049	63.21	1
A0A6J1RXP5	294	K	troponin T isoform X9 OS=Frankliniella occidentalis OX=133901 GN=LOC113203196 PE=3 SV=1	LOC113203196	2	-0.43494	1		AASK(1)LPK						1	0.0321575	50.127	1
A0A6J1RXP5	47	K	troponin T isoform X9 OS=Frankliniella occidentalis OX=133901 GN=LOC113203196 PE=3 SV=1	LOC113203196	3	-0.15103	2	1	AK(1)EEDELKR	0.000632058	86.898				0.999996	0.00366141	59.067	2
A0A6J1RXP5	53	K	troponin T isoform X9 OS=Frankliniella occidentalis OX=133901 GN=LOC113203196 PE=3 SV=1	LOC113203196	2	0.77762	2	1	AKEEDELK(1)R	0.0278997	88.596				1	0.0106393	98.04	2
A0A6J1RXP5	156	K	troponin T isoform X9 OS=Frankliniella occidentalis OX=133901 GN=LOC113203196 PE=3 SV=1	LOC113203196	2	0.4123	2	1	EQLEEEK(1)K	0.0269735	80.165				1	0.00487077	89.698	2
A0A6J1RXP5	165	K	troponin T isoform X9 OS=Frankliniella occidentalis OX=133901 GN=LOC113203196 PE=3 SV=1	LOC113203196	2	-0.08069	1	1	IK(1)PLVLDNMSVDK	0.0129091	41.621							1
A0A6J1RXP5	176	K	troponin T isoform X9 OS=Frankliniella occidentalis OX=133901 GN=LOC113203196 PE=3 SV=1	LOC113203196	3	0.0096687	10	1	IKPLVLDNMSVDK(1)LQLK	1.81682e-26	142.35	1	3.92527e-06	90.385	1	1.68507e-20	132.64	3
A0A6J1RXP5	133	K	troponin T isoform X9 OS=Frankliniella occidentalis OX=133901 GN=LOC113203196 PE=3 SV=1	LOC113203196	2	-1.64	3	1	K(1)EGFNLSSAQIER	7.69483e-08	103.79	1	0.00612295	52.527	1	0.00230887	62.287	3
A0A6J1RXP5	227	K	troponin T isoform X9 OS=Frankliniella occidentalis OX=133901 GN=LOC113203196 PE=3 SV=1	LOC113203196	2	-0.96504	5	1	K(1)GLDPEALTGK	0.00151629	70.563	1	0.00173091	69.229	1	0.0129576	50.222	3
A0A6J1RXP5	262	K	troponin T isoform X9 OS=Frankliniella occidentalis OX=133901 GN=LOC113203196 PE=3 SV=1	LOC113203196	2	1.6752	1	1	K(1)LFEGGLEDLTK	0.00923013	51.092							1
A0A6J1RXP5	195	K	troponin T isoform X9 OS=Frankliniella occidentalis OX=133901 GN=LOC113203196 PE=3 SV=1	LOC113203196	2	-0.97313	6	1	LETEK(1)YDLEER	1.87977e-09	127.17	1	8.36774e-07	105.03	1	1.85143e-05	91.961	3
A0A6J1RXP5	285	K	troponin T isoform X9 OS=Frankliniella occidentalis OX=133901 GN=LOC113203196 PE=3 SV=1	LOC113203196	2	-1.1132	2		LK(1)EFDGR			1	0.0193279	60.436	1	0.0282337	52.716	2
A0A6J1RXP5	210	K	troponin T isoform X9 OS=Frankliniella occidentalis OX=133901 GN=LOC113203196 PE=3 SV=1	LOC113203196	2	-0.25652	1	1	QDYDLK(1)ELK	0.0173234	44.829							1
A0A6J1RXP5	124	K	troponin T isoform X9 OS=Frankliniella occidentalis OX=133901 GN=LOC113203196 PE=3 SV=1	LOC113203196	2	-1.1409	1	1	SK(1)GPNFTINK	0.0129056	47.302							1
A0A6J1RXP5	149	K	troponin T isoform X9 OS=Frankliniella occidentalis OX=133901 GN=LOC113203196 PE=3 SV=1	LOC113203196	2	0.065836	5	1	TK(1)EQLEEEK	0.000222373	104.22	1	0.0194459	43.308	1	0.00138244	85.355	3
A0A6J1S473	1151	K	CD109 antigen-like isoform X4 OS=Frankliniella occidentalis OX=133901 GN=LOC113203201 PE=4 SV=1	LOC113203201	2	-0.23256	2	1	AFK(1)LLQDK	0.00468206	80.165				1	0.0306424	40.724	2
A0A6J1S473	216	K	CD109 antigen-like isoform X4 OS=Frankliniella occidentalis OX=133901 GN=LOC113203201 PE=4 SV=1	LOC113203201	2	0.47497	3	1	APSAVAFK(1)HGK	0.00106166	70.685	1	0.0170014	42.788	1	0.00769522	52.391	3
A0A6J1S473	145	K	CD109 antigen-like isoform X4 OS=Frankliniella occidentalis OX=133901 GN=LOC113203201 PE=4 SV=1	LOC113203201	3	2.0284	1		LRPTVQAPLEIYITDGK(1)GNR			1	0.000153516	63.998				1
A0A6J1S473	878	K	CD109 antigen-like isoform X4 OS=Frankliniella occidentalis OX=133901 GN=LOC113203201 PE=4 SV=1	LOC113203201	2	-0.64271	2	1	VTALAK(1)DK	0.0179932	51.445				1	0.0113216	60.019	2
A0A6J1RY87	307	K	thioredoxin reductase 1, mitochondrial isoform X2 OS=Frankliniella occidentalis OX=133901 GN=LOC113201828 PE=3 SV=1	LOC113201828	3	0.30218	2		ADQVGVK(1)LHPESK			1	0.000789293	68.972	1	0.00642255	42.317	2
A0A6J1RY87	36	K	thioredoxin reductase 1, mitochondrial isoform X2 OS=Frankliniella occidentalis OX=133901 GN=LOC113201828 PE=3 SV=1	LOC113201828	2	0.2117	1		EAVSLGK(1)K			1	0.0272477	50.04				1
A0A6J1RY87	252	K	thioredoxin reductase 1, mitochondrial isoform X2 OS=Frankliniella occidentalis OX=133901 GN=LOC113201828 PE=3 SV=1	LOC113201828	3	-0.46007	2		FLHK(1)TVPVR			1	0.00938697	54.982	1	0.0063965	51.276	2
A0A6J1RY87	67	K	thioredoxin reductase 1, mitochondrial isoform X2 OS=Frankliniella occidentalis OX=133901 GN=LOC113201828 PE=3 SV=1	LOC113201828	2	-0.083038	1	1	GTTWGLGGTCVNVGCIPK(1)K	0.00180196	55.437							1
A0A6J1RY87	94	K	thioredoxin reductase 1, mitochondrial isoform X2 OS=Frankliniella occidentalis OX=133901 GN=LOC113201828 PE=3 SV=1	LOC113201828	2	-0.23722	3	1	K(1)SISLDWAK	0.00700756	64.82	1	0.00430148	72.2	1	0.00279813	77.662	3
A0A6J1RY87	102	K	thioredoxin reductase 1, mitochondrial isoform X2 OS=Frankliniella occidentalis OX=133901 GN=LOC113201828 PE=3 SV=1	LOC113201828	2	0.32395	1		SISLDWAK(1)LR			1	0.0013043	74.841				1
A0A6J1RY87	300	K	thioredoxin reductase 1, mitochondrial isoform X2 OS=Frankliniella occidentalis OX=133901 GN=LOC113201828 PE=3 SV=1	LOC113201828	3	0.11431	2		RPLTLEVK(1)ADQVGVK			1	0.000759216	64.52	1	0.00472112	42.314	2
A0A6J1RXD7	975	K	uncharacterized protein LOC113203144 isoform X2 OS=Frankliniella occidentalis OX=133901 GN=LOC113203144 PE=4 SV=1	LOC113203144	2	0.43027	2	1	SFVTK(1)QK	0.00897551	78.616	1	0.0228488	56.27				2
A0A6J1RXL7	82	K	ATP synthase subunit gamma OS=Frankliniella occidentalis OX=133901 GN=LOC113202851 PE=3 SV=1	LOC113202851	3	0.10176	2	0.999041	AEVK(1)STEEKPSK	0.00309887	51.726				0.999999	1.97612e-08	90.793	2
A0A6J1RXL7	90	K	ATP synthase subunit gamma OS=Frankliniella occidentalis OX=133901 GN=LOC113202851 PE=3 SV=1	LOC113202851	3	-0.24836	4	0.777106	STEEK(0.203)PSK(0.797)LLIAVTSDR	6.60505e-05	82.01	0.796791	4.01643e-05	84.375	0.79127	0.00157859	50.178	3
A0A6J1RXL7	208	K	ATP synthase subunit gamma OS=Frankliniella occidentalis OX=133901 GN=LOC113202851 PE=3 SV=1	LOC113202851	2	0.89363	1		APK(1)ISTYDSLDDDVIK			1	9.24044e-06	92.439				1
A0A6J1RXL7	183	K	ATP synthase subunit gamma OS=Frankliniella occidentalis OX=133901 GN=LOC113202851 PE=3 SV=1	LOC113202851	2	-0.46358	6	1	IIYNK(1)FK	0.0112902	73.039	1	0.0112902	73.039	1	0.0269635	53.554	3
A0A6J1RXL7	155	K	ATP synthase subunit gamma OS=Frankliniella occidentalis OX=133901 GN=LOC113202851 PE=3 SV=1	LOC113202851	2	-0.088974	3	1	K(1)PPSFLDAAK	0.0181946	47.302	1	0.0186779	46.796				2
A0A6J1RXL7	164	K	ATP synthase subunit gamma OS=Frankliniella occidentalis OX=133901 GN=LOC113202851 PE=3 SV=1	LOC113202851	3	0.096074	1		K(0.01)PPSFLDAAK(0.99)VADEIAK			0.989724	0.00459387	41.513				1
A0A6J1RXL7	171	K	ATP synthase subunit gamma OS=Frankliniella occidentalis OX=133901 GN=LOC113202851 PE=3 SV=1	LOC113202851	2	1.0365	2	1	VADEIAK(1)LDFQEGK	0.00193936	58.885	1	6.50583e-05	86.497				2
A0A6J1RXL7	178	K	ATP synthase subunit gamma OS=Frankliniella occidentalis OX=133901 GN=LOC113202851 PE=3 SV=1	LOC113202851	2	0.55266	4	1	LDFQEGK(1)IIYNK	2.40956e-15	139.78	1	0.00111022	66.393	1	0.000512577	73.435	3
A0A6J1RXL7	54	K	ATP synthase subunit gamma OS=Frankliniella occidentalis OX=133901 GN=LOC113202851 PE=3 SV=1	LOC113202851	2	0.91752	9	1	MVSAAK(1)YAR	0.00445194	63.216	1	0.00743295	54.982	1	0.00938697	54.982	3
A0A6J1RXL7	42	K	ATP synthase subunit gamma OS=Frankliniella occidentalis OX=133901 GN=LOC113202851 PE=3 SV=1	LOC113202851	2	2.9621	6	1	NIQK(1)ITQSMK	1.87804e-05	100.88	1	0.00265245	67.93	1	3.74479e-05	96.957	3
A0A6J1RXL7	132	K	ATP synthase subunit gamma OS=Frankliniella occidentalis OX=133901 GN=LOC113202851 PE=3 SV=1	LOC113202851	2	-0.56461	6	1	VVCIGDK(1)SR	0.00195065	78.098	1	0.0056223	63.216	1	0.0102438	53.756	3
A0A6J1RXQ9	133	K	endocuticle structural glycoprotein SgAbd-3-like OS=Frankliniella occidentalis OX=133901 GN=LOC113203208 PE=4 SV=1	LOC113203208	3	-0.69709	1		ALEWNAAHPEEEDPK(1)DSQR			1	0.000756197	54.764				1
A0A6J1RXT0	75	K	40S ribosomal protein S3-A OS=Frankliniella occidentalis OX=133901 GN=LOC113203226 PE=3 SV=1	LOC113203226	2	-0.12146	5	1	ELTSVVQK(1)R	0.00408936	72.928	1	0.00758266	63.816	1	0.00400042	73.233	3
A0A6J1RXT0	10	K	40S ribosomal protein S3-A OS=Frankliniella occidentalis OX=133901 GN=LOC113203226 PE=3 SV=1	LOC113203226	2	0.44026	3	1	K(1)FVGDGVFK	0.0243542	44.863	1	0.0212814	46.819	1	0.015603	52.579	3
A0A6J1RXT0	202	K	40S ribosomal protein S3-A OS=Frankliniella occidentalis OX=133901 GN=LOC113203226 PE=3 SV=1	LOC113203226	2	0.6219	1	1	K(1)PLPDNVSVVEPK	1.54506e-05	90.707							1
A0A6J1RXT0	201	K	40S ribosomal protein S3-A OS=Frankliniella occidentalis OX=133901 GN=LOC113203226 PE=3 SV=1	LOC113203226	3	0.12058	2	0.961439	TGPK(0.961)K(0.039)PLPDNVSVVEPK	0.000211931	74.732				0.930383	0.000242938	73.918	2
A0A6J1RXT0	62	K	40S ribosomal protein S3-A OS=Frankliniella occidentalis OX=133901 GN=LOC113203226 PE=3 SV=1	LOC113203226	2	-0.33608	4	1	TQNVLGEK(1)GR	0.00119219	75.416	1	0.000356387	84.507	1	0.0104325	50.95	3
A0A6J1RXT0	108	K	40S ribosomal protein S3-A OS=Frankliniella occidentalis OX=133901 GN=LOC113203226 PE=3 SV=1	LOC113203226	2	1.071	4	1	YK(1)LIGGLAVR	0.00496615	61.161	1	0.00480564	61.593	1	0.00938888	52.49	3
A0A6J1RXX4	633	K	Staphylococcal nuclease domain-containing protein OS=Frankliniella occidentalis OX=133901 GN=LOC113203370 PE=4 SV=1	LOC113203370	2	0.22744	2		ALK(1)AAEESAK			1	0.00472316	61.815	1	0.0021684	70.412	2
A0A6J1RXX4	16	K	Staphylococcal nuclease domain-containing protein OS=Frankliniella occidentalis OX=133901 GN=LOC113203370 PE=4 SV=1	LOC113203370	2	-0.85662	1		GIVK(1)QVLSGDSVVIR			1	3.65632e-08	106.14				1
A0A6J1RXX4	862	K	Staphylococcal nuclease domain-containing protein OS=Frankliniella occidentalis OX=133901 GN=LOC113203370 PE=4 SV=1	LOC113203370	2	0.71992	3	1	LAK(1)LLTDYK	0.00405729	67.334	1	0.00221837	76.228	1	0.00441382	66.19	3
A0A6J1RXX4	868	K	Staphylococcal nuclease domain-containing protein OS=Frankliniella occidentalis OX=133901 GN=LOC113203370 PE=4 SV=1	LOC113203370	2	0.75681	1		LLTDYK(1)NAQSEAAK						1	0.000396206	77.776	1
A0A6J1RXX4	705	K	Staphylococcal nuclease domain-containing protein OS=Frankliniella occidentalis OX=133901 GN=LOC113203370 PE=4 SV=1	LOC113203370	2	2.4683	1	1	LEALMAK(1)IR	0.0145469	47.603							1
A0A6J1RXX4	535	K	Staphylococcal nuclease domain-containing protein OS=Frankliniella occidentalis OX=133901 GN=LOC113203370 PE=4 SV=1	LOC113203370	2	1.7689	2	1	LYIPK(1)DSR	0.0132683	56.432	1	0.0196357	49.715				2
A0A6J1RXX4	298	K	Staphylococcal nuclease domain-containing protein OS=Frankliniella occidentalis OX=133901 GN=LOC113203370 PE=4 SV=1	LOC113203370	2	0.20221	1		TGADK(1)LR			1	0.0103102	75.213				1
A0A6J1RXX4	352	K	Staphylococcal nuclease domain-containing protein OS=Frankliniella occidentalis OX=133901 GN=LOC113203370 PE=4 SV=1	LOC113203370	2	-0.53279	2	1	VPGQSLPK(1)K	0.00700756	64.82				1	0.0265061	43.77	2
A0A6J1RXX4	502	K	Staphylococcal nuclease domain-containing protein OS=Frankliniella occidentalis OX=133901 GN=LOC113203370 PE=4 SV=1	LOC113203370	2	0.39409	3	1	VVDVSGDLAK(1)AK	0.000139277	81.565	1	0.00469252	54.343	1	0.00165691	64.121	3
A0A6J1RY18	546	K	Glutamyl-tRNA synthetase OS=Frankliniella occidentalis OX=133901 GN=LOC113202976 PE=3 SV=1	LOC113202976	2	-0.61742	2	1	K(1)VWVGPR	0.0150424	74.415				1	0.0380139	53.554	2
A0A6J1TGC2	86	K	cathepsin L1-like OS=Frankliniella occidentalis OX=133901 GN=LOC113216265 PE=3 SV=1	LOC113216265	2	-0.25027	2	1	AANNAGVNTGYK(1)DVQAK	0.00126705	63.691	1	4.40509e-11	110.12				2
A0A6J1RY76	133	K	Beta-MPP OS=Frankliniella occidentalis OX=133901 GN=LOC113203431 PE=3 SV=1	LOC113203431	2	-0.6085	1	1	CLK(1)QDVPK	0.0134244	56.258							1
A0A6J1RY76	217	K	Beta-MPP OS=Frankliniella occidentalis OX=133901 GN=LOC113203431 PE=3 SV=1	LOC113203431	2	-1.2542	3	1	DDLQDYIK(1)THYK	2.17941e-07	98.942				1	3.57509e-09	109	2
A0A6J1RY76	130	K	Beta-MPP OS=Frankliniella occidentalis OX=133901 GN=LOC113203431 PE=3 SV=1	LOC113203431	2	-0.16266	4	1	EQTVFYAK(1)CLK	0.00365699	60.255	1	0.00394935	59.367	1	0.00393257	59.418	3
A0A6J1RY76	248	K	Beta-MPP OS=Frankliniella occidentalis OX=133901 GN=LOC113203431 PE=3 SV=1	LOC113203431	2	-1.5266	1		K(1)LDTIDGPVPDVSPCR			1	0.00136304	70.783				1
A0A6J1RY76	372	K	Beta-MPP OS=Frankliniella occidentalis OX=133901 GN=LOC113203431 PE=3 SV=1	LOC113203431	2	-0.41735	3	1	K(1)MCTSLTER	0.00700756	64.82	1	0.0179535	50.194	1	0.019837	48.284	3
A0A6J1RY76	247	K	Beta-MPP OS=Frankliniella occidentalis OX=133901 GN=LOC113203431 PE=3 SV=1	LOC113203431	2	0.53257	5	1	LAETHFK(1)K	0.000649577	118.5	1	0.00622098	82.452	1	0.00300971	97.635	3
A0A6J1RY76	205	K	Beta-MPP OS=Frankliniella occidentalis OX=133901 GN=LOC113203431 PE=3 SV=1	LOC113203431	2	-0.35923	1		TILGPTENIK(1)SISR			1	5.20705e-07	97.797				1
A0A6J1RY76	240	K	Beta-MPP OS=Frankliniella occidentalis OX=133901 GN=LOC113203431 PE=3 SV=1	LOC113203431	4	-0.37913	6	1	VVLAGAGGVDHNELVK(1)LAETHFK	1.04284e-37	152.48	1	2.16446e-19	123.36	1	0.000267547	50.202	3
A0A6J1RY88	86	K	60S ribosomal protein L12 OS=Frankliniella occidentalis OX=133901 GN=LOC113202057 PE=3 SV=1	LOC113202057	2	-0.20121	1	1	ALK(1)EPPR	0.00651875	86.472							1
A0A6J1RY88	40	K	60S ribosomal protein L12 OS=Frankliniella occidentalis OX=133901 GN=LOC113202057 PE=3 SV=1	LOC113202057	2	0.045126	5	1	IGPLGLSPK(1)K	0.0113286	54.486	1	0.0110442	54.784	1	0.000563644	83.862	3
A0A6J1RY88	41	K	60S ribosomal protein L12 OS=Frankliniella occidentalis OX=133901 GN=LOC113202057 PE=3 SV=1	LOC113202057	2	1.45	1	1	K(1)VGDDIAK	0.0349045	44.882							1
A0A6J1RY88	124	K	60S ribosomal protein L12 OS=Frankliniella occidentalis OX=133901 GN=LOC113202057 PE=3 SV=1	LOC113202057	2	0.68853	1	1	K(1)LEGTVK	0.00436263	111.74							1
A0A6J1RYB6	210	K	larval cuticle protein LCP-17-like OS=Frankliniella occidentalis OX=133901 GN=LOC113203059 PE=4 SV=1	LOC113203059	3	0.093296	1		ASGAHLPVAPEIPEAIK(1)K						1	2.26197e-06	87.388	1
A0A6J1RYE9	31	K	Aspartate aminotransferase OS=Frankliniella occidentalis OX=133901 GN=LOC113203372 PE=3 SV=1	LOC113203372	2	0.037512	3	1	SYLDDNHPK(1)K	1.09139e-11	143.96	1	0.000145362	91.549	1	0.017256	48.284	3
A0A6J1RYF2	123	K	alanine aminotransferase 1 OS=Frankliniella occidentalis OX=133901 GN=LOC113203481 PE=4 SV=1	LOC113203481	2	0.41953	4	1	AGEIEK(1)ELEK	0.000110832	90.913	1	0.00489839	61.344	1	0.00136501	74.53	3
A0A6J1RYF2	501	K	alanine aminotransferase 1 OS=Frankliniella occidentalis OX=133901 GN=LOC113203481 PE=4 SV=1	LOC113203481	2	-0.19544	3	1	AIEAAK(1)AK	0.0108381	60.91	1	0.0102672	61.962	1	0.0102672	61.962	3
A0A6J1RYF2	456	K	alanine aminotransferase 1 OS=Frankliniella occidentalis OX=133901 GN=LOC113203481 PE=4 SV=1	LOC113203481	2	0.070432	3	1	DSVLK(1)SLNER	2.24671e-05	99.283	1	0.000174566	80.834	1	0.000138966	88.596	3
A0A6J1RYF2	448	K	alanine aminotransferase 1 OS=Frankliniella occidentalis OX=133901 GN=LOC113203481 PE=4 SV=1	LOC113203481	2	0.2702	1		EGEPSYATWK(1)K						1	0.0246395	42.475	1
A0A6J1RYF2	565	K	alanine aminotransferase 1 OS=Frankliniella occidentalis OX=133901 GN=LOC113203481 PE=4 SV=1	LOC113203481	3	-0.64144	3	1	FHTEFVK(1)EHQ	0.000131983	89.171	1	0.00181944	72.2	1	0.00427183	54.539	3
A0A6J1RYF2	558	K	alanine aminotransferase 1 OS=Frankliniella occidentalis OX=133901 GN=LOC113203481 PE=4 SV=1	LOC113203481	3	0.51506	1	1	K(1)FHTEFVK	0.00173227	82.426							1
A0A6J1RYF2	207	K	alanine aminotransferase 1 OS=Frankliniella occidentalis OX=133901 GN=LOC113203481 PE=4 SV=1	LOC113203481	2	0.76721	1		K(1)HVAEYIQR			1	0.0254284	44.318				1
A0A6J1RYF2	495	K	alanine aminotransferase 1 OS=Frankliniella occidentalis OX=133901 GN=LOC113203481 PE=4 SV=1	LOC113203481	2	1.3044	4	1	LPAK(1)AIEAAK	0.00147788	73.951	1	0.000232881	86.344	1	0.0116263	49.189	3
A0A6J1RYF2	548	K	alanine aminotransferase 1 OS=Frankliniella occidentalis OX=133901 GN=LOC113203481 PE=4 SV=1	LOC113203481	2	0.27824	4	1	TTILPQTEK(1)LR	0.000153029	83.182	1	0.00506419	56.205	1	0.000475912	75.819	3
A0A6J1S488	29	K	B box-binding protein isoform X8 OS=Frankliniella occidentalis OX=133901 GN=LOC113203495 PE=4 SV=1	LOC113203495	2	1.1345	2	1	VTGVVK(1)WFNVK	9.41075e-05	69.721				1	0.00215459	64.82	2
A0A6J1RZT5	749	K	Carnitine O-palmitoyltransferase OS=Frankliniella occidentalis OX=133901 GN=LOC113203404 PE=3 SV=1	LOC113203404	2	0.6346	2	1	FAK(1)VIEK	0.0103102	75.213				1	0.0367712	47.082	2
A0A6J1RZT5	693	K	Carnitine O-palmitoyltransferase OS=Frankliniella occidentalis OX=133901 GN=LOC113203404 PE=3 SV=1	LOC113203404	3	-0.18095	1	1	LSTSQTPHGQTTK(1)MDLK	0.00221961	44.391							1
A0A6J1RYK9	28	K	upstream activation factor subunit spp27 OS=Frankliniella occidentalis OX=133901 GN=LOC113203512 PE=4 SV=1	LOC113203512	2	0.6776	1		DADLNTTSAK(1)K						1	0.000164449	84.479	1
A0A6J1RYK9	172	K	upstream activation factor subunit spp27 OS=Frankliniella occidentalis OX=133901 GN=LOC113203512 PE=4 SV=1	LOC113203512	2	-2.4325	1	1	K(1)GGGGGFTK	0.00467811	70.908							1
A0A6J1RYK9	205	K	upstream activation factor subunit spp27 OS=Frankliniella occidentalis OX=133901 GN=LOC113203512 PE=4 SV=1	LOC113203512	2	0.32115	2	1	K(1)VWAIIK	0.0297399	58.286	1	0.0372955	53.891				2
A0A6J1RYK9	211	K	upstream activation factor subunit spp27 OS=Frankliniella occidentalis OX=133901 GN=LOC113203512 PE=4 SV=1	LOC113203512	2	0.5877	4	1	VWAIIK(1)ER	0.0196357	49.715	1	0.0126399	57.59	1	0.0126399	57.59	3
A0A6J1RYK9	249	K	upstream activation factor subunit spp27 OS=Frankliniella occidentalis OX=133901 GN=LOC113203512 PE=4 SV=1	LOC113203512	2	-0.48986	2		YLK(1)DHFVD			1	0.0196357	49.715	1	0.0142675	55.37	2
A0A6J1RYQ3	130	K	60S ribosomal protein L27a OS=Frankliniella occidentalis OX=133901 GN=LOC113203542 PE=3 SV=1	LOC113203542	2	1.6958	3	1	FFSK(1)SAEDK	0.0067675	60.398	1	0.0020216	77.192	1	0.00592826	62.463	3
A0A6J1RYQ3	118	K	60S ribosomal protein L27a OS=Frankliniella occidentalis OX=133901 GN=LOC113203542 PE=3 SV=1	LOC113203542	2	-0.50937	4	1	GNLPK(1)QPVIVK	0.00604437	54.784	1	0.0107971	47.894	1	0.00215459	64.82	3
A0A6J1RYQ3	124	K	60S ribosomal protein L27a OS=Frankliniella occidentalis OX=133901 GN=LOC113203542 PE=3 SV=1	LOC113203542	2	0.010107	2		QPVIVK(1)AK						1	0.0269861	43.308	1
A0A6J1RYQ3	87	K	60S ribosomal protein L27a OS=Frankliniella occidentalis OX=133901 GN=LOC113203542 PE=3 SV=1	LOC113203542	2	0.4795	1	1	LWSLVSEQTK(1)VK	0.000765224	70.089							1
A0A6J1RYQ3	68	K	60S ribosomal protein L27a OS=Frankliniella occidentalis OX=133901 GN=LOC113203542 PE=3 SV=1	LOC113203542	2	0.4654	1	1	NTK(1)WCPTINLDK	0.00844	47.774							1
A0A6J1RYQ3	96	K	60S ribosomal protein L27a OS=Frankliniella occidentalis OX=133901 GN=LOC113203542 PE=3 SV=1	LOC113203542	2	0.55966	3	1	TTEK(1)APVIDVVR	0.00214792	62.081	1	0.000729431	70.563	1	0.00755029	49.333	3
A0A6J1RYQ3	113	K	60S ribosomal protein L27a OS=Frankliniella occidentalis OX=133901 GN=LOC113203542 PE=3 SV=1	LOC113203542	2	-0.10958	3	1	VLGK(1)GNLPK	0.012125	51.066	1	0.011135	52.482	1	0.0128424	50.04	3
A0A6J1RYR8	155	K	CCT-beta OS=Frankliniella occidentalis OX=133901 GN=LOC113202193 PE=3 SV=1	LOC113202193	2	0.23119	2	1	FK(1)EDLLNIAR	0.000496958	82.417	1	0.000375367	73.499				2
A0A6J1RYR8	271	K	CCT-beta OS=Frankliniella occidentalis OX=133901 GN=LOC113202193 PE=3 SV=1	LOC113202193	2	-0.11038	2	1	IAELEVAEK(1)EK	0.00272358	63.091	1	0.0205111	40.475				2
A0A6J1RYR8	521	K	CCT-beta OS=Frankliniella occidentalis OX=133901 GN=LOC113202193 PE=3 SV=1	LOC113202193	2	0.61452	1	1	VDNIIK(1)AAPR	0.0135494	46.352							1
A0A6J1RYV4	374	K	Eukaryotic translation initiation factor 3 subunit A OS=Frankliniella occidentalis OX=133901 GN=LOC113203576 PE=3 SV=1	LOC113203576	2	-0.15765	3	1	ASLLK(1)DIVR	0.0035002	70.028	1	0.0018684	79.148	1	0.0110674	52.579	3
A0A6J1RYV4	353	K	Eukaryotic translation initiation factor 3 subunit A OS=Frankliniella occidentalis OX=133901 GN=LOC113203576 PE=3 SV=1	LOC113203576	2	-1.5809	3	1	SPLEK(1)AQR	0.00496876	77.732	1	0.00646176	71.501	1	0.0170091	52.482	3
A0A6J1RYX2	12	K	fatty acid-binding protein, muscle isoform X2 OS=Frankliniella occidentalis OX=133901 GN=LOC113201967 PE=3 SV=1	LOC113201967	2	-0.70859	2	1	FK(1)LSSSEK	0.00425584	83.783				1	0.00251351	95.358	2
A0A6J1RYX2	18	K	fatty acid-binding protein, muscle isoform X2 OS=Frankliniella occidentalis OX=133901 GN=LOC113201967 PE=3 SV=1	LOC113201967	2	-0.57832	2	1	LSSSEK(1)FDDYMK	9.68089e-08	104.24				1	0.0085354	47.606	2
A0A6J1RYY9	137	K	Triosephosphate isomerase OS=Frankliniella occidentalis OX=133901 GN=LOC113203496 PE=3 SV=1	LOC113203496	2	0.096478	6	1	EAGK(1)TEEVVYR	2.68971e-10	129.82	1	1.62078e-06	101.39	1	0.000188891	81.904	3
A0A6J1RYY9	4	K	Triosephosphate isomerase OS=Frankliniella occidentalis OX=133901 GN=LOC113203496 PE=3 SV=1	LOC113203496	2	-0.19365	5	1	K(1)FCVGGNWK	0.00157311	88.819	1	0.0119756	56.258	1	0.00617676	66.27	3
A0A6J1RYY9	152	K	Triosephosphate isomerase OS=Frankliniella occidentalis OX=133901 GN=LOC113203496 PE=3 SV=1	LOC113203496	2	0.43007	3	1	QTQAIADK(1)IK	0.00253436	68.536	1	0.00719846	55.721	1	0.0146485	45.433	3
A0A6J1RYY9	186	K	Triosephosphate isomerase OS=Frankliniella occidentalis OX=133901 GN=LOC113203496 PE=3 SV=1	LOC113203496	3	0.031789	3	1	TASPQQAQEVHEK(1)LR	2.44171e-06	102.65	1	0.000211721	77.776	1	2.06204e-11	115.91	3
A0A6J1RYY9	70	K	Triosephosphate isomerase OS=Frankliniella occidentalis OX=133901 GN=LOC113203496 PE=3 SV=1	LOC113203496	2	0.92683	2	1	VPK(1)GAFTGEISPAMLK	6.6483e-11	111.22	1	6.15493e-11	111.78				2
A0A6J1RYY9	198	K	Triosephosphate isomerase OS=Frankliniella occidentalis OX=133901 GN=LOC113203496 PE=3 SV=1	LOC113203496	2	-0.089309	3	1	VSEK(1)VANETR	0.00367382	64.64	1	0.000224921	86.463	1	0.0109754	50.149	3
A0A6J1RYY9	173	K	Triosephosphate isomerase OS=Frankliniella occidentalis OX=133901 GN=LOC113203496 PE=3 SV=1	LOC113203496	3	0.59158	4	1	VVIAYEPVWAIGTGK(1)TASPQQAQEVHEK	7.3788e-22	115.45	1	1.71445e-14	92.463	1	1.16553e-05	53.998	3
A0A6J1RZ23	900	K	Formylglycinamide ribonucleotide amidotransferase OS=Frankliniella occidentalis OX=133901 GN=LOC113202276 PE=3 SV=1	LOC113202276	2	2.8835	3	1	AFNATQK(1)LLK	0.0013495	89.827	1	0.0109448	50.194	1	0.00631453	57.532	3
A0A6J1RZ27	41	K	GTP-binding protein SAR1b-like OS=Frankliniella occidentalis OX=133901 GN=LOC113203524 PE=3 SV=1	LOC113203524	3	-0.089688	1		TTLLHMLK(1)DDR			1	0.00683514	42.031				1
A0A6J1RZ69	19	K	Citrate hydro-lyase OS=Frankliniella occidentalis OX=133901 GN=LOC113203645 PE=3 SV=1	LOC113203645	2	-3.8711	1		EIEVGGK(1)TYK			1	0.00177643	63.624				1
A0A6J1RZ69	732	K	Citrate hydro-lyase OS=Frankliniella occidentalis OX=133901 GN=LOC113203645 PE=3 SV=1	LOC113203645	2	3.6939	1		LVNK(1)LVSSTGPR			1	0.0114388	40.377				1
A0A6J1RZ69	397	K	Citrate hydro-lyase OS=Frankliniella occidentalis OX=133901 GN=LOC113203645 PE=3 SV=1	LOC113203645	2	0.52436	3	1	SCLVNK(1)VGFK	0.000299428	85.355	1	0.00988203	51.762	1	0.0201498	41.704	3
A0A6J1RZA3	235	K	Voltage-dependent anion-selective channel protein 3 OS=Frankliniella occidentalis OX=133901 GN=LOC113202320 PE=3 SV=1	LOC113202320	2	-0.26564	2		AK(1)VNNNSQVGLGYQQK			1	5.07771e-25	140.27	1	1.39162e-05	89.624	2
A0A6J1RZA3	249	K	Voltage-dependent anion-selective channel protein 3 OS=Frankliniella occidentalis OX=133901 GN=LOC113202320 PE=3 SV=1	LOC113202320	3	-0.18448	3	1	VNNNSQVGLGYQQK(1)LR	5.8021e-11	112.17	1	7.42575e-11	110.35	1	0.00177753	51.03	3
A0A6J1RZA3	11	K	Voltage-dependent anion-selective channel protein 3 OS=Frankliniella occidentalis OX=133901 GN=LOC113202320 PE=3 SV=1	LOC113202320	2	-2.7049	1	1	APPSYNDLGK(1)CAR	0.00253818	56.569							1
A0A6J1RZA3	109	K	Voltage-dependent anion-selective channel protein 3 OS=Frankliniella occidentalis OX=133901 GN=LOC113202320 PE=3 SV=1	LOC113202320	2	-0.12725	5	1	K(1)TGSISSAFK	1.04158e-07	122.69	1	0.00388949	67.385	1	0.00108689	78.342	3
A0A6J1RZA3	65	K	Voltage-dependent anion-selective channel protein 3 OS=Frankliniella occidentalis OX=133901 GN=LOC113202320 PE=3 SV=1	LOC113202320	2	-0.47233	6	1	K(1)YGLTFVEK	0.00246216	80.706	1	0.010554	58.63	1	0.00726313	64.374	3
A0A6J1RZA3	52	K	Voltage-dependent anion-selective channel protein 3 OS=Frankliniella occidentalis OX=133901 GN=LOC113202320 PE=3 SV=1	LOC113202320	3	-0.034153	1		NGVEFTSGGNAAHDTGK(1)VTSSLQSK			1	3.91888e-15	106.99				1
A0A6J1RZA3	60	K	Voltage-dependent anion-selective channel protein 3 OS=Frankliniella occidentalis OX=133901 GN=LOC113202320 PE=3 SV=1	LOC113202320	2	0.33468	5	1	VTSSLQSK(1)YNVK	2.16016e-71	232.56	1	3.96965e-16	148.18	1	3.83088e-11	121.02	3
A0A6J1RZA3	35	K	Voltage-dependent anion-selective channel protein 3 OS=Frankliniella occidentalis OX=133901 GN=LOC113202320 PE=3 SV=1	LOC113202320	3	0.041236	3	1	TK(1)NGVEFTSGGNAAHDTGK	9.4829e-28	140.56	1	5.68695e-28	144.27	1	1.11363e-12	112.44	3
A0A6J1RZA3	108	K	Voltage-dependent anion-selective channel protein 3 OS=Frankliniella occidentalis OX=133901 GN=LOC113202320 PE=3 SV=1	LOC113202320	2	-0.15053	3	1	VAFDSSFAPQTSK(1)K	1.30299e-24	159.75	1	0.00273417	58.885	1	0.000754363	75.764	3
A0A6J1RZB5	79	K	ATP synthase subunit g, mitochondrial-like OS=Frankliniella occidentalis OX=133901 GN=LOC113203678 PE=3 SV=1	LOC113203678	2	-0.39041	3	1	NLK(1)IALHYAR	0.00281191	67.113	1	9.1095e-05	92.538	1	0.000268992	85.807	3
A0A6J1RZB5	117	K	ATP synthase subunit g, mitochondrial-like OS=Frankliniella occidentalis OX=133901 GN=LOC113203678 PE=3 SV=1	LOC113203678	2	0.18204	6	1	WK(1)QLTVR	0.00641819	86.794	1	0.02066	58.815	1	0.00625287	87.323	3
A0A6J1RZH3	69	K	3-hydroxyisobutyrate dehydrogenase OS=Frankliniella occidentalis OX=133901 GN=LOC113203337 PE=3 SV=1	LOC113203337	2	-2.48	1	1	K(1)EAVSDLQK	0.00329149	74.962							1
A0A6J1RZH3	68	K	3-hydroxyisobutyrate dehydrogenase OS=Frankliniella occidentalis OX=133901 GN=LOC113203337 PE=3 SV=1	LOC113203337	2	-0.21539	5	1	VSVFDVK(1)K	0.0305099	47.603	1	0.0189261	56.258	1	0.0305099	47.603	3
A0A6J1RZI2	410	K	Histone deacetylase OS=Frankliniella occidentalis OX=133901 GN=LOC113203698 PE=3 SV=1	LOC113203698	2	-0.21249	3	1	LTQAALDK(1)R	0.00112304	93.096	1	0.0164079	51.762	1	0.00572008	67.334	3
A0A6J1RZW4	216	K	glutathione S-transferase theta-1-like OS=Frankliniella occidentalis OX=133901 GN=LOC113202469 PE=3 SV=1	LOC113202469	2	0.7744	1	1	YLEK(1)LQATMSK	0.00407452	56.087							1
A0A6J1RZW6	1157	K	protein transport protein Sec31A isoform X2 OS=Frankliniella occidentalis OX=133901 GN=LOC113203725 PE=3 SV=1	LOC113203725	2	4.0736	1	1	K(1)LEALYDALR	0.0303891	47.302							1
A0A6J1RZZ9	86	K	Cytochrome c oxidase polypeptide Va OS=Frankliniella occidentalis OX=133901 GN=LOC113202228 PE=3 SV=1	LOC113202228	2	0.031944	4	1	IIVAALK(1)ACR	0.00104511	76.17	1	0.00700031	56.013	1	0.0126318	47.706	3
A0A6J1S001	55	K	Acetyl-CoA deacylase OS=Frankliniella occidentalis OX=133901 GN=LOC113202499 PE=3 SV=1	LOC113202499	3	-1.3195	3	1	EPSQPVDNVPK(1)YVSAEDAVK	0.000226528	65.855	1	4.58496e-06	84.975	1	0.00161842	45.707	3
A0A6J1S001	64	K	Acetyl-CoA deacylase OS=Frankliniella occidentalis OX=133901 GN=LOC113202499 PE=3 SV=1	LOC113202499	2	0.42145	3	1	YVSAEDAVK(1)CIK	3.18245e-09	110.08	1	1.39775e-05	88.338	1	6.80922e-06	93.345	3
A0A6J1S001	472	K	Acetyl-CoA deacylase OS=Frankliniella occidentalis OX=133901 GN=LOC113202499 PE=3 SV=1	LOC113202499	2	-0.058823	4	1	ESLEK(1)EAFNR	1.82063e-08	127.76	1	1.44779e-09	135.55	1	5.33981e-07	115.78	3
A0A6J1S001	162	K	Acetyl-CoA deacylase OS=Frankliniella occidentalis OX=133901 GN=LOC113202499 PE=3 SV=1	LOC113202499	4	-0.17458	1	1	GIVK(1)PDVALIHVSPPDQHGYCSLGTSVDCVR	4.48425e-07	55.406							1
A0A6J1S001	412	K	Acetyl-CoA deacylase OS=Frankliniella occidentalis OX=133901 GN=LOC113202499 PE=3 SV=1	LOC113202499	3	-0.14265	2	1	GKPIIAMASISPK(1)GISK	0.000361577	70.802				1	0.00039293	69.979	2
A0A6J1S001	322	K	Acetyl-CoA deacylase OS=Frankliniella occidentalis OX=133901 GN=LOC113202499 PE=3 SV=1	LOC113202499	2	0.096978	4	1	IIGSFLIGTK(1)K	3.80388e-05	88.83	1	0.00123851	72.29	1	0.00021402	83.226	3
A0A6J1S0L0	132	K	uncharacterized protein LOC113202367 OS=Frankliniella occidentalis OX=133901 GN=LOC113202367 PE=4 SV=1	LOC113202367	3	0.094231	4	1	EALVAK(1)AVVAHAPVVAK	3.96549e-59	192.96	1	5.81833e-12	116.58	1	2.61685e-06	93.237	3
A0A6J1S0L0	126	K	uncharacterized protein LOC113202367 OS=Frankliniella occidentalis OX=133901 GN=LOC113202367 PE=4 SV=1	LOC113202367	2	1.0635	5	1	K(1)EALVAK	0.011039	82.279	1	0.011039	82.279	1	0.00549611	105.14	3
A0A6J1S0R2	302	K	lambda-crystallin homolog OS=Frankliniella occidentalis OX=133901 GN=LOC113203906 PE=3 SV=1	LOC113203906	2	-1.1274	2	1	DACLTK(1)LSVLK	0.00689039	53.557	1	0.00506419	56.205				2
A0A6J1S0S6	218	K	Spectrin beta chain OS=Frankliniella occidentalis OX=133901 GN=LOC113203990 PE=3 SV=1	LOC113203990	2	-0.22211	1	1	ADLIQFDK(1)LSK	0.00910022	50.354							1
A0A6J1S0S6	677	K	Spectrin beta chain OS=Frankliniella occidentalis OX=133901 GN=LOC113203990 PE=3 SV=1	LOC113203990	4	0.74415	1		EHIVSTGDIGHDLTTIHLLLTK(1)HK			1	4.38578e-09	80.412				1
A0A6J1S0S6	2251	K	Spectrin beta chain OS=Frankliniella occidentalis OX=133901 GN=LOC113203990 PE=3 SV=1	LOC113203990	2	1.217	1	1	GNLLSAYK(1)DQK	0.021833	40.475							1
A0A6J1S0S6	323	K	Spectrin beta chain OS=Frankliniella occidentalis OX=133901 GN=LOC113203990 PE=3 SV=1	LOC113203990	2	0.79659	1	1	K(1)FANSLEGVQK	0.0289171	40.475							1
A0A6J1S0S6	1990	K	Spectrin beta chain OS=Frankliniella occidentalis OX=133901 GN=LOC113203990 PE=3 SV=1	LOC113203990	3	-0.53439	1	1	NHYASNEIK(1)EK	1.30009e-05	89.805							1
A0A6J1S0S6	413	K	Spectrin beta chain OS=Frankliniella occidentalis OX=133901 GN=LOC113203990 PE=3 SV=1	LOC113203990	2	1.632	3	1	QEK(1)LEQLAAR	0.000682369	79.659	1	0.000652608	80.102	1	0.000682369	79.659	3
A0A6J1S0U1	12	K	protein transport protein Sec61 subunit gamma OS=Frankliniella occidentalis OX=133901 GN=LOC113204000 PE=3 SV=1	LOC113204000	3	0.2004	2	0.990834	FVK(0.008)PGK(0.992)QFAK	0.00450036	53.089				0.991815	0.00222817	62.558	2
A0A6J1S0V4	103	K	very long-chain specific acyl-CoA dehydrogenase, mitochondrial OS=Frankliniella occidentalis OX=133901 GN=LOC113203933 PE=3 SV=1	LOC113203933	2	1.2672	2	1	FFAEVNDPLK(1)NDQLEK	1.41477e-05	89.484	1	0.00190852	58.98				2
A0A6J1S0V4	180	K	very long-chain specific acyl-CoA dehydrogenase, mitochondrial OS=Frankliniella occidentalis OX=133901 GN=LOC113203933 PE=3 SV=1	LOC113203933	2	-0.56135	3	1	GILLFGTPEQK(1)AK	0.00432076	52.576	1	0.000991264	66.393	1	0.00166912	62.088	3
A0A6J1S0V4	601	K	very long-chain specific acyl-CoA dehydrogenase, mitochondrial OS=Frankliniella occidentalis OX=133901 GN=LOC113203933 PE=3 SV=1	LOC113203933	2	1.7471	3	1	NLK(1)ALSSSTELGNFSK	5.91267e-08	103.01	1	0.00126256	67.685	1	0.00442676	46.249	3
A0A6J1S0V4	280	K	very long-chain specific acyl-CoA dehydrogenase, mitochondrial OS=Frankliniella occidentalis OX=133901 GN=LOC113203933 PE=3 SV=1	LOC113203933	2	-0.21418	6	1	SFGGVTNGPPEK(1)K	7.13404e-12	118.24	1	3.40068e-11	116.51	1	1.41466e-07	99.991	3
A0A6J1S0V4	535	K	very long-chain specific acyl-CoA dehydrogenase, mitochondrial OS=Frankliniella occidentalis OX=133901 GN=LOC113203933 PE=3 SV=1	LOC113203933	2	0.39756	2		TIETALIK(1)YNR			1	0.000251855	79.659	1	0.0077943	52.247	2
A0A6J1S0W3	190	K	trifunctional enzyme subunit beta, mitochondrial OS=Frankliniella occidentalis OX=133901 GN=LOC113203672 PE=3 SV=1	LOC113203672	2	-0.051157	6	1	LK(1)LLASFSPK	0.000870959	77.062	1	0.000121308	90.05	1	0.00206503	70.942	3
A0A6J1S0W3	402	K	trifunctional enzyme subunit beta, mitochondrial OS=Frankliniella occidentalis OX=133901 GN=LOC113203672 PE=3 SV=1	LOC113203672	2	-0.81063	2	1	SEK(1)VGVPDLAK	0.00116085	69.815	1	0.00787375	52.132				2
A0A6J1S0W3	178	K	trifunctional enzyme subunit beta, mitochondrial OS=Frankliniella occidentalis OX=133901 GN=LOC113203672 PE=3 SV=1	LOC113203672	2	-0.1798	7	1	SILLK(1)MNK	0.00646176	71.501	1	0.00573806	68.383	1	0.0122092	54.157	3
A0A6J1S0W3	45	K	trifunctional enzyme subunit beta, mitochondrial OS=Frankliniella occidentalis OX=133901 GN=LOC113203672 PE=3 SV=1	LOC113203672	2	2.4726	3	1	TGK(1)NIVFVDGVR	0.000999356	66.989	1	0.00120367	66.004				2
A0A6J1S102	71	K	CDGSH iron-sulfur domain-containing protein 2 homolog OS=Frankliniella occidentalis OX=133901 GN=LOC113204050 PE=3 SV=1	LOC113204050	2	-0.16635	3		IHLNEK(1)IEK			1	0.00429354	66.486	1	0.00497052	64.82	2
A0A6J1S102	78	K	CDGSH iron-sulfur domain-containing protein 2 homolog OS=Frankliniella occidentalis OX=133901 GN=LOC113204050 PE=3 SV=1	LOC113204050	3	-1.661	3	1	SNPK(1)VVHSVDVEDLGETSAFCR	3.46074e-10	97.352	1	3.97874e-19	124.31	1	1.22708e-05	67.11	3
A0A6J1S102	65	K	CDGSH iron-sulfur domain-containing protein 2 homolog OS=Frankliniella occidentalis OX=133901 GN=LOC113204050 PE=3 SV=1	LOC113204050	3	-0.882	6	1	VCK(1)IHLNEK	0.00418095	72.434	1	0.00182841	79.659	1	0.00725363	48.981	3
A0A6J1S139	116	K	Cathepsin C OS=Frankliniella occidentalis OX=133901 GN=LOC113203984 PE=3 SV=1	LOC113203984	4	0.27093	3	1	VTSYCHK(1)TVPGLAHDVNIR	1.28994e-05	77.969	1	0.000149535	66.606	1	0.00120418	47.68	3
A0A6J1S2F0	73	K	protein LSM14 homolog B isoform X3 OS=Frankliniella occidentalis OX=133901 GN=LOC113204008 PE=3 SV=1	LOC113204008	2	0.51539	1		GSDIK(1)DIR						1	0.0306424	40.724	1
A0A6J1S1K6	660	K	alpha,alpha-trehalose-phosphate synthase [UDP-forming] OS=Frankliniella occidentalis OX=133901 GN=LOC113202601 PE=3 SV=1	LOC113202601	2	-3.8885	2	1	AK(1)QLIEDAGFR	0.00239965	58.172	1	0.000231539	66.267				2
A0A6J1S1K6	325	K	alpha,alpha-trehalose-phosphate synthase [UDP-forming] OS=Frankliniella occidentalis OX=133901 GN=LOC113202601 PE=3 SV=1	LOC113202601	3	0.10731	2	1	HPEHLEK(1)VTLLQISVPSR	0.000553204	61.757	1	0.000161911	73.138				2
A0A6J1S1K6	310	K	alpha,alpha-trehalose-phosphate synthase [UDP-forming] OS=Frankliniella occidentalis OX=133901 GN=LOC113202601 PE=3 SV=1	LOC113202601	2	-0.52337	2	1	LK(1)AFEMLLEK	0.0144696	42.976				1	0.0163114	41.399	2
A0A6J1S1K6	625	K	alpha,alpha-trehalose-phosphate synthase [UDP-forming] OS=Frankliniella occidentalis OX=133901 GN=LOC113202601 PE=3 SV=1	LOC113202601	2	-0.47476	1	1	QLQEK(1)VCR	0.0196357	49.715							1
A0A6J1S1K6	340	K	alpha,alpha-trehalose-phosphate synthase [UDP-forming] OS=Frankliniella occidentalis OX=133901 GN=LOC113202601 PE=3 SV=1	LOC113202601	2	-2.4279	2	1	TDVK(1)EYQELK	1.17775e-05	103.91	1	0.000232881	86.344				2
A0A6J1S1K6	620	K	alpha,alpha-trehalose-phosphate synthase [UDP-forming] OS=Frankliniella occidentalis OX=133901 GN=LOC113202601 PE=3 SV=1	LOC113202601	2	0.99854	1	1	VSDLLK(1)QLQEK	0.00399525	59.227							1
A0A6J1S1P0	452	K	protein ERGIC-53 OS=Frankliniella occidentalis OX=133901 GN=LOC113204221 PE=4 SV=1	LOC113204221	2	0.066133	1		DGLNTVK(1)R			1	0.0277073	51.346				1
A0A6J1S1P5	87	K	nascent polypeptide-associated complex subunit alpha isoform X2 OS=Frankliniella occidentalis OX=133901 GN=LOC113204225 PE=4 SV=1	LOC113204225	3	-1.3369	2	0.998759	IMSK(0.999)LGLK(0.001)PIQGVSR	0.000682216	66.826	0.999113	0.000999264	57.288				2
A0A6J1S1P5	105	K	nascent polypeptide-associated complex subunit alpha isoform X2 OS=Frankliniella occidentalis OX=133901 GN=LOC113204225 PE=4 SV=1	LOC113204225	3	0.12632	1	0.999998	SK(1)NILFVINKPDVFK	0.00095201	58.712							1
A0A6J1S1S6	991	K	paternally-expressed gene 3 protein-like OS=Frankliniella occidentalis OX=133901 GN=LOC113203846 PE=4 SV=1	LOC113203846	3	-0.86158	1		ATGDHLPK(1)LSLEQQK			1	0.00109251	56.514				1
A0A6J1S1S6	531	K	paternally-expressed gene 3 protein-like OS=Frankliniella occidentalis OX=133901 GN=LOC113203846 PE=4 SV=1	LOC113203846	2	0.84184	1		SAVSQPAISTYK(1)K			1	0.00769927	50.088				1
A0A6J1S1S6	326	K	paternally-expressed gene 3 protein-like OS=Frankliniella occidentalis OX=133901 GN=LOC113203846 PE=4 SV=1	LOC113203846	2	-0.20078	3	1	SAVSQPAVSSYK(1)K	1.19101e-11	117.93	1	9.20202e-08	102.9	1	0.00169715	65.043	3
A0A6J1S1S6	232	K	paternally-expressed gene 3 protein-like OS=Frankliniella occidentalis OX=133901 GN=LOC113203846 PE=4 SV=1	LOC113203846	2	-0.012021	3	1	SAVSQPTITTYK(1)K	1.37531e-07	100.22	1	0.0156815	43.03	1	0.0097724	46.88	3
A0A6J1S1U7	167	K	Cytochrome c oxidase subunit 4 OS=Frankliniella occidentalis OX=133901 GN=LOC113204162 PE=3 SV=1	LOC113204162	2	-0.29131	2	1	DK(1)DFTGWDYENR	0.002611	60.157	1	0.00047542	73.927				2
A0A6J1S1U7	44	K	Cytochrome c oxidase subunit 4 OS=Frankliniella occidentalis OX=133901 GN=LOC113204162 PE=3 SV=1	LOC113204162	2	0.59846	3	1	EIVGHGK(1)SGK	2.76083e-12	147.74	1	0.00309805	66.19	1	0.00673522	56.404	3
A0A6J1S1U7	47	K	Cytochrome c oxidase subunit 4 OS=Frankliniella occidentalis OX=133901 GN=LOC113204162 PE=3 SV=1	LOC113204162	3	-0.25258	6	1	SGK(1)YTYYDGHDLPFPAIR	1.93087e-07	97.095	1	1.35612e-08	98.062	1	2.16631e-05	83.758	3
A0A6J1S1U7	71	K	Cytochrome c oxidase subunit 4 OS=Frankliniella occidentalis OX=133901 GN=LOC113204162 PE=3 SV=1	LOC113204162	3	-0.051175	1		FRPDDAASK(1)ALR			1	0.00524695	45.28				1
A0A6J1S1U7	89	K	Cytochrome c oxidase subunit 4 OS=Frankliniella occidentalis OX=133901 GN=LOC113204162 PE=3 SV=1	LOC113204162	2	-1.6033	1		NLTLEEK(1)K			1	0.018706	56.432				1
A0A6J1S1V0	148	K	Receptor expression-enhancing protein OS=Frankliniella occidentalis OX=133901 GN=LOC113202657 PE=3 SV=1	LOC113202657	2	-0.15505	3	1	FLK(1)YESK	0.036274	47.082	1	0.0341071	60.478	1	0.0343153	57.047	3
A0A6J1S1V0	11	K	Receptor expression-enhancing protein OS=Frankliniella occidentalis OX=133901 GN=LOC113202657 PE=3 SV=1	LOC113202657	3	0.64484	1		IIASVEK(0.999)HLNDESK(0.001)PWAK			0.999278	0.000174888	72.21				1
A0A6J1S1V0	163	K	Receptor expression-enhancing protein OS=Frankliniella occidentalis OX=133901 GN=LOC113202657 PE=3 SV=1	LOC113202657	2	0.63209	3	1	VDNAMSGLADK(1)VTK	0.000235223	80.387	1	0.000257327	79.652	1	0.00326738	51.03	3
A0A6J1S1Y0	69	K	60S ribosomal protein L24 OS=Frankliniella occidentalis OX=133901 GN=LOC113203907 PE=3 SV=1	LOC113203907	2	0.3731	2		GQEEDIQK(1)K			1	0.0212814	46.819	1	0.0254284	44.318	2
A0A6J1S1Y0	48	K	60S ribosomal protein L24 OS=Frankliniella occidentalis OX=133901 GN=LOC113203907 PE=3 SV=1	LOC113203907	2	0.50994	1		K(1)VTWTVLYR			1	0.0105145	58.699				1
A0A6J1S1Y0	34	K	60S ribosomal protein L24 OS=Frankliniella occidentalis OX=133901 GN=LOC113203907 PE=3 SV=1	LOC113203907	2	-0.20973	1	1	TFTFLNK(1)K	0.0299305	48.036							1
A0A6J1S1Y0	27	K	60S ribosomal protein L24 OS=Frankliniella occidentalis OX=133901 GN=LOC113203907 PE=3 SV=1	LOC113203907	2	1.2697	5	1	VDGK(1)TFTFLNK	0.000107074	84.821	1	0.000485075	75.739	1	3.01966e-05	87.641	3
A0A6J1TLE0	108	K	Adenylosuccinate lyase OS=Frankliniella occidentalis OX=133901 GN=LOC113216866 PE=3 SV=1	LOC113216866	3	-0.029322	2	1	HK(1)ALPTLGFTHLQPAQLTTVGK	9.38247e-06	67.396	1	0.000371589	52.451				2
A0A6J1S288	20	K	S-(hydroxymethyl)glutathione dehydrogenase OS=Frankliniella occidentalis OX=133901 GN=LOC113203041 PE=3 SV=1	LOC113203041	2	0.69526	2	1	AAVAWAEK(1)QPLK	0.00748475	49.448				1	0.00748475	49.448	2
A0A6J1S288	326	K	S-(hydroxymethyl)glutathione dehydrogenase OS=Frankliniella occidentalis OX=133901 GN=LOC113203041 PE=3 SV=1	LOC113203041	2	0.0077184	3	1	GTAFGGWK(1)SR	0.00530283	60.255	1	0.0102047	51.286	1	0.0102279	51.252	3
A0A6J1S288	341	K	S-(hydroxymethyl)glutathione dehydrogenase OS=Frankliniella occidentalis OX=133901 GN=LOC113203041 PE=3 SV=1	LOC113203041	2	-1.5479	2	1	LVDDYMNK(1)K	0.0109283	53.756				1	0.0207453	43.308	2
A0A6J1S288	116	K	S-(hydroxymethyl)glutathione dehydrogenase OS=Frankliniella occidentalis OX=133901 GN=LOC113203041 PE=3 SV=1	LOC113203041	2	-1.6005	1		TNLCSK(1)IR						1	0.0311979	45.368	1
A0A6J1S296	37	K	flavin reductase (NADPH)-like isoform X2 OS=Frankliniella occidentalis OX=133901 GN=LOC113203972 PE=4 SV=1	LOC113203972	2	-1.6528	3	1	DPAK(1)FPVEVQSK	0.00200375	62.68	1	3.82752e-06	95.428	1	2.32429e-09	112.44	3
A0A6J1S2B2	43	K	40S ribosomal protein S28 OS=Frankliniella occidentalis OX=133901 GN=LOC113202780 PE=3 SV=1	LOC113202780	2	0.012352	1		NVK(1)GPVR						1	0.00741242	83.614	1
A0A6J1S2B2	12	K	40S ribosomal protein S28 OS=Frankliniella occidentalis OX=133901 GN=LOC113202780 PE=3 SV=1	LOC113202780	2	0.46653	3	1	VMK(1)VLGR	0.031392	50.632	1	0.023073	56.122	1	0.0205235	58.981	3
A0A6J1S2D9	296	K	cytochrome c1, heme protein, mitochondrial OS=Frankliniella occidentalis OX=133901 GN=LOC113204004 PE=3 SV=1	LOC113204004	2	0.96685	2	1	HSWSSLK(1)STK	1.28784e-05	103.43	1	0.000909428	65.842				2
A0A6J1S2D9	299	K	cytochrome c1, heme protein, mitochondrial OS=Frankliniella occidentalis OX=133901 GN=LOC113204004 PE=3 SV=1	LOC113204004	2	0.46218	6	1	STK(1)ILYVPR	0.00164732	81.972	1	0.00101642	90.15	1	0.00248879	74.92	3
A0A6J1S2E2	515	K	major heat shock 70 kDa protein Ab-like OS=Frankliniella occidentalis OX=133901 GN=LOC113203079 PE=3 SV=1	LOC113203079	2	-0.2653	1	1	LSK(1)SEIER	0.00877549	64.711							1
A0A6J1S2E2	161	K	major heat shock 70 kDa protein Ab-like OS=Frankliniella occidentalis OX=133901 GN=LOC113203079 PE=3 SV=1	LOC113203079	2	1.8209	1		QATK(1)DAGAIAGLNVLR			1	0.00397484	48.216				1
A0A6J1S2E2	510	K	major heat shock 70 kDa protein Ab-like OS=Frankliniella occidentalis OX=133901 GN=LOC113203079 PE=3 SV=1	LOC113203079	2	-0.099243	1		SESITIQNDK(1)GR			1	0.00520296	53.448				1
A0A6J1S2E5	321	K	enoyl-[acyl-carrier-protein] reductase, mitochondrial-like OS=Frankliniella occidentalis OX=133901 GN=LOC113202792 PE=4 SV=1	LOC113202792	3	1.0016	1	1	APTHK(1)LLPFK	0.00337206	57.532							1
A0A6J1S2E5	224	K	enoyl-[acyl-carrier-protein] reductase, mitochondrial-like OS=Frankliniella occidentalis OX=133901 GN=LOC113202792 PE=4 SV=1	LOC113202792	2	1.3465	3	1	STSLFK(1)SGGLK	0.00938969	49.934	1	0.0169187	42.843	1	0.00868876	50.95	3
A0A6J1S2H5	54	K	probable 26S proteasome non-ATPase regulatory subunit 3 OS=Frankliniella occidentalis OX=133901 GN=LOC113204036 PE=3 SV=1	LOC113204036	2	-0.097259	2		AIQTK(1)EPR			1	0.0205099	48.794	1	0.0185178	58.981	2
A0A6J1S2H5	273	K	probable 26S proteasome non-ATPase regulatory subunit 3 OS=Frankliniella occidentalis OX=133901 GN=LOC113204036 PE=3 SV=1	LOC113204036	3	-2.0793	1		LEYTAAHK(1)HLVQALR			1	0.00100861	58.885				1
A0A6J1S2I1	1668	K	vitellogenin-1-like OS=Frankliniella occidentalis OX=133901 GN=LOC113204471 PE=4 SV=1	LOC113204471	3	0.098676	6	1	AAAVHPMYSQSQLLVSK(1)ALK	1.07267e-28	146.81	1	2.58843e-28	144.68	1	4.28184e-35	149.86	3
A0A6J1S2I1	1495	K	vitellogenin-1-like OS=Frankliniella occidentalis OX=133901 GN=LOC113204471 PE=4 SV=1	LOC113204471	2	1.794	2	1	ALNADPK(1)SQIQAQIAFGEK	2.12523e-05	81.016	1	2.06307e-09	103.9				2
A0A6J1S2I1	1447	K	vitellogenin-1-like OS=Frankliniella occidentalis OX=133901 GN=LOC113204471 PE=4 SV=1	LOC113204471	3	-0.66673	2		AQFIATAAYANSQVDEK(1)AR			1	8.52654e-07	88.176	1	0.00177881	45.916	2
A0A6J1S2I1	59	K	vitellogenin-1-like OS=Frankliniella occidentalis OX=133901 GN=LOC113204471 PE=4 SV=1	LOC113204471	2	2.3263	2		AQLTVQPK(1)SDNLLTAK			1	5.23959e-21	138.91	1	0.000319223	78.326	2
A0A6J1S2I1	67	K	vitellogenin-1-like OS=Frankliniella occidentalis OX=133901 GN=LOC113204471 PE=4 SV=1	LOC113204471	2	0.23816	1		SDNLLTAK(1)VSNAEYAK						1	5.59909e-16	128.45	1
A0A6J1S2I1	1334	K	vitellogenin-1-like OS=Frankliniella occidentalis OX=133901 GN=LOC113204471 PE=4 SV=1	LOC113204471	3	-0.58417	6	1	AYEFAVSYDHQK(1)TSAK	2.48072e-11	113.47	1	1.59235e-06	96.208	1	8.53005e-06	88.385	3
A0A6J1S2I1	1877	K	vitellogenin-1-like OS=Frankliniella occidentalis OX=133901 GN=LOC113204471 PE=4 SV=1	LOC113204471	2	-0.2697	4	1	EQQQK(1)ANQAACFPER	2.51303e-38	174.59	1	7.40496e-08	103.9	1	5.61097e-06	95.5	3
A0A6J1S2I1	620	K	vitellogenin-1-like OS=Frankliniella occidentalis OX=133901 GN=LOC113204471 PE=4 SV=1	LOC113204471	3	-0.77262	2	1	IAQQIGQELQQPSQIPEK(1)ATLAK	2.89028e-08	86.557	1	0.000155016	53.998				2
A0A6J1S2I1	155	K	vitellogenin-1-like OS=Frankliniella occidentalis OX=133901 GN=LOC113204471 PE=4 SV=1	LOC113204471	3	-0.43379	3	1	INNK(1)PSHGSVNGVFK	2.55629e-07	97.797	1	0.00233388	48.527	1	0.000339906	74.789	3
A0A6J1S2I1	1522	K	vitellogenin-1-like OS=Frankliniella occidentalis OX=133901 GN=LOC113204471 PE=4 SV=1	LOC113204471	3	0.45674	9	1	LDSSASQININAQMK(1)QTSAR	0.000222813	57.366	1	2.74946e-35	156.67	1	3.18864e-13	113.54	3
A0A6J1S2I1	110	K	vitellogenin-1-like OS=Frankliniella occidentalis OX=133901 GN=LOC113204471 PE=4 SV=1	LOC113204471	2	0.52724	6	1	LK(1)NGIVDELIVSK	4.00645e-11	115.06	1	5.70498e-05	85.837	1	0.000127273	82.925	3
A0A6J1S2I1	103	K	vitellogenin-1-like OS=Frankliniella occidentalis OX=133901 GN=LOC113204471 PE=4 SV=1	LOC113204471	3	-0.13254	2		LNYHSLPVSSK(1)PFQIK			1	0.000935417	61.165	1	4.1011e-08	101.42	2
A0A6J1S2I1	108	K	vitellogenin-1-like OS=Frankliniella occidentalis OX=133901 GN=LOC113204471 PE=4 SV=1	LOC113204471	2	-0.25708	7	1	PFQIK(1)LK	4.81211e-34	155.79	1	4.60558e-69	209.25	1	0.00741242	83.614	3
A0A6J1S2I1	1233	K	vitellogenin-1-like OS=Frankliniella occidentalis OX=133901 GN=LOC113204471 PE=4 SV=1	LOC113204471	2	-0.10866	6	1	LQPINSNK(1)NFK	0.00130681	68.536	1	0.00711109	53.237	1	0.00329868	61.344	3
A0A6J1S2I1	1488	K	vitellogenin-1-like OS=Frankliniella occidentalis OX=133901 GN=LOC113204471 PE=4 SV=1	LOC113204471	2	-2.0628	2	1	MPNVPAMNFQK(1)ALNADPK	1.34853e-05	86.213	1	0.00220654	50.178				2
A0A6J1S2I1	567	K	vitellogenin-1-like OS=Frankliniella occidentalis OX=133901 GN=LOC113204471 PE=4 SV=1	LOC113204471	2	0.66653	3	1	PK(1)MNQAPK	0.0052095	76.478	1	0.023629	45.68	1	0.0216679	47.574	3
A0A6J1S2I1	665	K	vitellogenin-1-like OS=Frankliniella occidentalis OX=133901 GN=LOC113204471 PE=4 SV=1	LOC113204471	2	-0.6798	1	1	SASQSQSASAK(1)NAAWK	8.47435e-05	85.493							1
A0A6J1S2I1	1034	K	vitellogenin-1-like OS=Frankliniella occidentalis OX=133901 GN=LOC113204471 PE=4 SV=1	LOC113204471	3	0.34175	2	1	SGK(1)HSGSSASGSWTAEK	7.22266e-05	81.854				1	1.7336e-06	94.845	2
A0A6J1S2I1	27	K	vitellogenin-1-like OS=Frankliniella occidentalis OX=133901 GN=LOC113204471 PE=4 SV=1	LOC113204471	2	-0.07686	6	1	SGSEYK(1)YQVR	6.04644e-12	145.25	1	4.49111e-05	96.342	1	7.0053e-06	105.98	3
A0A6J1S2I1	1466	K	vitellogenin-1-like OS=Frankliniella occidentalis OX=133901 GN=LOC113204471 PE=4 SV=1	LOC113204471	2	-1.017	4	1	SSSENK(1)EQQLAMTLSAK	0.00154847	60.062	1	1.12619e-15	126.84	1	0.000844389	69.188	3
A0A6J1S2I1	1183	K	vitellogenin-1-like OS=Frankliniella occidentalis OX=133901 GN=LOC113204471 PE=4 SV=1	LOC113204471	3	-1.7268	3	1	TQAK(1)IGFITPFDHQR	0.000466447	72.187	1	0.000891224	62.203	1	0.00207302	50.188	3
A0A6J1S2I1	1225	K	vitellogenin-1-like OS=Frankliniella occidentalis OX=133901 GN=LOC113204471 PE=4 SV=1	LOC113204471	2	-0.1541	5	1	VK(1)LQPINSNK	1.08575e-07	119.53	1	0.000591093	81.017	1	2.53373e-05	98.04	3
A0A6J1S2L2	25	K	uncharacterized protein LOC113204493 OS=Frankliniella occidentalis OX=133901 GN=LOC113204493 PE=3 SV=1	LOC113204493	2	0.96434	4	1	K(1)LTPEQMADWGR	0.000670259	73.927	1	0.0119484	47.712	1	0.00119159	69.03	3
A0A6J1S2L2	37	K	uncharacterized protein LOC113204493 OS=Frankliniella occidentalis OX=133901 GN=LOC113204493 PE=3 SV=1	LOC113204493	3	0.16044	5	1	K(1)VNPAQTEFGPKPENLEK	6.73051e-09	102.89	1	4.26683e-09	104.88	1	1.8933e-06	88.565	3
A0A6J1S2L2	48	K	uncharacterized protein LOC113204493 OS=Frankliniella occidentalis OX=133901 GN=LOC113204493 PE=3 SV=1	LOC113204493	2	0.88049	1		VNPAQTEFGPK(1)PENLEK			1	0.00328654	49.537				1
A0A6J1S2L2	54	K	uncharacterized protein LOC113204493 OS=Frankliniella occidentalis OX=133901 GN=LOC113204493 PE=3 SV=1	LOC113204493	3	0.30553	4	0.99956	VNPAQTEFGPKPENLEK(1)WQK	1.38544e-07	91.589	0.998399	9.99804e-08	93.371	0.996382	6.91827e-05	69.747	3
A0A6J1S2R3	23	K	Fructose-bisphosphatase OS=Frankliniella occidentalis OX=133901 GN=LOC113204097 PE=3 SV=1	LOC113204097	2	0.34864	1		FVLAEQK(1)K						1	0.0289154	48.794	1
A0A6J1S2R3	259	K	Fructose-bisphosphatase OS=Frankliniella occidentalis OX=133901 GN=LOC113204097 PE=3 SV=1	LOC113204097	2	-0.063118	1	1	TLK(1)YGGIFMYPATK	0.00511553	45.614							1
A0A6J1S321	73	K	cathepsin L-like OS=Frankliniella occidentalis OX=133901 GN=LOC113204606 PE=3 SV=1	LOC113204606	2	1.2129	3	1	GEVAYK(1)LGLNK	9.49476e-05	69.65	1	0.000113119	68.132	1	0.00124949	62.466	3
A0A6J1S336	144	K	Glycine cleavage system H protein OS=Frankliniella occidentalis OX=133901 GN=LOC113202972 PE=3 SV=1	LOC113202972	3	0.13302	2	1	NAAVEEKPGLINMSCYEK(1)GWLFK	1.00347e-19	126.04	0.977451	1.28118e-05	63.869				2
A0A6J1S339	123	K	ER membrane protein complex subunit 2 OS=Frankliniella occidentalis OX=133901 GN=LOC113203219 PE=3 SV=1	LOC113203219	2	-0.42157	1	1	VAILK(1)AK	0.0174563	62.714							1
A0A6J1S3F5	237	K	Inorganic diphosphatase OS=Frankliniella occidentalis OX=133901 GN=LOC113203045 PE=3 SV=1	LOC113203045	2	-0.13133	4	1	FAFNGEAK(1)NR	0.000540387	81.771	1	0.00673522	56.404	1	0.00156602	73.499	3
A0A6J1S3F5	258	K	Inorganic diphosphatase OS=Frankliniella occidentalis OX=133901 GN=LOC113203045 PE=3 SV=1	LOC113203045	2	0.62439	3	1	FWQQLVK(1)K	0.00549983	86.794	1	0.00782995	75.109	1	0.0119583	65.252	3
A0A6J1S3K7	65	K	ATP synthase subunit O, mitochondrial OS=Frankliniella occidentalis OX=133901 GN=LOC113204603 PE=3 SV=1	LOC113204603	2	-0.44431	1		DLTSIQNQLK(1)NDAK						1	7.00762e-20	139.86	1
A0A6J1S3K7	158	K	ATP synthase subunit O, mitochondrial OS=Frankliniella occidentalis OX=133901 GN=LOC113204603 PE=3 SV=1	LOC113204603	2	0.48024	1		EIEGALK(1)GFLK			1	1.37725e-06	102.52				1
A0A6J1S3K7	162	K	ATP synthase subunit O, mitochondrial OS=Frankliniella occidentalis OX=133901 GN=LOC113204603 PE=3 SV=1	LOC113204603	2	-0.0054751	5	1	GFLK(1)SNQK	0.0129341	57.047	1	0.00416336	84.568	1	0.00109229	110.81	3
A0A6J1S3K7	143	K	ATP synthase subunit O, mitochondrial OS=Frankliniella occidentalis OX=133901 GN=LOC113204603 PE=3 SV=1	LOC113204603	2	0.75463	2	1	GEVPCEITTAK(1)PLDAATLK	0.00127486	55.453	1	2.53105e-21	129.2				2
A0A6J1S3K7	166	K	ATP synthase subunit O, mitochondrial OS=Frankliniella occidentalis OX=133901 GN=LOC113204603 PE=3 SV=1	LOC113204603	2	-0.097193	6	1	SNQK(1)ILLTTK	0.000116651	90.434	1	2.44896e-05	98.407	1	2.50691e-05	98.156	3
A0A6J1S3K7	115	K	ATP synthase subunit O, mitochondrial OS=Frankliniella occidentalis OX=133901 GN=LOC113204603 PE=3 SV=1	LOC113204603	2	0.31276	5	1	LK(1)NLNGTINAFK	9.42523e-10	116.24	1	7.62348e-05	84.605	1	0.00190481	63.091	3
A0A6J1S3K7	84	K	ATP synthase subunit O, mitochondrial OS=Frankliniella occidentalis OX=133901 GN=LOC113204603 PE=3 SV=1	LOC113204603	2	-0.12228	5	1	TVK(1)VAAIQAAAK	1.25991e-05	89.301	1	0.000182276	79.492	1	1.49371e-05	87.667	3
A0A6J1S3K7	46	K	ATP synthase subunit O, mitochondrial OS=Frankliniella occidentalis OX=133901 GN=LOC113204603 PE=3 SV=1	LOC113204603	2	-0.081407	6	1	YATALFSGASK(1)QK	2.15081e-17	138.02	1	7.21573e-08	102.33	1	2.29929e-23	157.56	3
A0A6J1S3K7	197	K	ATP synthase subunit O, mitochondrial OS=Frankliniella occidentalis OX=133901 GN=LOC113204603 PE=3 SV=1	LOC113204603	2	-1.7019	6	1	YCDMSIASK(1)VR	0.00069114	72.34	1	0.000153029	83.182	1	0.000376844	75.819	3
A0A6J1S3K9	141	K	Citrate synthase OS=Frankliniella occidentalis OX=133901 GN=LOC113204726 PE=3 SV=1	LOC113204726	2	-0.14518	4		ALSK(1)EWVNR			1	0.00248879	74.92	1	0.00258297	74.464	2
A0A6J1S3K9	193	K	Citrate synthase OS=Frankliniella occidentalis OX=133901 GN=LOC113204726 PE=3 SV=1	LOC113204726	3	-0.11066	3	1	AYSEGVHK(1)SK	8.08777e-05	87.568	1	0.000971612	72.2	1	0.00986323	42.843	3
A0A6J1S3K9	368	K	Citrate synthase OS=Frankliniella occidentalis OX=133901 GN=LOC113204726 PE=3 SV=1	LOC113204726	3	-0.00061041	3		EFAQK(1)HLPNDPLFK			1	0.000609133	68.41	1	0.000888396	62.162	2
A0A6J1S3K9	185	K	Citrate synthase OS=Frankliniella occidentalis OX=133901 GN=LOC113204726 PE=3 SV=1	LOC113204726	3	-0.83304	5	1	FLK(1)AYSEGVHK	1.14004e-05	90.913	1	0.00076796	67.385	1	0.00176155	61.344	3
A0A6J1S3K9	105	K	Citrate synthase OS=Frankliniella occidentalis OX=133901 GN=LOC113204726 PE=3 SV=1	LOC113204726	2	0.34027	3	1	GYSIPECQK(1)LLPK	0.00471037	51.726	1	0.00615776	48.568	1	0.00655001	47.712	3
A0A6J1S3K9	395	K	Citrate synthase OS=Frankliniella occidentalis OX=133901 GN=LOC113204726 PE=3 SV=1	LOC113204726	2	-0.14065	6	1	IVPPILMETGK(1)VK	0.0017915	58.32	1	0.00546115	50.088	1	0.00654982	45.28	3
A0A6J1S3K9	224	K	Citrate synthase OS=Frankliniella occidentalis OX=133901 GN=LOC113204726 PE=3 SV=1	LOC113204726	2	0.24677	2	1	NSFK(1)DGK	0.0192941	60.478				1	0.0379046	46.334	2
A0A6J1S3K9	452	K	Citrate synthase OS=Frankliniella occidentalis OX=133901 GN=LOC113204726 PE=3 SV=1	LOC113204726	2	1.9074	5	1	PK(1)SMSTDGLMK	0.000866038	66.267	1	0.0123913	43.68	1	8.08606e-06	75.088	3
A0A6J1S3K9	461	K	Citrate synthase OS=Frankliniella occidentalis OX=133901 GN=LOC113204726 PE=3 SV=1	LOC113204726	2	-1.3074	8	1	SMSTDGLMK(1)LVK	3.55793e-05	86.114	1	0.00416843	55.261	1	0.000782263	69.864	3
A0A6J1S3K9	339	K	Citrate synthase OS=Frankliniella occidentalis OX=133901 GN=LOC113204726 PE=3 SV=1	LOC113204726	3	0.097534	6	1	TLK(1)GGQVVPGYGHAVLR	4.2409e-05	84.41	1	7.45355e-05	81.656	1	7.45355e-05	81.656	3
A0A6J1S3K9	318	K	Citrate synthase OS=Frankliniella occidentalis OX=133901 GN=LOC113204726 PE=3 SV=1	LOC113204726	2	1.6375	2	1	VK(1)EALGLSPTDEQLK	0.00121105	68.481	1	0.00141589	66.022				2
A0A6J1S3R3	131	K	glutathione S-transferase-like OS=Frankliniella occidentalis OX=133901 GN=LOC113203382 PE=4 SV=1	LOC113203382	2	0.39536	1	1	DQVTFYLK(1)K	0.0285764	42.718							1
A0A6J1S3R3	132	K	glutathione S-transferase-like OS=Frankliniella occidentalis OX=133901 GN=LOC113203382 PE=4 SV=1	LOC113203382	2	0.14832	5	1	K(1)FEQIVK	0.00574825	99.139	1	0.0106302	83.206	1	0.00452954	111.17	3
A0A6J1S3R3	138	K	glutathione S-transferase-like OS=Frankliniella occidentalis OX=133901 GN=LOC113203382 PE=4 SV=1	LOC113203382	3	0.33317	3	0.999952	KFEQIVK(1)DNNGFLVNGK	9.99114e-09	105.28	1	4.48889e-16	127.3	0.999697	7.33192e-05	81.346	3
A0A6J1S3R3	197	K	glutathione S-transferase-like OS=Frankliniella occidentalis OX=133901 GN=LOC113203382 PE=4 SV=1	LOC113203382	2	-0.35277	5	1	VEATPAIASYIAK(1)R	1.53856e-07	102.52	1	0.00165063	68.044	1	1.20945e-07	103.76	3
A0A6J1S3R3	44	K	glutathione S-transferase-like OS=Frankliniella occidentalis OX=133901 GN=LOC113203382 PE=4 SV=1	LOC113203382	2	-1.0497	1	1	WAESK(1)SK	0.0189508	60.895							1
A0A6J1S3R3	39	K	glutathione S-transferase-like OS=Frankliniella occidentalis OX=133901 GN=LOC113203382 PE=4 SV=1	LOC113203382	2	0.026639	6	1	YDDAK(1)WAESK	4.62763e-05	96.229	1	2.33549e-05	98.898	1	0.000105972	91.313	3
A0A6J1S3R3	74	K	glutathione S-transferase-like OS=Frankliniella occidentalis OX=133901 GN=LOC113203382 PE=4 SV=1	LOC113203382	2	0.23372	3	1	YLAK(1)QVGLSGK	1.29108e-07	108.35	1	7.07812e-05	86.114	1	0.000115856	84.507	3
A0A6J1S3S9	367	K	Eukaryotic translation initiation factor 3 subunit L OS=Frankliniella occidentalis OX=133901 GN=LOC113203394 PE=3 SV=1	LOC113203394	2	-0.26872	15	1	NYTEK(1)MYK	0.0019398	95.741	1	0.00464993	80.438	1	0.0032967	84.568	3
A0A6J1S3U0	121	K	60S ribosomal protein L10 OS=Frankliniella occidentalis OX=133901 GN=LOC113204787 PE=4 SV=1	LOC113204787	2	0.61924	6	1	GAFGK(1)PLGTVAR	0.00214627	62.088	1	0.0148966	42.083	1	0.00429448	55.04	3
A0A6J1S3U0	74	K	60S ribosomal protein L10 OS=Frankliniella occidentalis OX=133901 GN=LOC113204787 PE=4 SV=1	LOC113204787	2	-0.23422	2	1	ICCNK(1)YLVK	0.0192585	43.442				1	0.00929603	55.112	2
A0A6J1S3U0	78	K	60S ribosomal protein L10 OS=Frankliniella occidentalis OX=133901 GN=LOC113204787 PE=4 SV=1	LOC113204787	2	1.8065	4	1	YLVK(1)NCGK	0.0102672	61.962	1	0.00848212	65.252	1	0.010962	60.682	3
A0A6J1S3U0	101	K	60S ribosomal protein L10 OS=Frankliniella occidentalis OX=133901 GN=LOC113204787 PE=4 SV=1	LOC113204787	2	-2.6198	3	1	INK(1)MLSCAGADR	0.000376455	73.927	1	0.00451376	52.576	1	0.00241759	58.32	3
A0A6J1S3U0	211	K	60S ribosomal protein L10 OS=Frankliniella occidentalis OX=133901 GN=LOC113204787 PE=4 SV=1	LOC113204787	2	0.30558	1	1	K(1)LQLELAR	0.018706	56.432							1
A0A6J1S3U0	82	K	60S ribosomal protein L10 OS=Frankliniella occidentalis OX=133901 GN=LOC113204787 PE=4 SV=1	LOC113204787	3	-0.52317	2	1	NCGK(1)DQFHIR	0.00751055	45.829				1	0.00950563	43.297	2
A0A6J1S3U0	164	K	60S ribosomal protein L10 OS=Frankliniella occidentalis OX=133901 GN=LOC113204787 PE=4 SV=1	LOC113204787	2	-0.23806	3	1	QK(1)IYVSK	0.00389665	105.2	1	0.0133105	68.557	1	0.00547688	91.087	3
A0A6J1S3U0	175	K	60S ribosomal protein L10 OS=Frankliniella occidentalis OX=133901 GN=LOC113204787 PE=4 SV=1	LOC113204787	2	-0.24702	1		WGFTK(1)YDR			1	0.0240707	45.368				1
A0A6J1S3U0	13	K	60S ribosomal protein L10 OS=Frankliniella occidentalis OX=133901 GN=LOC113204787 PE=4 SV=1	LOC113204787	3	-0.4915	2	0.977955	YCK(0.978)NK(0.022)PYPK	0.000975279	78.149	0.974147	0.00196204	68.016				2
A0A6J1S3U0	183	K	60S ribosomal protein L10 OS=Frankliniella occidentalis OX=133901 GN=LOC113204787 PE=4 SV=1	LOC113204787	3	0.050085	1	1	YDREDYEK(1)LK	0.00582483	49.189							1
A0A6J1S3U0	145	K	60S ribosomal protein L10 OS=Frankliniella occidentalis OX=133901 GN=LOC113204787 PE=4 SV=1	LOC113204787	2	-1.037	5	1	YK(1)AQVIEALR	2.80095e-05	97.734	1	0.00955345	52.247	1	9.66473e-06	104.82	3
A0A6J1S3W9	576	K	WASH complex subunit 4 OS=Frankliniella occidentalis OX=133901 GN=LOC113204808 PE=4 SV=1	LOC113204808	2	-1.2421	2	1	K(1)LDAVCDIQTR	0.017218	44.426	1	0.0282925	40.767				2
A0A6J1S4I9	171	K	Superoxide dismutase [Cu-Zn] OS=Frankliniella occidentalis OX=133901 GN=LOC113204818 PE=3 SV=1	LOC113204818	2	1.2388	1	1	VACGTIK(1)IK	0.0208023	42.336							1
A0A6J1S3Y5	100	K	Thioredoxin OS=Frankliniella occidentalis OX=133901 GN=LOC113203424 PE=3 SV=1	LOC113203424	2	-0.3985	3	1	EK(1)VTQMK	0.00418656	97.565	1	0.0103568	75.109	1	0.0139981	67.032	3
A0A6J1S3Y5	98	K	Thioredoxin OS=Frankliniella occidentalis OX=133901 GN=LOC113203424 PE=3 SV=1	LOC113203424	2	-0.20205	2	1	VDSFSGASYDLLK(1)EK	0.00178245	60.489	1	0.000615696	75.018				2
A0A6J1S495	317	K	eukaryotic peptide chain release factor GTP-binding subunit ERF3A OS=Frankliniella occidentalis OX=133901 GN=LOC113204880 PE=3 SV=1	LOC113204880	2	-0.3402	2	1	DK(1)ILPYLR	0.0311692	40.352	1	0.0296175	41.448				2
A0A6J1S495	569	K	eukaryotic peptide chain release factor GTP-binding subunit ERF3A OS=Frankliniella occidentalis OX=133901 GN=LOC113204880 PE=3 SV=1	LOC113204880	2	0.4201	1	1	TIAIGK(1)VLK	0.0210052	42.19							1
A0A6J1S4A6	299	K	Adenylosuccinate synthetase OS=Frankliniella occidentalis OX=133901 GN=LOC113203231 PE=3 SV=1	LOC113203231	2	-0.14506	3	1	K(1)LEELVEVPIR	0.0014178	71.176	1	0.00615645	58.098	1	0.0145664	48.568	3
A0A6J1S4H8	141	K	glutathione S-transferase-like OS=Frankliniella occidentalis OX=133901 GN=LOC113204811 PE=4 SV=1	LOC113204811	2	-0.4074	1	1	ENK(1)GFLVNGK	0.00223128	70.089							1
A0A6J1S4L7	87	K	actin-related protein 10 OS=Frankliniella occidentalis OX=133901 GN=LOC113203577 PE=3 SV=1	LOC113203577	2	0.46995	5	1	HLLVSPK(1)DR	0.00592826	62.463	1	0.00592826	62.463	1	0.0056223	63.216	3
A0A6J1S4M7	234	K	cathepsin L1-like isoform X3 OS=Frankliniella occidentalis OX=133901 GN=LOC113203312 PE=3 SV=1	LOC113203312	2	0.12592	1		DVQSK(1)SESALR						1	0.0181512	42.031	1
A0A6J1S4N5	22	K	Complex I-B15 OS=Frankliniella occidentalis OX=133901 GN=LOC113204609 PE=3 SV=1	LOC113204609	2	0.33919	2		AIQDK(1)AR			1	0.0122488	70.912	1	0.0122488	70.912	2
A0A6J1S4N5	35	K	Complex I-B15 OS=Frankliniella occidentalis OX=133901 GN=LOC113204609 PE=3 SV=1	LOC113204609	2	-1.024	1		EFLIK(1)EK						1	0.015934	64.567	1
A0A6J1S4N5	37	K	Complex I-B15 OS=Frankliniella occidentalis OX=133901 GN=LOC113204609 PE=3 SV=1	LOC113204609	2	-0.93286	2		EK(1)SNPFK			1	0.021866	57.347	1	0.0377652	46.426	2
A0A6J1S4R5	355	K	Pyruvate dehydrogenase E1 component subunit beta OS=Frankliniella occidentalis OX=133901 GN=LOC113204862 PE=4 SV=1	LOC113204862	2	0.64405	3	1	AEDIVVAVK(1)K	0.00183883	74.841	1	0.00443803	66.056	1	0.00443803	66.056	3
A0A6J1S4R5	356	K	Pyruvate dehydrogenase E1 component subunit beta OS=Frankliniella occidentalis OX=133901 GN=LOC113204862 PE=4 SV=1	LOC113204862	2	0.12545	3	1	K(1)VLGAAPK	0.0146918	61.679	1	0.0276829	49.715	1	0.0258746	51.066	3
A0A6J1S4R5	228	K	Pyruvate dehydrogenase E1 component subunit beta OS=Frankliniella occidentalis OX=133901 GN=LOC113204862 PE=4 SV=1	LOC113204862	2	-2.4014	2		DFVLPIGK(1)AK			1	0.0019657	71.451	1	0.0154887	44.863	2
A0A6J1S4R5	189	K	Pyruvate dehydrogenase E1 component subunit beta OS=Frankliniella occidentalis OX=133901 GN=LOC113204862 PE=4 SV=1	LOC113204862	2	0.6311	1		GLLK(1)AAIR			1	0.020731	48.561				1
A0A6J1SAD0	170	K	Paxillin OS=Frankliniella occidentalis OX=133901 GN=LOC113205008 PE=4 SV=1	LOC113205008	2	-0.34703	2	1	DCK(1)EAVK	0.0103865	75.043	1	0.0206872	58.782				2
A0A6J1SAD0	27	K	Paxillin OS=Frankliniella occidentalis OX=133901 GN=LOC113205008 PE=4 SV=1	LOC113205008	3	-1.4443	2		GCCHACEK(1)PIVGQVITALGK			1	2.99846e-05	74.776	1	0.00273138	43.696	2
A0A6J1S4T8	8	K	muscle LIM protein Mlp84B-like OS=Frankliniella occidentalis OX=133901 GN=LOC113203353 PE=3 SV=1	LOC113203353	2	0.63029	3	1	AIAK(1)APEGEGCPR	6.83529e-11	112.5	1	0.00372826	53.869	1	0.000405405	74.987	3
A0A6J1S4T8	100	K	muscle LIM protein Mlp84B-like OS=Frankliniella occidentalis OX=133901 GN=LOC113203353 PE=3 SV=1	LOC113203353	2	-0.35346	6	1	DIYCK(1)GCYGK	0.00276883	67.334	1	0.00543193	59.908	1	0.00922914	52.725	3
A0A6J1S4T8	76	K	muscle LIM protein Mlp84B-like OS=Frankliniella occidentalis OX=133901 GN=LOC113203353 PE=3 SV=1	LOC113203353	2	-1.412	3	1	ECFK(1)CGDCAK	0.000108619	91.095	1	0.0040512	63.624	1	0.0040512	63.624	3
A0A6J1S4T8	153	K	muscle LIM protein Mlp84B-like OS=Frankliniella occidentalis OX=133901 GN=LOC113203353 PE=3 SV=1	LOC113203353	2	-0.60006	1	1	IQAPK(1)GEGCPR	0.00298808	62.287							1
A0A6J1S4T8	95	K	muscle LIM protein Mlp84B-like OS=Frankliniella occidentalis OX=133901 GN=LOC113203353 PE=3 SV=1	LOC113203353	2	-1.9828	2	1	LDSVLCCEGPDK(1)DIYCK	7.86469e-07	97.235				1	0.0011476	65.231	2
A0A6J1S4T8	173	K	muscle LIM protein Mlp84B-like OS=Frankliniella occidentalis OX=133901 GN=LOC113203353 PE=3 SV=1	LOC113203353	2	-0.20204	6	1	VYAAEQVLAK(1)GR	9.74035e-12	127.17	1	1.25991e-05	89.301	1	0.000157428	80.69	3
A0A6J1S4X0	360	K	ELAV-like protein 1 isoform X11 OS=Frankliniella occidentalis OX=133901 GN=LOC113205030 PE=3 SV=1	LOC113205030	2	-0.20281	3	1	VLQVSFK(1)TNK	0.00181944	72.2	1	0.00530283	60.255	1	0.00803547	54.486	3
A0A6J1S4Z3	227	K	(S)-3-amino-2-methylpropionate transaminase OS=Frankliniella occidentalis OX=133901 GN=LOC113205046 PE=3 SV=1	LOC113205046	3	0.15887	1	1	TMGVLSTTHSK(1)AIHK	0.00382962	44.252							1
A0A6J1S548	70	K	ATP synthase subunit e, mitochondrial OS=Frankliniella occidentalis OX=133901 GN=LOC113203720 PE=3 SV=1	LOC113203720	2	-1.3691	6	1	LQK(1)AELADLEK	1.58591e-06	101.56	1	0.000222932	80.69	1	0.000222932	80.69	3
A0A6J1S555	51	K	NADH dehydrogenase [ubiquinone] 1 alpha subcomplex subunit 12 OS=Frankliniella occidentalis OX=133901 GN=LOC113203416 PE=3 SV=1	LOC113203416	2	0.1422	3	1	LVGVDK(1)FGNK	0.00314793	66.056	1	0.0205995	41.399	1	0.015186	48.981	3
A0A6J1S563	134	K	larval cuticle protein 65Ag1-like OS=Frankliniella occidentalis OX=133901 GN=LOC113204976 PE=4 SV=1	LOC113204976	3	-0.3158	2	1	ALEYNAAHPEEDEEVSK(1)R	0.000103601	73.928				1	0.000497034	58.98	2
A0A6J1S5A2	292	K	Programmed cell death protein 4 OS=Frankliniella occidentalis OX=133901 GN=LOC113205125 PE=3 SV=1	LOC113205125	2	-0.37472	2	1	AETLLSIK(1)HGLVR	1.49869e-05	88.021	1	4.91251e-08	104.24				2
A0A6J1SAY4	91	K	Dynamin GTPase OS=Frankliniella occidentalis OX=133901 GN=LOC113205132 PE=3 SV=1	LOC113205132	2	0.16531	2	1	K(1)FVDFDEVR	0.00769261	63.624	1	0.0316341	41.164				2
A0A6J1SAY4	303	K	Dynamin GTPase OS=Frankliniella occidentalis OX=133901 GN=LOC113205132 PE=3 SV=1	LOC113205132	2	-0.56044	1	1	LQK(1)QQLALEK	0.017841	60.691							1
A0A6J1S5C0	237	K	Proteasome subunit alpha type OS=Frankliniella occidentalis OX=133901 GN=LOC113203455 PE=3 SV=1	LOC113203455	2	-0.1951	1	1	VSDAVLQEAEK(1)SAK	0.00727982	44.925							1
A0A6J1S5C5	263	K	ADP/ATP translocase OS=Frankliniella occidentalis OX=133901 GN=LOC113203461 PE=3 SV=1	LOC113203461	2	-0.20328	8	1	IAK(1)NEGTGAFFK	6.21826e-16	147.24	1	9.42523e-10	116.24	1	6.70324e-19	151.26	3
A0A6J1S5C5	64	K	ADP/ATP translocase OS=Frankliniella occidentalis OX=133901 GN=LOC113203461 PE=3 SV=1	LOC113203461	2	-0.15149	8	1	IPK(1)EQGFASFWR	3.39206e-12	128.54	1	1.28149e-07	102.87	1	0.000206501	78.324	3
A0A6J1S5C5	246	K	ADP/ATP translocase OS=Frankliniella occidentalis OX=133901 GN=LOC113203461 PE=3 SV=1	LOC113203461	2	-1.7257	7	1	K(1)ADIMYTGTLDCWAK	1.94726e-15	127.83	1	1.01097e-19	134.14	1	6.70684e-06	95.197	3
A0A6J1S5C5	148	K	ADP/ATP translocase OS=Frankliniella occidentalis OX=133901 GN=LOC113203461 PE=3 SV=1	LOC113203461	2	0.34985	20	1	LAADIGK(1)GDGR	2.31828e-06	98.156	1	4.84465e-05	86.911	1	0.000153029	83.182	3
A0A6J1S5C5	50	K	ADP/ATP translocase OS=Frankliniella occidentalis OX=133901 GN=LOC113203461 PE=3 SV=1	LOC113203461	3	-0.12886	7	1	LLLQVQAASTQIAADK(1)QYK	6.87396e-43	161.91	1	1.72445e-35	158.17	1	7.60903e-28	142.39	3
A0A6J1S5C5	53	K	ADP/ATP translocase OS=Frankliniella occidentalis OX=133901 GN=LOC113203461 PE=3 SV=1	LOC113203461	2	-0.18487	5	1	QYK(1)GIVDCFVR	0.000138739	83.692	1	0.000613781	74.611	1	3.55714e-11	138.21	3
A0A6J1S5C5	162	K	ADP/ATP translocase OS=Frankliniella occidentalis OX=133901 GN=LOC113203461 PE=3 SV=1	LOC113203461	3	-0.20691	13	1	QFNGLADCLK(1)K(1)TFK	1.83234e-09	127.87	1	4.4613e-07	89.805	1	3.00974e-05	90.913	3
A0A6J1S5C5	163	K	ADP/ATP translocase OS=Frankliniella occidentalis OX=133901 GN=LOC113203461 PE=3 SV=1	LOC113203461	3	-0.20691	1		QFNGLADCLK(1)K(1)TFK			1	0.0153109	43.316				1
A0A6J1S5C5	166	K	ADP/ATP translocase OS=Frankliniella occidentalis OX=133901 GN=LOC113203461 PE=3 SV=1	LOC113203461	2	-1.6675	21	1	TFK(1)SDGLIGMYR	6.04575e-13	132.56	1	3.73267e-09	108.56	1	2.25032e-05	86.911	3
A0A6J1S5F6	224	K	Isocitrate dehydrogenase [NAD] subunit, mitochondrial OS=Frankliniella occidentalis OX=133901 GN=LOC113203485 PE=3 SV=1	LOC113203485	2	1.1513	1		ANIMK(1)LGDGLFLK			1	0.00461094	49.298				1
A0A6J1S5F6	208	K	Isocitrate dehydrogenase [NAD] subunit, mitochondrial OS=Frankliniella occidentalis OX=133901 GN=LOC113203485 PE=3 SV=1	LOC113203485	2	1.8599	3	1	FAFDYATK(1)TGR	0.000878483	72.29	1	0.00130913	68.515	1	0.0120557	46.069	3
A0A6J1S5F6	352	K	Isocitrate dehydrogenase [NAD] subunit, mitochondrial OS=Frankliniella occidentalis OX=133901 GN=LOC113203485 PE=3 SV=1	LOC113203485	2	-0.49139	6	1	GAIDK(1)VLK	0.0102672	61.962	1	0.0155985	53.968	1	0.0155985	53.968	3
A0A6J1S5F6	188	K	Isocitrate dehydrogenase [NAD] subunit, mitochondrial OS=Frankliniella occidentalis OX=133901 GN=LOC113203485 PE=3 SV=1	LOC113203485	2	0.23841	5	1	GVVECLK(1)VVTR	1.40382e-06	102.4	1	1.55223e-06	101.71	1	0.00203637	65.179	3
A0A6J1S5F6	318	K	Isocitrate dehydrogenase [NAD] subunit, mitochondrial OS=Frankliniella occidentalis OX=133901 GN=LOC113203485 PE=3 SV=1	LOC113203485	3	-0.67842	3	1	HTFAQAVGK(1)NVANPTAMLLCAAK	1.53181e-12	106.63	1	6.95916e-08	85.013	1	3.47014e-05	57.238	3
A0A6J1S5F6	200	K	Isocitrate dehydrogenase [NAD] subunit, mitochondrial OS=Frankliniella occidentalis OX=133901 GN=LOC113203485 PE=3 SV=1	LOC113203485	2	-0.4507	1		IAK(1)FAFDYATK			1	0.00877689	65.179				1
A0A6J1S5F6	239	K	Isocitrate dehydrogenase [NAD] subunit, mitochondrial OS=Frankliniella occidentalis OX=133901 GN=LOC113203485 PE=3 SV=1	LOC113203485	2	-1.2301	3	1	SCQDIAK(1)LYPK	0.00430905	58.274	1	7.92429e-05	85.813				2
A0A6J1S5F6	147	K	Isocitrate dehydrogenase [NAD] subunit, mitochondrial OS=Frankliniella occidentalis OX=133901 GN=LOC113203485 PE=3 SV=1	LOC113203485	3	0.39176	5	1	SLDLYANVVHVK(1)SLPGVK	7.63546e-05	76.378	1	1.18184e-06	92.474	1	1.09704e-08	100.02	3
A0A6J1S5F6	362	K	Isocitrate dehydrogenase [NAD] subunit, mitochondrial OS=Frankliniella occidentalis OX=133901 GN=LOC113203485 PE=3 SV=1	LOC113203485	2	-0.30096	4	1	TK(1)DLGGQSTTK	5.2329e-05	86.772	1	0.00272358	63.091	1	0.00634881	54.343	3
A0A6J1S5F6	219	K	Isocitrate dehydrogenase [NAD] subunit, mitochondrial OS=Frankliniella occidentalis OX=133901 GN=LOC113203485 PE=3 SV=1	LOC113203485	2	-0.43198	1		VTAVHK(1)ANIMK			1	0.0079557	48.981				1
A0A6J1S5L1	18	K	cytosolic non-specific dipeptidase OS=Frankliniella occidentalis OX=133901 GN=LOC113203520 PE=3 SV=1	LOC113203520	2	-1.0434	2	1	HK(1)EEYIK	0.00925176	77.732				1	0.0262139	69.825	2
A0A6J1S5L1	154	K	cytosolic non-specific dipeptidase OS=Frankliniella occidentalis OX=133901 GN=LOC113203520 PE=3 SV=1	LOC113203520	2	1.3806	2	1	SK(1)QGLPVNVK	0.0109448	50.194				1	0.00574404	59.067	2
A0A6J1S660	336	K	echinoderm microtubule-associated protein-like 2 isoform X10 OS=Frankliniella occidentalis OX=133901 GN=LOC113205206 PE=3 SV=1	LOC113205206	4	-0.44329	2	1	HYLGHTDDIK(1)CIAVHPNK	4.92774e-07	95.067	1	0.00172769	45.618				2
A0A6J1S5N0	270	K	Acyl-coenzyme A oxidase OS=Frankliniella occidentalis OX=133901 GN=LOC113204836 PE=3 SV=1	LOC113204836	2	0.53595	1		NNK(1)VLEDGTYVK			1	0.00941243	46.069				1
A0A6J1S5R2	282	K	Phosphate carrier protein, mitochondrial OS=Frankliniella occidentalis OX=133901 GN=LOC113204863 PE=3 SV=1	LOC113204863	2	-0.59182	7	1	DK(1)SSTAMDVAK	5.60471e-05	86.114	1	7.13274e-06	95.477	1	0.000155763	81.625	3
A0A6J1S5R2	291	K	Phosphate carrier protein, mitochondrial OS=Frankliniella occidentalis OX=133901 GN=LOC113204863 PE=3 SV=1	LOC113204863	2	-0.40478	8	1	SSTAMDVAK(1)K	6.59199e-08	123.79	1	0.000558005	82.029	1	0.00352835	65.627	3
A0A6J1S5R2	86	K	Phosphate carrier protein, mitochondrial OS=Frankliniella occidentalis OX=133901 GN=LOC113204863 PE=3 SV=1	LOC113204863	2	-0.20895	3	1	LQVDPAK(1)YK	0.0135832	48.981	1	0.0202695	42.718	1	0.0132774	49.418	3
A0A6J1S5R2	88	K	Phosphate carrier protein, mitochondrial OS=Frankliniella occidentalis OX=133901 GN=LOC113204863 PE=3 SV=1	LOC113204863	2	-2.1428	6	1	YK(1)TLVNGFK	0.000431721	98.044	1	0.00378371	80.231	1	0.0127953	50.108	3
A0A6J1S5R2	239	K	Phosphate carrier protein, mitochondrial OS=Frankliniella occidentalis OX=133901 GN=LOC113204863 PE=3 SV=1	LOC113204863	3	0.087084	4	1	TIELLYAHVVPK(1)PR	0.000101518	83.204	1	8.14567e-06	91.62	1	3.30936e-06	95.417	3
A0A6J1S5R2	95	K	Phosphate carrier protein, mitochondrial OS=Frankliniella occidentalis OX=133901 GN=LOC113204863 PE=3 SV=1	LOC113204863	2	-0.43586	2	1	TLVNGFK(1)VTIAEDGAR	0.0144799	66.022	1	0.00012131	84.375				2
A0A6J1S5T7	229	K	Aminopeptidase OS=Frankliniella occidentalis OX=133901 GN=LOC113205250 PE=3 SV=1	LOC113205250	2	1.8449	1	1	VYTPVGK(1)QEQGR	0.0160613	41.242							1
A0A6J1S5W8	141	K	40S ribosomal protein S27a OS=Frankliniella occidentalis OX=133901 GN=LOC113203885 PE=3 SV=1	LOC113203885	3	1.2513	1	0.999999	HYCGK(1)CGYTLVFNKPEEK	0.000333724	66.201							1
A0A6J1S5W8	102	K	40S ribosomal protein S27a OS=Frankliniella occidentalis OX=133901 GN=LOC113203885 PE=3 SV=1	LOC113203885	2	0.45298	5	1	LAVLK(1)YYK	0.00803669	66.073	1	0.0167868	52.716	1	0.00803669	66.073	3
A0A6J1S5W8	105	K	40S ribosomal protein S27a OS=Frankliniella occidentalis OX=133901 GN=LOC113203885 PE=3 SV=1	LOC113203885	2	-0.28316	3	1	YYK(1)VDENGK	0.0051353	63.426	1	0.00347652	70.056	1	0.00579411	61.78	3
A0A6J1S5W8	111	K	40S ribosomal protein S27a OS=Frankliniella occidentalis OX=133901 GN=LOC113203885 PE=3 SV=1	LOC113203885	3	-0.83838	4	1	VDENGK(1)IHR	0.00151529	73.233	1	0.000108748	107.57	1	7.89452e-07	130.75	3
A0A6J1S5W8	97	K	40S ribosomal protein S27a OS=Frankliniella occidentalis OX=133901 GN=LOC113203885 PE=3 SV=1	LOC113203885	2	-0.37078	2	1	VK(1)LAVLK	0.00870877	79.469				1	0.00578312	89.55	2
A0A6J1S5Y5	51	K	Proteasome subunit alpha type OS=Frankliniella occidentalis OX=133901 GN=LOC113203599 PE=3 SV=1	LOC113203599	3	-0.19331	4	1	AANGVVLATENK(1)HK	0.00110086	57.434	1	5.69539e-20	141.73	1	0.000272165	76.073	3
A0A6J1S629	63	K	rutC family protein UK114 OS=Frankliniella occidentalis OX=133901 GN=LOC113203636 PE=3 SV=1	LOC113203636	3	-0.49939	1		QAFVNLK(1)HTLEAGGSSFEK			1	1.35265e-09	102.89				1
A0A6J1S634	244	K	failed axon connections OS=Frankliniella occidentalis OX=133901 GN=LOC113204935 PE=3 SV=1	LOC113204935	3	0.12462	1		AQGMGVHK(1)AEEISEFGR						1	0.0011865	50.178	1
A0A6J1S634	158	K	failed axon connections OS=Frankliniella occidentalis OX=133901 GN=LOC113204935 PE=3 SV=1	LOC113204935	2	0.56766	1		FEK(1)DLDK			1	0.0360249	47.574				1
A0A6J1S634	115	K	failed axon connections OS=Frankliniella occidentalis OX=133901 GN=LOC113204935 PE=3 SV=1	LOC113204935	3	1.0799	2	1	LAGIK(1)YENVDHK	0.000418446	69.846				1	0.00892767	40.767	2
A0A6J1S634	122	K	failed axon connections OS=Frankliniella occidentalis OX=133901 GN=LOC113204935 PE=3 SV=1	LOC113204935	2	0.84572	3	1	YENVDHK(1)LK	0.00161248	82.417	1	0.00250509	74.841	1	0.00592826	62.463	3
A0A6J1SDG9	386	K	calcium-binding mitochondrial carrier protein Aralar1 isoform X7 OS=Frankliniella occidentalis OX=133901 GN=LOC113205324 PE=3 SV=1	LOC113205324	2	0.33497	3	1	AIK(1)LTVNDLVR	0.015918	43.502	1	0.00203637	65.179	1	0.00924129	50.149	3
A0A6J1S646	7	K	60S ribosomal protein L13a OS=Frankliniella occidentalis OX=133901 GN=LOC113203942 PE=3 SV=1	LOC113203942	2	-1.0368	2	1	ADK(1)EIVIDGR	0.00180188	72.29	1	0.0120473	48.568				2
A0A6J1S646	189	K	60S ribosomal protein L13a OS=Frankliniella occidentalis OX=133901 GN=LOC113203942 PE=3 SV=1	LOC113203942	2	0.033791	3	1	GASEHISK(1)LVAK	2.2226e-11	124.48	1	4.59028e-11	119.39	1	9.68089e-08	104.24	3
A0A6J1S646	165	K	60S ribosomal protein L13a OS=Frankliniella occidentalis OX=133901 GN=LOC113203942 PE=3 SV=1	LOC113203942	2	-0.31356	1		IK(1)AVLHIR			1	0.0255124	44.349				1
A0A6J1S646	136	K	60S ribosomal protein L13a OS=Frankliniella occidentalis OX=133901 GN=LOC113203942 PE=3 SV=1	LOC113203942	2	-0.99788	3	1	K(1)FCHVGR	0.0085803	88.029	1	0.00682999	94.262	1	0.00255396	117.93	3
A0A6J1S646	181	K	60S ribosomal protein L13a OS=Frankliniella occidentalis OX=133901 GN=LOC113203942 PE=3 SV=1	LOC113203942	3	-0.022739	2		LTK(1)GASEHISK			1	0.00829078	43.761	0.970946	0.00333583	50.897	2
A0A6J1S646	27	K	60S ribosomal protein L13a OS=Frankliniella occidentalis OX=133901 GN=LOC113203942 PE=3 SV=1	LOC113203942	2	-0.2681	3	1	LAAVTAK(1)ALLQGR	1.95337e-15	128.61	1	3.89755e-06	95.417	1	6.52706e-08	102.9	3
A0A6J1S646	55	K	60S ribosomal protein L13a OS=Frankliniella occidentalis OX=133901 GN=LOC113203942 PE=3 SV=1	LOC113203942	2	-0.37578	2		LK(1)YLSFLR			1	0.00728654	68.224				1
A0A6J1S646	150	K	60S ribosomal protein L13a OS=Frankliniella occidentalis OX=133901 GN=LOC113203942 PE=3 SV=1	LOC113203942	3	0.079505	3	1	LSHEVGWK(1)YK	0.00275518	60.641	1	0.00861668	44.425	1	0.00691864	47.228	3
A0A6J1S648	167	K	uncharacterized protein LOC113205325 OS=Frankliniella occidentalis OX=133901 GN=LOC113205325 PE=4 SV=1	LOC113205325	2	-0.23553	1	1	SIAEK(1)ISK	0.0269861	43.308							1
A0A6J1SBT5	83	K	Pyruvate kinase OS=Frankliniella occidentalis OX=133901 GN=LOC113205339 PE=3 SV=1	LOC113205339	2	0.8822	3	1	AVENYSK(1)K	0.0119796	65.224	1	0.0310665	47.187	1	0.0289154	48.794	3
A0A6J1SBT5	302	K	Pyruvate kinase OS=Frankliniella occidentalis OX=133901 GN=LOC113205339 PE=3 SV=1	LOC113205339	3	-1.8093	2	0.997798	CNK(0.998)VGK(0.002)PVICATQMLESMVK	6.24698e-05	69.986							1
A0A6J1SBT5	209	K	Pyruvate kinase OS=Frankliniella occidentalis OX=133901 GN=LOC113205339 PE=3 SV=1	LOC113205339	2	-0.414	4	1	DK(1)ADLQFGVK	0.00181944	72.2	1	0.0023032	69.721	1	0.0155128	44.847	3
A0A6J1SBT5	246	K	Pyruvate kinase OS=Frankliniella occidentalis OX=133901 GN=LOC113205339 PE=3 SV=1	LOC113205339	2	-0.87687	5	1	GILGEAGK(1)K	0.0115359	56.916	1	0.00706975	64.711	1	0.0106665	58.433	3
A0A6J1SBT5	488	K	Pyruvate kinase OS=Frankliniella occidentalis OX=133901 GN=LOC113205339 PE=3 SV=1	LOC113205339	2	0.95227	3	1	K(1)GDPVVIVTGWK	0.0016149	66.246	1	0.00354775	60.55	1	0.00104867	70.373	3
A0A6J1SBT5	129	K	Pyruvate kinase OS=Frankliniella occidentalis OX=133901 GN=LOC113205339 PE=3 SV=1	LOC113205339	2	1.3871	2	1	LTTDK(1)SFENSGNEK	0.00200725	58.079	1	0.000131023	84.759				2
A0A6J1SBT5	138	K	Pyruvate kinase OS=Frankliniella occidentalis OX=133901 GN=LOC113205339 PE=3 SV=1	LOC113205339	2	0.14177	2	1	SFENSGNEK(1)QIYVDYANITK	0.000533822	58.712	1	1.34173e-05	79.467				2
A0A6J1SBT5	235	K	Pyruvate kinase OS=Frankliniella occidentalis OX=133901 GN=LOC113205339 PE=3 SV=1	LOC113205339	2	0.37262	5	1	NAAAIK(1)EIR	0.000101516	107.79	1	0.00207047	76.943	1	0.00198474	77.662	3
A0A6J1SBT5	426	K	Pyruvate kinase OS=Frankliniella occidentalis OX=133901 GN=LOC113205339 PE=3 SV=1	LOC113205339	3	-0.37474	1		SAHLISK(0.785)YK(0.215)PK			0.784573	0.00979454	41.109				1
A0A6J1SBT5	482	K	Pyruvate kinase OS=Frankliniella occidentalis OX=133901 GN=LOC113205339 PE=3 SV=1	LOC113205339	2	0.5096	5	1	VQFGIQFGQK(1)K	0.000982682	73.881	1	6.03422e-08	115.78	1	0.0030376	64.82	3
A0A6J1S686	290	K	cytochrome P450 6k1-like OS=Frankliniella occidentalis OX=133901 GN=LOC113203675 PE=3 SV=1	LOC113203675	2	-0.37824	1	1	IAEDK(1)LTK	0.00880689	64.654							1
A0A6J1S686	69	K	cytochrome P450 6k1-like OS=Frankliniella occidentalis OX=133901 GN=LOC113203675 PE=3 SV=1	LOC113203675	3	1.0079	1	0.971183	K(0.029)HPK(0.971)EPFIGIYK	0.0010451	62.338							1
A0A6J1S686	378	K	cytochrome P450 6k1-like OS=Frankliniella occidentalis OX=133901 GN=LOC113203675 PE=3 SV=1	LOC113203675	2	1.14	2	1	VCTK(1)PTTLR	0.00621212	61.765				1	0.0172746	44.863	2
A0A6J1S6C6	103	K	Gluconolactonase OS=Frankliniella occidentalis OX=133901 GN=LOC113205253 PE=3 SV=1	LOC113205253	2	0.22444	3	1	DVK(1)VDLLR	0.0124939	57.859	1	0.0124939	57.859	1	0.029012	41.876	3
A0A6J1S6C6	279	K	Gluconolactonase OS=Frankliniella occidentalis OX=133901 GN=LOC113205253 PE=3 SV=1	LOC113205253	2	0.23316	3	1	EK(1)YPDAGALFR	0.00400476	59.198	1	0.00117164	69.721	1	0.00938969	49.934	3
A0A6J1S6C6	35	K	Gluconolactonase OS=Frankliniella occidentalis OX=133901 GN=LOC113205253 PE=3 SV=1	LOC113205253	2	-0.50861	1	1	SLYYVDIEGK(1)K	0.0145664	48.568							1
A0A6J1S6F0	67	K	cytochrome c oxidase subunit 6B-like isoform X2 OS=Frankliniella occidentalis OX=133901 GN=LOC113205271 PE=4 SV=1	LOC113205271	2	-0.72221	3	1	YEPCNYFQK(1)AYK	0.000969433	67.385	1	0.000238667	77.062	1	0.000969433	67.385	3
A0A6J1S6G5	340	K	allergen Cr-PI-like OS=Frankliniella occidentalis OX=133901 GN=LOC113204018 PE=4 SV=1	LOC113204018	2	-0.24028	2	1	DAIDSGFVLGK(1)DGNK	3.91748e-05	87.138				1	0.00942329	42.314	2
A0A6J1S6G5	344	K	allergen Cr-PI-like OS=Frankliniella occidentalis OX=133901 GN=LOC113204018 PE=4 SV=1	LOC113204018	2	-1.4095	1		DGNK(1)IPINQYVK			1	0.000948944	67.656				1
A0A6J1S6G5	700	K	allergen Cr-PI-like OS=Frankliniella occidentalis OX=133901 GN=LOC113204018 PE=4 SV=1	LOC113204018	3	-0.068574	3	1	DVAIFHK(1)DTATDNNNVLINK	8.44981e-29	148.15	1	1.39709e-08	97.384	1	0.000230299	61.096	3
A0A6J1S6G5	329	K	allergen Cr-PI-like OS=Frankliniella occidentalis OX=133901 GN=LOC113204018 PE=4 SV=1	LOC113204018	2	0.3135	7	1	IK(1)DAIDSGFVLGK	1.25833e-05	89.624	1	0.00101921	66.215	1	0.000789293	68.972	3
A0A6J1S6G5	322	K	allergen Cr-PI-like OS=Frankliniella occidentalis OX=133901 GN=LOC113204018 PE=4 SV=1	LOC113204018	3	-0.061931	3	1	SYNIEDLK(1)AIEQR	1.12958e-07	98.943	1	0.017869	60.55	1	0.000628076	65.219	3
A0A6J1S6Q0	148	K	Prohibitin OS=Frankliniella occidentalis OX=133901 GN=LOC113205089 PE=3 SV=1	LOC113205089	2	-1.4151	1	1	ELVSQK(1)VTEDLMER	0.00142472	60.55							1
A0A6J1S713	103	K	probable enoyl-CoA hydratase, mitochondrial OS=Frankliniella occidentalis OX=133901 GN=LOC113205409 PE=3 SV=1	LOC113205409	2	0.0005772	4	1	AFAAGADIK(1)EMK	6.75312e-05	84.169	1	0.000307062	75.088	1	0.00206664	60.161	3
A0A6J1S713	76	K	probable enoyl-CoA hydratase, mitochondrial OS=Frankliniella occidentalis OX=133901 GN=LOC113205409 PE=3 SV=1	LOC113205409	2	-0.44765	3	1	AVK(1)LMDK	0.0119834	71.501	1	0.0133893	68.383	1	0.0221123	57.047	3
A0A6J1S713	47	K	probable enoyl-CoA hydratase, mitochondrial OS=Frankliniella occidentalis OX=133901 GN=LOC113205409 PE=3 SV=1	LOC113205409	2	0.51577	2	1	K(1)NVGLIR	0.0124333	79.116	1	0.0112572	81.784				2
A0A6J1S713	230	K	probable enoyl-CoA hydratase, mitochondrial OS=Frankliniella occidentalis OX=133901 GN=LOC113205409 PE=3 SV=1	LOC113205409	3	-1.0806	2		LGEK(1)ISSHSPLIIALCK			1	2.8956e-08	100.04	1	4.97191e-06	88.951	2
A0A6J1S713	226	K	probable enoyl-CoA hydratase, mitochondrial OS=Frankliniella occidentalis OX=133901 GN=LOC113205409 PE=3 SV=1	LOC113205409	2	-0.52034	4	1	LVDEAVK(1)LGEK	2.02878e-06	99.5	1	0.00100566	71.176	1	0.00571512	55.261	3
A0A6J1S7C4	35	K	Nucleoside diphosphate kinase OS=Frankliniella occidentalis OX=133901 GN=LOC113205484 PE=3 SV=1	LOC113205484	2	0.13659	4	1	GFK(1)LVGLK	0.0055278	75.213	1	0.00704138	69.198	1	0.0186975	50.703	3
A0A6J1S7C4	24	K	Nucleoside diphosphate kinase OS=Frankliniella occidentalis OX=133901 GN=LOC113205484 PE=3 SV=1	LOC113205484	2	-0.2493	6	1	GLVGK(1)IIK	0.00939753	63.565	1	0.0149876	54.611	1	0.0149876	54.611	3
A0A6J1S7C4	128	K	Nucleoside diphosphate kinase OS=Frankliniella occidentalis OX=133901 GN=LOC113205484 PE=3 SV=1	LOC113205484	3	-0.27894	4	1	NIIHGSDSVEAAK(1)K	4.79066e-12	117.93	1	0.0033995	52.527	1	7.11442e-06	90.412	3
A0A6J1S7C4	98	K	Nucleoside diphosphate kinase OS=Frankliniella occidentalis OX=133901 GN=LOC113205484 PE=3 SV=1	LOC113205484	2	0.28095	2	1	QILGATDPK(1)DSAPGTIR	3.93732e-21	138.66	1	6.07546e-08	99.044				2
A0A6J1S7C4	13	K	Nucleoside diphosphate kinase OS=Frankliniella occidentalis OX=133901 GN=LOC113205484 PE=3 SV=1	LOC113205484	2	0.34499	2	1	TFIMIK(1)PDGVQR	6.41161e-06	93.623				1	0.000599008	72.29	2
A0A6J1S7E3	199	K	chitinase-like protein Idgf4 OS=Frankliniella occidentalis OX=133901 GN=LOC113205255 PE=3 SV=1	LOC113205255	2	-0.32461	3	1	ELK(1)AALR	0.0361144	47.849	1	0.0339713	62.714	1	0.0343012	57.281	3
A0A6J1S7E3	265	K	chitinase-like protein Idgf4 OS=Frankliniella occidentalis OX=133901 GN=LOC113205255 PE=3 SV=1	LOC113205255	2	-0.38894	3	1	K(1)SYQNVDATVR	9.83866e-13	142.83	1	0.000361676	79.492	1	0.000361676	79.492	3
A0A6J1S7E3	173	K	chitinase-like protein Idgf4 OS=Frankliniella occidentalis OX=133901 GN=LOC113205255 PE=3 SV=1	LOC113205255	2	-1.8595	3	1	K(1)TFSSGSK	0.00454502	91.087	1	0.024693	51.949	1	0.0199922	55.461	3
A0A6J1S7E3	135	K	chitinase-like protein Idgf4 OS=Frankliniella occidentalis OX=133901 GN=LOC113205255 PE=3 SV=1	LOC113205255	2	0.18355	2		LEFVNSAK(1)QLLK			1	6.16521e-19	151.98				1
A0A6J1S7E3	183	K	chitinase-like protein Idgf4 OS=Frankliniella occidentalis OX=133901 GN=LOC113205255 PE=3 SV=1	LOC113205255	3	-1.4053	1		TFSSGSK(0.067)DEK(0.933)EEEHR			0.933031	0.000653597	43.592				1
A0A6J1S7E3	126	K	chitinase-like protein Idgf4 OS=Frankliniella occidentalis OX=133901 GN=LOC113205255 PE=3 SV=1	LOC113205255	2	-0.74536	3	1	YLTLLETPEK(1)R	9.83191e-06	96.229	1	0.000670953	75.819	1	0.00202745	67.385	3
A0A6J1S7G2	216	K	elongation factor 1-gamma OS=Frankliniella occidentalis OX=133901 GN=LOC113205514 PE=4 SV=1	LOC113205514	2	-0.5206	4	1	AAEFDAK(1)K	0.0103885	67.897	1	0.0189261	56.258	1	0.0103885	67.897	3
A0A6J1S7G2	217	K	elongation factor 1-gamma OS=Frankliniella occidentalis OX=133901 GN=LOC113205514 PE=4 SV=1	LOC113205514	2	0.05093	4	1	K(1)FAEFQGSQGK	7.86837e-06	96.745	1	0.0066867	56.956	1	0.00200587	67.519	3
A0A6J1S7G2	133	K	elongation factor 1-gamma OS=Frankliniella occidentalis OX=133901 GN=LOC113205514 PE=4 SV=1	LOC113205514	3	0.24843	3	0.999973	AKEDVK(1)SALNALNQHLLTR	2.29531e-43	167.51	0.999989	6.9161e-13	114.55	1	2.13548e-147	266.35	3
A0A6J1S7G2	227	K	elongation factor 1-gamma OS=Frankliniella occidentalis OX=133901 GN=LOC113205514 PE=4 SV=1	LOC113205514	2	-0.21767	3	1	FAEFQGSQGK(1)DSK	2.40918e-08	106.32	1	0.00509036	50.897	1	0.00287786	55.724	3
A0A6J1S7G2	425	K	elongation factor 1-gamma OS=Frankliniella occidentalis OX=133901 GN=LOC113205514 PE=4 SV=1	LOC113205514	2	-0.14244	14	1	FNQGK(1)IFK	2.46585e-06	138.4	1	0.00383878	97.635	1	1.31171e-06	138.4	3
A0A6J1S7G2	297	K	elongation factor 1-gamma OS=Frankliniella occidentalis OX=133901 GN=LOC113205514 PE=4 SV=1	LOC113205514	2	0.43554	3	1	FYSNEEESK(1)SVK	0.000128836	82.069	1	1.89831e-09	113.61	1	0.017122	40.475	3
A0A6J1S7G2	300	K	elongation factor 1-gamma OS=Frankliniella occidentalis OX=133901 GN=LOC113205514 PE=4 SV=1	LOC113205514	2	3.3158	3	1	SVK(1)YFWEK	0.0157993	53.756				1	0.0211774	48.091	2
A0A6J1S7G2	287	K	elongation factor 1-gamma OS=Frankliniella occidentalis OX=133901 GN=LOC113205514 PE=4 SV=1	LOC113205514	2	-0.93053	1	1	GTFNMDDFK(1)R	0.00729667	60.598							1
A0A6J1S7G2	393	K	elongation factor 1-gamma OS=Frankliniella occidentalis OX=133901 GN=LOC113205514 PE=4 SV=1	LOC113205514	2	-0.28616	1		K(1)LDPASPETK						1	0.00729667	60.598	1
A0A6J1S7G2	402	K	elongation factor 1-gamma OS=Frankliniella occidentalis OX=133901 GN=LOC113205514 PE=4 SV=1	LOC113205514	2	-0.21547	3	1	LDPASPETK(1)K	2.01106e-06	112.44	1	0.0319208	40.015	1	0.0063203	79.492	3
A0A6J1S7G2	179	K	elongation factor 1-gamma OS=Frankliniella occidentalis OX=133901 GN=LOC113205514 PE=4 SV=1	LOC113205514	2	-0.20609	3		K(1)PYQNVNR			1	0.0127138	64.265	1	0.0141879	62.338	2
A0A6J1S7G2	48	K	elongation factor 1-gamma OS=Frankliniella occidentalis OX=133901 GN=LOC113205514 PE=4 SV=1	LOC113205514	2	-1.0526	4	1	SDAFLK(1)K	0.0124333	79.116	1	0.0290086	58.917	1	0.0322379	56.258	3
A0A6J1S7G2	322	K	elongation factor 1-gamma OS=Frankliniella occidentalis OX=133901 GN=LOC113205514 PE=4 SV=1	LOC113205514	2	0.5662	1		YPK(1)ELAK						1	0.0161827	64.265	1
A0A6J1S7J3	569	K	zinc finger protein Xfin-like OS=Frankliniella occidentalis OX=133901 GN=LOC113205551 PE=4 SV=1	LOC113205551	2	-1.292	1	0.999931	K(1)FTQKGNMQK	0.0118902	43.308							1
A0A6J1S7N4	171	K	V-type proton ATPase subunit C OS=Frankliniella occidentalis OX=133901 GN=LOC113205702 PE=3 SV=1	LOC113205702	2	0.3845	1		NLADLVK(1)K			1	0.0156423	60.436				1
A0A6J1S7P2	83	K	Complex III subunit 8 OS=Frankliniella occidentalis OX=133901 GN=LOC113205591 PE=3 SV=1	LOC113205591	2	-0.93381	2	0.999664	KNPK(1)DFENDV	0.000666247	97.813	0.999927	1.52233e-06	123.79				2
A0A6J1S7P8	160	K	H(+)-transporting two-sector ATPase OS=Frankliniella occidentalis OX=133901 GN=LOC113203977 PE=3 SV=1	LOC113203977	2	-0.40442	7	1	HK(1)IILPPK	0.0108381	60.91	1	0.0190297	50.353	1	0.0279895	42.599	3
A0A6J1S7P8	158	K	H(+)-transporting two-sector ATPase OS=Frankliniella occidentalis OX=133901 GN=LOC113203977 PE=3 SV=1	LOC113203977	4	-0.29038	1		IGSHMTGGDLYGVVHENTLVK(1)HK			1	5.57726e-16	117.38				1
A0A6J1S7P8	10	K	H(+)-transporting two-sector ATPase OS=Frankliniella occidentalis OX=133901 GN=LOC113203977 PE=3 SV=1	LOC113203977	3	-0.012278	1		IRDEDK(1)ESR						1	0.000961972	78.488	1
A0A6J1S7P8	388	K	H(+)-transporting two-sector ATPase OS=Frankliniella occidentalis OX=133901 GN=LOC113203977 PE=3 SV=1	LOC113203977	2	4.4929	2	1	VK(1)CLGNPDR	0.00405729	67.334	1	0.00198474	77.662				2
A0A6J1S7R7	105	K	60S ribosomal protein L6 OS=Frankliniella occidentalis OX=133901 GN=LOC113205726 PE=3 SV=1	LOC113205726	2	-0.6202	1		K(1)LFSEHR			1	0.0157766	73.26				1
A0A6J1S7R7	185	K	60S ribosomal protein L6 OS=Frankliniella occidentalis OX=133901 GN=LOC113205726 PE=3 SV=1	LOC113205726	2	-1.4542	1	1	LPEK(1)INDDYFR	0.000878483	72.29							1
A0A6J1S7R7	76	K	60S ribosomal protein L6 OS=Frankliniella occidentalis OX=133901 GN=LOC113205726 PE=3 SV=1	LOC113205726	3	0.36185	1	0.99975	TVEKPIGGDK(1)NGGK	0.00144598	54.402							1
A0A6J1S7R7	140	K	60S ribosomal protein L6 OS=Frankliniella occidentalis OX=133901 GN=LOC113205726 PE=3 SV=1	LOC113205726	2	-0.63357	9	1	VVLMK(1)VLK	0.0139769	55.676	1	0.00555384	75.109	1	0.00671645	65.252	3
A0A6J1S7V1	33	K	putative ATP synthase subunit f, mitochondrial OS=Frankliniella occidentalis OX=133901 GN=LOC113205633 PE=3 SV=1	LOC113205633	2	-0.16363	5	1	FYGK(1)PDTALSQVK	0.000248554	77.894	1	0.000120551	83.204	1	0.000785599	69.03	3
A0A6J1S7V1	20	K	putative ATP synthase subunit f, mitochondrial OS=Frankliniella occidentalis OX=133901 GN=LOC113205633 PE=3 SV=1	LOC113205633	4	-0.079407	5	1	IGDYPSHYNQK(1)VHGPYDPAR	1.65691e-08	97.271	1	9.72113e-08	93.776	1	0.00260655	42.639	3
A0A6J1S7V1	74	K	putative ATP synthase subunit f, mitochondrial OS=Frankliniella occidentalis OX=133901 GN=LOC113205633 PE=3 SV=1	LOC113205633	2	0.29795	6	1	QK(1)YVLPIR	0.00194233	99.815	1	0.00194233	99.815	1	0.00682531	70.056	3
A0A6J1S7V1	112	K	putative ATP synthase subunit f, mitochondrial OS=Frankliniella occidentalis OX=133901 GN=LOC113205633 PE=3 SV=1	LOC113205633	3	-0.16407	3	1	YWDHANYK(1)YH	0.00134075	68.657	1	0.00455529	53.756	1	0.00411174	54.982	3
A0A6J1S7V7	146	K	protein NipSnap OS=Frankliniella occidentalis OX=133901 GN=LOC113205748 PE=3 SV=1	LOC113205748	2	2.2231	3	1	DESFLK(1)LQK	0.0156864	46.001	1	0.0148377	47.187	1	0.0165705	45.368	3
A0A6J1S7V7	176	K	protein NipSnap OS=Frankliniella occidentalis OX=133901 GN=LOC113205748 PE=3 SV=1	LOC113205748	2	1.1202	1	1	K(1)GNNIYEIR	0.0114024	57.149							1
A0A6J1S7V7	140	K	protein NipSnap OS=Frankliniella occidentalis OX=133901 GN=LOC113205748 PE=3 SV=1	LOC113205748	2	-0.82271	3	1	LILGK(1)DESFLK	0.00571741	55.258	1	0.00203637	65.179	1	0.0153196	43.897	3
A0A6J1S7V7	133	K	protein NipSnap OS=Frankliniella occidentalis OX=133901 GN=LOC113205748 PE=3 SV=1	LOC113205748	2	0.31053	3	1	YTGGFNSVDK(1)TK	0.00303447	51.726	1	0.000516415	62.162	1	0.00047542	73.927	3
A0A6J1S810	123	K	Aldehyde dehydrogenase (NAD(+)) OS=Frankliniella occidentalis OX=133901 GN=LOC113204404 PE=3 SV=1	LOC113204404	2	-0.11379	2	1	AK(1)LLPLGK	0.00803669	66.073				1	0.011975	58.815	2
A0A6J1S810	401	K	Aldehyde dehydrogenase (NAD(+)) OS=Frankliniella occidentalis OX=133901 GN=LOC113204404 PE=3 SV=1	LOC113204404	2	-0.20265	3	1	IEFGGK(1)VVNR	0.0219319	40.496	1	0.00588104	58.699	1	0.0161356	44.425	3
A0A6J1S810	351	K	Aldehyde dehydrogenase (NAD(+)) OS=Frankliniella occidentalis OX=133901 GN=LOC113204404 PE=3 SV=1	LOC113204404	2	2.0961	1	1	K(1)SYSTVLGR	0.0112887	57.347							1
A0A6J1S810	391	K	Aldehyde dehydrogenase (NAD(+)) OS=Frankliniella occidentalis OX=133901 GN=LOC113204404 PE=3 SV=1	LOC113204404	2	0.5763	1		QTLAEAVK(1)AGGK			1	0.000206501	78.324				1
A0A6J1S871	694	K	Vesicle-fusing ATPase OS=Frankliniella occidentalis OX=133901 GN=LOC113205725 PE=4 SV=1	LOC113205725	2	-0.67083	3	1	ACK(1)LAIR	0.0157777	64.757	1	0.0174539	62.717	1	0.00813713	81.297	3
A0A6J1S871	500	K	Vesicle-fusing ATPase OS=Frankliniella occidentalis OX=133901 GN=LOC113205725 PE=4 SV=1	LOC113205725	3	0.44433	6	1	ELQELVQYPVEHPDK(1)FLK	4.99597e-27	144.68	1	4.10135e-16	124.91	1	2.58413e-27	147.17	3
A0A6J1S871	503	K	Vesicle-fusing ATPase OS=Frankliniella occidentalis OX=133901 GN=LOC113205725 PE=4 SV=1	LOC113205725	2	0.51564	6	1	FLK(1)FGMQPSR	0.0111366	45.829	1	0.0040512	63.624	1	0.00800009	52.247	3
A0A6J1S871	58	K	Vesicle-fusing ATPase OS=Frankliniella occidentalis OX=133901 GN=LOC113205725 PE=4 SV=1	LOC113205725	2	-0.016491	1	1	GDTVLLK(1)GK	0.015095	46.819							1
A0A6J1S871	229	K	Vesicle-fusing ATPase OS=Frankliniella occidentalis OX=133901 GN=LOC113205725 PE=4 SV=1	LOC113205725	3	0.26994	4	0.999999	HPSLFK(1)AIGVKPPR	0.000173524	79.089	0.999999	9.52425e-05	83.204	0.999998	0.000209745	77.185	3
A0A6J1S871	107	K	Vesicle-fusing ATPase OS=Frankliniella occidentalis OX=133901 GN=LOC113205725 PE=4 SV=1	LOC113205725	2	0.61834	1		LSDVVSVQPCPDVK(1)YGK			1	0.000119178	82.59				1
A0A6J1S8D7	602	K	Exportin-2 OS=Frankliniella occidentalis OX=133901 GN=LOC113204156 PE=3 SV=1	LOC113204156	2	-0.27588	1	1	LTEK(1)LALVAR	0.00416416	63.32							1
A0A6J1S8F7	107	K	aldose reductase-related protein 1-like OS=Frankliniella occidentalis OX=133901 GN=LOC113204530 PE=4 SV=1	LOC113204530	2	0.56844	1		NEHLIGK(1)VLSK			1	0.0143878	44.511				1
A0A6J1S8K5	121	K	60S ribosomal protein L28 OS=Frankliniella occidentalis OX=133901 GN=LOC113205831 PE=3 SV=1	LOC113205831	2	0.17446	3	1	ASAVLK(1)SQK	0.00342559	70.389	1	0.0106863	53.124	1	0.0127953	50.108	3
A0A6J1S8K5	110	K	60S ribosomal protein L28 OS=Frankliniella occidentalis OX=133901 GN=LOC113205831 PE=3 SV=1	LOC113205831	2	0.14519	3	1	DLLK(1)AALR	0.0108381	60.91	1	0.0102672	61.962	1	0.00848212	65.252	3
A0A6J1S8K5	67	K	60S ribosomal protein L28 OS=Frankliniella occidentalis OX=133901 GN=LOC113205831 PE=3 SV=1	LOC113205831	2	3.1944	3	1	GFTVVYK(1)K	0.0219912	53.968	1	0.0219912	53.968	1	0.0255004	51.346	3
A0A6J1S8K5	60	K	60S ribosomal protein L28 OS=Frankliniella occidentalis OX=133901 GN=LOC113205831 PE=3 SV=1	LOC113205831	2	-0.049159	1	1	K(1)GFTVVYK	0.0338059	45.433							1
A0A6J1S8K5	19	K	60S ribosomal protein L28 OS=Frankliniella occidentalis OX=133901 GN=LOC113205831 PE=3 SV=1	LOC113205831	2	1.3782	3	1	NNSAFLLK(1)K	0.0071029	64.654	1	0.0212814	46.819	1	0.013234	54.982	3
A0A6J1S8K5	59	K	60S ribosomal protein L28 OS=Frankliniella occidentalis OX=133901 GN=LOC113205831 PE=3 SV=1	LOC113205831	2	0.060013	3	1	SVGIVPAADK(1)K	0.0145664	48.568	1	0.0137105	49.448	1	0.0119229	51.286	3
A0A6J1S8K5	85	K	60S ribosomal protein L28 OS=Frankliniella occidentalis OX=133901 GN=LOC113205831 PE=3 SV=1	LOC113205831	2	0.59979	3	1	TLK(1)SGPR	0.0107419	74.255	1	0.000187429	93.992	1	0.0130218	69.198	3
A0A6J1S8K5	48	K	60S ribosomal protein L28 OS=Frankliniella occidentalis OX=133901 GN=LOC113205831 PE=3 SV=1	LOC113205831	2	-1.3442	1	1	YNGLVHK(1)K	0.0106467	67.169							1
A0A6J1S8P1	8	K	V-type proton ATPase subunit F OS=Frankliniella occidentalis OX=133901 GN=LOC113205858 PE=3 SV=1	LOC113205858	2	-0.36543	3	1	ALHSAAK(1)GK	0.00164611	69.275	1	0.00283459	61.56	1	0.00356835	57.55	3
A0A6J1S8P1	57	K	V-type proton ATPase subunit F OS=Frankliniella occidentalis OX=133901 GN=LOC113205858 PE=3 SV=1	LOC113205858	2	-0.44445	1	1	NTSISEIEECFK(1)R	2.10138e-05	88.075							1
A0A6J1S8S7	291	K	Elongation factor Tu OS=Frankliniella occidentalis OX=133901 GN=LOC113205966 PE=3 SV=1	LOC113205966	2	0.40188	2	1	LEHGTIK(1)K	0.000719693	117.89				1	0.0159615	60.019	2
A0A6J1S8U1	49	K	60S ribosomal protein L18 OS=Frankliniella occidentalis OX=133901 GN=LOC113204639 PE=3 SV=1	LOC113204639	2	0.74079	3	1	FNSIVLK(1)R	0.00660089	80.165	1	0.0140009	62.582	1	0.00687485	78.516	3
A0A6J1S8U1	8	K	60S ribosomal protein L18 OS=Frankliniella occidentalis OX=133901 GN=LOC113204639 PE=3 SV=1	LOC113204639	3	0.2803	2		GIDINHK(1)HDR			1	0.0028318	60.255	1	0.0051017	52.247	2
A0A6J1S8U1	30	K	60S ribosomal protein L18 OS=Frankliniella occidentalis OX=133901 GN=LOC113204639 PE=3 SV=1	LOC113204639	2	-1.4689	1	1	LLVK(1)LYR	0.0269635	53.554							1
A0A6J1S8U1	19	K	60S ribosomal protein L18 OS=Frankliniella occidentalis OX=133901 GN=LOC113204639 PE=3 SV=1	LOC113204639	2	-2.1702	1		TEPK(1)SQDVYLR						1	0.0129885	45.433	1
A0A6J1S8U1	42	K	60S ribosomal protein L18 OS=Frankliniella occidentalis OX=133901 GN=LOC113204639 PE=3 SV=1	LOC113204639	2	0.0058432	1		TSSK(1)FNSIVLK			1	0.00910022	50.354				1
A0A6J1S901	70	K	globin-1 subunit beta-like OS=Frankliniella occidentalis OX=133901 GN=LOC113205635 PE=3 SV=1	LOC113205635	2	0.11817	3	1	GK(1)EAAEYR	0.00733873	68.016	1	0.0216409	47.603	1	0.00849718	65.224	3
A0A6J1S901	111	K	globin-1 subunit beta-like OS=Frankliniella occidentalis OX=133901 GN=LOC113205635 PE=3 SV=1	LOC113205635	2	0.3147	2	1	K(1)LADSHLK	0.00747853	76.1	1	0.0347086	44.98				2
A0A6J1S901	39	K	globin-1 subunit beta-like OS=Frankliniella occidentalis OX=133901 GN=LOC113205635 PE=3 SV=1	LOC113205635	2	0.20218	1		TTWAIVK(1)K			1	0.0236665	52.716				1
A0A6J1S958	5	K	Complex I-B14 OS=Frankliniella occidentalis OX=133901 GN=LOC113205964 PE=3 SV=1	LOC113205964	2	-0.087251	2	1	ATVK(1)AASVVTR	8.05814e-06	92.19				1	0.000899787	65.295	2
A0A6J1S958	51	K	Complex I-B14 OS=Frankliniella occidentalis OX=133901 GN=LOC113205964 PE=3 SV=1	LOC113205964	3	0.13921	1		QIPHIVSEIDIPK(1)NQK			1	0.00142269	53.924				1
A0A6J1SAR9	214	K	RNA helicase OS=Frankliniella occidentalis OX=133901 GN=LOC113204731 PE=3 SV=1	LOC113204731	2	-0.25328	6	1	GFK(1)DQIHDVFR	4.71602e-05	96.756	1	3.25679e-09	125.53	1	4.58764e-06	110.38	3
A0A6J1SAR9	91	K	RNA helicase OS=Frankliniella occidentalis OX=133901 GN=LOC113204731 PE=3 SV=1	LOC113204731	2	-0.70897	2	1	K(1)HDVIAQAQSGTGK	0.00377979	42.947	1	0.0011937	71.98				2
A0A6J1S995	38	K	NADH dehydrogenase [ubiquinone] 1 beta subcomplex subunit 10 OS=Frankliniella occidentalis OX=133901 GN=LOC113204330 PE=3 SV=1	LOC113204330	2	-0.39461	3	1	ETIVEPNQK(1)K	0.0083274	58.63	1	0.00984087	56.043	1	0.00401732	66.92	3
A0A6J1S995	39	K	NADH dehydrogenase [ubiquinone] 1 beta subcomplex subunit 10 OS=Frankliniella occidentalis OX=133901 GN=LOC113204330 PE=3 SV=1	LOC113204330	3	-0.77205	1	1	K(1)YHWYHR	0.00496677	69.998							1
A0A6J1S9F7	77	K	Proteasome subunit beta OS=Frankliniella occidentalis OX=133901 GN=LOC113205742 PE=3 SV=1	LOC113205742	2	0.2866	4	1	VNLYELK(1)EGR	0.00153352	73.666	1	0.000770939	78.342	1	0.0023032	69.721	3
A0A6J1S9Q5	509	K	Glycerol-3-phosphate dehydrogenase OS=Frankliniella occidentalis OX=133901 GN=LOC113204853 PE=3 SV=1	LOC113204853	2	-0.18251	2		AFAVAK(1)LASLTGK			1	0.00012336	83.087				1
A0A6J1S9Q5	516	K	Glycerol-3-phosphate dehydrogenase OS=Frankliniella occidentalis OX=133901 GN=LOC113204853 PE=3 SV=1	LOC113204853	2	-0.1489	3	1	LASLTGK(1)R	0.00671574	79.474	1	0.0164736	59.35	1	0.0102728	68.224	3
A0A6J1S9Q5	274	K	Glycerol-3-phosphate dehydrogenase OS=Frankliniella occidentalis OX=133901 GN=LOC113204853 PE=3 SV=1	LOC113204853	2	-0.82181	3	1	DELTGK(1)EWDVK	7.24915e-08	113.22	1	1.85143e-05	91.961	1	0.000188443	81.92	3
A0A6J1S9Q5	260	K	Glycerol-3-phosphate dehydrogenase OS=Frankliniella occidentalis OX=133901 GN=LOC113204853 PE=3 SV=1	LOC113204853	2	0.26734	3	1	K(1)EVQGASLR	0.00242788	81.017	1	0.00464256	71.03	1	0.00353174	74.841	3
A0A6J1S9Q5	259	K	Glycerol-3-phosphate dehydrogenase OS=Frankliniella occidentalis OX=133901 GN=LOC113204853 PE=3 SV=1	LOC113204853	3	-0.062163	3	1	LIHGIGADGK(1)K	0.00112763	62.633	1	0.00273708	53.432	1	0.000230144	74.849	3
A0A6J1S9Q5	136	K	Glycerol-3-phosphate dehydrogenase OS=Frankliniella occidentalis OX=133901 GN=LOC113204853 PE=3 SV=1	LOC113204853	3	-0.36458	2	1	MVK(1)EALHER	0.00131806	70.028				1	0.002752	59.067	2
A0A6J1S9Q5	407	K	Glycerol-3-phosphate dehydrogenase OS=Frankliniella occidentalis OX=133901 GN=LOC113204853 PE=3 SV=1	LOC113204853	2	-0.053477	2	1	PLVSDPNK(1)EDTQSLAR	0.00258212	54.281	1	0.000148635	83.54				2
A0A6J1S9Q5	651	K	Glycerol-3-phosphate dehydrogenase OS=Frankliniella occidentalis OX=133901 GN=LOC113204853 PE=3 SV=1	LOC113204853	3	-1.4944	1		SMK(1)SFGEEVSGEELHEILK			1	3.16342e-05	76.301				1
A0A6J1S9Q5	195	K	Glycerol-3-phosphate dehydrogenase OS=Frankliniella occidentalis OX=133901 GN=LOC113204853 PE=3 SV=1	LOC113204853	2	-1.0653	2	1	SSYYLSK(1)K	0.0189261	56.258				1	0.0294115	48.423	2
A0A6J1S9Q5	188	K	Glycerol-3-phosphate dehydrogenase OS=Frankliniella occidentalis OX=133901 GN=LOC113204853 PE=3 SV=1	LOC113204853	2	0.049731	2		SVK(1)SSYYLSK			1	0.00350685	59.198	1	0.00955345	52.247	2
A0A6J1S9Q5	249	K	Glycerol-3-phosphate dehydrogenase OS=Frankliniella occidentalis OX=133901 GN=LOC113204853 PE=3 SV=1	LOC113204853	2	-0.67045	1		VQK(1)LIHGIGADGK			1	0.00147978	63.29				1
A0A6J1S9U4	198	K	Proteasome subunit beta OS=Frankliniella occidentalis OX=133901 GN=LOC113206116 PE=3 SV=1	LOC113206116	2	0.10458	3	1	DLEPLTAK(1)K	0.00493467	70.028	1	0.0265061	43.77	1	0.00835782	62.463	3
A0A6J1S9U4	186	K	Proteasome subunit beta OS=Frankliniella occidentalis OX=133901 GN=LOC113206116 PE=3 SV=1	LOC113206116	2	0.82662	1	1	VQVIDK(1)NGIR	0.0215911	40.727							1
A0A6J1SA13	48	K	AIR carboxylase OS=Frankliniella occidentalis OX=133901 GN=LOC113205894 PE=3 SV=1	LOC113205894	3	-0.52991	3	1	ITAGDGVK(1)AHDLAGK	0.0027061	46.156	1	0.00341144	44.925	1	0.00133366	54.898	3
A0A6J1SA13	112	K	AIR carboxylase OS=Frankliniella occidentalis OX=133901 GN=LOC113205894 PE=3 SV=1	LOC113205894	2	0.5829	5	1	LATGSFLK(1)R	0.00452002	71.451	1	0.00447253	71.614	1	0.00493467	70.028	3
A0A6J1SA13	19	K	AIR carboxylase OS=Frankliniella occidentalis OX=133901 GN=LOC113205894 PE=3 SV=1	LOC113205894	2	2.1756	3	1	LGALIIEGK(1)TK	0.00741958	52.79	1	0.00203637	65.179	1	0.00203637	65.179	3
A0A6J1SA13	223	K	AIR carboxylase OS=Frankliniella occidentalis OX=133901 GN=LOC113205894 PE=3 SV=1	LOC113205894	2	-2.6918	1	1	LWPSGDK(1)R	0.037048	43.808							1
A0A6J1SA13	247	K	AIR carboxylase OS=Frankliniella occidentalis OX=133901 GN=LOC113205894 PE=3 SV=1	LOC113205894	2	0.3076	2		NLSTVTQADLDTVK(1)R			1	1.44474e-05	93.424	1	0.00063664	76.82	2
A0A6J1SA13	405	K	AIR carboxylase OS=Frankliniella occidentalis OX=133901 GN=LOC113205894 PE=3 SV=1	LOC113205894	2	-0.27322	3	1	VK(1)QLNNFVSLK	0.000878483	72.29	1	0.00100566	71.176	1	0.000222932	80.69	3
A0A6J1SA48	2885	K	Cytoplasmic dynein 2 heavy chain 1 OS=Frankliniella occidentalis OX=133901 GN=LOC113206187 PE=3 SV=1	LOC113206187	2	0.41428	2	1	LTEAK(1)QVVAK(1)LK	0.016291	42.083	1	0.0163566	42.031				2
A0A6J1SA48	2890	K	Cytoplasmic dynein 2 heavy chain 1 OS=Frankliniella occidentalis OX=133901 GN=LOC113206187 PE=3 SV=1	LOC113206187	2	0.41428	2	1	LTEAK(1)QVVAK(1)LK	0.016291	42.083	1	0.0163566	42.031				2
A0A6J1SA63	136	K	larval cuticle protein 65Ag1-like OS=Frankliniella occidentalis OX=133901 GN=LOC113204966 PE=4 SV=1	LOC113204966	3	-0.025007	4	1	ALEYNAAHPEEDEEATK(1)R	0.000770558	54.103	1	0.00114587	49.537	1	0.00109317	50.178	3
A0A6J1SA69	51	K	4a-hydroxytetrahydrobiopterin dehydratase OS=Frankliniella occidentalis OX=133901 GN=LOC113204592 PE=3 SV=1	LOC113204592	3	-0.41914	1		ESALKPLLGSGWSMVEK(1)R			0.999999	0.000249735	69.188				1
A0A6J1SA76	1096	K	integrator complex subunit 1 OS=Frankliniella occidentalis OX=133901 GN=LOC113205934 PE=4 SV=1	LOC113205934	2	-1.2747	2	1	IFHK(1)YLAK	0.0231541	46.016	1	0.0299303	41.227				2
A0A6J1SBR2	139	K	sulfotransferase 1A1-like isoform X4 OS=Frankliniella occidentalis OX=133901 GN=LOC113206304 PE=4 SV=1	LOC113206304	2	-0.16082	1		DLLK(1)VNPK			1	0.0154188	54.157				1
A0A6J1SAB5	433	K	cytochrome b5-related protein OS=Frankliniella occidentalis OX=133901 GN=LOC113206229 PE=3 SV=1	LOC113206229	2	-0.12827	1	1	APAK(1)LIALGR	0.000613156	80.688							1
A0A6J1SBY0	294	K	antichymotrypsin-2-like isoform X16 OS=Frankliniella occidentalis OX=133901 GN=LOC113206353 PE=3 SV=1	LOC113206353	2	-0.035478	2		DGLEGLQQK(1)LR			1	0.000213775	81.017	1	0.00640623	54.259	2
A0A6J1SBY0	96	K	antichymotrypsin-2-like isoform X16 OS=Frankliniella occidentalis OX=133901 GN=LOC113206353 PE=3 SV=1	LOC113206353	2	0.076223	2	1	GK(1)TLEEITK	0.00800716	57.347				1	0.0194612	43.297	2
A0A6J1SBY0	103	K	antichymotrypsin-2-like isoform X16 OS=Frankliniella occidentalis OX=133901 GN=LOC113206353 PE=3 SV=1	LOC113206353	2	-0.45744	2	1	TLEEITK(1)GLR	0.00156602	73.499	1	0.000399797	83.862				2
A0A6J1SBY0	188	K	antichymotrypsin-2-like isoform X16 OS=Frankliniella occidentalis OX=133901 GN=LOC113206353 PE=3 SV=1	LOC113206353	3	0.43711	1		ISINNWVSDK(1)THEK			1	9.30885e-06	90.707				1
A0A6J1SBY0	154	K	antichymotrypsin-2-like isoform X16 OS=Frankliniella occidentalis OX=133901 GN=LOC113206353 PE=3 SV=1	LOC113206353	2	0.55349	1	1	LVEGYK(1)K	0.0222438	64.757							1
A0A6J1SBY0	111	K	antichymotrypsin-2-like isoform X16 OS=Frankliniella occidentalis OX=133901 GN=LOC113206353 PE=3 SV=1	LOC113206353	2	0.058873	2		YPTDK(1)DTLEK			1	0.00279214	67.214	1	0.00865851	53.567	2
A0A6J1SAQ5	67	K	Eukaryotic translation initiation factor 6 OS=Frankliniella occidentalis OX=133901 GN=LOC113206041 PE=3 SV=1	LOC113206041	3	0.52656	2	1	MCVGNK(1)NGLLVPNTTTDDELQHLR	3.85467e-09	82.635	1	2.06721e-07	69.088				2
A0A6J1SAR8	1019	K	Elongator complex protein 1 OS=Frankliniella occidentalis OX=133901 GN=LOC113206055 PE=3 SV=1	LOC113206055	2	-0.97159	4	1	LYK(1)EAAVMYR	6.76978e-05	94.465	1	0.0013043	74.841	1	0.0008166	77.662	3
A0A6J1SAS9	32	K	Profilin OS=Frankliniella occidentalis OX=133901 GN=LOC113204741 PE=3 SV=1	LOC113204741	3	-1.8268	3	1	AAIAGHDGNVWAK(1)SEGFDVSK	3.73431e-09	93.776	1	0.000102924	57.39	1	3.9836e-05	64.522	3
A0A6J1SAS9	40	K	Profilin OS=Frankliniella occidentalis OX=133901 GN=LOC113204741 PE=3 SV=1	LOC113204741	2	-0.56245	6	1	SEGFDVSK(1)EELAK	4.12665e-06	95.264	1	2.41213e-11	116.51	1	0.00015189	81.904	3
A0A6J1SAS9	19	K	Profilin OS=Frankliniella occidentalis OX=133901 GN=LOC113204741 PE=3 SV=1	LOC113204741	3	-0.45989	4	1	CVTK(1)AAIAGHDGNVWAK	2.18118e-08	102.08	1	2.54124e-08	101.05	1	3.05538e-06	92.439	3
A0A6J1SAS9	45	K	Profilin OS=Frankliniella occidentalis OX=133901 GN=LOC113204741 PE=3 SV=1	LOC113204741	2	0.15467	5	1	EELAK(1)LVQGFDK	3.26272e-19	155.86	1	1.97823e-15	141.58	1	2.55858e-09	111.79	3
A0A6J1SAS9	84	K	Profilin OS=Frankliniella occidentalis OX=133901 GN=LOC113204741 PE=3 SV=1	LOC113204741	3	-0.41689	2		LAK(1)VGVHCMK			1	0.0055431	56.013	1	0.007914	41.117	2
A0A6J1SAU1	221	K	synaptic vesicle membrane protein VAT-1 homolog-like OS=Frankliniella occidentalis OX=133901 GN=LOC113204748 PE=4 SV=1	LOC113204748	3	-1.4058	2	1	AK(1)HEAIQGSIDHIIER	0.00155966	49.343	1	0.000344826	74.147				2
A0A6J1SAU1	58	K	synaptic vesicle membrane protein VAT-1 homolog-like OS=Frankliniella occidentalis OX=133901 GN=LOC113204748 PE=4 SV=1	LOC113204748	2	0.7343	3	1	AVVLTGFGGLK(1)SVK	0.00385398	51.771	1	0.000936589	70.889	1	0.0112132	41.621	3
A0A6J1SAU1	219	K	synaptic vesicle membrane protein VAT-1 homolog-like OS=Frankliniella occidentalis OX=133901 GN=LOC113204748 PE=4 SV=1	LOC113204748	2	-0.302	1	1	IIGVASK(1)AK	0.00645724	61.161							1
A0A6J1SAU1	64	K	synaptic vesicle membrane protein VAT-1 homolog-like OS=Frankliniella occidentalis OX=133901 GN=LOC113204748 PE=4 SV=1	LOC113204748	3	-0.31757	1		LLK(0.87)K(0.13)PEPTLAEGEVLIR			0.870487	9.14682e-16	125.45				1
A0A6J1SAU1	212	K	synaptic vesicle membrane protein VAT-1 homolog-like OS=Frankliniella occidentalis OX=133901 GN=LOC113204748 PE=4 SV=1	LOC113204748	2	-0.29197	1		TVEGVK(1)IIGVASK						1	0.0137704	40.941	1
A0A6J1SAU1	348	K	synaptic vesicle membrane protein VAT-1 homolog-like OS=Frankliniella occidentalis OX=133901 GN=LOC113204748 PE=4 SV=1	LOC113204748	2	-0.23346	2	1	VFALWSK(1)GK	0.0110674	52.579				1	0.0110674	52.579	2
A0A6J1SAY1	128	K	ras-related protein Rap1 isoform X2 OS=Frankliniella occidentalis OX=133901 GN=LOC113206094 PE=3 SV=1	LOC113206094	2	0.08624	2	1	VVGK(1)DQGVNLAR	1.39775e-05	88.338	1	1.31614e-05	74.392				2
A0A6J1SB96	191	K	Reticulon-like protein OS=Frankliniella occidentalis OX=133901 GN=LOC113206557 PE=4 SV=1	LOC113206557	2	-2.2363	1		AAIPIGK(1)K			1	0.0197049	55.676				1
A0A6J1SB96	61	K	Reticulon-like protein OS=Frankliniella occidentalis OX=133901 GN=LOC113206557 PE=4 SV=1	LOC113206557	2	0.83514	3	1	IYK(1)TVQQAIQK	2.0756e-06	99.283	1	0.000888755	72.2	1	0.00517582	56.043	3
A0A6J1SB96	69	K	Reticulon-like protein OS=Frankliniella occidentalis OX=133901 GN=LOC113206557 PE=4 SV=1	LOC113206557	3	-0.87887	2	1	TVQQAIQK(1)TSDGHPFK	1.16939e-15	126.63				1	0.000637234	68.41	2
A0A6J1SB96	182	K	Reticulon-like protein OS=Frankliniella occidentalis OX=133901 GN=LOC113206557 PE=4 SV=1	LOC113206557	2	0.012838	4	1	VNEITAK(1)VR	0.00405729	67.334	1	0.0135832	48.981	1	0.00730813	59.067	3
A0A6J1SBD6	256	K	Probable methylmalonate-semialdehyde dehydrogenase [acylating], mitochondrial OS=Frankliniella occidentalis OX=133901 GN=LOC113205238 PE=3 SV=1	LOC113205238	2	-0.91468	4	1	AISFVGGDK(1)AGR	3.12896e-05	86.772	1	0.00665828	50.897	1	0.00416843	55.261	3
A0A6J1SBD6	73	K	Probable methylmalonate-semialdehyde dehydrogenase [acylating], mitochondrial OS=Frankliniella occidentalis OX=133901 GN=LOC113205238 PE=3 SV=1	LOC113205238	2	2.1664	1		STGLEMQK(1)AVESAK						1	0.000368492	78.505	1
A0A6J1SBD6	329	K	Probable methylmalonate-semialdehyde dehydrogenase [acylating], mitochondrial OS=Frankliniella occidentalis OX=133901 GN=LOC113205238 PE=3 SV=1	LOC113205238	2	0.22627	1		SWLPDLK(1)AR						1	0.0102475	53.751	1
A0A6J1SBD6	336	K	Probable methylmalonate-semialdehyde dehydrogenase [acylating], mitochondrial OS=Frankliniella occidentalis OX=133901 GN=LOC113205238 PE=3 SV=1	LOC113205238	3	0.78997	2	1	VENLK(1)VNAGHVPGTDLGPVISPESK	9.14678e-07	65.118				1	0.000280988	45.579	2
A0A6J1SBD6	356	K	Probable methylmalonate-semialdehyde dehydrogenase [acylating], mitochondrial OS=Frankliniella occidentalis OX=133901 GN=LOC113205238 PE=3 SV=1	LOC113205238	3	0.15316	1		VNAGHVPGTDLGPVISPESK(1)K			1	0.000837746	46.415				1
A0A6J1SBG6	48	K	40S ribosomal protein S23 OS=Frankliniella occidentalis OX=133901 GN=LOC113206598 PE=3 SV=1	LOC113206598	3	0.19607	2	1	ANPFGGASHAK(1)GIVLEK	9.57602e-05	79.837	1	0.00351024	43.794				2
A0A6J1SBG6	54	K	40S ribosomal protein S23 OS=Frankliniella occidentalis OX=133901 GN=LOC113206598 PE=3 SV=1	LOC113206598	2	0.48476	2	1	GIVLEK(1)VGVEAK	1.50634e-07	101.89				1	0.00895007	46.88	2
A0A6J1SBG6	76	K	40S ribosomal protein S23 OS=Frankliniella occidentalis OX=133901 GN=LOC113206598 PE=3 SV=1	LOC113206598	2	1.0894	2		VQLIK(1)NGK			1	0.00602214	73.248	1	0.0102672	61.962	2
A0A6J1SBH7	113	K	40S ribosomal protein S16 OS=Frankliniella occidentalis OX=133901 GN=LOC113206235 PE=3 SV=1	LOC113206235	2	0.028894	2		EMK(1)DVLIQYDR			1	0.00410784	58.885				1
A0A6J1SBK3	69	K	Eukaryotic translation initiation factor 5A OS=Frankliniella occidentalis OX=133901 GN=LOC113205282 PE=3 SV=1	LOC113205282	3	-0.14615	1	1	VHMVGIDIFSGK(1)K	0.000958301	57.175							1
A0A6J1SBL9	32	K	Succinate--CoA ligase [ADP/GDP-forming] subunit alpha, mitochondrial OS=Frankliniella occidentalis OX=133901 GN=LOC113205291 PE=3 SV=1	LOC113205291	2	0.44012	4		FLK(1)LTAETK			1	0.00379016	68.626	1	0.00136846	85.533	2
A0A6J1SBL9	295	K	Succinate--CoA ligase [ADP/GDP-forming] subunit alpha, mitochondrial OS=Frankliniella occidentalis OX=133901 GN=LOC113205291 PE=3 SV=1	LOC113205291	2	-4.4331	2	1	GGAQDK(1)IDALEK	1.0463e-05	90.793	1	0.000157428	80.69				2
A0A6J1SBL9	301	K	Succinate--CoA ligase [ADP/GDP-forming] subunit alpha, mitochondrial OS=Frankliniella occidentalis OX=133901 GN=LOC113205291 PE=3 SV=1	LOC113205291	2	-0.33247	3	1	IDALEK(1)AGVVVTR	2.48002e-23	157.35	1	0.000108782	83.692	1	3.8372e-08	105.14	3
A0A6J1SBL9	75	K	Succinate--CoA ligase [ADP/GDP-forming] subunit alpha, mitochondrial OS=Frankliniella occidentalis OX=133901 GN=LOC113205291 PE=3 SV=1	LOC113205291	2	1.0891	1		GGQK(1)NLDLPVFNTVK			1	1.07045e-10	110.97				1
A0A6J1SBL9	176	K	Succinate--CoA ligase [ADP/GDP-forming] subunit alpha, mitochondrial OS=Frankliniella occidentalis OX=133901 GN=LOC113205291 PE=3 SV=1	LOC113205291	2	0.19608	6	1	GK(1)VGVVSR	0.00403348	85.67	1	0.00560147	74.92	1	0.00403348	85.67	3
A0A6J1SBL9	173	K	Succinate--CoA ligase [ADP/GDP-forming] subunit alpha, mitochondrial OS=Frankliniella occidentalis OX=133901 GN=LOC113205291 PE=3 SV=1	LOC113205291	3	-0.71712	2	1	IGIMPGNVHK(1)R	1.11719e-05	94.309				1	0.00777238	51.276	2
A0A6J1SBL9	62	K	Succinate--CoA ligase [ADP/GDP-forming] subunit alpha, mitochondrial OS=Frankliniella occidentalis OX=133901 GN=LOC113205291 PE=3 SV=1	LOC113205291	2	0.47959	2	1	QAIEYGTK(1)VVGGSTPGK	2.10517e-06	95.954	1	9.70791e-06	88.565				2
A0A6J1SBL9	71	K	Succinate--CoA ligase [ADP/GDP-forming] subunit alpha, mitochondrial OS=Frankliniella occidentalis OX=133901 GN=LOC113205291 PE=3 SV=1	LOC113205291	2	0.19003	3	1	VVGGSTPGK(1)GGQK	3.06676e-14	121.21	1	5.88151e-08	103.44	1	1.19413e-07	98.407	3
A0A6J1SBL9	47	K	Succinate--CoA ligase [ADP/GDP-forming] subunit alpha, mitochondrial OS=Frankliniella occidentalis OX=133901 GN=LOC113205291 PE=3 SV=1	LOC113205291	2	0.079872	3	1	VIIQGFTGK(1)QGTFHGK	4.1011e-08	101.42	1	7.91876e-11	109.79	1	0.00151088	64.52	3
A0A6J1SBM0	41	K	Protein-serine/threonine kinase OS=Frankliniella occidentalis OX=133901 GN=LOC113206542 PE=3 SV=1	LOC113206542	2	-0.13981	3	1	K(1)SFTFLR	0.0125857	78.77	1	0.0254815	61.962	1	0.0248051	62.546	3
A0A6J1SCS4	132	K	60S ribosomal protein L3 isoform X2 OS=Frankliniella occidentalis OX=133901 GN=LOC113206576 PE=3 SV=1	LOC113206576	2	0.79954	1		AFTK(1)TSK			1	0.0189508	60.895				1
A0A6J1SCS4	373	K	60S ribosomal protein L3 isoform X2 OS=Frankliniella occidentalis OX=133901 GN=LOC113206576 PE=3 SV=1	LOC113206576	3	0.65235	2	1	FIDTSSK(1)FGHGR	0.00193852	56.205				1	0.00343698	51.286	2
A0A6J1SCS4	229	K	60S ribosomal protein L3 isoform X2 OS=Frankliniella occidentalis OX=133901 GN=LOC113206576 PE=3 SV=1	LOC113206576	3	0.26098	1		GHGMK(1)GVTSR						1	0.0109199	42.21	1
A0A6J1SCS4	294	K	60S ribosomal protein L3 isoform X2 OS=Frankliniella occidentalis OX=133901 GN=LOC113206576 PE=3 SV=1	LOC113206576	3	-0.23489	2		IGQGIHIK(1)DGK			1	0.00519327	49.448	1	0.00231898	58.172	2
A0A6J1SCS4	366	K	60S ribosomal protein L3 isoform X2 OS=Frankliniella occidentalis OX=133901 GN=LOC113206576 PE=3 SV=1	LOC113206576	2	-0.86499	4	1	INLK(1)FIDTSSK	5.5811e-06	96.745	1	0.000289304	78.324	1	1.26606e-07	108.56	3
A0A6J1SCS4	349	K	60S ribosomal protein L3 isoform X2 OS=Frankliniella occidentalis OX=133901 GN=LOC113206576 PE=3 SV=1	LOC113206576	2	-0.21116	3	1	K(1)SLITHTK	0.000566307	119.75	1	0.00436225	91.867	1	0.0024973	102.07	3
A0A6J1SCS4	250	K	60S ribosomal protein L3 isoform X2 OS=Frankliniella occidentalis OX=133901 GN=LOC113206576 PE=3 SV=1	LOC113206576	3	-0.43064	2	1	K(1)VACIGAWHPSR	2.16776e-05	66.393				1	0.000649996	64.121	2
A0A6J1SCS4	136	K	60S ribosomal protein L3 isoform X2 OS=Frankliniella occidentalis OX=133901 GN=LOC113206576 PE=3 SV=1	LOC113206576	2	-0.24874	3	1	K(1)WQDELGR	0.0074912	76.064	1	0.01782	57.59	1	0.0108569	66.692	3
A0A6J1SCS4	362	K	60S ribosomal protein L3 isoform X2 OS=Frankliniella occidentalis OX=133901 GN=LOC113206576 PE=3 SV=1	LOC113206576	2	0.065719	4	1	VALEK(1)INLK	0.0102438	53.756	1	0.0148377	47.187	1	0.0102438	53.756	3
A0A6J1SCS4	300	K	60S ribosomal protein L3 isoform X2 OS=Frankliniella occidentalis OX=133901 GN=LOC113206576 PE=3 SV=1	LOC113206576	2	0.25238	2		VVK(1)NNASTEYDLTEK			1	0.00793785	43.592	1	0.00157089	63.682	2
A0A6J1SBZ2	95	K	membrane-associated progesterone receptor component 1 OS=Frankliniella occidentalis OX=133901 GN=LOC113205007 PE=4 SV=1	LOC113205007	2	-0.026969	2	1	VFDVTK(1)GK	0.0208618	48.423	1	0.018353	51.066				2
A0A6J1SC04	307	K	periodic tryptophan protein 1 homolog OS=Frankliniella occidentalis OX=133901 GN=LOC113206373 PE=4 SV=1	LOC113206373	2	-0.048058	2	1	EK(1)VQTIK	0.00475885	94.692				1	0.00887441	78.939	2
A0A6J1SC37	14	K	troponin C-like OS=Frankliniella occidentalis OX=133901 GN=LOC113206734 PE=4 SV=1	LOC113206734	2	-1.431	2	1	K(1)AFDSFDTENK	0.00971425	53.557				1	0.0145664	48.568	2
A0A6J1SCB4	55	K	multiple epidermal growth factor-like domains protein 6 OS=Frankliniella occidentalis OX=133901 GN=LOC113206695 PE=4 SV=1	LOC113206695	2	-2.2512	2	1	DK(1)WHQCLK(1)K	0.034383	63.816	1	0.0313427	64.711				2
A0A6J1SCB4	61	K	multiple epidermal growth factor-like domains protein 6 OS=Frankliniella occidentalis OX=133901 GN=LOC113206695 PE=4 SV=1	LOC113206695	2	-2.2512	2	1	DK(1)WHQCLK(1)K	0.034383	63.816	1	0.0313427	64.711				2
A0A6J1SCD5	277	K	Enoyl-CoA hydratase OS=Frankliniella occidentalis OX=133901 GN=LOC113206808 PE=3 SV=1	LOC113206808	2	-0.048002	3	1	DFILGK(1)AK	0.0179932	51.445	1	0.0279895	42.599	1	0.0279895	42.599	3
A0A6J1SCD5	247	K	Enoyl-CoA hydratase OS=Frankliniella occidentalis OX=133901 GN=LOC113206808 PE=3 SV=1	LOC113206808	2	0.53268	1		DIATGK(1)MK						1	0.0189596	46.129	1
A0A6J1SCD5	523	K	Enoyl-CoA hydratase OS=Frankliniella occidentalis OX=133901 GN=LOC113206808 PE=3 SV=1	LOC113206808	2	-1.8039	1	1	DTSEETAAQAVAVGLK(1)QGK	0.00688618	42.633							1
A0A6J1SCD5	636	K	Enoyl-CoA hydratase OS=Frankliniella occidentalis OX=133901 GN=LOC113206808 PE=3 SV=1	LOC113206808	2	-1.9256	2		GVFLYSAGSK(1)QR			1	0.0104721	45.28	1	0.00052415	62.088	2
A0A6J1SCD5	449	K	Enoyl-CoA hydratase OS=Frankliniella occidentalis OX=133901 GN=LOC113206808 PE=3 SV=1	LOC113206808	4	0.78189	1		HK(1)VISEIEAVCPPHCIIASNTSALPIAK			1	4.17495e-10	71.882				1
A0A6J1SCD5	241	K	Enoyl-CoA hydratase OS=Frankliniella occidentalis OX=133901 GN=LOC113206808 PE=3 SV=1	LOC113206808	2	2.7139	2		IAK(1)DIATGK			1	0.00324265	72.2	1	0.00405729	67.334	2
A0A6J1SCD5	266	K	Enoyl-CoA hydratase OS=Frankliniella occidentalis OX=133901 GN=LOC113206808 PE=3 SV=1	LOC113206808	2	-0.68444	3	1	IFANVLK(1)VQYAR	0.000793062	69.721	1	0.00258741	60.255	1	0.0126872	43.68	3
A0A6J1SCD5	408	K	Enoyl-CoA hydratase OS=Frankliniella occidentalis OX=133901 GN=LOC113206808 PE=3 SV=1	LOC113206808	2	0.6654	2	1	K(1)ISAYQR	0.0337921	55.531	1	0.0310238	57.177				2
A0A6J1SCD5	561	K	Enoyl-CoA hydratase OS=Frankliniella occidentalis OX=133901 GN=LOC113206808 PE=3 SV=1	LOC113206808	2	0.68221	2	1	LAQEGVDPK(1)DLNK	1.3917e-14	125.53				1	0.000603799	71.879	2
A0A6J1SCD5	108	K	Enoyl-CoA hydratase OS=Frankliniella occidentalis OX=133901 GN=LOC113206808 PE=3 SV=1	LOC113206808	2	4.3633	1		MLSAAK(1)SK						1	0.0306424	40.724	1
A0A6J1SCD5	347	K	Enoyl-CoA hydratase OS=Frankliniella occidentalis OX=133901 GN=LOC113206808 PE=3 SV=1	LOC113206808	2	-0.029338	2	0.999987	NPFK(1)APVKPIK	0.000483574	91.549				0.999541	0.0221907	72.096	2
A0A6J1SCD5	649	K	Enoyl-CoA hydratase OS=Frankliniella occidentalis OX=133901 GN=LOC113206808 PE=3 SV=1	LOC113206808	3	0.67128	1		QRPVNPDAITVFK(1)K						1	0.000469235	70.889	1
A0A6J1SCF1	116	K	Multifunctional fusion protein OS=Frankliniella occidentalis OX=133901 GN=LOC113205495 PE=3 SV=1	LOC113205495	2	0.025132	3	1	AISTATEAQK(1)K	0.000971405	73.951	1	0.0137105	49.448	1	0.000219729	83.081	3
A0A6J1SCF1	362	K	Multifunctional fusion protein OS=Frankliniella occidentalis OX=133901 GN=LOC113205495 PE=3 SV=1	LOC113205495	2	-1.0243	2		AYVPK(1)SLWPK			1	0.0205995	41.399	1	0.0177841	43.308	2
A0A6J1SCF1	367	K	Multifunctional fusion protein OS=Frankliniella occidentalis OX=133901 GN=LOC113205495 PE=3 SV=1	LOC113205495	2	0.37195	1		SLWPK(1)IK			1	0.0333214	49.358				1
A0A6J1SCF1	50	K	Multifunctional fusion protein OS=Frankliniella occidentalis OX=133901 GN=LOC113205495 PE=3 SV=1	LOC113205495	2	1.1475	3	1	ELK(1)ELESALK	1.05655e-05	104.43	1	0.00156602	73.499	1	0.0040512	63.624	3
A0A6J1SCF1	105	K	Multifunctional fusion protein OS=Frankliniella occidentalis OX=133901 GN=LOC113205495 PE=3 SV=1	LOC113205495	2	0.86187	1	1	IAQYYYATPDLVK(1)K	0.00788761	47.037							1
A0A6J1SCF1	369	K	Multifunctional fusion protein OS=Frankliniella occidentalis OX=133901 GN=LOC113205495 PE=3 SV=1	LOC113205495	2	0.21116	2	1	IK(1)EGLISVR	0.00305107	72.2	1	0.00446838	66.056				2
A0A6J1SCF1	404	K	Multifunctional fusion protein OS=Frankliniella occidentalis OX=133901 GN=LOC113205495 PE=3 SV=1	LOC113205495	2	-0.57774	1	1	IK(1)SYIDYAR	0.00198474	77.662							1
A0A6J1SCF1	92	K	Multifunctional fusion protein OS=Frankliniella occidentalis OX=133901 GN=LOC113205495 PE=3 SV=1	LOC113205495	2	0.96406	2		K(1)IAQYYYATPDLVK			1	0.00165063	68.044	1	0.00910795	45.614	2
A0A6J1SCF1	534	K	Multifunctional fusion protein OS=Frankliniella occidentalis OX=133901 GN=LOC113205495 PE=3 SV=1	LOC113205495	3	-0.21399	1		MSGTNDK(1)AGGPHYVLR			1	1.28832e-07	97.797				1
A0A6J1SCF1	47	K	Multifunctional fusion protein OS=Frankliniella occidentalis OX=133901 GN=LOC113205495 PE=3 SV=1	LOC113205495	2	-0.82739	1		NEPILGYLPGSK(1)ELK			1	0.000451573	76.82				1
A0A6J1SCH5	13	K	cytochrome c oxidase subunit NDUFA4 OS=Frankliniella occidentalis OX=133901 GN=LOC113206739 PE=4 SV=1	LOC113206739	2	0.24713	5	1	FPGTSIASLK(1)QR	6.41425e-13	132.14	1	0.000165135	80.318	1	3.12896e-05	86.772	3
A0A6J1SCH5	74	K	cytochrome c oxidase subunit NDUFA4 OS=Frankliniella occidentalis OX=133901 GN=LOC113206739 PE=4 SV=1	LOC113206739	2	-0.90894	3	1	K(1)IGTDAPK	0.00816491	74.165	1	0.0377777	43.442	1	0.0280803	49.418	3
A0A6J1SCH5	42	K	cytochrome c oxidase subunit NDUFA4 OS=Frankliniella occidentalis OX=133901 GN=LOC113206739 PE=4 SV=1	LOC113206739	2	-0.507	2	1	LALK(1)NPDVTWNR	1.39967e-06	77.74	1	0.000165135	80.318				2
A0A6J1SCH5	66	K	cytochrome c oxidase subunit NDUFA4 OS=Frankliniella occidentalis OX=133901 GN=LOC113206739 PE=4 SV=1	LOC113206739	2	0.13128	5	1	NYK(1)IINPIER	0.00250705	68.676	1	0.00489839	61.344	1	0.00206503	70.942	3
A0A6J1SCH5	3	K	cytochrome c oxidase subunit NDUFA4 OS=Frankliniella occidentalis OX=133901 GN=LOC113206739 PE=4 SV=1	LOC113206739	2	0.90274	7	1	PK(1)FPGTSIASLK	7.36075e-13	131.06	1	9.14428e-07	97.463	1	0.00214627	62.088	3
A0A6J1SCH5	63	K	cytochrome c oxidase subunit NDUFA4 OS=Frankliniella occidentalis OX=133901 GN=LOC113206739 PE=4 SV=1	LOC113206739	3	0.012706	4	1	TSNPEPWQEYEHK(1)NYK	4.37855e-11	109.48	1	1.57305e-11	115.38	1	5.89603e-06	91.355	3
A0A6J1SCI3	147	K	troponin C-like OS=Frankliniella occidentalis OX=133901 GN=LOC113206744 PE=4 SV=1	LOC113206744	2	1.2463	7	1	K(1)AFDAFDQAK	2.2499e-06	108.35	1	0.000928327	80.014	1	0.0161435	49.448	3
A0A6J1SCI3	230	K	troponin C-like OS=Frankliniella occidentalis OX=133901 GN=LOC113206744 PE=4 SV=1	LOC113206744	2	0.28898	3	1	LYDK(1)EGNGYITTQVLR	5.42522e-15	123.02	1	4.01034e-20	135.23	1	0.00190852	58.98	3
A0A6J1SCI3	7	K	troponin C-like OS=Frankliniella occidentalis OX=133901 GN=LOC113206744 PE=4 SV=1	LOC113206744	2	-0.67898	4	1	VEDLTK(1)SQTK	3.04823e-05	94.465	1	1.26118e-05	97.734	1	2.08368e-05	96.229	3
A0A6J1SCI3	22	K	troponin C-like OS=Frankliniella occidentalis OX=133901 GN=LOC113206744 PE=4 SV=1	LOC113206744	2	0.14559	3	1	VFQDYDK(1)GK	0.00109876	89.047	1	0.0067675	60.398	1	0.00349436	70.056	3
A0A6J1SCP8	114	K	Glyceraldehyde-3-phosphate dehydrogenase OS=Frankliniella occidentalis OX=133901 GN=LOC113206897 PE=3 SV=1	LOC113206897	3	-0.21052	3	1	ASAHLEGGAK(1)K	0.00239846	54.683	1	0.0019129	56.551	1	0.00127642	61.48	3
A0A6J1SCP8	216	K	Glyceraldehyde-3-phosphate dehydrogenase OS=Frankliniella occidentalis OX=133901 GN=LOC113206897 PE=3 SV=1	LOC113206897	2	0.32434	8	1	AVGK(1)VIPALNGK	8.15978e-12	127.51	1	0.000700869	70.942	1	0.000206134	78.342	3
A0A6J1SCP8	224	K	Glyceraldehyde-3-phosphate dehydrogenase OS=Frankliniella occidentalis OX=133901 GN=LOC113206897 PE=3 SV=1	LOC113206897	2	0.59236	2	1	VIPALNGK(1)LTGMAFR	9.4421e-08	101.2	1	1.91098e-12	118.52				2
A0A6J1SCP8	80	K	Glyceraldehyde-3-phosphate dehydrogenase OS=Frankliniella occidentalis OX=133901 GN=LOC113206897 PE=3 SV=1	LOC113206897	2	-0.51244	6	1	DPK(1)AIPWGK	0.0017426	80.755	1	0.00262379	74.267	1	0.0018848	78.939	3
A0A6J1SCP8	212	K	Glyceraldehyde-3-phosphate dehydrogenase OS=Frankliniella occidentalis OX=133901 GN=LOC113206897 PE=3 SV=1	LOC113206897	3	0.0092682	5	1	GAAQNIIPAATGAAK(1)AVGK	0.000329822	62.916	1	3.99748e-07	89.374	1	7.37925e-06	83.404	3
A0A6J1SCP8	256	K	Glyceraldehyde-3-phosphate dehydrogenase OS=Frankliniella occidentalis OX=133901 GN=LOC113206897 PE=3 SV=1	LOC113206897	2	0.20681	5	1	GASYDDIK(1)AK	0.00360698	64.82	1	0.00673522	56.404	1	0.00747418	55.314	3
A0A6J1SCP8	248	K	Glyceraldehyde-3-phosphate dehydrogenase OS=Frankliniella occidentalis OX=133901 GN=LOC113206897 PE=3 SV=1	LOC113206897	2	-0.49785	5	1	LGK(1)GASYDDIK	1.78962e-05	92.19	1	8.94058e-07	86.772	1	0.000222932	80.69	3
A0A6J1SCP8	3	K	Glyceraldehyde-3-phosphate dehydrogenase OS=Frankliniella occidentalis OX=133901 GN=LOC113206897 PE=3 SV=1	LOC113206897	2	0.0035284	4	1	SK(1)IGINGFGR	4.10173e-05	92.538	1	0.000671244	73.885	1	0.00335369	55.353	3
A0A6J1SCP8	191	K	Glyceraldehyde-3-phosphate dehydrogenase OS=Frankliniella occidentalis OX=133901 GN=LOC113206897 PE=3 SV=1	LOC113206897	2	-0.098168	5	1	TVDGPSGK(1)LWR	4.00784e-07	107.06				1	1.25062e-07	108.7	2
A0A6J1SCP8	70	K	Glyceraldehyde-3-phosphate dehydrogenase OS=Frankliniella occidentalis OX=133901 GN=LOC113206897 PE=3 SV=1	LOC113206897	2	1.1223	7	1	VEGNCLVVNGNK(1)IQVFQER	4.53021e-75	202.39	1	1.13048e-34	153.06	1	7.3718e-13	114.55	3
A0A6J1SCP8	260	K	Glyceraldehyde-3-phosphate dehydrogenase OS=Frankliniella occidentalis OX=133901 GN=LOC113206897 PE=3 SV=1	LOC113206897	2	0.056702	6	1	VK(1)EAANGPLK	0.000124025	89.827	1	0.00360698	64.82	1	8.43298e-05	93.096	3
A0A6J1SCP8	326	K	Glyceraldehyde-3-phosphate dehydrogenase OS=Frankliniella occidentalis OX=133901 GN=LOC113206897 PE=3 SV=1	LOC113206897	2	-1.3825	7	1	VVDLIK(1)YMQSK	1.1799e-06	103.44	1	2.91691e-05	88.021	1	9.16979e-06	95.417	3
A0A6J1SCP9	320	K	Alpha-1,4 glucan phosphorylase OS=Frankliniella occidentalis OX=133901 GN=LOC113206561 PE=3 SV=1	LOC113206561	2	-0.49166	4	1	FGSK(1)EAVR	0.00322692	91.069	1	0.00464993	80.438	1	0.0116848	59.35	3
A0A6J1SCP9	483	K	Alpha-1,4 glucan phosphorylase OS=Frankliniella occidentalis OX=133901 GN=LOC113206561 PE=3 SV=1	LOC113206561	2	0.33806	3	1	FQNK(1)TNGITPR	0.00259796	63.473	1	2.31828e-06	98.156	1	1.85143e-05	91.961	3
A0A6J1SCP9	29	K	Alpha-1,4 glucan phosphorylase OS=Frankliniella occidentalis OX=133901 GN=LOC113206561 PE=3 SV=1	LOC113206561	2	0.061404	3	1	GIAQVENVTNVK(1)K	6.72828e-17	136.24	1	7.03702e-06	94.688	1	7.32247e-11	113.99	3
A0A6J1SCP9	42	K	Alpha-1,4 glucan phosphorylase OS=Frankliniella occidentalis OX=133901 GN=LOC113206561 PE=3 SV=1	LOC113206561	3	0.29941	1	1	HLHYTLVK(1)DR	0.00739423	46.844							1
A0A6J1SCP9	172	K	Alpha-1,4 glucan phosphorylase OS=Frankliniella occidentalis OX=133901 GN=LOC113206561 PE=3 SV=1	LOC113206561	2	-0.39116	3	1	IK(1)NGEQTEEPDDWLR	6.68281e-53	198.74	1	0.0084522	80.632	1	0.00204583	56.514	3
A0A6J1SCP9	418	K	Alpha-1,4 glucan phosphorylase OS=Frankliniella occidentalis OX=133901 GN=LOC113206561 PE=3 SV=1	LOC113206561	2	-0.56666	1	1	K(1)YPGDWDR	0.0289154	48.794							1
A0A6J1SCP9	552	K	Alpha-1,4 glucan phosphorylase OS=Frankliniella occidentalis OX=133901 GN=LOC113206561 PE=3 SV=1	LOC113206561	2	0.51358	4	1	LASLLEK(1)DYGVK	1.7319e-11	125.54	1	3.09927e-09	110.31	1	1.85177e-07	100.38	3
A0A6J1SCP9	842	K	Alpha-1,4 glucan phosphorylase OS=Frankliniella occidentalis OX=133901 GN=LOC113206561 PE=3 SV=1	LOC113206561	3	0.11934	4	1	LPAPHEPK(1)DDESK	0.005558	43.594	1	0.005558	43.594	1	0.00230736	52.576	3
A0A6J1SCP9	598	K	Alpha-1,4 glucan phosphorylase OS=Frankliniella occidentalis OX=133901 GN=LOC113206561 PE=3 SV=1	LOC113206561	2	0.40061	3	1	QNPQAK(1)FVPR	0.00223769	70.056	1	0.0115508	49.3	1	0.00588104	58.699	3
A0A6J1SCP9	78	K	Alpha-1,4 glucan phosphorylase OS=Frankliniella occidentalis OX=133901 GN=LOC113206561 PE=3 SV=1	LOC113206561	2	-0.0058399	3	1	TQQFYYEK(1)DPK	0.00337553	61.11	1	0.0114967	46.88	1	0.00305377	62.088	3
A0A6J1SCP9	170	K	Alpha-1,4 glucan phosphorylase OS=Frankliniella occidentalis OX=133901 GN=LOC113206561 PE=3 SV=1	LOC113206561	2	1.43	1	1	YEYGIFAQK(1)IK	0.000417472	76.332							1
A0A6J1SCQ3	23	K	Serine/threonine-protein phosphatase OS=Frankliniella occidentalis OX=133901 GN=LOC113205134 PE=3 SV=1	LOC113205134	2	-1.2967	4	1	YLPENDLK(1)K	0.00835782	62.463	1	0.0187188	49.418	1	0.0071029	64.654	3
A0A6J1SIS0	1762	K	dystonin isoform X2 OS=Frankliniella occidentalis OX=133901 GN=LOC113206569 PE=4 SV=1	LOC113206569	2	-0.047465	3	1	AK(1)QLNNEFVANAR	6.01816e-11	113.24	1	0.00211959	59.227	1	0.0012038	65.043	3
A0A6J1SIS0	4392	K	dystonin isoform X2 OS=Frankliniella occidentalis OX=133901 GN=LOC113206569 PE=4 SV=1	LOC113206569	3	0.24949	1	1	ALDHGYK(1)EAR	0.00299791	59.418							1
A0A6J1SIS0	2312	K	dystonin isoform X2 OS=Frankliniella occidentalis OX=133901 GN=LOC113206569 PE=4 SV=1	LOC113206569	3	-0.045036	1		ALHDLCK(1)AR						1	0.00819429	46.462	1
A0A6J1SIS0	1588	K	dystonin isoform X2 OS=Frankliniella occidentalis OX=133901 GN=LOC113206569 PE=4 SV=1	LOC113206569	2	-0.29074	1		DELTK(1)FR						1	0.0321575	50.127	1
A0A6J1SIS0	2338	K	dystonin isoform X2 OS=Frankliniella occidentalis OX=133901 GN=LOC113206569 PE=4 SV=1	LOC113206569	3	-0.12499	1		DFHDTHDSLSGWLAAK(1)DR			1	0.000366894	65.949				1
A0A6J1SIS0	3575	K	dystonin isoform X2 OS=Frankliniella occidentalis OX=133901 GN=LOC113206569 PE=4 SV=1	LOC113206569	2	0.97836	1	1	DVLSTAK(1)K	0.0305099	47.603							1
A0A6J1SIS0	2807	K	dystonin isoform X2 OS=Frankliniella occidentalis OX=133901 GN=LOC113206569 PE=4 SV=1	LOC113206569	2	-1.6063	6	0.996472	EETGNLK(1)K	2.90701e-09	111.31	1	0.00576265	85.212	0.996389	0.000201003	90.412	3
A0A6J1SIS0	274	K	dystonin isoform X2 OS=Frankliniella occidentalis OX=133901 GN=LOC113206569 PE=4 SV=1	LOC113206569	2	0.41174	5	1	EIK(1)QVDSR	0.00877549	64.711	1	0.0126399	57.59	1	0.0126399	57.59	3
A0A6J1SIS0	383	K	dystonin isoform X2 OS=Frankliniella occidentalis OX=133901 GN=LOC113206569 PE=4 SV=1	LOC113206569	2	-2.3112	2	1	EK(1)VTVVETR	0.0140705	48.284				1	0.0265312	44.511	2
A0A6J1SIS0	844	K	dystonin isoform X2 OS=Frankliniella occidentalis OX=133901 GN=LOC113206569 PE=4 SV=1	LOC113206569	2	-0.26374	1	1	ELEESK(1)NATR	0.024061	43.68							1
A0A6J1SIS0	1925	K	dystonin isoform X2 OS=Frankliniella occidentalis OX=133901 GN=LOC113206569 PE=4 SV=1	LOC113206569	2	-0.28683	1	1	FDK(1)LLDK	0.0356581	50.04							1
A0A6J1SIS0	5036	K	dystonin isoform X2 OS=Frankliniella occidentalis OX=133901 GN=LOC113206569 PE=4 SV=1	LOC113206569	2	-0.84092	2	1	FGDSQK(1)LR	0.0227922	46.39				1	0.0332473	43.442	2
A0A6J1SIS0	1983	K	dystonin isoform X2 OS=Frankliniella occidentalis OX=133901 GN=LOC113206569 PE=4 SV=1	LOC113206569	2	-0.97329	3	1	LEDLAAK(1)R	0.00978507	69.598	1	0.0102728	68.224	1	0.0167559	58.981	3
A0A6J1SIS0	2005	K	dystonin isoform X2 OS=Frankliniella occidentalis OX=133901 GN=LOC113206569 PE=4 SV=1	LOC113206569	2	-0.60876	1	1	NLVGQK(1)DVTDTGPVR	0.000974321	71.08							1
A0A6J1SIS0	3121	K	dystonin isoform X2 OS=Frankliniella occidentalis OX=133901 GN=LOC113206569 PE=4 SV=1	LOC113206569	2	-0.075501	2		VVK(1)AQLQEQK			1	0.0215911	40.727	1	0.0125382	47.844	2
A0A6J1SCT2	286	K	Succinate--CoA ligase [ADP-forming] subunit beta, mitochondrial OS=Frankliniella occidentalis OX=133901 GN=LOC113205147 PE=3 SV=1	LOC113205147	2	-0.4459	1		DLTQQDEK(1)EVEALK			1	7.8938e-11	113.76				1
A0A6J1SCT2	348	K	Succinate--CoA ligase [ADP-forming] subunit beta, mitochondrial OS=Frankliniella occidentalis OX=133901 GN=LOC113205147 PE=3 SV=1	LOC113205147	2	-0.6908	3	1	EAFK(1)IITSDPK	0.00122405	69.261	1	0.00506419	56.205	1	0.00506419	56.205	3
A0A6J1SCT2	208	K	Succinate--CoA ligase [ADP-forming] subunit beta, mitochondrial OS=Frankliniella occidentalis OX=133901 GN=LOC113205147 PE=3 SV=1	LOC113205147	2	-0.080559	1	1	EVALK(1)VADK	0.00688757	60.102							1
A0A6J1SCT2	212	K	Succinate--CoA ligase [ADP-forming] subunit beta, mitochondrial OS=Frankliniella occidentalis OX=133901 GN=LOC113205147 PE=3 SV=1	LOC113205147	2	-0.037189	6	1	VADK(1)VGLK	0.0108481	60.892	1	0.0167868	52.716	1	0.0155985	53.968	3
A0A6J1SCT2	137	K	Succinate--CoA ligase [ADP-forming] subunit beta, mitochondrial OS=Frankliniella occidentalis OX=133901 GN=LOC113205147 PE=3 SV=1	LOC113205147	2	-0.20864	5	1	GK(1)ICNAVMVAER	0.000791326	68.171	1	0.00120367	66.004	1	0.00283478	59.227	3
A0A6J1SCT2	99	K	Succinate--CoA ligase [ADP-forming] subunit beta, mitochondrial OS=Frankliniella occidentalis OX=133901 GN=LOC113205147 PE=3 SV=1	LOC113205147	2	-0.53069	3	1	GSFK(1)NGFK	0.00555384	75.109	1	0.011975	58.815	1	0.0167207	52.786	3
A0A6J1SCT2	103	K	Succinate--CoA ligase [ADP-forming] subunit beta, mitochondrial OS=Frankliniella occidentalis OX=133901 GN=LOC113205147 PE=3 SV=1	LOC113205147	2	-0.0041583	1	1	NGFK(1)GGVR	0.0156837	53.878							1
A0A6J1SCT2	428	K	Succinate--CoA ligase [ADP-forming] subunit beta, mitochondrial OS=Frankliniella occidentalis OX=133901 GN=LOC113205147 PE=3 SV=1	LOC113205147	2	0.032689	1		LAVK(1)LSNIVGMAR			1	0.00310489	53.448				1
A0A6J1SCT2	80	K	Succinate--CoA ligase [ADP-forming] subunit beta, mitochondrial OS=Frankliniella occidentalis OX=133901 GN=LOC113205147 PE=3 SV=1	LOC113205147	2	-0.25875	4	1	LGTK(1)DLVVK	0.00301703	72.365	1	0.0118022	51.528	1	0.00370657	69.03	3
A0A6J1SCT2	344	K	Succinate--CoA ligase [ADP-forming] subunit beta, mitochondrial OS=Frankliniella occidentalis OX=133901 GN=LOC113205147 PE=3 SV=1	LOC113205147	3	0.021517	2	1	LHGGNPANFLDVGGGATANQVK(1)EAFK	7.09815e-28	136.24	1	5.8293e-49	163.74				2
A0A6J1SCT2	235	K	Succinate--CoA ligase [ADP-forming] subunit beta, mitochondrial OS=Frankliniella occidentalis OX=133901 GN=LOC113205147 PE=3 SV=1	LOC113205147	2	0.13042	3	1	LYDLFLK(1)K	0.0164736	59.35	1	0.0146918	61.679	1	0.0152798	60.91	3
A0A6J1SCT2	124	K	Succinate--CoA ligase [ADP-forming] subunit beta, mitochondrial OS=Frankliniella occidentalis OX=133901 GN=LOC113205147 PE=3 SV=1	LOC113205147	2	1.8269	4	1	MLK(1)QTLVTK	0.0010666	85.807	1	0.00339198	70.552	1	0.00240894	72.243	3
A0A6J1SCT2	130	K	Succinate--CoA ligase [ADP-forming] subunit beta, mitochondrial OS=Frankliniella occidentalis OX=133901 GN=LOC113205147 PE=3 SV=1	LOC113205147	2	-0.32194	5	1	QTLVTK(1)QTGEK	1.86706e-08	117.86	1	4.03259e-09	124.6	1	8.36774e-07	105.03	3
A0A6J1SCT2	272	K	Succinate--CoA ligase [ADP-forming] subunit beta, mitochondrial OS=Frankliniella occidentalis OX=133901 GN=LOC113205147 PE=3 SV=1	LOC113205147	2	-0.20744	2	1	QK(1)ELFAK	0.0196023	60.102	1	0.0301593	51.445				2
A0A6J1SCT2	76	K	Succinate--CoA ligase [ADP-forming] subunit beta, mitochondrial OS=Frankliniella occidentalis OX=133901 GN=LOC113205147 PE=3 SV=1	LOC113205147	2	0.48412	5	1	SEAVDIANK(1)LGTK	5.28652e-23	154.1	1	7.61256e-06	92.939	1	1.09592e-05	90.707	3
A0A6J1SCT2	216	K	Succinate--CoA ligase [ADP-forming] subunit beta, mitochondrial OS=Frankliniella occidentalis OX=133901 GN=LOC113205147 PE=3 SV=1	LOC113205147	2	0.51138	2	1	VGLK(1)DQR	0.0221123	57.047							1
A0A6J1SI33	129	K	rho GDP-dissociation inhibitor 1 isoform X2 OS=Frankliniella occidentalis OX=133901 GN=LOC113206927 PE=3 SV=1	LOC113206927	2	1.0439	1	1	YVQK(1)TYR	0.02605	54.157							1
A0A6J1SI42	328	K	Isocitrate dehydrogenase [NAD] subunit, mitochondrial OS=Frankliniella occidentalis OX=133901 GN=LOC113206934 PE=3 SV=1	LOC113206934	2	0.21985	5	1	AAFDTIK(1)EGK	4.69819e-05	96.171	1	0.000121308	90.05	1	0.0013043	74.841	3
A0A6J1SI42	214	K	Isocitrate dehydrogenase [NAD] subunit, mitochondrial OS=Frankliniella occidentalis OX=133901 GN=LOC113206934 PE=3 SV=1	LOC113206934	2	0.53457	4	1	DAAEK(1)HPDIK	2.68735e-09	132.17	1	5.48765e-08	124.42	1	1.96845e-09	134.13	3
A0A6J1SI42	219	K	Isocitrate dehydrogenase [NAD] subunit, mitochondrial OS=Frankliniella occidentalis OX=133901 GN=LOC113206934 PE=3 SV=1	LOC113206934	2	0.3048	3	1	HPDIK(1)FEEK	0.000321541	101.3	1	0.00149879	83.869	1	7.10419e-05	110.39	3
A0A6J1SI42	98	K	Isocitrate dehydrogenase [NAD] subunit, mitochondrial OS=Frankliniella occidentalis OX=133901 GN=LOC113206934 PE=3 SV=1	LOC113206934	3	0.086617	2	1	GPLMTPVGK(1)GHR	0.000127452	77.062				1	0.00531686	45.653	2
A0A6J1SI42	318	K	Isocitrate dehydrogenase [NAD] subunit, mitochondrial OS=Frankliniella occidentalis OX=133901 GN=LOC113206934 PE=3 SV=1	LOC113206934	3	0.15085	1	1	HMELNAQADK(1)IEK	0.00593986	43.03							1
A0A6J1SI42	321	K	Isocitrate dehydrogenase [NAD] subunit, mitochondrial OS=Frankliniella occidentalis OX=133901 GN=LOC113206934 PE=3 SV=1	LOC113206934	2	-0.083391	4	1	IEK(1)AAFDTIK	0.000870959	77.062	1	7.6621e-08	94.45	1	0.00281843	67.08	3
A0A6J1SI42	109	K	Isocitrate dehydrogenase [NAD] subunit, mitochondrial OS=Frankliniella occidentalis OX=133901 GN=LOC113206934 PE=3 SV=1	LOC113206934	3	0.196	1		K(1)EFNLYANVRPCR			1	0.00175904	54.343				1
A0A6J1SI42	340	K	Isocitrate dehydrogenase [NAD] subunit, mitochondrial OS=Frankliniella occidentalis OX=133901 GN=LOC113206934 PE=3 SV=1	LOC113206934	2	-0.66874	3	1	TGDLGGK(1)AK	0.000577281	96.034	1	0.000874539	92.051	1	0.000223088	104.2	3
A0A6J1SI42	181	K	Isocitrate dehydrogenase [NAD] subunit, mitochondrial OS=Frankliniella occidentalis OX=133901 GN=LOC113206934 PE=3 SV=1	LOC113206934	2	-1.0741	2		VAEYAFAYAK(1)DNGR			1	0.000846701	71.98	1	0.000249789	81.632	2
A0A6J1SCW7	10	K	retinal dehydrogenase 1 OS=Frankliniella occidentalis OX=133901 GN=LOC113206847 PE=3 SV=1	LOC113206847	2	1.1853	1	1	NPEIK(1)YTK	0.0282695	48.091							1
A0A6J1SCW7	38	K	retinal dehydrogenase 1 OS=Frankliniella occidentalis OX=133901 GN=LOC113206847 PE=3 SV=1	LOC113206847	2	-0.43014	1		TFATINPATEK(1)K			1	0.0344682	43.761				1
A0A6J1SCW7	310	K	retinal dehydrogenase 1 OS=Frankliniella occidentalis OX=133901 GN=LOC113206847 PE=3 SV=1	LOC113206847	2	-1.4912	1	1	VYDEFVK(1)K	0.0146918	61.679							1
A0A6J1SD22	195	K	Proteasome subunit alpha type OS=Frankliniella occidentalis OX=133901 GN=LOC113206638 PE=3 SV=1	LOC113206638	2	0.30331	2	1	ALAIK(1)VLSK	0.0221092	41.399	1	0.0178866	44.425				2
A0A6J1SD22	199	K	Proteasome subunit alpha type OS=Frankliniella occidentalis OX=133901 GN=LOC113206638 PE=3 SV=1	LOC113206638	2	0.61261	2	1	VLSK(1)TLDLTK	0.0140643	45.829	1	0.0119573	48.701				2
A0A6J1SD22	251	K	Proteasome subunit alpha type OS=Frankliniella occidentalis OX=133901 GN=LOC113206638 PE=3 SV=1	LOC113206638	2	-0.77195	3	1	LEAEAEAAK(1)R	0.00291133	70.942	1	0.0105373	55.314	1	0.0206519	45.433	3
A0A6J1SD22	205	K	Proteasome subunit alpha type OS=Frankliniella occidentalis OX=133901 GN=LOC113206638 PE=3 SV=1	LOC113206638	2	0.80658	2		TLDLTK(1)LTSEK			1	0.017477	42.475	1	0.00605265	54.772	2
A0A6J1SD24	92	K	cuticle protein 8-like OS=Frankliniella occidentalis OX=133901 GN=LOC113205222 PE=4 SV=1	LOC113205222	2	-0.39908	3	1	DGDVVK(1)GEYSLVQPDGTTR	3.13738e-28	148.2	1	1.57105e-51	172.83	1	1.83239e-51	171.47	3
A0A6J1SD26	82	K	uncharacterized protein LOC113206881 OS=Frankliniella occidentalis OX=133901 GN=LOC113206881 PE=4 SV=1	LOC113206881	3	0.1286	3	1	GGLDEVHNILSITQK(1)K	0.00107747	53.565	1	0.00426642	40.493	1	0.00101295	54.281	3
A0A6J1SD29	74	K	cuticle protein 19-like OS=Frankliniella occidentalis OX=133901 GN=LOC113205226 PE=4 SV=1	LOC113205226	2	-0.27723	3	1	DGDVVK(1)GEYSLLQPDGTK	0.000730885	65.423	1	2.78302e-05	85.087	1	0.00111854	60.764	3
A0A6J1SD29	86	K	cuticle protein 19-like OS=Frankliniella occidentalis OX=133901 GN=LOC113205226 PE=4 SV=1	LOC113205226	2	0.12273	7	1	GEYSLLQPDGTK(1)R	7.68055e-11	113.76	1	0.000130477	84.365	1	1.60741e-05	90.412	3
A0A6J1TMW2	169	K	cardiomyopathy-associated protein 5-like OS=Frankliniella occidentalis OX=133901 GN=LOC113218460 PE=4 SV=1	LOC113218460	3	-0.57553	3	1	YAFK(1)YGVHDSHTGDVK	0.000117703	81.346	1	0.00146672	53.565	1	0.000931608	61.265	3
A0A6J1SDD2	182	K	ras-like GTP-binding protein Rho1 isoform X2 OS=Frankliniella occidentalis OX=133901 GN=LOC113207028 PE=4 SV=1	LOC113207028	2	0.47255	1	1	AALQVK(1)K	0.0221907	64.803							1
A0A6J1SDD2	129	K	ras-like GTP-binding protein Rho1 isoform X2 OS=Frankliniella occidentalis OX=133901 GN=LOC113207028 PE=4 SV=1	LOC113207028	2	1.8425	2	1	NDPNTIK(1)ELGK	0.00634881	54.343	1	0.0132201	45.28				2
A0A6J1SDH5	28	K	troponin C-like OS=Frankliniella occidentalis OX=133901 GN=LOC113206715 PE=4 SV=1	LOC113206715	2	1.7132	1	1	AFDSFDK(1)EK	0.0208023	42.336							1
A0A6J1SDH5	88	K	troponin C-like OS=Frankliniella occidentalis OX=133901 GN=LOC113206715 PE=4 SV=1	LOC113206715	2	-0.97412	3	1	FLVEEDK(1)EK	0.00113995	88.495	1	0.0126234	50.353	1	0.00696673	59.908	3
A0A6J1SDH5	21	K	troponin C-like OS=Frankliniella occidentalis OX=133901 GN=LOC113206715 PE=4 SV=1	LOC113206715	2	0.29298	1	1	K(1)AFDSFDK	0.0339355	45.368							1
A0A6J1SDH5	53	K	troponin C-like OS=Frankliniella occidentalis OX=133901 GN=LOC113206715 PE=4 SV=1	LOC113206715	2	-1.7372	1		LSGK(1)VLK						1	0.0206872	58.782	1
A0A6J1SDH7	100	K	15-oxoprostaglandin 13-reductase OS=Frankliniella occidentalis OX=133901 GN=LOC113206982 PE=3 SV=1	LOC113206982	2	-0.052186	1	1	MIGGQVGK(1)VLQSK	0.00509036	50.897							1
A0A6J1SIT6	83	K	Microtubule-associated protein RP/EB family member 1 OS=Frankliniella occidentalis OX=133901 GN=LOC113207075 PE=3 SV=1	LOC113207075	2	-0.34357	1	1	LLQAAFK(1)K	0.0312072	47.082							1
A0A6J1SDJ7	347	K	Phosphoserine aminotransferase OS=Frankliniella occidentalis OX=133901 GN=LOC113205340 PE=3 SV=1	LOC113205340	2	1.4316	2	1	TFLEQNK(1)K	0.00910996	71.501				1	0.0255004	51.346	2
A0A6J1SDJ7	236	K	Phosphoserine aminotransferase OS=Frankliniella occidentalis OX=133901 GN=LOC113205340 PE=3 SV=1	LOC113205340	2	-0.2247	2	1	VFEWIK(1)R	0.0114719	81.297	1	0.0185383	68.915				2
A0A6J1SDJ7	104	K	Phosphoserine aminotransferase OS=Frankliniella occidentalis OX=133901 GN=LOC113205340 PE=3 SV=1	LOC113205340	2	-0.063584	3	1	VNLVFPK(1)VDK	0.00281843	67.08	1	0.0108903	50.275	1	0.00945608	52.391	3
A0A6J1SDJ7	97	K	Phosphoserine aminotransferase OS=Frankliniella occidentalis OX=133901 GN=LOC113205340 PE=3 SV=1	LOC113205340	2	0.82557	1		YGK(1)VNLVFPK						1	0.0186547	42.718	1
A0A6J1SDU7	527	K	Eukaryotic translation initiation factor 3 subunit C OS=Frankliniella occidentalis OX=133901 GN=LOC113206813 PE=3 SV=1	LOC113206813	2	-0.7766	3	1	FIYDK(1)DQSDR	0.0135494	46.352	1	0.00448142	62.466	1	0.0122398	48.284	3
A0A6J1SDU7	313	K	Eukaryotic translation initiation factor 3 subunit C OS=Frankliniella occidentalis OX=133901 GN=LOC113206813 PE=3 SV=1	LOC113206813	2	-0.5721	2	1	K(1)LNEIVAAR	0.0237745	45.158	1	0.0252169	44.425				2
A0A6J1SLJ0	290	K	UTP--glucose-1-phosphate uridylyltransferase OS=Frankliniella occidentalis OX=133901 GN=LOC113207182 PE=3 SV=1	LOC113207182	2	1.777	2	1	ADVK(1)GGTLIQYENK	0.00270396	54.898	1	0.00139325	65.374				2
A0A6J1SLJ0	440	K	UTP--glucose-1-phosphate uridylyltransferase OS=Frankliniella occidentalis OX=133901 GN=LOC113207182 PE=3 SV=1	LOC113207182	2	-0.14919	2	1	VK(1)EFLAR	0.0102963	75.243				1	0.0225236	56.547	2
A0A6J1SE25	358	K	60S ribosomal protein L4 OS=Frankliniella occidentalis OX=133901 GN=LOC113205950 PE=3 SV=1	LOC113205950	2	0.35991	3	1	AELLAK(1)K	0.019735	67.032	1	0.019735	67.032	1	0.019735	67.032	3
A0A6J1SE25	363	K	60S ribosomal protein L4 OS=Frankliniella occidentalis OX=133901 GN=LOC113205950 PE=3 SV=1	LOC113205950	2	-0.17752	2	1	GVK(1)VVVPK	0.0304188	40.882	1	0.019327	50.04				2
A0A6J1SE25	368	K	60S ribosomal protein L4 OS=Frankliniella occidentalis OX=133901 GN=LOC113205950 PE=3 SV=1	LOC113205950	2	1.144	1	1	VVVPK(1)YEVR	0.00537844	63.816							1
A0A6J1SE25	122	K	60S ribosomal protein L4 OS=Frankliniella occidentalis OX=133901 GN=LOC113205950 PE=3 SV=1	LOC113205950	2	0.52507	2		INVNQK(1)R			1	0.0159172	73.039	1	0.0150424	74.415	2
A0A6J1SE25	338	K	60S ribosomal protein L4 OS=Frankliniella occidentalis OX=133901 GN=LOC113205950 PE=3 SV=1	LOC113205950	2	0.11803	2		LNPYAAVLK(1)R			1	0.010288	53.124	1	0.0320148	41.399	2
A0A6J1SE25	347	K	60S ribosomal protein L4 OS=Frankliniella occidentalis OX=133901 GN=LOC113205950 PE=3 SV=1	LOC113205950	2	1.1734	3	1	NAILTIQK(1)R	0.0024641	80.688	1	0.0274153	43.308	1	0.0274153	43.308	3
A0A6J1SE25	398	K	60S ribosomal protein L4 OS=Frankliniella occidentalis OX=133901 GN=LOC113205950 PE=3 SV=1	LOC113205950	2	1.6022	2	1	TAEQK(1)AALR	0.00756582	58.433	1	0.00225222	76.064				2
A0A6J1SE25	167	K	60S ribosomal protein L4 OS=Frankliniella occidentalis OX=133901 GN=LOC113205950 PE=3 SV=1	LOC113205950	2	2.9465	1		TK(1)QAVSFLK						1	0.0156864	46.001	1
A0A6J1SE25	165	K	60S ribosomal protein L4 OS=Frankliniella occidentalis OX=133901 GN=LOC113205950 PE=3 SV=1	LOC113205950	2	0.94029	1	1	VQEISK(1)TK	0.0193334	50.034							1
A0A6J1SE35	87	K	CCHC-type zinc finger protein CG3800 OS=Frankliniella occidentalis OX=133901 GN=LOC113205957 PE=4 SV=1	LOC113205957	3	-0.44593	1		DCNQSPTEPSCYNCNK(1)TGHISR			1	0.000785423	46.953				1
A0A6J1SE35	118	K	CCHC-type zinc finger protein CG3800 OS=Frankliniella occidentalis OX=133901 GN=LOC113205957 PE=4 SV=1	LOC113205957	3	-0.66734	1	1	SSMSCYNCNK(1)SGHMAR	0.000844511	55.011							1
A0A6J1SE42	431	K	Coatomer subunit beta OS=Frankliniella occidentalis OX=133901 GN=LOC113205467 PE=4 SV=1	LOC113205467	3	-0.30103	2	1	EAIQK(1)FDNLRPLIVER	0.000787081	63.682				1	0.00475285	41.695	2
A0A6J1SE50	69	K	cuticle protein 21-like OS=Frankliniella occidentalis OX=133901 GN=LOC113205449 PE=4 SV=1	LOC113205449	2	0.96572	3	1	TIAPVATSYQNTYK(1)ISR	5.72151e-06	92.439	1	2.88361e-06	95.197	1	0.00315084	50.178	3
A0A6J1SE66	10	K	Deoxyuridine 5'-triphosphate nucleotidohydrolase OS=Frankliniella occidentalis OX=133901 GN=LOC113206914 PE=3 SV=1	LOC113206914	2	-2.0393	2	1	PGESACVLK(1)FVK	0.00847507	47.712	1	0.000387785	75.088				2
A0A6J1SE79	20	K	uncharacterized protein LOC113206926 OS=Frankliniella occidentalis OX=133901 GN=LOC113206926 PE=4 SV=1	LOC113206926	2	0.22955	1	1	ENGYVK(1)FR	0.0255124	44.349							1
A0A6J1SE79	112	K	uncharacterized protein LOC113206926 OS=Frankliniella occidentalis OX=133901 GN=LOC113206926 PE=4 SV=1	LOC113206926	5	-0.55157	1	0.5	LLDALQDVMGTQNIALHHTK(0.5)AHNK(0.5)PPK	9.40543e-10	76.161							1
A0A6J1SE79	116	K	uncharacterized protein LOC113206926 OS=Frankliniella occidentalis OX=133901 GN=LOC113206926 PE=4 SV=1	LOC113206926	5	-0.55157	1	0.5	LLDALQDVMGTQNIALHHTK(0.5)AHNK(0.5)PPK	9.40543e-10	76.161							1
A0A6J1SE92	92	K	dehydrogenase/reductase SDR family member 4 OS=Frankliniella occidentalis OX=133901 GN=LOC113205502 PE=3 SV=1	LOC113205502	3	0.25589	2		LQTEGLK(1)AVSGIVCHVGK			1	2.69264e-12	116.06	1	9.05009e-07	93.768	2
A0A6J1SE92	227	K	dehydrogenase/reductase SDR family member 4 OS=Frankliniella occidentalis OX=133901 GN=LOC113205502 PE=3 SV=1	LOC113205502	2	1.9915	1	1	VNCLAPGIIK(1)TR	0.00283478	59.227							1
A0A6J1SFS7	10	K	troponin I isoform X6 OS=Frankliniella occidentalis OX=133901 GN=LOC113207274 PE=4 SV=1	LOC113207274	2	-0.24829	5	1	AK(1)QAEIDR	0.00367579	88.37	1	0.00379723	87.639	1	0.00197067	99.442	3
A0A6J1SFS7	184	K	troponin I isoform X6 OS=Frankliniella occidentalis OX=133901 GN=LOC113207274 PE=4 SV=1	LOC113207274	2	-0.51048	3	1	EFTLEEEDK(1)EK	0.00605265	54.772	1	0.00203637	65.179	1	0.00506419	56.205	3
A0A6J1SFS7	187	K	troponin I isoform X6 OS=Frankliniella occidentalis OX=133901 GN=LOC113207274 PE=4 SV=1	LOC113207274	3	-1.2726	1	0.528398	EFTLEEEDK(0.08)EK(0.392)K(0.528)PDWSK	0.00366836	47.548							1
A0A6J1SFS7	140	K	troponin I isoform X6 OS=Frankliniella occidentalis OX=133901 GN=LOC113207274 PE=4 SV=1	LOC113207274	2	-0.19047	3	1	FVK(1)PTLK	0.0191042	60.709	1	0.00960626	76.774	1	0.0176618	62.464	3
A0A6J1SFS7	137	K	troponin I isoform X6 OS=Frankliniella occidentalis OX=133901 GN=LOC113207274 PE=4 SV=1	LOC113207274	2	-1.5651	1	0.999994	GK(1)FVKPTLK	0.0230606	68.657							1
A0A6J1SJN5	109	K	troponin I isoform X7 OS=Frankliniella occidentalis OX=133901 GN=LOC113207274 PE=4 SV=1	LOC113207274	2	0.42463	1		ICDLESK(1)K			1	0.0310665	47.187				1
A0A6J1SFS7	159	K	troponin I isoform X6 OS=Frankliniella occidentalis OX=133901 GN=LOC113207274 PE=4 SV=1	LOC113207274	2	-1.037	5	1	K(1)AAEFNFR	0.0146918	61.679	1	0.00970933	69.812	1	0.01782	57.59	3
A0A6J1SFS7	175	K	troponin I isoform X6 OS=Frankliniella occidentalis OX=133901 GN=LOC113207274 PE=4 SV=1	LOC113207274	3	-0.093582	2	0.824218	K(0.176)K(0.824)EFTLEEEDKEK	4.35638e-11	114.7	0.520307	0.0144101	40.315				2
A0A6J1SFS7	170	K	troponin I isoform X6 OS=Frankliniella occidentalis OX=133901 GN=LOC113207274 PE=4 SV=1	LOC113207274	2	-0.40156	5	1	NQLK(1)VVK	0.00581908	89.369	1	0.00798479	81.784	1	0.0269635	53.554	3
A0A6J1SJN5	82	K	troponin I isoform X7 OS=Frankliniella occidentalis OX=133901 GN=LOC113207274 PE=4 SV=1	LOC113207274	2	-0.45035	3	1	PK(1)NIDDANEGQLK	0.000728805	69.92	1	3.96784e-08	105.03	1	1.49052e-05	88.075	3
A0A6J1SJN5	101	K	troponin I isoform X7 OS=Frankliniella occidentalis OX=133901 GN=LOC113207274 PE=4 SV=1	LOC113207274	2	0.15904	3	1	SVCQDYYK(1)R	0.00447253	71.614	1	0.00874945	61.78	1	0.0144472	53.751	3
A0A6J1SFS7	148	K	troponin I isoform X6 OS=Frankliniella occidentalis OX=133901 GN=LOC113207274 PE=4 SV=1	LOC113207274	2	-0.11605	2	1	VSK(1)YENK	0.00640601	86.833				1	0.0321575	50.127	2
A0A6J1SFS7	152	K	troponin I isoform X6 OS=Frankliniella occidentalis OX=133901 GN=LOC113207274 PE=4 SV=1	LOC113207274	2	0.26036	6	1	YENK(1)FAK	0.00536951	91.626	1	0.00813713	81.297	1	0.0190621	60.76	3
A0A6J1SED9	141	K	thioredoxin, mitochondrial-like OS=Frankliniella occidentalis OX=133901 GN=LOC113206015 PE=4 SV=1	LOC113206015	2	1.8834	2	1	FVDK(1)VVK	0.0206872	58.782	1	0.020833	58.604				2
A0A6J1SED9	134	K	thioredoxin, mitochondrial-like OS=Frankliniella occidentalis OX=133901 GN=LOC113206015 PE=4 SV=1	LOC113206015	2	-0.92127	3	1	LIGLQDTDK(1)LR	4.68894e-05	73.666	1	6.27595e-05	72.34	1	0.00147292	67.08	3
A0A6J1SEE9	109	K	cuticle protein 8-like OS=Frankliniella occidentalis OX=133901 GN=LOC113206021 PE=4 SV=1	LOC113206021	2	1.8439	1	1	DGDVVK(1)GEYSLLQPDGTTR	0.00219689	50.957							1
A0A6J1SEG3	53	K	40S ribosomal protein S10 OS=Frankliniella occidentalis OX=133901 GN=LOC113207294 PE=3 SV=1	LOC113207294	2	2.0814	1	1	ALQSLK(1)SR	0.0130055	56.916							1
A0A6J1SEG3	31	K	40S ribosomal protein S10 OS=Frankliniella occidentalis OX=133901 GN=LOC113207294 PE=3 SV=1	LOC113207294	4	-0.17308	2	1	DFHEPK(1)HPDLADLNIPNLHVIK	7.84043e-06	69.088	1	0.000260142	52.99				2
A0A6J1SEI7	155	K	60S ribosomal protein L23a OS=Frankliniella occidentalis OX=133901 GN=LOC113206038 PE=3 SV=1	LOC113206038	3	2.2887	2	1	IIK(1)GPHGTR	0.00284253	58.699	1	0.0126665	41.399				2
A0A6J1SEI7	240	K	60S ribosomal protein L23a OS=Frankliniella occidentalis OX=133901 GN=LOC113206038 PE=3 SV=1	LOC113206038	2	0.53519	3	1	K(1)LYDIDVAK	0.00700756	64.82	1	0.011183	57.532	1	0.032947	40.496	3
A0A6J1SEI7	258	K	60S ribosomal protein L23a OS=Frankliniella occidentalis OX=133901 GN=LOC113206038 PE=3 SV=1	LOC113206038	2	-0.37188	1		VNTLIRPDGK(1)K			1	0.0063203	79.492				1
A0A6J1SEL8	202	K	3-ketoacyl-CoA thiolase, mitochondrial OS=Frankliniella occidentalis OX=133901 GN=LOC113207220 PE=3 SV=1	LOC113207220	2	2.8863	3	1	FK(1)EELAPVSVK	2.91691e-05	88.021	1	0.00100822	71.153	1	0.000256539	79.492	3
A0A6J1SEL8	211	K	3-ketoacyl-CoA thiolase, mitochondrial OS=Frankliniella occidentalis OX=133901 GN=LOC113207220 PE=3 SV=1	LOC113207220	3	0.15065	1	0.999993	FKEELAPVSVK(1)VK	0.00235992	51.726							1
A0A6J1SEL8	28	K	3-ketoacyl-CoA thiolase, mitochondrial OS=Frankliniella occidentalis OX=133901 GN=LOC113207220 PE=3 SV=1	LOC113207220	2	0.057849	1		FVQK(1)SAAELQTAATK			1	0.000101969	85.493				1
A0A6J1SEL8	14	K	3-ketoacyl-CoA thiolase, mitochondrial OS=Frankliniella occidentalis OX=133901 GN=LOC113207220 PE=3 SV=1	LOC113207220	2	-0.11954	3	1	GIFIVAAK(1)R	0.00259816	79.474	1	0.00259816	79.474	1	0.019334	48.794	3
A0A6J1SEL8	214	K	3-ketoacyl-CoA thiolase, mitochondrial OS=Frankliniella occidentalis OX=133901 GN=LOC113207220 PE=3 SV=1	LOC113207220	3	-0.79771	4	1	K(1)QDVEVTVDEHPRPQTTLEGLNK	9.76991e-11	97.5	1	1.12875e-10	97.5	1	0.00034423	49.66	3
A0A6J1SEL8	242	K	3-ketoacyl-CoA thiolase, mitochondrial OS=Frankliniella occidentalis OX=133901 GN=LOC113207220 PE=3 SV=1	LOC113207220	2	0.080837	2	1	LPTIFK(1)K	0.0112572	81.784	1	0.0317543	56.547				2
A0A6J1SEL8	193	K	3-ketoacyl-CoA thiolase, mitochondrial OS=Frankliniella occidentalis OX=133901 GN=LOC113207220 PE=3 SV=1	LOC113207220	2	-1.0928	3	1	SQHLWK(1)K	0.0118504	80.438	1	0.0216776	65.246	1	0.029127	58.815	3
A0A6J1SEL8	24	K	3-ketoacyl-CoA thiolase, mitochondrial OS=Frankliniella occidentalis OX=133901 GN=LOC113207220 PE=3 SV=1	LOC113207220	2	-0.8876	3	1	TPFGTYGGK(1)FVQK	1.38893e-46	192.15	1	7.61305e-11	111.79	1	2.93563e-06	96.059	3
A0A6J1SEM6	390	K	Adenosylhomocysteinase OS=Frankliniella occidentalis OX=133901 GN=LOC113206074 PE=3 SV=1	LOC113206074	3	-1.2584	1		K(1)LDEQVAALHLDHLGVK			1	1.12805e-06	95.205				1
A0A6J1SEM6	406	K	Adenosylhomocysteinase OS=Frankliniella occidentalis OX=133901 GN=LOC113206074 PE=3 SV=1	LOC113206074	3	0.53488	1		LDEQVAALHLDHLGVK(1)LTK			1	1.39241e-05	79.467				1
A0A6J1SEM6	409	K	Adenosylhomocysteinase OS=Frankliniella occidentalis OX=133901 GN=LOC113206074 PE=3 SV=1	LOC113206074	4	1.1896	1		LTK(1)LTADQAAYLGIPAEGPYKPDHYR			0.999982	9.22306e-05	47.806				1
A0A6J1SEM6	40	K	Adenosylhomocysteinase OS=Frankliniella occidentalis OX=133901 GN=LOC113206074 PE=3 SV=1	LOC113206074	2	0.6546	1	1	YK(1)ESLPLK	0.00724952	68.371							1
A0A6J1SEM6	330	K	Adenosylhomocysteinase OS=Frankliniella occidentalis OX=133901 GN=LOC113206074 PE=3 SV=1	LOC113206074	3	1.2323	1		YK(1)LANGHHIILLAEGR			1	0.00506602	41.695				1
A0A6J1SEN7	55	K	40S ribosomal protein S11 OS=Frankliniella occidentalis OX=133901 GN=LOC113206082 PE=3 SV=1	LOC113206082	2	-0.60595	3	1	DAVEGTYIDK(1)K	0.006585	57.175	1	0.0301374	47.712	1	0.00336185	64.121	3
A0A6J1SEN7	133	K	40S ribosomal protein S11 OS=Frankliniella occidentalis OX=133901 GN=LOC113206082 PE=3 SV=1	LOC113206082	2	0.29435	4	1	PLSK(1)TVR	0.023969	55.531	1	0.000911702	65.252	1	0.0312835	50.703	3
A0A6J1SEN7	42	K	40S ribosomal protein S11 OS=Frankliniella occidentalis OX=133901 GN=LOC113206082 PE=3 SV=1	LOC113206082	2	0.33752	4	1	DVGLGFK(1)TPR	0.00489839	61.344	1	0.0023032	69.721	1	0.00888204	53.237	3
A0A6J1SEN7	141	K	40S ribosomal protein S11 OS=Frankliniella occidentalis OX=133901 GN=LOC113206082 PE=3 SV=1	LOC113206082	2	0.04985	1	1	FNVLK(1)VSK	0.0179149	51.528							1
A0A6J1SEN7	76	K	40S ribosomal protein S11 OS=Frankliniella occidentalis OX=133901 GN=LOC113206082 PE=3 SV=1	LOC113206082	2	0.22795	2	1	ILTGVVQK(1)MK	0.0114063	45.598				1	0.0073341	54.066	2
A0A6J1SEP5	69	K	uncharacterized protein LOC113205622 OS=Frankliniella occidentalis OX=133901 GN=LOC113205622 PE=4 SV=1	LOC113205622	3	0.96103	2		EK(0.5)PDK(0.5)ALVDTPNIVTADELR			0.5	7.33167e-06	78.708	0.5	9.66557e-05	66.636	2
A0A6J1SEP5	72	K	uncharacterized protein LOC113205622 OS=Frankliniella occidentalis OX=133901 GN=LOC113205622 PE=4 SV=1	LOC113205622	3	1.3834	3	0.801939	EK(0.198)PDK(0.802)ALVDTPNIVTADELR	8.5262e-06	77.221	0.5	7.33167e-06	78.708	0.5	9.66557e-05	66.636	3
A0A6J1SET5	32	K	proliferation-associated protein 2G4 OS=Frankliniella occidentalis OX=133901 GN=LOC113205647 PE=3 SV=1	LOC113205647	2	-0.15134	1	1	ALK(1)LVLDK	0.0068869	69.812							1
A0A6J1SET5	37	K	proliferation-associated protein 2G4 OS=Frankliniella occidentalis OX=133901 GN=LOC113205647 PE=3 SV=1	LOC113205647	2	0.0070239	2		LVLDK(1)CVDGANVR			1	0.00197318	60.157	1	0.000915883	66.989	2
A0A6J1SEV7	110	K	troponin I isoform X14 OS=Frankliniella occidentalis OX=133901 GN=LOC113207274 PE=4 SV=1	LOC113207274	2	0.66768	2	1	LEGDK(1)FDLER	0.000658469	80.014	1	0.00017641	87.184				2
A0A6J1SEV7	105	K	troponin I isoform X14 OS=Frankliniella occidentalis OX=133901 GN=LOC113207274 PE=4 SV=1	LOC113207274	3	0.39159	3	0.999967	VYK(1)LEGDKFDLER	0.000749661	63.185	0.981285	0.0064675	41.621	0.99996	8.75026e-05	80.96	3
A0A6J1SEW2	318	K	CCT-theta OS=Frankliniella occidentalis OX=133901 GN=LOC113207397 PE=3 SV=1	LOC113207397	2	0.27223	6	1	LTSK(1)WDLR	0.00379723	87.639	1	0.0132683	56.432	1	0.0216409	47.603	3
A0A6J1SEW2	266	K	CCT-theta OS=Frankliniella occidentalis OX=133901 GN=LOC113207397 PE=3 SV=1	LOC113207397	2	2.0249	1		NADELK(1)NFSR			1	0.0157834	48.568				1
A0A6J1SEY1	119	K	electron transfer flavoprotein subunit alpha, mitochondrial OS=Frankliniella occidentalis OX=133901 GN=LOC113206140 PE=4 SV=1	LOC113206140	3	-1.1069	4	1	FSHILAGASAQGK(1)ALLPR	2.04759e-06	88.427	1	3.87388e-09	105.39	1	0.000158167	73.279	3
A0A6J1SEY1	219	K	electron transfer flavoprotein subunit alpha, mitochondrial OS=Frankliniella occidentalis OX=133901 GN=LOC113206140 PE=4 SV=1	LOC113206140	3	-0.35943	3	1	SDRPELAGAK(1)VVVSGGR	0.00208346	45.916	1	0.00208346	45.916	1	0.00162841	49.708	3
A0A6J1SMN5	393	K	ABC transporter G family member 20 isoform X3 OS=Frankliniella occidentalis OX=133901 GN=LOC113207430 PE=3 SV=1	LOC113207430	2	-0.71369	2		ALLQK(1)NFLR			1	0.0235717	40.352	1	0.00655928	60.91	2
A0A6J1SF10	72	K	uncharacterized protein LOC113205709 OS=Frankliniella occidentalis OX=133901 GN=LOC113205709 PE=4 SV=1	LOC113205709	2	-0.52318	1	1	ECGQTK(1)YFGK	0.0117558	48.998							1
A0A6J1SF10	40	K	uncharacterized protein LOC113205709 OS=Frankliniella occidentalis OX=133901 GN=LOC113205709 PE=4 SV=1	LOC113205709	2	-0.23799	1	1	NLFNK(1)AK	0.0359255	48.756							1
A0A6J1SF27	61	K	eukaryotic translation initiation factor 4H-like OS=Frankliniella occidentalis OX=133901 GN=LOC113207117 PE=4 SV=1	LOC113207117	2	-0.87943	3	1	GLNVK(1)SVR	0.0108381	60.91	1	0.0108381	60.91	1	0.0126399	57.59	3
A0A6J1SF27	113	K	eukaryotic translation initiation factor 4H-like OS=Frankliniella occidentalis OX=133901 GN=LOC113207117 PE=4 SV=1	LOC113207117	2	0.36179	1		VDVAEGK(1)R			1	0.0108569	66.692				1
A0A6J1SFB0	296	K	alcohol dehydrogenase [NADP(+)]-like OS=Frankliniella occidentalis OX=133901 GN=LOC113207178 PE=4 SV=1	LOC113207178	2	-2.8704	2	1	LEAEDIK(1)K	0.0189261	56.258	1	0.0074912	76.064				2
A0A6J1SFB0	248	K	alcohol dehydrogenase [NADP(+)]-like OS=Frankliniella occidentalis OX=133901 GN=LOC113207178 PE=4 SV=1	LOC113207178	2	1.3166	1	1	NPVVVEVAK(1)K	0.0157053	49.777							1
A0A6J1SFB0	168	K	alcohol dehydrogenase [NADP(+)]-like OS=Frankliniella occidentalis OX=133901 GN=LOC113207178 PE=4 SV=1	LOC113207178	2	1.3155	3	1	SIGVSNFNK(1)R	0.00623076	62.633	1	0.00508522	64.82	1	0.00941781	56.548	3
A0A6J1SFB0	102	K	alcohol dehydrogenase [NADP(+)]-like OS=Frankliniella occidentalis OX=133901 GN=LOC113207178 PE=4 SV=1	LOC113207178	2	-0.072437	2		SSLEK(1)LR			1	0.0312835	50.703	1	0.0339747	62.659	2
A0A6J1SFE8	135	K	cullin-associated NEDD8-dissociated protein 1 isoform X2 OS=Frankliniella occidentalis OX=133901 GN=LOC113207395 PE=3 SV=1	LOC113207395	2	0.26496	3	1	ITGK(1)LSNAIEK	2.19325e-05	90.697	1	0.00400476	59.198	1	0.0142344	44.612	3
A0A6J1SFE8	573	K	cullin-associated NEDD8-dissociated protein 1 isoform X2 OS=Frankliniella occidentalis OX=133901 GN=LOC113207395 PE=3 SV=1	LOC113207395	2	-0.058724	1	1	LK(1)AADIDQEVK	0.010402	48.467							1
A0A6J1SKY7	620	K	Sodium/potassium-transporting ATPase subunit alpha OS=Frankliniella occidentalis OX=133901 GN=LOC113207579 PE=3 SV=1	LOC113207579	2	0.096205	3	1	AAVPDAVAK(1)CR	0.00400476	59.198	1	0.00711109	53.237	1	0.0129885	45.433	3
A0A6J1SKY7	644	K	Sodium/potassium-transporting ATPase subunit alpha OS=Frankliniella occidentalis OX=133901 GN=LOC113207579 PE=3 SV=1	LOC113207579	3	0.078443	3	1	AIAK(1)SVGIISEGNETVEDIAQR	6.4968e-12	105.06	1	9.97596e-06	69.088	1	4.09456e-05	61.963	3
A0A6J1SKY7	84	K	Sodium/potassium-transporting ATPase subunit alpha OS=Frankliniella occidentalis OX=133901 GN=LOC113207579 PE=3 SV=1	LOC113207579	2	-0.32845	1		AK(1)ENLER						1	0.00691294	85.212	1
A0A6J1SKY7	541	K	Sodium/potassium-transporting ATPase subunit alpha OS=Frankliniella occidentalis OX=133901 GN=LOC113207579 PE=3 SV=1	LOC113207579	2	-0.96617	3	1	CSTIFIGGK(1)EK	2.57083e-05	89.301	1	0.00972493	49.448	1	0.00434253	58.172	3
A0A6J1SKY7	543	K	Sodium/potassium-transporting ATPase subunit alpha OS=Frankliniella occidentalis OX=133901 GN=LOC113207579 PE=3 SV=1	LOC113207579	2	-0.40088	4	1	EK(1)VLDEEMK	0.00301237	68.557	1	0.00175658	76.228	1	0.00187427	75.509	3
A0A6J1SKY7	99	K	Sodium/potassium-transporting ATPase subunit alpha OS=Frankliniella occidentalis OX=133901 GN=LOC113207579 PE=3 SV=1	LOC113207579	2	0.11625	1		DGPNALTPPK(1)TTPEWVK			1	0.00126705	63.691				1
A0A6J1SKY7	676	K	Sodium/potassium-transporting ATPase subunit alpha OS=Frankliniella occidentalis OX=133901 GN=LOC113207579 PE=3 SV=1	LOC113207579	2	0.097345	2	1	EAK(1)AAVVHGTELR	0.00735361	40.941	1	1.17182e-07	98.592				2
A0A6J1SKY7	192	K	Sodium/potassium-transporting ATPase subunit alpha OS=Frankliniella occidentalis OX=133901 GN=LOC113207579 PE=3 SV=1	LOC113207579	2	-0.056625	1		EGEK(1)VTVR			1	0.0224698	46.73				1
A0A6J1SKY7	227	K	Sodium/potassium-transporting ATPase subunit alpha OS=Frankliniella occidentalis OX=133901 GN=LOC113207579 PE=3 SV=1	LOC113207579	2	-0.35983	3	1	GFK(1)VDNSSLTGESEPQSR	0.000349075	72.21	1	8.15006e-05	79.489	1	9.70123e-05	77.871	3
A0A6J1SKY7	459	K	Sodium/potassium-transporting ATPase subunit alpha OS=Frankliniella occidentalis OX=133901 GN=LOC113207579 PE=3 SV=1	LOC113207579	2	0.11174	6	1	GGQENVPILK(1)K	3.4323e-05	89.805	1	7.53847e-08	114.86	1	0.00165181	69.721	3
A0A6J1SKY7	460	K	Sodium/potassium-transporting ATPase subunit alpha OS=Frankliniella occidentalis OX=133901 GN=LOC113207579 PE=3 SV=1	LOC113207579	2	0.45705	2		K(1)EVAGDASEAALLK			1	2.72534e-05	89.911	1	0.0169491	40.941	2
A0A6J1SKY7	523	K	Sodium/potassium-transporting ATPase subunit alpha OS=Frankliniella occidentalis OX=133901 GN=LOC113207579 PE=3 SV=1	LOC113207579	2	1.3194	3	1	HLSVMK(1)GAPER	0.00132908	66.267	1	0.00129339	54.343				2
A0A6J1SKY7	908	K	Sodium/potassium-transporting ATPase subunit alpha OS=Frankliniella occidentalis OX=133901 GN=LOC113207579 PE=3 SV=1	LOC113207579	3	-0.0064197	1	1	HWDSK(1)AINDLPDSYGQEWTYR	0.0011404	46.415							1
A0A6J1SKY7	43	K	Sodium/potassium-transporting ATPase subunit alpha OS=Frankliniella occidentalis OX=133901 GN=LOC113207579 PE=3 SV=1	LOC113207579	4	0.042057	3	1	K(1)GDDLDDLKQELDIDFHK	5.86545e-12	111.63	0.997811	0.000544925	55.337	0.999442	0.000307922	61.276	3
A0A6J1SKY7	51	K	Sodium/potassium-transporting ATPase subunit alpha OS=Frankliniella occidentalis OX=133901 GN=LOC113207579 PE=3 SV=1	LOC113207579	4	-0.2129	3		RKGDDLDDLK(1)QELDIDFHK			0.999994	1.08851e-16	120.11	0.99958	4.45145e-05	74.732	2
A0A6J1SKY7	491	K	Sodium/potassium-transporting ATPase subunit alpha OS=Frankliniella occidentalis OX=133901 GN=LOC113207579 PE=3 SV=1	LOC113207579	2	0.53068	3	1	K(1)VCEVPFNSTNK	0.000922527	71.558	1	0.0147649	45.28	1	0.00302587	62.088	3
A0A6J1SKY7	788	K	Sodium/potassium-transporting ATPase subunit alpha OS=Frankliniella occidentalis OX=133901 GN=LOC113207579 PE=3 SV=1	LOC113207579	2	-0.17271	3	1	LIFDNLK(1)K	0.00970474	69.825	1	0.00915314	71.379				2
A0A6J1SKY7	369	K	Sodium/potassium-transporting ATPase subunit alpha OS=Frankliniella occidentalis OX=133901 GN=LOC113207579 PE=3 SV=1	LOC113207579	2	-4.2725	2	1	MASK(1)NCLVK	0.00548061	60.019	1	0.00346921	66.27				2
A0A6J1SKZ1	831	K	Sodium/potassium-transporting ATPase subunit alpha OS=Frankliniella occidentalis OX=133901 GN=LOC113207579 PE=3 SV=1	LOC113207579	2	-2.7712	4	1	NPFTDK(1)LVNER	6.59197e-05	86.288	1	0.000321262	77.185	1	0.00506419	56.205	3
A0A6J1SKY7	627	K	Sodium/potassium-transporting ATPase subunit alpha OS=Frankliniella occidentalis OX=133901 GN=LOC113207579 PE=3 SV=1	LOC113207579	3	-0.31246	4	1	SAGIK(1)VIMVTGDHPITAK	0.000162254	70.555	1	2.00011e-05	82.449	1	1.56045e-06	87.654	3
A0A6J1SKY7	640	K	Sodium/potassium-transporting ATPase subunit alpha OS=Frankliniella occidentalis OX=133901 GN=LOC113207579 PE=3 SV=1	LOC113207579	3	0.46275	3		VIMVTGDHPITAK(1)AIAK			1	0.000362115	67.646	1	0.00047738	63.682	2
A0A6J1SKY7	434	K	Sodium/potassium-transporting ATPase subunit alpha OS=Frankliniella occidentalis OX=133901 GN=LOC113207579 PE=3 SV=1	LOC113207579	2	-0.22295	2	1	TSPGFK(1)ALSR	0.00253436	68.536	1	0.015962	44.543				2
A0A6J1SKY7	713	K	Sodium/potassium-transporting ATPase subunit alpha OS=Frankliniella occidentalis OX=133901 GN=LOC113207579 PE=3 SV=1	LOC113207579	2	1.9847	1		TSPQQK(1)LIIVEGCQR			1	0.0101433	41.695				1
A0A6J1SFQ4	452	K	protein yellow OS=Frankliniella occidentalis OX=133901 GN=LOC113207251 PE=3 SV=1	LOC113207251	2	2.1778	2		IFK(1)APAK			1	0.0308857	50.966	1	0.0283543	52.636	2
A0A6J1SFQ4	215	K	protein yellow OS=Frankliniella occidentalis OX=133901 GN=LOC113207251 PE=3 SV=1	LOC113207251	2	-2.1169	2	1	LLVYDLK(1)TDK	0.00448142	62.466	1	0.0135494	46.352				2
A0A6J1SFQ4	395	K	protein yellow OS=Frankliniella occidentalis OX=133901 GN=LOC113207251 PE=3 SV=1	LOC113207251	2	-2.0012	1	1	SK(1)EYNPDTNALVAADK	0.00706074	43.794							1
A0A6J1SFQ4	444	K	protein yellow OS=Frankliniella occidentalis OX=133901 GN=LOC113207251 PE=3 SV=1	LOC113207251	2	0.4445	3	1	SLDYK(1)DVNFR	0.00181944	72.2	1	0.00818935	54.259	1	0.00747418	55.314	3
A0A6J1SFQ4	332	K	protein yellow OS=Frankliniella occidentalis OX=133901 GN=LOC113207251 PE=3 SV=1	LOC113207251	3	-0.7009	1		TVYFHPLSSTHEFK(1)VSSR			1	6.0905e-06	86.8				1
A0A6J1SFR6	599	K	Dolichyl-diphosphooligosaccharide--protein glycosyltransferase subunit 1 OS=Frankliniella occidentalis OX=133901 GN=LOC113207639 PE=3 SV=1	LOC113207639	2	0.033553	1	1	EK(1)ITAVVK	0.0275115	48.794							1
A0A6J1SFR6	100	K	Dolichyl-diphosphooligosaccharide--protein glycosyltransferase subunit 1 OS=Frankliniella occidentalis OX=133901 GN=LOC113207639 PE=3 SV=1	LOC113207639	3	0.045824	1		LVETK(1)VQGHEHSSNR			1	0.000979468	59.709				1
A0A6J1SFS0	247	K	Amidophosphoribosyltransferase OS=Frankliniella occidentalis OX=133901 GN=LOC113205887 PE=3 SV=1	LOC113205887	3	1.8847	2		DPYGNRPLCLGK(1)IVPVVK			1	1.0738e-08	99.663	1	0.00104064	53.565	2
A0A6J1SFS0	478	K	Amidophosphoribosyltransferase OS=Frankliniella occidentalis OX=133901 GN=LOC113205887 PE=3 SV=1	LOC113205887	2	-0.29277	3	1	EELIGNK(1)LDPVK	9.68089e-08	104.24	1	0.00332879	57.175	1	0.0160613	41.242	3
A0A6J1SFS0	408	K	Amidophosphoribosyltransferase OS=Frankliniella occidentalis OX=133901 GN=LOC113205887 PE=3 SV=1	LOC113205887	2	0.61899	2	1	K(1)FGAISENVTGK	0.00592916	55.196	1	0.00399654	59.227				2
A0A6J1SFS7	80	K	troponin I isoform X6 OS=Frankliniella occidentalis OX=133901 GN=LOC113207274 PE=4 SV=1	LOC113207274	3	-0.053192	1	0.543363	CGK(0.543)PK(0.457)NIDDANEEQLK	0.00451452	44.312							1
A0A6J1SFS7	82	K	troponin I isoform X6 OS=Frankliniella occidentalis OX=133901 GN=LOC113207274 PE=4 SV=1	LOC113207274	3	-0.87302	1	1	PK(1)NIDDANEEQLKR	9.6512e-21	147.1							1
A0A6J1SFS7	93	K	troponin I isoform X6 OS=Frankliniella occidentalis OX=133901 GN=LOC113207274 PE=4 SV=1	LOC113207274	2	-0.34273	3	1	NIDDANEEQLK(1)R	2.94213e-15	141.13	1	0.000114499	84.365	1	0.0162654	44.511	3
A0A6J1SL82	342	K	Inosine phosphorylase OS=Frankliniella occidentalis OX=133901 GN=LOC113207649 PE=3 SV=1	LOC113207649	2	-0.38253	1	1	EPVLK(1)EFIAR	0.00873945	53.448							1
A0A6J1SL82	335	K	Inosine phosphorylase OS=Frankliniella occidentalis OX=133901 GN=LOC113207649 PE=3 SV=1	LOC113207649	4	-0.86893	1	1	SVTDYESYEEPNHAEVIDMGK(1)HR	0.000171303	52.359							1
A0A6J1SL82	174	K	Inosine phosphorylase OS=Frankliniella occidentalis OX=133901 GN=LOC113207649 PE=3 SV=1	LOC113207649	3	-0.16245	4	1	VMK(1)LVGVTHLLASNAAGGLNNNYK	5.66296e-19	118.37	1	4.19431e-06	57.802				2
A0A6J1SFT5	87	K	60S acidic ribosomal protein P1 OS=Frankliniella occidentalis OX=133901 GN=LOC113205896 PE=3 SV=1	LOC113205896	3	0.70983	3	1	DLITNVGSGVGAAPAAGAAPAAAAAGGAAK(1)EEK	1.92094e-15	81.732	1	1.00802e-06	52.697	1	1.3856e-11	69.142	3
G4Y3X1	112	K	Chemosensory protein OS=Frankliniella occidentalis OX=133901 PE=2 SV=1	--	2	-0.34559	2	1	AK(1)FDPTGIYEK	0.00337553	61.11	1	0.017477	42.475				2
G4Y3X1	121	K	Chemosensory protein OS=Frankliniella occidentalis OX=133901 PE=2 SV=1	--	2	0.47642	2	1	FDPTGIYEK(1)R	0.0185261	46.955				1	0.0225037	44.543	2
G4Y3X1	69	K	Chemosensory protein OS=Frankliniella occidentalis OX=133901 PE=2 SV=1	--	2	-2.4715	3	1	CTNDALELK(1)K	6.52416e-05	96.229	1	0.00690588	61.344	1	0.00802949	59.198	3
G4Y3X1	103	K	Chemosensory protein OS=Frankliniella occidentalis OX=133901 PE=2 SV=1	--	2	-0.39112	3	1	EK(1)ESWEEVK	0.00688757	60.102	1	0.00608072	62.088	1	0.0233988	40.475	3
G4Y3X1	93	K	Chemosensory protein OS=Frankliniella occidentalis OX=133901 PE=2 SV=1	--	2	-0.095854	4	1	ELSEK(1)VVR	0.00797324	66.19	1	0.00995036	62.546	1	0.00649239	71.379	3
G4Y3X1	58	K	Chemosensory protein OS=Frankliniella occidentalis OX=133901 PE=2 SV=1	--	3	0.51913	2		LLNNYLNCILDK(0.122)PK(0.878)AR			0.877725	1.03536e-15	126.77	0.8452	0.000281863	75.018	2
G4Y3X1	43	K	Chemosensory protein OS=Frankliniella occidentalis OX=133901 PE=2 SV=1	--	2	1.759	1		YDNVNIDEILANK(1)R			1	3.93295e-12	118.52				1
A0A6J1SFX2	8	K	Transcription factor BTF3 OS=Frankliniella occidentalis OX=133901 GN=LOC113207681 PE=3 SV=1	LOC113207681	2	0.022195	1		K(1)LQQQSAQVR			1	0.0304397	40.727				1
A0A6J1SFX2	40	K	Transcription factor BTF3 OS=Frankliniella occidentalis OX=133901 GN=LOC113207681 PE=3 SV=1	LOC113207681	3	0.372	1		VVHATAATDDK(1)K						1	0.00325038	48.044	1
A0A6J1SG04	740	K	sarcosine dehydrogenase, mitochondrial OS=Frankliniella occidentalis OX=133901 GN=LOC113207710 PE=3 SV=1	LOC113207710	2	-0.14643	1	1	AVYK(1)AVR	0.0283543	52.636							1
A0A6J1SG04	87	K	sarcosine dehydrogenase, mitochondrial OS=Frankliniella occidentalis OX=133901 GN=LOC113207710 PE=3 SV=1	LOC113207710	2	0.085133	1	1	GVK(1)AVLLER	0.00793217	57.532							1
A0A6J1SG59	159	K	T-complex protein 1 subunit gamma OS=Frankliniella occidentalis OX=133901 GN=LOC113205955 PE=3 SV=1	LOC113205955	2	-0.33403	3	1	LVEVVK(1)SCVGTK	5.65524e-05	85.554	1	0.00283478	59.227	1	0.00238158	61.11	3
A0A6J1SG59	165	K	T-complex protein 1 subunit gamma OS=Frankliniella occidentalis OX=133901 GN=LOC113205955 PE=3 SV=1	LOC113205955	2	-1.1579	3	1	SCVGTK(1)FIGR	0.000299428	85.355	1	0.00668012	56.548	1	0.00314793	66.056	3
A0A6J1SG99	82	K	phenoloxidase 2-like OS=Frankliniella occidentalis OX=133901 GN=LOC113205978 PE=4 SV=1	LOC113205978	2	-0.0077578	3	1	FGEK(1)AER	0.0139362	67.169	1	0.0100733	75.738	1	0.00919221	77.923	3
A0A6J1SG99	537	K	phenoloxidase 2-like OS=Frankliniella occidentalis OX=133901 GN=LOC113205978 PE=4 SV=1	LOC113205978	2	1.1697	1	1	IFLGPK(1)FDER	0.00888204	53.237							1
A0A6J1SG99	70	K	phenoloxidase 2-like OS=Frankliniella occidentalis OX=133901 GN=LOC113205978 PE=4 SV=1	LOC113205978	2	-2.589	1		K(1)LSTQVINR			1	0.0167204	51.445				1
A0A6J1SGA9	54	K	CTP:phosphoethanolamine cytidylyltransferase OS=Frankliniella occidentalis OX=133901 GN=LOC113206456 PE=3 SV=1	LOC113206456	3	0.16745	3	1	HK(1)GPPVFSQEER	0.000207083	75.088	1	0.000465646	68.676	1	0.00502639	46.069	3
A0A6J1SGB0	33	K	60S ribosomal protein L40 OS=Frankliniella occidentalis OX=133901 GN=LOC113207785 PE=3 SV=1	LOC113207785	2	-0.16965	16	1	IQDK(1)EGIPPDQQR	8.57474e-08	101.2	1	8.62329e-06	92.265	1	0.00132962	64.244	3
A0A6J1SGB0	48	K	60S ribosomal protein L40 OS=Frankliniella occidentalis OX=133901 GN=LOC113207785 PE=3 SV=1	LOC113207785	2	0.25875	5	1	LIFAGK(1)QLEDGR	1.49408e-09	114.72	1	0.00238158	61.11	1	5.3268e-13	110.08	3
A0A6J1SGB0	6	K	60S ribosomal protein L40 OS=Frankliniella occidentalis OX=133901 GN=LOC113207785 PE=3 SV=1	LOC113207785	2	-0.14702	13	1	MQIFVK(1)TLTGK	6.47345e-09	121.68	1	1.26606e-07	108.56	1	0.000894446	70.089	3
A0A6J1SGB0	11	K	60S ribosomal protein L40 OS=Frankliniella occidentalis OX=133901 GN=LOC113207785 PE=3 SV=1	LOC113207785	2	-0.12002	6	1	TLTGK(1)TITLEVEPSDSIENVK	2.47873e-45	167.51	1	4.48635e-54	175.07	1	4.93016e-45	164.46	3
A0A6J1SGB0	27	K	60S ribosomal protein L40 OS=Frankliniella occidentalis OX=133901 GN=LOC113207785 PE=3 SV=1	LOC113207785	2	-0.9015	2	1	TITLEVEPSDSIENVK(1)AK	0.000615245	66.826	1	0.00411648	45.618				2
A0A6J1SGB0	63	K	60S ribosomal protein L40 OS=Frankliniella occidentalis OX=133901 GN=LOC113207785 PE=3 SV=1	LOC113207785	3	-1.3434	4	1	TLSDYNIQK(1)ESTLHLVLR	5.84249e-16	123.14	1	4.91875e-12	113.88	1	0.00256779	44.998	3
A0A6J1SGC9	270	K	congested-like trachea protein OS=Frankliniella occidentalis OX=133901 GN=LOC113205992 PE=3 SV=1	LOC113205992	2	0.057929	1	1	AFYK(1)GVVPVMLR	0.0100462	43.68							1
A0A6J1SGC9	74	K	congested-like trachea protein OS=Frankliniella occidentalis OX=133901 GN=LOC113205992 PE=3 SV=1	LOC113205992	2	0.0047209	1	1	QEGVK(1)GLYK	0.00938697	54.982							1
A0A6J1SGC9	167	K	congested-like trachea protein OS=Frankliniella occidentalis OX=133901 GN=LOC113205992 PE=3 SV=1	LOC113205992	2	-0.15038	3	1	QLYK(1)EGGLR	0.00645724	61.161	1	0.00592826	62.463	1	0.00537844	63.816	3
A0A6J1SGC9	176	K	congested-like trachea protein OS=Frankliniella occidentalis OX=133901 GN=LOC113205992 PE=3 SV=1	LOC113205992	2	0.69681	4	1	SIYK(1)GTVATLLR	8.12149e-05	84.365	1	0.002611	60.157	1	0.002611	60.157	3
A0A6J1SGC9	69	K	congested-like trachea protein OS=Frankliniella occidentalis OX=133901 GN=LOC113205992 PE=3 SV=1	LOC113205992	2	-0.15776	2	1	TVK(1)QEGVK	0.00216882	97.431	1	0.0180876	51.346				2
A0A6J1SGC9	159	K	congested-like trachea protein OS=Frankliniella occidentalis OX=133901 GN=LOC113205992 PE=3 SV=1	LOC113205992	2	0.16421	3	1	YAGPK(1)DCVR	0.0118599	51.445	1	0.0118599	51.445	1	0.0118599	51.445	3
A0A6J1SLX2	567	K	actin-interacting protein 1 isoform X2 OS=Frankliniella occidentalis OX=133901 GN=LOC113207814 PE=4 SV=1	LOC113207814	3	-0.22657	1	1	HIIIK(1)NAHPQSQITR	0.00173029	52.372							1
A0A6J1SGH1	122	K	protein D3-like isoform X2 OS=Frankliniella occidentalis OX=133901 GN=LOC113207821 PE=4 SV=1	LOC113207821	2	-1.2728	2	1	QSGK(1)LSFDEK	0.0114507	49.448				1	0.0155128	44.847	2
A0A6J1SGJ6	110	K	alpha-crystallin A chain-like OS=Frankliniella occidentalis OX=133901 GN=LOC113206544 PE=3 SV=1	LOC113206544	2	-0.75209	3	1	ADNATGGYTK(1)R	6.7813e-10	128.85	1	0.00661673	57.106	1	7.86837e-06	96.745	3
A0A6J1SGJ6	96	K	alpha-crystallin A chain-like OS=Frankliniella occidentalis OX=133901 GN=LOC113206544 PE=3 SV=1	LOC113206544	3	-1.6838	3	1	AENNYLTVEGK(1)HEER	0.000687313	67.646	1	0.000949707	60.55	1	0.00315103	53.981	3
A0A6J1SHI5	177	K	glycogenin-1 isoform X2 OS=Frankliniella occidentalis OX=133901 GN=LOC113207715 PE=4 SV=1	LOC113207715	2	-0.48363	1		DWAHK(1)DISK			1	0.0144748	47.706				1
A0A6J1SX80	44	K	eukaryotic translation initiation factor 4 gamma 2 isoform X1 OS=Frankliniella occidentalis OX=133901 GN=LOC113209631 PE=3 SV=1	LOC113209631	2	-0.92794	3	1	GILNK(1)LTPEK	0.0132161	46.844	1	0.0135494	46.352				2
A0A6J1SGW7	133	K	GTP-binding nuclear protein OS=Frankliniella occidentalis OX=133901 GN=LOC113207906 PE=3 SV=1	LOC113207906	2	3.8707	2	1	AK(1)SIVFHR	0.0167868	52.716				1	0.00602214	73.248	2
A0A6J1SGW7	36	K	GTP-binding nuclear protein OS=Frankliniella occidentalis OX=133901 GN=LOC113207906 PE=3 SV=1	LOC113207906	2	-1.7637	1	1	HLTGEFEK(1)K	0.00967327	60.167							1
A0A6J1SGW7	141	K	GTP-binding nuclear protein OS=Frankliniella occidentalis OX=133901 GN=LOC113207906 PE=3 SV=1	LOC113207906	2	0.43954	2		K(1)NLQYYDISAK			1	0.0289171	40.475	1	0.0128297	50.354	2
A0A6J1SGW7	98	K	GTP-binding nuclear protein OS=Frankliniella occidentalis OX=133901 GN=LOC113207906 PE=3 SV=1	LOC113207906	3	1.6958	1	1	VTYK(1)NVPNWHR	0.00617011	46.796							1
A0A6J1SGX5	416	K	Epoxide hydrolase OS=Frankliniella occidentalis OX=133901 GN=LOC113206119 PE=3 SV=1	LOC113206119	3	-0.001796	1		AALLLK(1)FPQLVHFSHPTK			1	0.00176761	47.68				1
A0A6J1SGX5	136	K	Epoxide hydrolase OS=Frankliniella occidentalis OX=133901 GN=LOC113206119 PE=3 SV=1	LOC113206119	3	-0.46749	2	1	TNVAGLNLHFIHVK(1)PK	2.69266e-08	103.79							1
A0A6J1SGX5	138	K	Epoxide hydrolase OS=Frankliniella occidentalis OX=133901 GN=LOC113206119 PE=3 SV=1	LOC113206119	4	-0.19579	1		TNVAGLNLHFIHVK(0.232)PK(0.768)NVPAGTK			0.768201	0.000253411	50.783				1
A0A6J1SH13	54	K	60S ribosomal protein L10a OS=Frankliniella occidentalis OX=133901 GN=LOC113206146 PE=3 SV=1	LOC113206146	2	0.25733	3	1	FSGTVK(1)LK	0.00728654	68.224	1	0.0227922	46.39	1	0.0126399	57.59	3
A0A6J1SH13	56	K	60S ribosomal protein L10a OS=Frankliniella occidentalis OX=133901 GN=LOC113206146 PE=3 SV=1	LOC113206146	3	0.22983	1	1	LK(1)HIPRPK	0.00781493	53.968							1
A0A6J1SH13	152	K	60S ribosomal protein L10a OS=Frankliniella occidentalis OX=133901 GN=LOC113206146 PE=3 SV=1	LOC113206146	2	0.39135	3	1	IDEVK(1)ATIK	0.00745772	58.699	1	0.00793217	57.532	1	0.0135832	48.981	3
A0A6J1SH13	130	K	60S ribosomal protein L10a OS=Frankliniella occidentalis OX=133901 GN=LOC113206146 PE=3 SV=1	LOC113206146	2	-0.71525	1	1	LLGPGLNK(1)AGK	0.00854298	51.162							1
A0A6J1SLW6	293	K	carnitine O-palmitoyltransferase 2, mitochondrial isoform X2 OS=Frankliniella occidentalis OX=133901 GN=LOC113207810 PE=3 SV=1	LOC113207810	2	-0.060132	3	1	DVAK(1)HISK	0.00578951	74.173	1	0.00761451	66.92	1	0.00966316	63.076	3
A0A6J1SLW6	113	K	carnitine O-palmitoyltransferase 2, mitochondrial isoform X2 OS=Frankliniella occidentalis OX=133901 GN=LOC113207810 PE=3 SV=1	LOC113207810	2	-0.59568	1		GK(1)DLIFR						1	0.0377652	46.426	1
A0A6J1SH40	113	K	Peptide-methionine (S)-S-oxide reductase OS=Frankliniella occidentalis OX=133901 GN=LOC113206672 PE=3 SV=1	LOC113206672	2	1.3263	2	1	LAEQTLK(1)EQEGK	0.000128836	82.069	1	0.00416843	55.261				2
A0A6J1SH40	81	K	Peptide-methionine (S)-S-oxide reductase OS=Frankliniella occidentalis OX=133901 GN=LOC113206672 PE=3 SV=1	LOC113206672	3	0.068535	1	1	LLDIFWK(1)NHDPTAR	0.0010719	58.079							1
A0A6J1SH40	12	K	Peptide-methionine (S)-S-oxide reductase OS=Frankliniella occidentalis OX=133901 GN=LOC113206672 PE=3 SV=1	LOC113206672	2	3.9298	1	1	SLLHDVDVPTK(1)K	0.0102755	76.357							1
A0A6J1SH59	92	K	Peroxiredoxin-5 OS=Frankliniella occidentalis OX=133901 GN=LOC113207624 PE=3 SV=1	LOC113207624	3	-0.035255	2	1	THLPGYIADADK(1)FK	0.00191483	52.5				1	0.00106104	58.32	2
A0A6J1SH59	53	K	Peroxiredoxin-5 OS=Frankliniella occidentalis OX=133901 GN=LOC113207624 PE=3 SV=1	LOC113207624	2	3.0083	1		TPANK(1)VNFASLCEGK			1	1.23045e-14	120.7				1
A0A6J1SH59	63	K	Peroxiredoxin-5 OS=Frankliniella occidentalis OX=133901 GN=LOC113207624 PE=3 SV=1	LOC113207624	2	2.6604	3	1	VNFASLCEGK(1)K	0.00519916	60.161	1	0.000331908	80.245	1	0.00805733	55.261	3
A0A6J1SH59	48	K	Peroxiredoxin-5 OS=Frankliniella occidentalis OX=133901 GN=LOC113207624 PE=3 SV=1	LOC113207624	2	1.1803	2	1	VPSVDLYEK(1)TPANK	1.04807e-28	169.04	1	7.68394e-16	128.76				2
A0A6J1SI08	184	K	heterogeneous nuclear ribonucleoprotein 87F-like isoform X2 OS=Frankliniella occidentalis OX=133901 GN=LOC113207835 PE=4 SV=1	LOC113207835	2	0.57713	3	1	AISK(1)AELQAGGGPR	1.74318e-05	90.707	1	0.00148839	64.244	1	0.0120221	40.941	3
A0A6J1SI08	106	K	heterogeneous nuclear ribonucleoprotein 87F-like isoform X2 OS=Frankliniella occidentalis OX=133901 GN=LOC113207835 PE=4 SV=1	LOC113207835	3	-0.42116	1	1	EDIGRPEAGATVK(1)K	0.00109818	56.29							1
A0A6J1SI08	107	K	heterogeneous nuclear ribonucleoprotein 87F-like isoform X2 OS=Frankliniella occidentalis OX=133901 GN=LOC113207835 PE=4 SV=1	LOC113207835	2	-0.35267	3	1	K(1)LFVGGVK	0.0102163	68.383	1	0.0258839	51.059	1	0.0198998	55.531	3
A0A6J1SI08	16	K	heterogeneous nuclear ribonucleoprotein 87F-like isoform X2 OS=Frankliniella occidentalis OX=133901 GN=LOC113207835 PE=4 SV=1	LOC113207835	2	-0.53675	3	1	K(1)LFIGGLDYR	0.00142886	76.332	1	0.0134687	52.247	1	0.0115456	54.259	3
A0A6J1SI08	114	K	heterogeneous nuclear ribonucleoprotein 87F-like isoform X2 OS=Frankliniella occidentalis OX=133901 GN=LOC113207835 PE=4 SV=1	LOC113207835	3	1.6732	2		LFVGGVK(1)DAHTEDNLR			1	0.00228533	46.89	1	0.000546167	70.197	2
A0A6J1SH86	212	K	Coatomer subunit beta' OS=Frankliniella occidentalis OX=133901 GN=LOC113207838 PE=3 SV=1	LOC113207838	2	0.78876	6	1	LVK(1)IWDYQNK	1.62487e-05	101.97	1	7.0053e-06	105.98	1	4.49111e-05	96.342	3
A0A6J1SHF6	460	K	L-fuconate dehydratase OS=Frankliniella occidentalis OX=133901 GN=LOC113208026 PE=4 SV=1	LOC113208026	2	1.563	2		LFASGK(1)FVDPR			1	0.0156488	43.68	1	0.000747912	73.435	2
A0A6J1SHF6	240	K	L-fuconate dehydratase OS=Frankliniella occidentalis OX=133901 GN=LOC113208026 PE=4 SV=1	LOC113208026	2	-0.23489	1	1	LK(1)VGQDLSDDK	0.00143808	67.385							1
A0A6J1SHF6	249	K	L-fuconate dehydratase OS=Frankliniella occidentalis OX=133901 GN=LOC113208026 PE=4 SV=1	LOC113208026	2	1.749	2		VGQDLSDDK(1)R			1	0.008567	58.172	1	0.0114745	52.391	2
A0A6J1SHH0	14	K	60S ribosomal protein L38 OS=Frankliniella occidentalis OX=133901 GN=LOC113206261 PE=3 SV=1	LOC113206261	2	-0.71876	5	1	DFLLK(1)AR	0.0205235	58.981	1	0.0205235	58.981	1	0.0205235	58.981	3
A0A6J1SHH0	9	K	60S ribosomal protein L38 OS=Frankliniella occidentalis OX=133901 GN=LOC113206261 PE=3 SV=1	LOC113206261	2	0.08159	4	1	EIK(1)DFLLK	0.0234184	45.829	1	0.0223614	46.844	1	0.0292551	41.704	3
A0A6J1SHH0	57	K	60S ribosomal protein L38 OS=Frankliniella occidentalis OX=133901 GN=LOC113206261 PE=3 SV=1	LOC113206261	2	0.069814	6	1	LK(1)QSLPPGLQVK	4.1446e-08	106.67	1	0.000785918	69.815	1	0.00165691	64.121	3
A0A6J1SHI4	314	K	zinc finger RNA-binding protein-like OS=Frankliniella occidentalis OX=133901 GN=LOC113207904 PE=4 SV=1	LOC113207904	2	0.79023	3	1	NQK(1)QVQPEIR	1.49792e-05	102.52	1	0.000761087	78.488	1	0.00489839	61.344	3
A0A6J1SHI4	311	K	zinc finger RNA-binding protein-like OS=Frankliniella occidentalis OX=133901 GN=LOC113207904 PE=4 SV=1	LOC113207904	2	-0.13522	1		TLIYVLSK(1)NQK			1	0.0181512	42.031				1
A0A6J1SHI4	272	K	zinc finger RNA-binding protein-like OS=Frankliniella occidentalis OX=133901 GN=LOC113207904 PE=4 SV=1	LOC113207904	2	0.11857	2		VQAPVNK(1)K			1	0.0127138	64.265	1	0.0238504	52.579	2
A0A6J1SHL1	366	K	Diadenosine tetraphosphate synthetase OS=Frankliniella occidentalis OX=133901 GN=LOC113208071 PE=3 SV=1	LOC113208071	3	1.7993	1		EFTMAEIEHFCDPNDK(1)AHPK			1	0.00020487	62.203				1
A0A6J1SHL1	235	K	Diadenosine tetraphosphate synthetase OS=Frankliniella occidentalis OX=133901 GN=LOC113208071 PE=3 SV=1	LOC113208071	2	-0.62133	3	1	LASEK(1)TATSELK	8.46313e-06	92.19	1	0.000206501	78.324	1	4.15234e-05	67.997	3
A0A6J1SHL7	529	K	4-coumarate--CoA ligase 1 OS=Frankliniella occidentalis OX=133901 GN=LOC113208062 PE=3 SV=1	LOC113208062	2	0.68063	3	1	NPSGK(1)LLR	0.0205099	48.794	1	0.018353	51.066	1	0.0205099	48.794	3
A0A6J1SHL7	380	K	4-coumarate--CoA ligase 1 OS=Frankliniella occidentalis OX=133901 GN=LOC113208062 PE=3 SV=1	LOC113208062	2	1.3517	1	1	VVDVETGK(1)SLPR	0.00520296	53.448							1
A0A6J1SIE8	338	K	alpha-actinin, sarcomeric isoform X2 OS=Frankliniella occidentalis OX=133901 GN=LOC113207941 PE=3 SV=1	LOC113207941	2	0.12864	1	1	AK(1)LETNFNTLQTK	1.95766e-14	124.07							1
A0A6J1SIE8	349	K	alpha-actinin, sarcomeric isoform X2 OS=Frankliniella occidentalis OX=133901 GN=LOC113207941 PE=3 SV=1	LOC113207941	2	0.34541	2	1	LETNFNTLQTK(1)LR	2.76776e-11	116.19	1	5.20422e-33	176.25				2
A0A6J1SIE8	108	K	alpha-actinin, sarcomeric isoform X2 OS=Frankliniella occidentalis OX=133901 GN=LOC113207941 PE=3 SV=1	LOC113207941	2	-0.55917	2		ALDFIASK(1)GVK			1	0.0193481	41.242	1	0.0193481	41.242	2
A0A6J1SIE8	746	K	alpha-actinin, sarcomeric isoform X2 OS=Frankliniella occidentalis OX=133901 GN=LOC113207941 PE=3 SV=1	LOC113207941	2	-0.6252	2	1	DSK(1)GITQEQLTEFR	6.6015e-28	160.78	1	0.00131988	66.246				2
A0A6J1SIE8	36	K	alpha-actinin, sarcomeric isoform X2 OS=Frankliniella occidentalis OX=133901 GN=LOC113207941 PE=3 SV=1	LOC113207941	2	1.0784	3	1	EGLLDPAWEK(1)QQK	3.94604e-11	115.12	1	0.0010524	66.004	1	9.75518e-08	100.22	3
A0A6J1SIE8	687	K	alpha-actinin, sarcomeric isoform X2 OS=Frankliniella occidentalis OX=133901 GN=LOC113207941 PE=3 SV=1	LOC113207941	3	-0.8473	1	1	EYEQGVYAYK(1)PHIEELEK	0.0046478	41.513							1
A0A6J1SIE8	94	K	alpha-actinin, sarcomeric isoform X2 OS=Frankliniella occidentalis OX=133901 GN=LOC113207941 PE=3 SV=1	LOC113207941	3	0.36784	7	1	FHK(1)IANVNK	0.00155437	76.221	1	5.08146e-05	113.71	1	0.000705975	94.309	3
A0A6J1SIE8	407	K	alpha-actinin, sarcomeric isoform X2 OS=Frankliniella occidentalis OX=133901 GN=LOC113207941 PE=3 SV=1	LOC113207941	3	0.064077	2	1	HK(1)ADIHEEWTR	0.000542588	71.085	1	0.00485966	50.354				2
A0A6J1SIE8	200	K	alpha-actinin, sarcomeric isoform X2 OS=Frankliniella occidentalis OX=133901 GN=LOC113207941 PE=3 SV=1	LOC113207941	3	-0.3938	3	1	HRPDLIDYSK(1)LSK	7.2214e-14	127.32	1	0.000985481	60.196	1	3.50139e-08	102.52	3
A0A6J1SIE8	521	K	alpha-actinin, sarcomeric isoform X2 OS=Frankliniella occidentalis OX=133901 GN=LOC113207941 PE=3 SV=1	LOC113207941	3	-0.18909	1	1	IDILHLEFAK(1)R	0.00356996	50.354							1
A0A6J1SIE8	52	K	alpha-actinin, sarcomeric isoform X2 OS=Frankliniella occidentalis OX=133901 GN=LOC113207941 PE=3 SV=1	LOC113207941	2	0.16282	1		K(1)AGTAIENIEEDFR			1	1.01525e-19	139.58				1
A0A6J1SIE8	441	K	alpha-actinin, sarcomeric isoform X2 OS=Frankliniella occidentalis OX=133901 GN=LOC113207941 PE=3 SV=1	LOC113207941	3	-0.43549	3	1	K(1)HEAFESDLAAHQDR	0.00340283	43.05	1	0.00385748	73.928	1	7.89954e-25	141.13	3
A0A6J1SIE8	629	K	alpha-actinin, sarcomeric isoform X2 OS=Frankliniella occidentalis OX=133901 GN=LOC113207941 PE=3 SV=1	LOC113207941	2	0.6944	1	1	K(1)QQNNEMLR	0.015603	52.579							1
A0A6J1SIE8	40	K	alpha-actinin, sarcomeric isoform X2 OS=Frankliniella occidentalis OX=133901 GN=LOC113207941 PE=3 SV=1	LOC113207941	3	-0.37357	1	1	K(1)TFTAWCNSHLR	0.00332472	47.712							1
A0A6J1SIE8	403	K	alpha-actinin, sarcomeric isoform X2 OS=Frankliniella occidentalis OX=133901 GN=LOC113207941 PE=3 SV=1	LOC113207941	3	0.24137	7	1	LEHLAQK(1)FK	0.000160832	101.9	1	7.42031e-05	106.68	1	0.000512683	90.906	3
A0A6J1SIE8	677	K	alpha-actinin, sarcomeric isoform X2 OS=Frankliniella occidentalis OX=133901 GN=LOC113207941 PE=3 SV=1	LOC113207941	4	0.41117	4	1	LK(1)EYEQGVYAYKPHIEELEK	5.28345e-06	80.236	1	1.18049e-06	86.136	0.999993	0.000265613	56.882	3
A0A6J1SIE8	436	K	alpha-actinin, sarcomeric isoform X2 OS=Frankliniella occidentalis OX=133901 GN=LOC113207941 PE=3 SV=1	LOC113207941	2	0.17479	4	1	LNELK(1)ALK	0.00181123	101.54	1	0.00487638	78.516	1	0.000376344	91.069	3
A0A6J1SIE8	431	K	alpha-actinin, sarcomeric isoform X2 OS=Frankliniella occidentalis OX=133901 GN=LOC113207941 PE=3 SV=1	LOC113207941	2	0.041741	1	1	QCK(1)LNELK	0.00725334	68.355							1
A0A6J1SIE8	643	K	alpha-actinin, sarcomeric isoform X2 OS=Frankliniella occidentalis OX=133901 GN=LOC113207941 PE=3 SV=1	LOC113207941	2	0.52825	4	1	QFAEK(1)ANQVGPWIER	1.49404e-32	160.8	1	7.74721e-11	113.11	1	0.00173106	61.265	3
A0A6J1SIE8	789	K	alpha-actinin, sarcomeric isoform X2 OS=Frankliniella occidentalis OX=133901 GN=LOC113207941 PE=3 SV=1	LOC113207941	2	-1.0556	1		SCLVSLGYSIGK(1)DR			1	0.00200725	58.079				1
A0A6J1SIE8	765	K	alpha-actinin, sarcomeric isoform X2 OS=Frankliniella occidentalis OX=133901 GN=LOC113207941 PE=3 SV=1	LOC113207941	3	0.10476	4	1	SSFNHFDK(1)NR	0.000315653	81.017	1	0.0072356	46.352	1	0.000380823	79.201	3
A0A6J1SIE8	272	K	alpha-actinin, sarcomeric isoform X2 OS=Frankliniella occidentalis OX=133901 GN=LOC113207941 PE=3 SV=1	LOC113207941	2	0.060912	11	1	VLK(1)VNQENER	5.63625e-07	115.57	1	1.57851e-06	108.47	1	1.36863e-05	103.08	3
A0A6J1SIE8	607	K	alpha-actinin, sarcomeric isoform X2 OS=Frankliniella occidentalis OX=133901 GN=LOC113207941 PE=3 SV=1	LOC113207941	3	-0.27829	5	1	YQVPGGLENPYTTLTAHDLTK(1)K	9.85133e-12	101.6	1	3.41528e-09	89.663	1	3.74051e-09	88.872	3
A0A6J1SHT1	29	K	Serine/threonine-protein phosphatase OS=Frankliniella occidentalis OX=133901 GN=LOC113208115 PE=3 SV=1	LOC113208115	3	-0.50348	3	1	GCRPGK(1)TVQMSEAEVR	0.000500252	70.451	1	0.000366295	73.252	1	4.35218e-06	92.773	3
A0A6J1SHW2	187	K	sarcoplasmic calcium-binding protein OS=Frankliniella occidentalis OX=133901 GN=LOC113206867 PE=4 SV=1	LOC113206867	2	0.011731	1		K(1)AHLFLPYLFK			1	0.0306633	47.302				1
A0A6J1SI51	346	K	uncharacterized protein LOC113208203 isoform X3 OS=Frankliniella occidentalis OX=133901 GN=LOC113208203 PE=4 SV=1	LOC113208203	3	-1.004	2	1	IDDDCDK(1)HGIQFVK	4.58119e-08	103.76				1	0.000801132	64.104	2
A0A6J1SI73	101	K	Adenosine kinase OS=Frankliniella occidentalis OX=133901 GN=LOC113208225 PE=3 SV=1	LOC113208225	2	0.23073	1		DDNSEIIQK(1)K						1	0.0116045	54.198	1
A0A6J1SI73	35	K	Adenosine kinase OS=Frankliniella occidentalis OX=133901 GN=LOC113208225 PE=3 SV=1	LOC113208225	3	0.081901	1	1	FNLK(1)ANNAILADESHK	0.00303897	55.975							1
A0A6J1SIR5	60	K	40S ribosomal protein S20 OS=Frankliniella occidentalis OX=133901 GN=LOC113206564 PE=3 SV=1	LOC113206564	2	2.2904	1	1	MPTK(1)ILR	0.0342348	48.756							1
A0A6J1SIR5	7	K	40S ribosomal protein S20 OS=Frankliniella occidentalis OX=133901 GN=LOC113206564 PE=3 SV=1	LOC113206564	3	0.94031	3	0.999463	STATYK(0.999)DPEK(0.001)PVEQALIHR	0.000114425	86.8	0.998591	5.65189e-08	104.88	0.992705	2.04059e-05	91.317	3
A0A6J1SIR5	45	K	40S ribosomal protein S20 OS=Frankliniella occidentalis OX=133901 GN=LOC113206564 PE=3 SV=1	LOC113206564	2	0.13583	3	1	VCTDLINGAK(1)K	0.0110773	49.081	1	0.0137105	49.448	1	0.020171	44.564	3
A0A6J1SIW5	126	K	Tetraspanin OS=Frankliniella occidentalis OX=133901 GN=LOC113208205 PE=3 SV=1	LOC113208205	2	-0.072832	1	1	TLFEK(1)AR	0.0220054	57.177							1
A0A6J1SIZ9	498	K	uncharacterized protein LOC113208445 isoform X5 OS=Frankliniella occidentalis OX=133901 GN=LOC113208445 PE=3 SV=1	LOC113208445	2	-0.83911	2	1	AMK(1)ALAR	0.00926142	72.138	1	0.0263851	49.358				2
A0A6J1SJ48	61	K	acylphosphatase-2 OS=Frankliniella occidentalis OX=133901 GN=LOC113208118 PE=3 SV=1	LOC113208118	2	-2.1103	1	1	GTILGK(1)MQGEK	0.00320525	59.067							1
A0A6J1SJ78	94	K	uncharacterized protein LOC113208505 OS=Frankliniella occidentalis OX=133901 GN=LOC113208505 PE=4 SV=1	LOC113208505	2	-1.0826	1	1	SAQTLVDEK(1)QR	0.0036878	60.161							1
A0A6J1SJ92	419	K	succinate-semialdehyde dehydrogenase, mitochondrial OS=Frankliniella occidentalis OX=133901 GN=LOC113208292 PE=3 SV=1	LOC113208292	2	0.07215	1	1	FK(1)SEEEALK	0.0207992	42.338							1
A0A6J1SJ92	154	K	succinate-semialdehyde dehydrogenase, mitochondrial OS=Frankliniella occidentalis OX=133901 GN=LOC113208292 PE=3 SV=1	LOC113208292	2	-0.5454	2	1	ITGEIAASPAK(1)SK	0.00254474	56.527	1	0.00546115	50.088				2
A0A6J1SJ92	156	K	succinate-semialdehyde dehydrogenase, mitochondrial OS=Frankliniella occidentalis OX=133901 GN=LOC113208292 PE=3 SV=1	LOC113208292	2	0.23995	7	1	SK(1)EMLFIR	0.00750413	66.27	1	0.00792971	66.27	1	0.0116848	59.35	3
A0A6J1SJ92	369	K	succinate-semialdehyde dehydrogenase, mitochondrial OS=Frankliniella occidentalis OX=133901 GN=LOC113208292 PE=3 SV=1	LOC113208292	2	0.66108	3	1	VDNIVQDAVK(1)K	0.000361676	79.492	1	3.62443e-05	89.301	1	0.000361676	79.492	3
A0A6J1SJ92	382	K	succinate-semialdehyde dehydrogenase, mitochondrial OS=Frankliniella occidentalis OX=133901 GN=LOC113208292 PE=3 SV=1	LOC113208292	2	1.4825	2	1	VLLGGGPAK(1)DLGER	0.000131253	84.753				1	0.000396206	77.776	2
A0A6J1SJ98	16	K	Complex I-B14.5a OS=Frankliniella occidentalis OX=133901 GN=LOC113208296 PE=3 SV=1	LOC113208296	2	-2.6059	1	1	DTIEIVQK(1)LR	0.019403	42.21							1
A0A6J1SJL9	46	K	60S ribosomal protein L11 OS=Frankliniella occidentalis OX=133901 GN=LOC113208398 PE=3 SV=1	LOC113208398	2	-0.36638	4	1	AAK(1)VLEQLTGQQPVFSK	2.23728e-15	124.63	1	0.000423012	74.732	1	7.8348e-06	90.385	3
A0A6J1SJL9	60	K	60S ribosomal protein L11 OS=Frankliniella occidentalis OX=133901 GN=LOC113208398 PE=3 SV=1	LOC113208398	2	0.075102	3	1	VLEQLTGQQPVFSK(1)AR	5.23959e-21	138.91	1	3.61881e-11	114.63	1	1.43576e-05	89.358	3
A0A6J1SJL9	17	K	60S ribosomal protein L11 OS=Frankliniella occidentalis OX=133901 GN=LOC113208398 PE=3 SV=1	LOC113208398	2	0.016719	2	1	DASK(1)NVMR	0.0296175	41.448				1	0.0180876	51.346	2
A0A6J1SJL9	86	K	60S ribosomal protein L11 OS=Frankliniella occidentalis OX=133901 GN=LOC113208398 PE=3 SV=1	LOC113208398	2	0.76052	2	1	GAK(1)AEEILER	0.0159309	44.564				1	0.0102047	51.286	2
A0A6J1SJL9	167	K	60S ribosomal protein L11 OS=Frankliniella occidentalis OX=133901 GN=LOC113208398 PE=3 SV=1	LOC113208398	2	0.28916	1		LTK(1)EDAMK			1	0.0344508	42.311				1
A0A6J1SJL9	75	K	60S ribosomal protein L11 OS=Frankliniella occidentalis OX=133901 GN=LOC113208398 PE=3 SV=1	LOC113208398	2	-1.1496	1		NEK(1)IAVHCTVR			1	0.0120557	46.069				1
A0A6J1SJL9	186	K	60S ribosomal protein L11 OS=Frankliniella occidentalis OX=133901 GN=LOC113208398 PE=3 SV=1	LOC113208398	2	0.037744	4	1	YDGIILPGK(1)K	0.0105373	55.314	1	0.00899905	57.347	1	0.00531886	64.374	3
A0A6J1SLZ1	97	K	troponin I isoform X8 OS=Frankliniella occidentalis OX=133901 GN=LOC113207274 PE=4 SV=1	LOC113207274	2	-0.21114	3	1	AICK(1)QYYER	0.0106863	53.124	1	0.0018684	79.148	1	0.0178866	44.425	3
A0A6J1SJN9	52	K	alpha-tocopherol transfer protein isoform X3 OS=Frankliniella occidentalis OX=133901 GN=LOC113208620 PE=4 SV=1	LOC113208620	2	-0.47838	4	1	EVALK(1)ELR	0.00736865	67.897	1	0.0216409	47.603	1	0.0216409	47.603	3
A0A6J1SJX9	65	K	copper transport protein ATOX1 OS=Frankliniella occidentalis OX=133901 GN=LOC113206807 PE=4 SV=1	LOC113206807	2	-0.1172	4	1	TGK(1)AVSYVGLK	0.00506419	56.205	1	0.0131031	45.357	1	0.0120557	46.069	3
A0A6J1SK28	317	K	Dolichyl-diphosphooligosaccharide--protein glycosyltransferase subunit 2 OS=Frankliniella occidentalis OX=133901 GN=LOC113208708 PE=3 SV=1	LOC113208708	2	2.0096	1	1	GSEDVVILSK(1)K	0.0145664	48.568							1
A0A6J1TAU2	62	K	actin, muscle-like OS=Frankliniella occidentalis OX=133901 GN=LOC113213118 PE=3 SV=1	LOC113213118	2	0.33321	19	1	DSYVGDEAQSK(1)R	3.43245e-13	136.7	1	2.03458e-05	88.021	1	1.4751e-05	90.793	3
A0A6J1SK61	327	K	actin-5C OS=Frankliniella occidentalis OX=133901 GN=LOC113208730 PE=3 SV=1	LOC113208730	2	0.61792	11	1	EITALAPSTMK(1)IK	8.57249e-11	110.92	1	3.08622e-06	95.417	1	5.19388e-11	113.99	3
A0A6J1SK61	329	K	actin-5C OS=Frankliniella occidentalis OX=133901 GN=LOC113208730 PE=3 SV=1	LOC113208730	3	-0.46166	11	1	IK(1)IIAPPERK	0.00055427	96.342	1	0.00126158	86.898	1	0.0018684	79.148	3
A0A6J1TAU2	51	K	actin, muscle-like OS=Frankliniella occidentalis OX=133901 GN=LOC113213118 PE=3 SV=1	LOC113213118	3	-0.2138	67	1	HQGVMVGMGQK(1)DSYVGDEAQSK	1.3122e-45	163.41	1	3.19567e-20	128.49	1	2.66515e-15	116.45	3
A0A6J1T3Q6	292	K	actin, muscle-like isoform X3 OS=Frankliniella occidentalis OX=133901 GN=LOC113213161 PE=3 SV=1	LOC113213161	2	0.37082	2	1	K(1)DLYANTVLSGGTTMYPGIADR	2.14496e-19	127.58	1	1.41097e-09	96.708				2
A0A6J1TAU2	114	K	actin, muscle-like OS=Frankliniella occidentalis OX=133901 GN=LOC113213118 PE=3 SV=1	LOC113213118	3	0.037773	11	1	VAPEEHPVLLTEAPLNPK(1)ANR	8.31284e-19	122.94	1	3.80349e-07	83.423	1	5.6519e-09	91.622	3
A0A6J1SKC4	327	K	alkylglycerol monooxygenase-like OS=Frankliniella occidentalis OX=133901 GN=LOC113208554 PE=4 SV=1	LOC113208554	4	1.0174	3	0.985194	GPSWLPGRPWTGAEEDK(0.999)IDVK(0.001)PR	6.93522e-09	87.319	0.999331	5.16284e-16	117.48	0.997921	1.11401e-06	75.057	3
A0A6J1SKL0	499	K	ELKS/Rab6-interacting/CAST family member 1-like OS=Frankliniella occidentalis OX=133901 GN=LOC113208825 PE=4 SV=1	LOC113208825	3	-0.17349	1		AAASEK(1)VGAVIGGAVSTATEK						1	1.58529e-06	76.817	1
A0A6J1SKL0	314	K	ELKS/Rab6-interacting/CAST family member 1-like OS=Frankliniella occidentalis OX=133901 GN=LOC113208825 PE=4 SV=1	LOC113208825	2	-0.3193	3	1	AGSAVGDAK(1)SAATEK	0.00151539	64.52	1	2.11107e-05	88.561	1	0.00139169	66.387	3
A0A6J1SKL0	305	K	ELKS/Rab6-interacting/CAST family member 1-like OS=Frankliniella occidentalis OX=133901 GN=LOC113208825 PE=4 SV=1	LOC113208825	2	0.50378	1	1	SAAEK(1)AGSAVGDAK	0.00385398	51.771							1
A0A6J1SKL0	569	K	ELKS/Rab6-interacting/CAST family member 1-like OS=Frankliniella occidentalis OX=133901 GN=LOC113208825 PE=4 SV=1	LOC113208825	2	0.88101	2		SAAGEK(1)VGAVLGGVSK			1	0.00145984	65.231	1	0.00145984	65.231	2
A0A6J1SKL0	349	K	ELKS/Rab6-interacting/CAST family member 1-like OS=Frankliniella occidentalis OX=133901 GN=LOC113208825 PE=4 SV=1	LOC113208825	2	2.4613	1	1	TAATDK(1)VSSAIGNAK	0.00224545	55.755							1
A0A6J1SKL8	144	K	60S ribosomal protein L8 OS=Frankliniella occidentalis OX=133901 GN=LOC113208498 PE=4 SV=1	LOC113208498	3	-0.27527	2	1	ASGNYATVVAHNPDTK(1)R	1.50102e-06	94.281				1	1.39588e-15	122.01	2
A0A6J1SKL8	46	K	60S ribosomal protein L8 OS=Frankliniella occidentalis OX=133901 GN=LOC113208498 PE=4 SV=1	LOC113208498	2	0.64495	1		GVVK(1)EIIHDPGR			1	3.82752e-06	95.428				1
A0A6J1SKL8	181	K	60S ribosomal protein L8 OS=Frankliniella occidentalis OX=133901 GN=LOC113208498 PE=4 SV=1	LOC113208498	3	-0.66613	1		IDKPVLK(1)AGR						0.999706	0.00698771	45.908	1
A0A6J1SKT6	436	K	2-oxoisovalerate dehydrogenase subunit alpha OS=Frankliniella occidentalis OX=133901 GN=LOC113207537 PE=3 SV=1	LOC113207537	2	-0.94783	3	1	DHYPLSSYK(1)S	0.00667765	61.78	1	0.0117303	54.066				2
A0A6J1SKW4	372	K	serine protease inhibitor 42Dd-like OS=Frankliniella occidentalis OX=133901 GN=LOC113208895 PE=3 SV=1	LOC113208895	2	1.9841	2	1	AK(1)IVVDER	0.0196357	49.715				1	0.029012	41.876	2
A0A6J1SKY7	858	K	Sodium/potassium-transporting ATPase subunit alpha OS=Frankliniella occidentalis OX=133901 GN=LOC113207579 PE=3 SV=1	LOC113207579	2	-0.14085	5	1	DPYSDK(1)LVNHR	9.16979e-06	95.417	1	2.90641e-06	97.734	1	1.40382e-06	102.4	3
A0A6J1SL22	352	K	probable medium-chain specific acyl-CoA dehydrogenase, mitochondrial OS=Frankliniella occidentalis OX=133901 GN=LOC113208598 PE=3 SV=1	LOC113208598	2	-0.19406	2	1	AAWEADLGTSK(1)R	0.016431	44.426	1	0.0189912	57.434				2
A0A6J1SL22	219	K	probable medium-chain specific acyl-CoA dehydrogenase, mitochondrial OS=Frankliniella occidentalis OX=133901 GN=LOC113208598 PE=3 SV=1	LOC113208598	2	-0.055576	3	1	CPASK(1)AFTGFIVDR	0.00131988	66.246	1	6.33487e-08	104.95	1	0.000615356	74.789	3
A0A6J1SL22	181	K	probable medium-chain specific acyl-CoA dehydrogenase, mitochondrial OS=Frankliniella occidentalis OX=133901 GN=LOC113208598 PE=3 SV=1	LOC113208598	2	0.46848	3	1	K(1)GDEYVINGQK	4.57406e-09	125.54	1	1.97676e-05	93.623	1	0.0128297	50.354	3
A0A6J1SL22	141	K	probable medium-chain specific acyl-CoA dehydrogenase, mitochondrial OS=Frankliniella occidentalis OX=133901 GN=LOC113208598 PE=3 SV=1	LOC113208598	3	-0.0044927	1	1	TAIEASGLGQTPVLVAGNK(1)EQQK	2.24315e-07	79.143							1
A0A6J1SL22	214	K	probable medium-chain specific acyl-CoA dehydrogenase, mitochondrial OS=Frankliniella occidentalis OX=133901 GN=LOC113208598 PE=3 SV=1	LOC113208598	2	-0.64106	1	1	TNPDPK(1)CPASK	0.0109224	47.712							1
A0A6J1SL22	261	K	probable medium-chain specific acyl-CoA dehydrogenase, mitochondrial OS=Frankliniella occidentalis OX=133901 GN=LOC113208598 PE=3 SV=1	LOC113208598	2	0.5737	2		VPK(1)ENVLMGEGAGFK			1	0.00177803	55.755	1	0.000314831	77.746	2
A0A6J1SL36	266	K	NADH dehydrogenase [ubiquinone] iron-sulfur protein 3, mitochondrial OS=Frankliniella occidentalis OX=133901 GN=LOC113208611 PE=3 SV=1	LOC113208611	2	0.94338	2	1	DTSVIEDATTPAAEK(1)K	1.23877e-07	100.43				1	0.0016729	68.481	2
A0A6J1SL36	149	K	NADH dehydrogenase [ubiquinone] iron-sulfur protein 3, mitochondrial OS=Frankliniella occidentalis OX=133901 GN=LOC113208611 PE=3 SV=1	LOC113208611	2	0.23775	3	1	VK(1)TYTDELTPIDSVNEVYK	6.89526e-52	177.4	1	6.25363e-17	126.91	1	8.21706e-05	75.533	3
A0A6J1SLN9	246	K	unconventional myosin-Va isoform X2 OS=Frankliniella occidentalis OX=133901 GN=LOC113208738 PE=3 SV=1	LOC113208738	2	-0.12045	1		TYLLEK(1)SR			1	0.0216409	47.603				1
A0A6J1SL56	48	K	60S ribosomal protein L7 OS=Frankliniella occidentalis OX=133901 GN=LOC113208953 PE=3 SV=1	LOC113208953	2	-0.086	5	1	ASLVK(1)AALK	0.000815819	92.838	1	0.000223088	104.2	1	0.000755287	93.649	3
A0A6J1SL56	43	K	60S ribosomal protein L7 OS=Frankliniella occidentalis OX=133901 GN=LOC113208953 PE=3 SV=1	LOC113208953	2	1.6014	1		DAAK(1)ASLVK						1	0.00365583	69.275	1
A0A6J1SL56	253	K	60S ribosomal protein L7 OS=Frankliniella occidentalis OX=133901 GN=LOC113208953 PE=3 SV=1	LOC113208953	2	0.027354	3	1	EDK(1)INELLR	3.66822e-05	116.03	1	0.000431575	98.048	1	0.00147529	84.169	3
A0A6J1SL56	175	K	60S ribosomal protein L7 OS=Frankliniella occidentalis OX=133901 GN=LOC113208953 PE=3 SV=1	LOC113208953	2	0.43555	4	1	GFAK(1)VNHQR	0.000364854	100.02	1	0.00105019	89.698	1	1.32459e-05	122.52	3
A0A6J1SL56	114	K	60S ribosomal protein L7 OS=Frankliniella occidentalis OX=133901 GN=LOC113208953 PE=3 SV=1	LOC113208953	2	0.24847	3	1	GVNK(1)VAPK	0.0279895	42.599	1	0.0193018	56.721	1	0.00999486	62.464	3
A0A6J1SL56	92	K	60S ribosomal protein L7 OS=Frankliniella occidentalis OX=133901 GN=LOC113208953 PE=3 SV=1	LOC113208953	2	-0.23109	4	1	K(1)GDFYVPSEAR	0.000838045	74.78	1	0.00563261	59.227	1	0.0106688	52.576	3
A0A6J1SL56	121	K	60S ribosomal protein L7 OS=Frankliniella occidentalis OX=133901 GN=LOC113208953 PE=3 SV=1	LOC113208953	2	-0.28945	5	1	K(1)VLQLFR	0.0114719	81.297	1	0.00604209	97.068	1	0.00678915	94.407	3
A0A6J1SL56	129	K	60S ribosomal protein L7 OS=Frankliniella occidentalis OX=133901 GN=LOC113208953 PE=3 SV=1	LOC113208953	2	0.81989	2	1	LK(1)QINNGVFVSLNK	0.00124562	67.136				1	0.00179927	60.55	2
A0A6J1SL56	34	K	60S ribosomal protein L7 OS=Frankliniella occidentalis OX=133901 GN=LOC113208953 PE=3 SV=1	LOC113208953	2	-0.49888	3	1	LPAVPETVLK(1)R	0.000471048	77.062	1	0.00207657	67.08	1	0.00564601	59.198	3
A0A6J1SL60	410	K	probable cytochrome P450 12a5, mitochondrial OS=Frankliniella occidentalis OX=133901 GN=LOC113207095 PE=3 SV=1	LOC113207095	2	-0.80079	1		ACIK(1)ESMR			1	0.00552742	55.37				1
A0A6J1SL60	161	K	probable cytochrome P450 12a5, mitochondrial OS=Frankliniella occidentalis OX=133901 GN=LOC113207095 PE=3 SV=1	LOC113207095	2	0.23626	3	1	K(1)NLLVSLATAQGK	3.54134e-14	122.64	1	0.00318961	58.32	1	0.00405729	55.724	3
A0A6J1SL60	319	K	probable cytochrome P450 12a5, mitochondrial OS=Frankliniella occidentalis OX=133901 GN=LOC113207095 PE=3 SV=1	LOC113207095	3	0.31389	6	1	LQHTPK(1)EDLHTQQR	1.22222e-05	98.676	1	0.000772371	68.283	1	7.13634e-17	133.47	3
A0A6J1SL60	396	K	probable cytochrome P450 12a5, mitochondrial OS=Frankliniella occidentalis OX=133901 GN=LOC113207095 PE=3 SV=1	LOC113207095	3	-0.8158	2	0.97987	TK(0.02)PITK(0.98)EQLEQLR	1.54529e-06	98.942				0.951114	0.000888725	61.423	2
A0A6J1SL60	390	K	probable cytochrome P450 12a5, mitochondrial OS=Frankliniella occidentalis OX=133901 GN=LOC113207095 PE=3 SV=1	LOC113207095	3	0.60758	1		VIPDK(0.995)TK(0.005)PITK			0.995434	0.00222289	57.885				1
A0A6J1SL60	309	K	probable cytochrome P450 12a5, mitochondrial OS=Frankliniella occidentalis OX=133901 GN=LOC113207095 PE=3 SV=1	LOC113207095	2	-0.39937	3	1	YVNK(1)AMER	0.0115277	55.064	1	0.0224434	42.348	1	0.0165191	48.423	3
A0A6J1SL79	97	K	probable aminopeptidase NPEPL1 OS=Frankliniella occidentalis OX=133901 GN=LOC113208749 PE=3 SV=1	LOC113208749	3	0.17795	7	1	HNAPSHANFITK(1)LVR	8.98136e-08	98.281	1	2.15176e-06	96.208	1	0.00037144	74.141	3
A0A6J1SL96	43	K	retinaldehyde-binding protein 1 OS=Frankliniella occidentalis OX=133901 GN=LOC113208641 PE=4 SV=1	LOC113208641	2	2.1906	2	1	ELIK(1)ADGK	0.0216409	47.603				1	0.0196357	49.715	2
A0A6J1SLD5	97	K	acyl-CoA synthetase family member 2, mitochondrial-like OS=Frankliniella occidentalis OX=133901 GN=LOC113207145 PE=3 SV=1	LOC113207145	2	-1.7523	1	1	LTYQQLLEK(1)ADR	0.0145734	42.317							1
A0A6J1SLF5	57	K	Sepiapterin reductase OS=Frankliniella occidentalis OX=133901 GN=LOC113208801 PE=3 SV=1	LOC113208801	2	0.72802	3	1	NSQGLQETK(1)R	2.46483e-08	127.83	1	0.00021352	87.568	1	0.0277289	42.031	3
A0A6J1SLG9	137	K	T-complex protein 1 subunit delta OS=Frankliniella occidentalis OX=133901 GN=LOC113208695 PE=3 SV=1	LOC113208695	2	-1.7419	1	1	AATK(1)SVEIIR	0.00889982	53.211							1
A0A6J1SLI0	196	K	CCT-alpha OS=Frankliniella occidentalis OX=133901 GN=LOC113207153 PE=3 SV=1	LOC113207153	2	-0.043574	2	1	GNSLYPIK(1)AVNVLK	0.000148572	84.297				1	0.00233683	55.896	2
A0A6J1SLI0	503	K	CCT-alpha OS=Frankliniella occidentalis OX=133901 GN=LOC113207153 PE=3 SV=1	LOC113207153	2	0.2404	1		K(1)AGVLEPAISK						1	0.0153986	47.712	1
A0A6J1SLI0	480	K	CCT-alpha OS=Frankliniella occidentalis OX=133901 GN=LOC113207153 PE=3 SV=1	LOC113207153	3	-0.097908	2	1	SYHNSSQTK(1)VDHANLK	2.86605e-62	207.79				1	0.000817414	64.244	2
A0A6J1SLM3	67	K	40S ribosomal protein S9 OS=Frankliniella occidentalis OX=133901 GN=LOC113209073 PE=3 SV=1	LOC113209073	2	2.3231	3	1	ELLTLEEK(1)DQR	2.68971e-10	129.82	1	1.85143e-05	91.961	1	0.0109224	47.712	3
A0A6J1SLM3	140	K	40S ribosomal protein S9 OS=Frankliniella occidentalis OX=133901 GN=LOC113209073 PE=3 SV=1	LOC113209073	2	0.25766	3	1	K(1)QVVNIPSFVVR	0.00156522	66.393	1	0.00119159	69.03	1	0.00368105	60.157	3
A0A6J1SLM3	156	K	40S ribosomal protein S9 OS=Frankliniella occidentalis OX=133901 GN=LOC113209073 PE=3 SV=1	LOC113209073	3	-0.21616	3	1	LDSQK(1)HIDFSLK	4.33701e-05	84.365	1	0.000408642	70.089	1	3.01999e-05	85.554	3
A0A6J1SLM3	122	K	40S ribosomal protein S9 OS=Frankliniella occidentalis OX=133901 GN=LOC113209073 PE=3 SV=1	LOC113209073	3	0.41936	2	1	LGLAK(1)SIHHAR	1.55207e-06	97.734				1	0.00231898	58.172	2
A0A6J1SLM3	117	K	40S ribosomal protein S9 OS=Frankliniella occidentalis OX=133901 GN=LOC113209073 PE=3 SV=1	LOC113209073	2	-0.87411	3	1	LQTQVFK(1)LGLAK	0.00200043	62.694	1	0.00363007	56.205	1	0.00798685	48.568	3
A0A6J1SLM3	94	K	40S ribosomal protein S9 OS=Frankliniella occidentalis OX=133901 GN=LOC113209073 PE=3 SV=1	LOC113209073	2	0.37363	3	1	MK(1)LDYVLGLK	0.000610457	78.342	1	0.0102191	47.302	1	0.0173665	40.496	3
A0A6J1SLM3	53	K	40S ribosomal protein S9 OS=Frankliniella occidentalis OX=133901 GN=LOC113209073 PE=3 SV=1	LOC113209073	2	-2.1534	2		YTLAK(1)IR			1	0.0116961	72.138	1	0.0190621	60.76	2
A0A6J1SLR2	402	K	5-aminoimidazole-4-carboxamide ribonucleotide formyltransferase OS=Frankliniella occidentalis OX=133901 GN=LOC113208865 PE=3 SV=1	LOC113208865	2	1.2662	2	1	IDGGLFK(1)NVVSK	4.93143e-08	106.32				1	1.40574e-05	88.282	2
A0A6J1SLR2	409	K	5-aminoimidazole-4-carboxamide ribonucleotide formyltransferase OS=Frankliniella occidentalis OX=133901 GN=LOC113208865 PE=3 SV=1	LOC113208865	2	-1.1859	1	1	K(1)DLPESAVR	0.0238097	66.056							1
A0A6J1SLR2	462	K	5-aminoimidazole-4-carboxamide ribonucleotide formyltransferase OS=Frankliniella occidentalis OX=133901 GN=LOC113208865 PE=3 SV=1	LOC113208865	2	-0.15665	2	1	LAGDK(1)ADNWWLR	5.65524e-05	85.554	1	0.000206501	78.324				2
A0A6J1SLR2	15	K	5-aminoimidazole-4-carboxamide ribonucleotide formyltransferase OS=Frankliniella occidentalis OX=133901 GN=LOC113208865 PE=3 SV=1	LOC113208865	2	1.2736	3	1	LALLSVSDK(1)K	0.00690588	61.344	1	0.0115456	54.259	1	0.00631802	62.466	3
A0A6J1SLR2	86	K	5-aminoimidazole-4-carboxamide ribonucleotide formyltransferase OS=Frankliniella occidentalis OX=133901 GN=LOC113208865 PE=3 SV=1	LOC113208865	2	-0.78563	1	1	LSDSDK(1)ADMSK	0.00452544	55.261							1
A0A6J1SLR2	395	K	5-aminoimidazole-4-carboxamide ribonucleotide formyltransferase OS=Frankliniella occidentalis OX=133901 GN=LOC113208865 PE=3 SV=1	LOC113208865	2	-1.1215	3	1	NNAK(1)IDGGLFK	0.000694817	73.9	1	0.0199268	40.861	1	0.015918	43.502	3
A0A6J1SLR2	267	K	5-aminoimidazole-4-carboxamide ribonucleotide formyltransferase OS=Frankliniella occidentalis OX=133901 GN=LOC113208865 PE=3 SV=1	LOC113208865	3	-0.65397	1	1	TAIGLPAATSFK(1)HVSPAGAAVGNPLSPEQAK	4.65872e-06	47.647							1
A0A6J1SLR3	156	K	1-acyl-sn-glycerol-3-phosphate acyltransferase OS=Frankliniella occidentalis OX=133901 GN=LOC113207773 PE=3 SV=1	LOC113207773	2	1.7741	3	1	EAINK(1)VSTK	0.0127953	50.108	1	0.0233695	40.496	1	0.0233695	40.496	3
A0A6J1SLU7	276	K	Isocitrate dehydrogenase [NADP] OS=Frankliniella occidentalis OX=133901 GN=LOC113207798 PE=3 SV=1	LOC113207798	3	-1.3775	1		ADYQK(1)ASIWYEHR			1	0.000841545	62.68				1
A0A6J1SLU7	380	K	Isocitrate dehydrogenase [NADP] OS=Frankliniella occidentalis OX=133901 GN=LOC113207798 PE=3 SV=1	LOC113207798	2	-0.63289	3	1	AK(1)LDNTPDVAR	1.93058e-28	180.97	1	0.000263882	79.23	1	9.87365e-18	159.94	3
A0A6J1SLU7	64	K	Isocitrate dehydrogenase [NADP] OS=Frankliniella occidentalis OX=133901 GN=LOC113207798 PE=3 SV=1	LOC113207798	2	-0.35846	2	1	IIWASIK(1)EK	0.00342362	70.399				1	0.0208023	42.336	2
A0A6J1SLU7	124	K	Isocitrate dehydrogenase [NADP] OS=Frankliniella occidentalis OX=133901 GN=LOC113207798 PE=3 SV=1	LOC113207798	2	0.56769	3	1	VEEFK(1)LK	0.00578312	89.55	1	0.0139981	67.032	1	0.0139981	67.032	3
A0A6J1SLW2	185	K	aldose reductase-like OS=Frankliniella occidentalis OX=133901 GN=LOC113207808 PE=4 SV=1	LOC113207808	2	0.81162	4	1	EGEDLFPTK(1)DGK	0.000313401	76.073	1	1.0463e-05	90.793	1	0.000923221	67.997	3
A0A6J1SLW2	128	K	aldose reductase-like OS=Frankliniella occidentalis OX=133901 GN=LOC113207808 PE=4 SV=1	LOC113207808	2	-0.52715	2	1	INEGVVK(1)R	0.00915314	71.379				1	0.0207215	58.981	2
A0A6J1SLW2	144	K	aldose reductase-like OS=Frankliniella occidentalis OX=133901 GN=LOC113207808 PE=4 SV=1	LOC113207808	3	-0.18713	2	1	LWNTCHK(1)PELVVGALK	8.0787e-12	117	1	0.000590325	69.331				2
A0A6J1SLW2	92	K	aldose reductase-like OS=Frankliniella occidentalis OX=133901 GN=LOC113207808 PE=4 SV=1	LOC113207808	3	0.13024	4	0.999988	SKPGEVTQAVK(1)AAIDAGYR	0.000139614	68.952	1	6.37427e-10	105.6	0.999983	0.000295745	63.302	3
A0A6J1SLW2	233	K	aldose reductase-like OS=Frankliniella occidentalis OX=133901 GN=LOC113207808 PE=4 SV=1	LOC113207808	4	1.0975	1	0.999344	VAK(0.999)IK(0.001)PVTNQIEVHPYLNQSK	1.48843e-30	147.25							1
A0A6J1SLX7	256	K	protein krasavietz OS=Frankliniella occidentalis OX=133901 GN=LOC113207816 PE=3 SV=1	LOC113207816	2	0.27989	1	1	AQANLGAK(1)R	0.0196995	48.423							1
A0A6J1SLX7	245	K	protein krasavietz OS=Frankliniella occidentalis OX=133901 GN=LOC113207816 PE=3 SV=1	LOC113207816	2	0.9672	3	1	GLADIVK(1)LHK	0.00412467	63.426	1	0.0114345	49.472	1	0.00496615	61.161	3
A0A6J1SLX7	209	K	protein krasavietz OS=Frankliniella occidentalis OX=133901 GN=LOC113207816 PE=3 SV=1	LOC113207816	2	0.072988	3	1	GLSSLVTALK(1)R	0.000164449	84.479	1	0.000865324	74.611	1	0.00236636	66.267	3
A0A6J1SLY4	270	K	ATP synthase subunit b OS=Frankliniella occidentalis OX=133901 GN=LOC113208796 PE=3 SV=1	LOC113208796	2	-1.0264	2	1	CISDLK(1)SLSASA	0.000107834	83.081	1	0.00532296	53.237				2
A0A6J1SLY4	74	K	ATP synthase subunit b OS=Frankliniella occidentalis OX=133901 GN=LOC113208796 PE=3 SV=1	LOC113208796	3	-0.079016	7	1	PVVK(1)QHPDPVR	1.02922e-08	100.02	1	1.63365e-06	89.859	1	0.000210228	70.783	3
A0A6J1SLY4	169	K	ATP synthase subunit b OS=Frankliniella occidentalis OX=133901 GN=LOC113208796 PE=3 SV=1	LOC113208796	2	0.38162	7	1	EFEDSEK(1)K	0.000854516	116.73	1	0.00436538	91.853	1	0.00436538	91.853	3
A0A6J1SLY4	220	K	ATP synthase subunit b OS=Frankliniella occidentalis OX=133901 GN=LOC113208796 PE=3 SV=1	LOC113208796	2	-0.94184	5	1	EWSNTAYTEAK(1)K	2.03458e-05	88.021	1	0.000291131	78.324	1	0.00803654	52.576	3
A0A6J1SLY4	57	K	ATP synthase subunit b OS=Frankliniella occidentalis OX=133901 GN=LOC113208796 PE=3 SV=1	LOC113208796	2	-0.060508	5	1	IVPLK(1)TEGPER	0.00143808	67.385	1	0.00181833	65.842	1	0.00467429	57.164	3
A0A6J1SLY4	264	K	ATP synthase subunit b OS=Frankliniella occidentalis OX=133901 GN=LOC113208796 PE=3 SV=1	LOC113208796	2	0.73656	2	1	K(1)CISDLK	0.0130434	77.732	1	0.0237943	63.419				2
A0A6J1SLY4	148	K	ATP synthase subunit b OS=Frankliniella occidentalis OX=133901 GN=LOC113208796 PE=3 SV=1	LOC113208796	2	-0.69985	1		LGPSIAK(1)LTDK						1	0.0109224	47.712	1
A0A6J1SLY4	263	K	ATP synthase subunit b OS=Frankliniella occidentalis OX=133901 GN=LOC113208796 PE=3 SV=1	LOC113208796	2	0.080679	6	1	SITPTQEAETLK(1)K	5.31986e-14	119.39	1	0.000940341	70.889	1	0.0002831	79.875	3
A0A6J1SME7	165	K	NADH dehydrogenase [ubiquinone] 1 alpha subcomplex subunit 8 OS=Frankliniella occidentalis OX=133901 GN=LOC113209260 PE=3 SV=1	LOC113209260	2	-0.26258	2	1	EAK(1)TTFER	0.00849718	65.224	1	0.00531356	76.064				2
A0A6J1SME7	78	K	NADH dehydrogenase [ubiquinone] 1 alpha subcomplex subunit 8 OS=Frankliniella occidentalis OX=133901 GN=LOC113209260 PE=3 SV=1	LOC113209260	2	0.60068	1		K(1)SCLAEFIQYEK						1	0.0177281	43.761	1
A0A6J1ST32	114	K	glutaredoxin-like isoform X2 OS=Frankliniella occidentalis OX=133901 GN=LOC113209275 PE=4 SV=1	LOC113209275	2	-2.1657	3	1	ALQESGELSK(1)R	1.5372e-07	110.08	1	0.000265671	81.92				2
A0A6J1ST32	59	K	glutaredoxin-like isoform X2 OS=Frankliniella occidentalis OX=133901 GN=LOC113209275 PE=4 SV=1	LOC113209275	2	1.0843	2		FK(1)YTAVELDK			1	0.0129056	47.302	1	0.00309371	60.255	2
A0A6J1SMG9	392	K	protein transport protein Sec61 subunit alpha OS=Frankliniella occidentalis OX=133901 GN=LOC113208908 PE=3 SV=1	LOC113208908	2	-0.72745	1		DVAK(1)QLK			1	0.0269635	53.554				1
A0A6J1SMG9	107	K	protein transport protein Sec61 subunit alpha OS=Frankliniella occidentalis OX=133901 GN=LOC113208908 PE=3 SV=1	LOC113208908	2	0.20865	3	1	IIEVGDTPK(1)DR	0.00203637	65.179	1	0.00203637	65.179	1	0.00143808	67.385	3
A0A6J1SMH6	49	K	40S ribosomal protein S7 OS=Frankliniella occidentalis OX=133901 GN=LOC113207959 PE=3 SV=1	LOC113207959	2	0.94176	2	1	AK(1)EIELNGK	0.00735376	58.955	1	0.0172484	44.882				2
A0A6J1SMH6	56	K	40S ribosomal protein S7 OS=Frankliniella occidentalis OX=133901 GN=LOC113207959 PE=3 SV=1	LOC113207959	2	0.97622	2	1	EIELNGK(1)K	0.00174784	109.01	1	0.0025765	101.33				2
A0A6J1SMH6	47	K	40S ribosomal protein S7 OS=Frankliniella occidentalis OX=133901 GN=LOC113207959 PE=3 SV=1	LOC113207959	2	0.18446	2	1	ELHITK(1)AK	0.0122924	58.23				1	0.0216409	47.603	2
A0A6J1SMH6	89	K	40S ribosomal protein S7 OS=Frankliniella occidentalis OX=133901 GN=LOC113207959 PE=3 SV=1	LOC113207959	3	-0.14983	1	1	FSGK(1)HVVFCGER	0.000336485	71.879							1
A0A6J1SMH6	154	K	40S ribosomal protein S7 OS=Frankliniella occidentalis OX=133901 GN=LOC113207959 PE=3 SV=1	LOC113207959	3	-0.071901	3	1	LDGSQLIK(1)VHLDK	4.41293e-17	133.88	1	0.00310963	49.298	1	0.00271834	50.897	3
A0A6J1SMH6	159	K	40S ribosomal protein S7 OS=Frankliniella occidentalis OX=133901 GN=LOC113207959 PE=3 SV=1	LOC113207959	3	0.18208	3	1	VHLDK(1)NQQTNIEHK	8.24318e-08	100.11	1	5.35478e-76	227.92	1	0.000237204	76.868	3
A0A6J1SMH6	73	K	40S ribosomal protein S7 OS=Frankliniella occidentalis OX=133901 GN=LOC113207959 PE=3 SV=1	LOC113207959	2	0.52064	5	1	LFQK(1)IQTR	0.00144068	106.42	1	0.00248963	95.502	1	0.00425584	83.783	3
A0A6J1SMH6	168	K	40S ribosomal protein S7 OS=Frankliniella occidentalis OX=133901 GN=LOC113207959 PE=3 SV=1	LOC113207959	3	0.083346	1		NQQTNIEHK(1)VDTFASVYK			1	1.22633e-08	99.044				1
A0A6J1SMH6	177	K	40S ribosomal protein S7 OS=Frankliniella occidentalis OX=133901 GN=LOC113207959 PE=3 SV=1	LOC113207959	2	-0.07228	3	1	VDTFASVYK(1)K	0.00291133	70.942	1	0.0137063	51.998	1	0.0137063	51.998	3
A0A6J1SMH6	146	K	40S ribosomal protein S7 OS=Frankliniella occidentalis OX=133901 GN=LOC113207959 PE=3 SV=1	LOC113207959	2	-0.14732	3	1	VK(1)LDGSQLIK	0.00089734	76.927	1	0.000682369	79.659	1	0.00783375	54.784	3
A0A6J1SMJ1	46	K	Ribosomal protein L19 OS=Frankliniella occidentalis OX=133901 GN=LOC113207408 PE=3 SV=1	LOC113207408	2	-0.62079	3	1	LIK(1)DGLIIK	0.0035002	70.028	1	0.00198474	77.662	1	0.0208023	42.336	3
A0A6J1SMJ7	39	K	40S ribosomal protein S13 OS=Frankliniella occidentalis OX=133901 GN=LOC113207411 PE=3 SV=1	LOC113207411	2	-0.69666	3	1	DQIQK(1)LAK	0.00492391	78.113	1	0.0183596	51.059	1	0.00788582	66.351	3
A0A6J1SMJ7	93	K	40S ribosomal protein S13 OS=Frankliniella occidentalis OX=133901 GN=LOC113207411 PE=3 SV=1	LOC113207411	2	-0.64576	3	1	EDLYYLIK(1)K	0.00299602	76.679	1	0.00317525	76.064	1	0.00317525	76.064	3
A0A6J1SMJ7	70	K	40S ribosomal protein S13 OS=Frankliniella occidentalis OX=133901 GN=LOC113207411 PE=3 SV=1	LOC113207411	2	-0.16786	3	1	FVTGSK(1)ILR	0.00320608	71.451	1	0.00938697	54.982	1	0.000888312	91.867	3
A0A6J1SMJ7	43	K	40S ribosomal protein S13 OS=Frankliniella occidentalis OX=133901 GN=LOC113207411 PE=3 SV=1	LOC113207411	2	-0.068258	3	1	K(1)GLTPSQIGVILR	7.03702e-06	94.688	1	9.73152e-11	112.44	1	0.00169715	65.043	3
A0A6J1SMJ7	34	K	40S ribosomal protein S13 OS=Frankliniella occidentalis OX=133901 GN=LOC113207411 PE=3 SV=1	LOC113207411	2	0.76063	6	1	LTPDDVK(1)DQIQK	3.12896e-05	86.772	1	0.000765224	70.089	1	0.00469252	54.343	3
A0A6J1SMM7	107	K	kynurenine--oxoglutarate transaminase 3 OS=Frankliniella occidentalis OX=133901 GN=LOC113209061 PE=4 SV=1	LOC113209061	2	-0.23504	4	1	LVK(1)ALSQLYSK	0.0180711	42.083	1	0.0109224	47.712	1	0.00333447	61.235	3
A0A6J1SMP2	700	K	allergen Cr-PI-like OS=Frankliniella occidentalis OX=133901 GN=LOC113208947 PE=4 SV=1	LOC113208947	2	-0.63214	3	1	DSK(1)YYYQYVNFDR	0.000259985	77.42	1	9.10683e-11	110.44	1	0.0129091	41.621	3
A0A6J1SMP2	493	K	allergen Cr-PI-like OS=Frankliniella occidentalis OX=133901 GN=LOC113208947 PE=4 SV=1	LOC113208947	2	-0.32497	3	1	EAIDSGYIYSK(1)DGSR	3.38906e-15	126.77	1	0.000336531	79.346				2
A0A6J1SMP2	737	K	allergen Cr-PI-like OS=Frankliniella occidentalis OX=133901 GN=LOC113208947 PE=4 SV=1	LOC113208947	3	0.17252	6	1	HSK(1)QFTSTVGDYPSFEQIYK	6.7196e-17	120.23	1	1.67531e-07	90.729	1	9.72113e-08	93.776	3
A0A6J1SMP2	482	K	allergen Cr-PI-like OS=Frankliniella occidentalis OX=133901 GN=LOC113208947 PE=4 SV=1	LOC113208947	2	1.6138	1		IK(1)EAIDSGYIYSK			1	0.000728805	69.92				1
A0A6J1SMP2	213	K	allergen Cr-PI-like OS=Frankliniella occidentalis OX=133901 GN=LOC113208947 PE=4 SV=1	LOC113208947	2	-3.4395	1		K(1)YDVFNSADR						1	0.0206519	45.433	1
A0A6J1SMP2	227	K	allergen Cr-PI-like OS=Frankliniella occidentalis OX=133901 GN=LOC113208947 PE=4 SV=1	LOC113208947	2	0.72588	7	1	NAK(1)AYEYFIAR	7.92429e-05	85.813	1	0.000301349	77.894	1	0.00167848	66.267	3
A0A6J1SMP2	182	K	allergen Cr-PI-like OS=Frankliniella occidentalis OX=133901 GN=LOC113208947 PE=4 SV=1	LOC113208947	2	0.059759	6	1	VADK(1)EFLSR	0.000162949	105.98	1	0.00398075	67.704	1	7.54509e-05	109.66	3
A0A6J1SMR1	47	K	10 kDa heat shock protein, mitochondrial OS=Frankliniella occidentalis OX=133901 GN=LOC113208009 PE=3 SV=1	LOC113208009	2	1.5368	2	1	AQGK(1)VLTGTVVAVGPGSR	0.00127796	58.848	1	1.8537e-06	93.371				2
A0A6J1SMR1	14	K	10 kDa heat shock protein, mitochondrial OS=Frankliniella occidentalis OX=133901 GN=LOC113208009 PE=3 SV=1	LOC113208009	2	0.2809	2	1	ASAVAQSALASAK(1)R	1.46154e-18	143.93	1	0.000401158	93.237				2
A0A6J1SMR1	43	K	10 kDa heat shock protein, mitochondrial OS=Frankliniella occidentalis OX=133901 GN=LOC113208009 PE=3 SV=1	LOC113208009	2	-0.14605	1	1	GGIVIPEK(1)AQGK	0.00153202	64.64							1
A0A6J1SMR1	35	K	10 kDa heat shock protein, mitochondrial OS=Frankliniella occidentalis OX=133901 GN=LOC113208009 PE=3 SV=1	LOC113208009	2	-0.34696	2	1	TK(1)GGIVIPEK	9.82123e-07	112.64	1	0.00253833	68.515				2
A0A6J1SMR3	443	K	Complex I-49kD OS=Frankliniella occidentalis OX=133901 GN=LOC113209351 PE=3 SV=1	LOC113209351	3	-0.68264	1		APGFAHLAAIDK(1)LGK			1	0.000919302	61.409				1
A0A6J1SMV1	159	K	uncharacterized protein LOC113208044 OS=Frankliniella occidentalis OX=133901 GN=LOC113208044 PE=4 SV=1	LOC113208044	3	0.71903	1	1	LLTQQLAK(1)FHAAGFVLK	0.000526528	67.326							1
A0A6J1SNA1	341	K	talin-1 isoform X3 OS=Frankliniella occidentalis OX=133901 GN=LOC113209115 PE=4 SV=1	LOC113209115	2	-0.14868	1	1	LLGVTK(1)DSVLR	0.00400476	59.198							1
A0A6J1SMW4	73	K	single-stranded DNA-binding protein, mitochondrial OS=Frankliniella occidentalis OX=133901 GN=LOC113208052 PE=4 SV=1	LOC113208052	3	0.67243	1	1	LQDGTVK(1)TYPCWHK	0.00272967	48.351							1
A0A6J1SMY8	198	K	Methionine aminopeptidase 2 OS=Frankliniella occidentalis OX=133901 GN=LOC113209021 PE=3 SV=1	LOC113209021	2	-1.1802	7	1	LIK(1)EDGLK	0.00602214	97.813	1	0.00591735	73.665	1	0.0170091	52.482	3
A0A6J1SMZ6	312	K	3-hydroxy-3-methylglutarate-CoA lyase OS=Frankliniella occidentalis OX=133901 GN=LOC113209014 PE=3 SV=1	LOC113209014	2	-0.46192	1		VACALSK(1)L						1	0.0352838	44.692	1
A0A6J1SN10	306	K	gelsolin-like OS=Frankliniella occidentalis OX=133901 GN=LOC113207523 PE=4 SV=1	LOC113207523	2	0.10343	1	1	VSDATGSLK(1)VDK	0.00895007	46.88							1
A0A6J1SW92	491	K	insulin-like growth factor 2 mRNA-binding protein 2 isoform X7 OS=Frankliniella occidentalis OX=133901 GN=LOC113209425 PE=3 SV=1	LOC113209425	2	2.34	1	1	IIGK(1)GGQNVR	0.000394018	83.948							1
A0A6J1SN92	5	K	ATP-dependent dihydroxyacetone kinase OS=Frankliniella occidentalis OX=133901 GN=LOC113207596 PE=4 SV=1	LOC113207596	2	0.21236	3	1	ALHK(1)LVDDPER	0.00137502	62.088	1	1.3134e-05	88.021	1	1.3134e-05	88.021	3
A0A6J1SND2	265	K	guanine nucleotide-binding protein subunit beta-like protein OS=Frankliniella occidentalis OX=133901 GN=LOC113209456 PE=4 SV=1	LOC113209456	3	0.8987	1	1	IWDLESK(1)DMVEELRPEVVSSTTK	0.00015104	53.625							1
A0A6J1SND2	186	K	guanine nucleotide-binding protein subunit beta-like protein OS=Frankliniella occidentalis OX=133901 GN=LOC113209456 PE=4 SV=1	LOC113209456	4	-0.32404	2	1	LK(1)INHIGHTGYLNTVTVSPDGSLCASGGK	2.10879e-13	87.091	1	1.53173e-15	96.957				2
A0A6J1SND2	184	K	guanine nucleotide-binding protein subunit beta-like protein OS=Frankliniella occidentalis OX=133901 GN=LOC113209456 PE=4 SV=1	LOC113209456	2	2.9097	1		VWNLANCK(1)LK			1	0.00496615	61.161				1
A0A6J1SNE5	129	K	Protein quiver OS=Frankliniella occidentalis OX=133901 GN=LOC113209241 PE=3 SV=1	LOC113209241	3	0.16625	4	1	TMLPTDCSHEQVK(1)R	3.93306e-11	112.42				1	0.000102069	70.889	2
A0A6J1SNG7	146	K	NADH dehydrogenase [ubiquinone] 1 alpha subcomplex subunit 9, mitochondrial OS=Frankliniella occidentalis OX=133901 GN=LOC113207666 PE=4 SV=1	LOC113207666	3	-0.97192	1		NYK(1)FEDVNVHGAR						1	0.00349781	47.712	1
A0A6J1SNI0	116	K	39S ribosomal protein L12, mitochondrial OS=Frankliniella occidentalis OX=133901 GN=LOC113209162 PE=3 SV=1	LOC113209162	2	0.57285	4	1	NSFNVK(1)IVK	0.000371702	99.815	1	0.0148377	47.187	1	0.00592826	62.463	3
A0A6J1SNI0	125	K	39S ribosomal protein L12, mitochondrial OS=Frankliniella occidentalis OX=133901 GN=LOC113209162 PE=3 SV=1	LOC113209162	2	1.0526	2	1	QK(1)VALIK	0.0183071	61.679				1	0.0116548	72.23	2
A0A6J1SNI0	130	K	39S ribosomal protein L12, mitochondrial OS=Frankliniella occidentalis OX=133901 GN=LOC113209162 PE=3 SV=1	LOC113209162	2	-0.72167	3	1	VALIK(1)CVK	0.00848212	65.252	1	0.0149876	54.611	1	0.0128074	57.281	3
A0A6J1SNJ7	336	K	Tubulin alpha chain OS=Frankliniella occidentalis OX=133901 GN=LOC113209280 PE=3 SV=1	LOC113209280	2	-0.15925	5	1	DVNAAIATIK(1)TK	2.8319e-13	136.24	1	4.06176e-06	95.264	1	7.88861e-08	105.03	3
A0A6J1SNJ7	401	K	Tubulin alpha chain OS=Frankliniella occidentalis OX=133901 GN=LOC113209280 PE=3 SV=1	LOC113209280	2	-0.35167	11	1	FDLMYAK(1)R	0.00496064	80.438	1	0.00496064	80.438	1	0.00777344	69.825	3
A0A6J1SNJ7	326	K	Tubulin alpha chain OS=Frankliniella occidentalis OX=133901 GN=LOC113209280 PE=3 SV=1	LOC113209280	2	-0.41798	3	1	GDVVPK(1)DVNAAIATIK	0.00140828	65.949	1	0.0020638	56.817				2
A0A6J1SNJ7	163	K	Tubulin alpha chain OS=Frankliniella occidentalis OX=133901 GN=LOC113209280 PE=3 SV=1	LOC113209280	2	0.027849	5	1	LSVDYGK(1)K	0.0108569	66.692	1	0.0305099	47.603	1	0.0189261	56.258	3
A0A6J1SNJ7	96	K	Tubulin alpha chain OS=Frankliniella occidentalis OX=133901 GN=LOC113209280 PE=3 SV=1	LOC113209280	3	3.3672	11	1	QLFHPEQLITGK(1)EDAANNYAR	1.28828e-62	188.19	1	1.25568e-30	148.06	1	2.9224e-30	145.71	3
A0A6J1SNJ7	370	K	Tubulin alpha chain OS=Frankliniella occidentalis OX=133901 GN=LOC113209280 PE=3 SV=1	LOC113209280	3	1.6157	4	1	VGINYQPPTVVPGGDLAK(1)VQR	1.72399e-07	85.737	1	4.75701e-11	100.39	1	7.4873e-05	60.561	3
A0A6J1SNM1	58	K	60S ribosomal protein L37a OS=Frankliniella occidentalis OX=133901 GN=LOC113208226 PE=3 SV=1	LOC113208226	2	1.2794	2	1	AVVGIWSCK(1)R	0.000275838	86.898				1	0.0181946	47.302	2
A0A6J1SNN1	1314	K	multidrug resistance-associated protein 1-like isoform X4 OS=Frankliniella occidentalis OX=133901 GN=LOC113209519 PE=3 SV=1	LOC113209519	2	0.77546	2	1	LK(1)EYGNTPR	0.0118599	51.445				1	0.00515179	64.374	2
A0A6J1SNX5	40	K	immediate early response gene 5-like protein OS=Frankliniella occidentalis OX=133901 GN=LOC113208299 PE=3 SV=1	LOC113208299	2	-0.084502	1	1	NLLVATVLQK(1)AR	0.00895679	65.241							1
A0A6J1SP08	289	K	nuclear pore complex protein Nup160 homolog OS=Frankliniella occidentalis OX=133901 GN=LOC113208324 PE=4 SV=1	LOC113208324	3	-0.45941	1		GQCVSVSDVLDDAGEQGK(1)NLTQGAQSHVLK			1	2.88025e-18	102.51				1
A0A6J1SP72	89	K	60S ribosomal protein L9 OS=Frankliniella occidentalis OX=133901 GN=LOC113208369 PE=3 SV=1	LOC113208369	2	1.2326	4	1	GFLYK(1)MR	0.0172386	57.463	1	0.0299702	46.37				2
A0A6J1SP72	84	K	60S ribosomal protein L9 OS=Frankliniella occidentalis OX=133901 GN=LOC113208369 PE=3 SV=1	LOC113208369	2	0.30409	4	1	GVTK(1)GFLYK	0.00194665	78.149	1	0.00120384	87.639	1	0.0019179	78.516	3
A0A6J1SP72	172	K	60S ribosomal protein L9 OS=Frankliniella occidentalis OX=133901 GN=LOC113208369 PE=3 SV=1	LOC113208369	2	-0.62932	2		K(1)FLDGLYVSEK			1	0.0169965	46.069	1	0.00563261	59.227	2
A0A6J1SP72	137	K	60S ribosomal protein L9 OS=Frankliniella occidentalis OX=133901 GN=LOC113208369 PE=3 SV=1	LOC113208369	2	0.46664	1		MAPGVTVTNSTK(1)QK						1	0.003001	54.09	1
A0A6J1SP72	119	K	60S ribosomal protein L9 OS=Frankliniella occidentalis OX=133901 GN=LOC113208369 PE=3 SV=1	LOC113208369	2	3.9365	2		NFLGEK(1)YIR			1	0.000755287	93.649	1	0.00620605	61.78	2
A0A6J1SP72	11	K	60S ribosomal protein L9 OS=Frankliniella occidentalis OX=133901 GN=LOC113208369 PE=3 SV=1	LOC113208369	2	-0.45366	3	1	QEVK(1)IPK	0.0300343	51.528	1	0.0170441	63.216	1	0.0366119	47.187	3
A0A6J1SP72	7	K	60S ribosomal protein L9 OS=Frankliniella occidentalis OX=133901 GN=LOC113208369 PE=3 SV=1	LOC113208369	2	0.4125	3	1	QILGK(1)QEVK	8.21535e-05	108.56	1	0.00255269	74.611	1	0.00767195	58.172	3
A0A6J1SP72	80	K	60S ribosomal protein L9 OS=Frankliniella occidentalis OX=133901 GN=LOC113208369 PE=3 SV=1	LOC113208369	3	-0.48234	2	1	TVCSHIENMLK(1)GVTK	6.34516e-11	110.12	1	3.78728e-15	124.25				2
A0A6J1SP72	57	K	60S ribosomal protein L9 OS=Frankliniella occidentalis OX=133901 GN=LOC113208369 PE=3 SV=1	LOC113208369	2	0.34587	3	1	VEK(1)WFGTK	0.001927	100.02				1	0.0211774	48.091	2
A0A6J1SP72	125	K	60S ribosomal protein L9 OS=Frankliniella occidentalis OX=133901 GN=LOC113208369 PE=3 SV=1	LOC113208369	2	-0.30781	1	1	VK(1)MAPGVTVTNSTK	0.003001	54.09							1
A0A6J1SP85	692	K	NADH-ubiquinone oxidoreductase 75 kDa subunit, mitochondrial OS=Frankliniella occidentalis OX=133901 GN=LOC113209434 PE=3 SV=1	LOC113209434	2	0.27944	3	1	AQLASTPLDVK(1)LK	0.000473065	73.927	1	8.17809e-08	101.53	1	0.000120551	83.204	3
A0A6J1SP85	170	K	NADH-ubiquinone oxidoreductase 75 kDa subunit, mitochondrial OS=Frankliniella occidentalis OX=133901 GN=LOC113209434 PE=3 SV=1	LOC113209434	2	1.6972	3	1	AVEDK(1)DVGPLIK	0.00140226	65.179	1	0.000423789	74.611	1	0.00140226	65.179	3
A0A6J1SP85	681	K	NADH-ubiquinone oxidoreductase 75 kDa subunit, mitochondrial OS=Frankliniella occidentalis OX=133901 GN=LOC113209434 PE=3 SV=1	LOC113209434	2	0.65111	2	1	TVK(1)AQLASTPLDVK	0.011755	62.861	1	0.00412633	51.03				2
A0A6J1SP85	459	K	NADH-ubiquinone oxidoreductase 75 kDa subunit, mitochondrial OS=Frankliniella occidentalis OX=133901 GN=LOC113209434 PE=3 SV=1	LOC113209434	3	0.34623	3	1	VDLSYDYEHLGDDTTTLK(1)K	4.3899e-06	84.249	1	9.67099e-22	129.46	1	0.00035964	58.693	3
A0A6J1SP85	626	K	NADH-ubiquinone oxidoreductase 75 kDa subunit, mitochondrial OS=Frankliniella occidentalis OX=133901 GN=LOC113209434 PE=3 SV=1	LOC113209434	2	-0.23706	1	1	VDWK(1)IIR	0.0219204	57.281							1
A0A6J1SPF7	67	K	Vitamin-K-epoxide reductase (warfarin-sensitive) OS=Frankliniella occidentalis OX=133901 GN=LOC113207895 PE=3 SV=1	LOC113207895	2	-0.078491	4	1	GFGVVGK(1)YLGEK	0.00190481	63.091	1	6.7379e-07	83.137	1	0.000765224	70.089	3
A0A6J1SPF7	60	K	Vitamin-K-epoxide reductase (warfarin-sensitive) OS=Frankliniella occidentalis OX=133901 GN=LOC113207895 PE=3 SV=1	LOC113207895	2	0.15801	2		YAK(1)GFGVVGK			1	0.00524979	60.398	1	0.000534705	68.557	2
A0A6J1SV04	59	K	Glutathione transferase OS=Frankliniella occidentalis OX=133901 GN=LOC113209699 PE=3 SV=1	LOC113209699	3	-0.46569	2		NSK(1)VLPGGDPDVERPR			1	0.00544871	40.493	1	0.000787138	63.681	2
A0A6J1SPH7	72	K	Superoxide dismutase OS=Frankliniella occidentalis OX=133901 GN=LOC113209492 PE=3 SV=1	LOC113209492	4	-0.084614	3	1	HHAAYVTNYNATLEK(1)LQAAISR	7.75271e-25	137.89	1	1.90251e-07	84.327	1	1.11095e-05	66.536	3
A0A6J1SPP6	211	K	short-chain specific acyl-CoA dehydrogenase, mitochondrial OS=Frankliniella occidentalis OX=133901 GN=LOC113209539 PE=3 SV=1	LOC113209539	2	-0.43756	1		HK(1)GISAFLLPK			1	0.0167168	42.976				1
A0A6J1SPR3	72	K	cytochrome c oxidase subunit 5B, mitochondrial-like OS=Frankliniella occidentalis OX=133901 GN=LOC113207960 PE=3 SV=1	LOC113207960	3	-0.25944	4	1	GACTK(1)DQPQVVLSCNHER	4.99597e-27	144.68	1	1.0953e-40	169.49	1	6.00866e-12	112.82	3
A0A6J1SPR4	333	K	Fructose-bisphosphate aldolase OS=Frankliniella occidentalis OX=133901 GN=LOC113208513 PE=3 SV=1	LOC113208513	2	0.41678	3	1	AK(1)ANSLACQGK	0.00143808	67.385	1	0.008457	51.286	1	0.00435559	58.132	3
A0A6J1SS56	230	K	Fructose-bisphosphate aldolase OS=Frankliniella occidentalis OX=133901 GN=LOC113208513 PE=3 SV=1	LOC113208513	4	-0.74259	9	1	ALNDHHVYLEGTLLK(1)PNMVTPGQSCPK	8.23518e-16	101.66	1	9.43047e-16	100.7	1	1.5422e-10	80.664	3
A0A6J1SS56	242	K	Fructose-bisphosphate aldolase OS=Frankliniella occidentalis OX=133901 GN=LOC113208513 PE=3 SV=1	LOC113208513	4	0.93505	1	1	ALNDHHVYLEGTLLKPNMVTPGQSCPK(1)K	4.32646e-31	130.32							1
A0A6J1SS56	243	K	Fructose-bisphosphate aldolase OS=Frankliniella occidentalis OX=133901 GN=LOC113208513 PE=3 SV=1	LOC113208513	3	-0.31478	5	1	K(1)ATAQEIACATVTALNR	2.7488e-39	167.28	1	4.09101e-39	165.66	1	2.12714e-08	100.04	3
A0A6J1SS56	204	K	Fructose-bisphosphate aldolase OS=Frankliniella occidentalis OX=133901 GN=LOC113208513 PE=3 SV=1	LOC113208513	2	1.1752	3	1	AQK(1)VTETVLAAVYK	6.56158e-06	95.264				1	0.000730886	73.386	2
A0A6J1SS56	317	K	Fructose-bisphosphate aldolase OS=Frankliniella occidentalis OX=133901 GN=LOC113208513 PE=3 SV=1	LOC113208513	2	0.21271	4	1	AWGGK(1)DETVAAGQNELLK	1.89653e-40	169.58	1	1.14051e-05	86.8	1	1.71815e-39	161.35	3
A0A6J1SS56	330	K	Fructose-bisphosphate aldolase OS=Frankliniella occidentalis OX=133901 GN=LOC113208513 PE=3 SV=1	LOC113208513	2	0.11206	2	0.99997	DETVAAGQNELLK(1)R	0.00110964	50.87				1	5.80409e-20	143.98	2
A0A6J1SS56	147	K	Fructose-bisphosphate aldolase OS=Frankliniella occidentalis OX=133901 GN=LOC113208513 PE=3 SV=1	LOC113208513	2	-0.47162	15	1	DGCHFAK(1)WR	1.20765e-05	118.33	1	0.0015946	82.645	1	0.00429724	80.688	3
A0A6J1SS56	293	K	Fructose-bisphosphate aldolase OS=Frankliniella occidentalis OX=133901 GN=LOC113208513 PE=3 SV=1	LOC113208513	3	-0.63703	3	0.779281	FNGK(0.852)K(0.148)PWPLTFSYGR	0.000893017	60.489	0.836612	0.00196678	50.04	0.852396	0.00102497	56.514	3
A0A6J1SS56	42	K	Fructose-bisphosphate aldolase OS=Frankliniella occidentalis OX=133901 GN=LOC113208513 PE=3 SV=1	LOC113208513	2	-0.16155	6	1	GILAADESTSTMGK(1)R	1.31011e-10	109.83	1	0.000296641	82.651	1	0.00681514	44.925	3
A0A6J1SS56	140	K	Fructose-bisphosphate aldolase OS=Frankliniella occidentalis OX=133901 GN=LOC113208513 PE=3 SV=1	LOC113208513	2	-0.20875	3	1	K(1)DGCHFAK	0.00120031	113.74	1	0.00292677	98.055	1	1.76784e-07	139.98	3
A0A6J1SS56	18	K	Fructose-bisphosphate aldolase OS=Frankliniella occidentalis OX=133901 GN=LOC113208513 PE=3 SV=1	LOC113208513	2	-0.31279	6	1	K(1)IAQAIVAPGK	6.15262e-13	145.46	1	3.89295e-05	88.596	1	0.000355072	79.659	3
A0A6J1SS56	48	K	Fructose-bisphosphate aldolase OS=Frankliniella occidentalis OX=133901 GN=LOC113208513 PE=3 SV=1	LOC113208513	3	-0.339	5	1	LQDIK(1)VENTDENRR	3.04539e-19	139.86				1	5.701e-11	113.53	2
A0A6J1SS56	108	K	Fructose-bisphosphate aldolase OS=Frankliniella occidentalis OX=133901 GN=LOC113208513 PE=3 SV=1	LOC113208513	2	0.14164	3	1	NIIPGIK(1)VDK	0.0117674	48.981				1	0.0115508	49.3	2
A0A6J1SPU3	330	K	Malic enzyme OS=Frankliniella occidentalis OX=133901 GN=LOC113207979 PE=3 SV=1	LOC113207979	3	-1.3808	2	1	FAQDHAPVK(1)TLTEAVK	0.00636728	42.068	1	0.000990526	59.728				2
A0A6J1SPU3	308	K	Malic enzyme OS=Frankliniella occidentalis OX=133901 GN=LOC113207979 PE=3 SV=1	LOC113207979	3	1.0994	2	1	GLIVK(1)NRPEGGVTGEK	0.00137605	53.565				1	0.00487637	41.482	2
A0A6J1SXX8	2280	K	uncharacterized protein LOC113209802 isoform X3 OS=Frankliniella occidentalis OX=133901 GN=LOC113209802 PE=4 SV=1	LOC113209802	2	-0.28644	3	1	DK(1)EVEQGGATPR	7.13142e-13	131.32	1	0.00015184	80.96	1	8.12149e-05	84.365	3
A0A6J1SPZ0	23	K	NADH dehydrogenase [ubiquinone] 1 alpha subcomplex subunit 5 OS=Frankliniella occidentalis OX=133901 GN=LOC113209525 PE=3 SV=1	LOC113209525	2	1.1096	3	1	HPTK(1)TLSGIYGK	0.000959303	67.519	1	0.00941243	46.069	1	0.000182276	79.492	3
A0A6J1SPZ0	31	K	NADH dehydrogenase [ubiquinone] 1 alpha subcomplex subunit 5 OS=Frankliniella occidentalis OX=133901 GN=LOC113209525 PE=3 SV=1	LOC113209525	2	-1.569	3	1	TLSGIYGK(1)ILR	0.00117164	69.721	1	0.00640623	54.259	1	2.0756e-06	99.283	3
A0A6J1SQ11	176	K	Inositol oxygenase OS=Frankliniella occidentalis OX=133901 GN=LOC113209543 PE=3 SV=1	LOC113209543	3	-1.2811	2	1	DTSFQNNPDGK(1)HPVYSTK	9.47266e-05	75.682				1	0.00046726	63.691	2
A0A6J1SQ17	492	K	Adipocyte plasma membrane-associated protein OS=Frankliniella occidentalis OX=133901 GN=LOC113208005 PE=3 SV=1	LOC113208005	2	1.7798	1	1	LAAEEAK(1)QK	0.0142055	48.091							1
A0A6J1SQ17	552	K	Adipocyte plasma membrane-associated protein OS=Frankliniella occidentalis OX=133901 GN=LOC113208005 PE=3 SV=1	LOC113208005	2	-0.3746	1	1	LAEEAK(1)AR	0.0275115	48.794							1
A0A6J1SQ17	203	K	Adipocyte plasma membrane-associated protein OS=Frankliniella occidentalis OX=133901 GN=LOC113208005 PE=3 SV=1	LOC113208005	2	0.50205	5	1	LVK(1)YDPQSK	0.0018684	79.148	1	0.0035002	70.028	1	0.00938697	54.982	3
A0A6J1SQ17	162	K	Adipocyte plasma membrane-associated protein OS=Frankliniella occidentalis OX=133901 GN=LOC113208005 PE=3 SV=1	LOC113208005	2	0.82781	1		SK(1)FINDLDVAK			1	0.0193848	41.218				1
A0A6J1SQ43	162	K	thioredoxin, mitochondrial OS=Frankliniella occidentalis OX=133901 GN=LOC113209616 PE=4 SV=1	LOC113209616	2	0.1265	3	1	AVPAVLAIK(1)HGR	0.00708475	50.149	1	0.000293843	76.332	1	0.000293843	76.332	3
A0A6J1SQ43	188	K	thioredoxin, mitochondrial OS=Frankliniella occidentalis OX=133901 GN=LOC113209616 PE=4 SV=1	LOC113209616	2	-0.27197	1	1	VAK(1)MAASTTDDQK	0.00880758	43.03							1
A0A6J1SQ54	133	K	V-type proton ATPase subunit D OS=Frankliniella occidentalis OX=133901 GN=LOC113208040 PE=3 SV=1	LOC113208040	2	0.48225	1		GGQQLAK(1)LK						1	0.0230521	40.724	1
A0A6J1SQ54	34	K	V-type proton ATPase subunit D OS=Frankliniella occidentalis OX=133901 GN=LOC113208040 PE=3 SV=1	LOC113208040	2	0.43291	1	1	GHSLLK(1)K	0.0102372	84.097							1
A0A6J1SQ54	136	K	V-type proton ATPase subunit D OS=Frankliniella occidentalis OX=133901 GN=LOC113208040 PE=3 SV=1	LOC113208040	2	-0.58855	1		K(1)NYQAAVK			1	0.0201147	55.37				1
A0A6J1SQ54	50	K	V-type proton ATPase subunit D OS=Frankliniella occidentalis OX=133901 GN=LOC113208040 PE=3 SV=1	LOC113208040	2	0.24336	3	1	LILNK(1)IVETK	0.00448142	62.466	1	0.000682369	79.659	1	4.76844e-05	96.113	3
A0A6J1SQ89	197	K	pyrimidodiazepine synthase-like OS=Frankliniella occidentalis OX=133901 GN=LOC113209890 PE=3 SV=1	LOC113209890	2	-1.1239	1	1	FSLPEK(1)R	0.0236249	63.565							1
A0A6J1SQ90	233	K	Glucose-6-phosphate isomerase OS=Frankliniella occidentalis OX=133901 GN=LOC113209585 PE=3 SV=1	LOC113209585	2	0.85003	2	1	EWFLASAK(1)DPSAVAK	0.000974321	71.08				1	0.00717136	44.252	2
A0A6J1SQ90	89	K	Glucose-6-phosphate isomerase OS=Frankliniella occidentalis OX=133901 GN=LOC113209585 PE=3 SV=1	LOC113209585	2	-0.011667	1		GEK(1)INFTEGR			1	0.0174985	43.501				1
A0A6J1SQ90	10	K	Glucose-6-phosphate isomerase OS=Frankliniella occidentalis OX=133901 GN=LOC113209585 PE=3 SV=1	LOC113209585	2	3.8543	2		LTDEQSWK(1)K			1	0.016887	51.276	1	0.0295743	42.21	2
A0A6J1SQ90	522	K	Glucose-6-phosphate isomerase OS=Frankliniella occidentalis OX=133901 GN=LOC113209585 PE=3 SV=1	LOC113209585	2	0.47489	2	1	QLAK(1)AIEPELADK	3.12176e-11	115.87				1	0.0137704	40.941	2
A0A6J1SQ90	196	K	Glucose-6-phosphate isomerase OS=Frankliniella occidentalis OX=133901 GN=LOC113209585 PE=3 SV=1	LOC113209585	3	-1.023	2		VHFVSNVDGTHMAETLK(1)K			1	0.000262918	66.152	1	0.000438796	60.764	2
A0A6J1SQ90	253	K	Glucose-6-phosphate isomerase OS=Frankliniella occidentalis OX=133901 GN=LOC113209585 PE=3 SV=1	LOC113209585	2	0.54852	3	1	VK(1)EFGIDEK	0.000912006	91.549	1	0.00149933	83.862	1	0.00221837	76.228	3
A0A6J1SQ98	318	K	Acyl-coenzyme A oxidase OS=Frankliniella occidentalis OX=133901 GN=LOC113209657 PE=3 SV=1	LOC113209657	3	-0.39353	1		YVSPFK(0.037)DPNK(0.963)R			0.962537	0.0122483	46.352				1
A0A6J1SQF9	48	K	Glutathione transferase OS=Frankliniella occidentalis OX=133901 GN=LOC113209697 PE=3 SV=1	LOC113209697	2	0.67671	2	1	K(1)VFLNPEDR	0.019837	48.284				1	0.019837	48.284	2
A0A6J1SQF9	62	K	Glutathione transferase OS=Frankliniella occidentalis OX=133901 GN=LOC113209697 PE=3 SV=1	LOC113209697	3	0.44725	1	1	NSK(1)VLPVGGDPDVERPR	0.0053505	40.186							1
A0A6J1SQM7	773	K	Calcium-transporting ATPase OS=Frankliniella occidentalis OX=133901 GN=LOC113210006 PE=3 SV=1	LOC113210006	2	1.0488	3	1	FTLVK(1)GIIDSK	1.85143e-05	91.961	1	1.00443e-05	95.094	1	0.00434253	58.172	3
A0A6J1SQM7	779	K	Calcium-transporting ATPase OS=Frankliniella occidentalis OX=133901 GN=LOC113210006 PE=3 SV=1	LOC113210006	2	0.85333	3	1	GIIDSK(1)VSEAR	1.25667e-06	103.08	1	0.00244298	63.944	1	0.00167848	66.267	3
A0A6J1SQM7	484	K	Calcium-transporting ATPase OS=Frankliniella occidentalis OX=133901 GN=LOC113210006 PE=3 SV=1	LOC113210006	2	0.49304	2	1	LSK(1)TTPR	0.0130218	69.198				1	0.023969	55.531	2
A0A6J1SQM7	355	K	Calcium-transporting ATPase OS=Frankliniella occidentalis OX=133901 GN=LOC113210006 PE=3 SV=1	LOC113210006	2	0.77716	1		SVLQAK(1)LTK						1	0.0142055	48.091	1
A0A6J1TNA1	43	K	venom allergen 3-like OS=Frankliniella occidentalis OX=133901 GN=LOC113216710 PE=4 SV=1	LOC113216710	2	-1.2038	2	1	VALGK(1)ETR	0.0146361	54.982	1	0.0124939	57.859				2
A0A6J1SQZ1	12	K	cytochrome c OS=Frankliniella occidentalis OX=133901 GN=LOC113208217 PE=3 SV=1	LOC113208217	2	-0.53721	3	1	GVPAGNAENGK(1)K	0.000414902	76.326	1	0.0147649	45.28	1	0.0132699	46.069	3
A0A6J1SQZ1	32	K	cytochrome c OS=Frankliniella occidentalis OX=133901 GN=LOC113208217 PE=3 SV=1	LOC113208217	3	-0.1244	4	1	HK(1)VGPNLNGLIGR	6.07114e-06	90.434	1	0.000112163	79.492	1	8.0906e-05	81.92	3
A0A6J1SQZ1	44	K	cytochrome c OS=Frankliniella occidentalis OX=133901 GN=LOC113208217 PE=3 SV=1	LOC113208217	2	-0.11156	2	1	K(1)TGQAPGFPYTDANK	1.80117e-10	109.48							1
A0A6J1SQZ1	58	K	cytochrome c OS=Frankliniella occidentalis OX=133901 GN=LOC113208217 PE=3 SV=1	LOC113208217	2	-0.18943	3	1	TGQAPGFPYTDANK(1)EK	0.00201296	57.525	1	4.66002e-06	95.197	1	0.0101881	41.088	3
A0A6J1SQZ1	78	K	cytochrome c OS=Frankliniella occidentalis OX=133901 GN=LOC113208217 PE=3 SV=1	LOC113208217	2	0.10399	5	1	K(1)YIPGTK	0.00750631	91.853	1	0.0142016	75.738	1	0.00903136	86.833	3
A0A6J1SQZ1	84	K	cytochrome c OS=Frankliniella occidentalis OX=133901 GN=LOC113208217 PE=3 SV=1	LOC113208217	2	-1.5654	2	1	YIPGTK(1)MVFAGLK	0.000399457	73.435	1	0.0114698	40.377				2
A0A6J1SQZ1	91	K	cytochrome c OS=Frankliniella occidentalis OX=133901 GN=LOC113208217 PE=3 SV=1	LOC113208217	2	-0.90062	9	1	MVFAGLK(1)K	0.00857371	66.073	1	0.00904891	65.252	1	0.0106955	67.032	3
A0A6J1SR61	12	K	ATP-citrate synthase OS=Frankliniella occidentalis OX=133901 GN=LOC113209811 PE=3 SV=1	LOC113209811	2	0.19608	5	1	EATGK(1)DLINK	1.99404e-05	100.38	1	0.000113456	90.697	1	0.000145955	88.021	3
A0A6J1SR61	549	K	ATP-citrate synthase OS=Frankliniella occidentalis OX=133901 GN=LOC113209811 PE=3 SV=1	LOC113209811	2	0.73395	4	1	EILIPVYK(1)K	0.00191355	85.676	1	0.00364154	74.464	1	0.00617676	66.27	3
A0A6J1SR61	50	K	ATP-citrate synthase OS=Frankliniella occidentalis OX=133901 GN=LOC113209811 PE=3 SV=1	LOC113209811	2	-0.15334	2	1	EPWLK(1)TQK	0.0108381	60.91	1	0.028731	42.075				2
A0A6J1SR61	770	K	ATP-citrate synthase OS=Frankliniella occidentalis OX=133901 GN=LOC113209811 PE=3 SV=1	LOC113209811	2	3.3101	2	1	ETATAK(1)NDALK	0.0022138	64.64				1	0.0106932	48.044	2
A0A6J1SR61	963	K	ATP-citrate synthase OS=Frankliniella occidentalis OX=133901 GN=LOC113209811 PE=3 SV=1	LOC113209811	3	0.48439	2	1	GK(1)LIMGIGHR	0.00201823	60.102				1	0.0038453	51.276	2
A0A6J1SR61	1075	K	ATP-citrate synthase OS=Frankliniella occidentalis OX=133901 GN=LOC113209811 PE=3 SV=1	LOC113209811	2	-0.55495	3	1	LK(1)QGLYR	0.0122488	70.912	1	0.0308857	50.966	1	0.0112902	73.039	3
A0A6J1SR61	173	K	ATP-citrate synthase OS=Frankliniella occidentalis OX=133901 GN=LOC113209811 PE=3 SV=1	LOC113209811	2	-0.051358	1	1	LLTK(1)IPAAK	0.0196177	43.185							1
A0A6J1SR61	272	K	ATP-citrate synthase OS=Frankliniella occidentalis OX=133901 GN=LOC113209811 PE=3 SV=1	LOC113209811	2	0.12666	2		LTILNK(1)K			1	0.00468544	110.63	1	0.0366239	54.205	2
A0A6J1SR61	63	K	ATP-citrate synthase OS=Frankliniella occidentalis OX=133901 GN=LOC113209811 PE=3 SV=1	LOC113209811	3	-0.070482	4	0.999998	LVAKPDQLIK(1)R	0.000307507	74.611	0.992862	0.00895714	42.21	0.999948	0.00146758	62.466	3
A0A6J1SR61	373	K	ATP-citrate synthase OS=Frankliniella occidentalis OX=133901 GN=LOC113209811 PE=3 SV=1	LOC113209811	3	-0.16428	2	1	LVEHK(1)ISLYVR	0.00210006	59.418	1	0.00565743	48.188				2
A0A6J1SR61	557	K	ATP-citrate synthase OS=Frankliniella occidentalis OX=133901 GN=LOC113209811 PE=3 SV=1	LOC113209811	3	-0.91216	2	1	MSDAAAK(1)HQSADVLVNFASLR	0.000253776	53.998	1	5.25568e-07	81.807				2
A0A6J1SR61	147	K	ATP-citrate synthase OS=Frankliniella occidentalis OX=133901 GN=LOC113209811 PE=3 SV=1	LOC113209811	3	-0.91306	2	1	NADTILFHHEGGVDIGDVDAK(1)ASR	1.35227e-17	110.83	1	2.65375e-11	90.475				2
A0A6J1SR61	606	K	ATP-citrate synthase OS=Frankliniella occidentalis OX=133901 GN=LOC113209811 PE=3 SV=1	LOC113209811	2	0.73846	3	1	QLIK(1)IAK	0.00768253	82.75	1	0.0125448	70.256	1	0.0145348	66.27	3
A0A6J1SR61	973	K	ATP-citrate synthase OS=Frankliniella occidentalis OX=133901 GN=LOC113209811 PE=3 SV=1	LOC113209811	3	-0.62578	3	1	VK(1)SVNNPDKR	0.000265719	81.92	0.999989	0.00451905	53.034	1	8.83821e-05	87.184	3
A0A6J1SSK0	33	K	Annexin OS=Frankliniella occidentalis OX=133901 GN=LOC113210171 PE=3 SV=1	LOC113210171	2	-1.6085	7	1	AAMK(1)GFGTDEK	8.47853e-05	84.821	1	0.000498472	69.864	1	0.00161247	66.267	3
A0A6J1SSK0	251	K	Annexin OS=Frankliniella occidentalis OX=133901 GN=LOC113210171 PE=3 SV=1	LOC113210171	2	-0.29198	5	1	DK(1)TAYFAER	0.00745772	58.699	1	0.00405729	67.334	1	0.00405729	67.334	3
A0A6J1SSK0	146	K	Annexin OS=Frankliniella occidentalis OX=133901 GN=LOC113210171 PE=3 SV=1	LOC113210171	2	-0.14784	4	1	DLK(1)GDTSGNFK	1.62078e-06	101.39	1	0.000872833	72.34	1	0.00167848	66.267	3
A0A6J1SSK0	154	K	Annexin OS=Frankliniella occidentalis OX=133901 GN=LOC113210171 PE=3 SV=1	LOC113210171	2	0.086152	4	1	GDTSGNFK(1)R	0.00014763	107.69	1	0.000153316	107.57	1	0.00835782	62.463	3
A0A6J1SSK0	313	K	Annexin OS=Frankliniella occidentalis OX=133901 GN=LOC113210171 PE=3 SV=1	LOC113210171	2	0.093098	5	1	IESDCSGDYK(1)K	1.022e-07	113.22	1	0.006585	57.175	1	0.000164449	84.479	3
A0A6J1SSK0	227	K	Annexin OS=Frankliniella occidentalis OX=133901 GN=LOC113210171 PE=3 SV=1	LOC113210171	3	0.11354	4	1	LADHDIEK(1)AIK	1.00443e-05	95.094	1	1.39109e-10	134.49	1	0.0025362	56.936	3
A0A6J1SSK0	298	K	Annexin OS=Frankliniella occidentalis OX=133901 GN=LOC113210171 PE=3 SV=1	LOC113210171	2	-1.8899	3	1	LYDK(1)ALEDR	0.00108951	89.171	1	0.00486463	64.103	1	0.00745772	58.699	3
A0A6J1SSK0	215	K	Annexin OS=Frankliniella occidentalis OX=133901 GN=LOC113210171 PE=3 SV=1	LOC113210171	2	-1.046	4	1	QVFK(1)EYER	0.00776831	66.568	1	0.00573829	74.376	1	0.00728654	68.224	3
A0A6J1SRG4	190	K	serine/threonine-protein phosphatase 2A 65 kDa regulatory subunit A alpha isoform OS=Frankliniella occidentalis OX=133901 GN=LOC113208898 PE=4 SV=1	LOC113208898	2	0.37726	4	1	AAASK(1)LGEFAK	1.17437e-05	94.465	1	0.000251855	79.659	1	3.01243e-05	87.667	3
A0A6J1SRG4	469	K	serine/threonine-protein phosphatase 2A 65 kDa regulatory subunit A alpha isoform OS=Frankliniella occidentalis OX=133901 GN=LOC113208898 PE=4 SV=1	LOC113208898	2	-1.532	1	1	EAATLNLK(1)K	0.0167204	51.445							1
A0A6J1SRG4	474	K	serine/threonine-protein phosphatase 2A 65 kDa regulatory subunit A alpha isoform OS=Frankliniella occidentalis OX=133901 GN=LOC113208898 PE=4 SV=1	LOC113208898	2	-1.7481	1	1	LVEK(1)FGPEWAQK	0.000765224	70.089							1
A0A6J1SRJ4	475	K	C-1-tetrahydrofolate synthase, cytoplasmic OS=Frankliniella occidentalis OX=133901 GN=LOC113209893 PE=3 SV=1	LOC113209893	3	-1.2983	3	1	IFHEATQK(1)DEDLFDR	3.0012e-11	114.64	1	0.000431891	72.898	1	6.94015e-05	84.759	3
A0A6J1SRJ4	492	K	C-1-tetrahydrofolate synthase, cytoplasmic OS=Frankliniella occidentalis OX=133901 GN=LOC113209893 PE=3 SV=1	LOC113209893	2	-2.2216	2		K(1)FSAVQLR			1	0.0296746	49.715	1	0.01782	57.59	2
A0A6J1SRJ4	737	K	C-1-tetrahydrofolate synthase, cytoplasmic OS=Frankliniella occidentalis OX=133901 GN=LOC113209893 PE=3 SV=1	LOC113209893	2	-3.2308	1		K(1)GLANLQK			1	0.0327299	45.972				1
A0A6J1SRJ4	592	K	C-1-tetrahydrofolate synthase, cytoplasmic OS=Frankliniella occidentalis OX=133901 GN=LOC113209893 PE=3 SV=1	LOC113209893	2	0.41199	1		LAK(1)IVIGHDR			1	0.00888204	53.237				1
A0A6J1SRJ4	854	K	C-1-tetrahydrofolate synthase, cytoplasmic OS=Frankliniella occidentalis OX=133901 GN=LOC113209893 PE=3 SV=1	LOC113209893	2	0.8641	3	1	LK(1)EYEAQGFGK	0.00434253	58.172	1	1.09273e-05	94.767	1	0.00147292	67.08	3
A0A6J1SRJ4	89	K	C-1-tetrahydrofolate synthase, cytoplasmic OS=Frankliniella occidentalis OX=133901 GN=LOC113209893 PE=3 SV=1	LOC113209893	2	-1.9736	2	1	SITEAELLMK(1)LK	0.000540974	71.176	1	0.0074531	46.069				2
A0A6J1SRJ4	179	K	C-1-tetrahydrofolate synthase, cytoplasmic OS=Frankliniella occidentalis OX=133901 GN=LOC113209893 PE=3 SV=1	LOC113209893	2	0.96729	2	1	SK(1)IVGTPAAELLK	0.00435543	52.5				1	0.00395339	53.377	2
A0A6J1SRJ4	405	K	C-1-tetrahydrofolate synthase, cytoplasmic OS=Frankliniella occidentalis OX=133901 GN=LOC113209893 PE=3 SV=1	LOC113209893	3	-0.23518	2	1	STTTIGLVQALAIHK(1)NK	0.000941805	57.288				1	0.000606898	65.374	2
A0A6J1SRJ4	360	K	C-1-tetrahydrofolate synthase, cytoplasmic OS=Frankliniella occidentalis OX=133901 GN=LOC113209893 PE=3 SV=1	LOC113209893	2	0.46042	1	1	VK(1)VSVVNR	0.0316367	40.021							1
A0A6J1T9A2	36	K	ADP-ribosylation factor 2 OS=Frankliniella occidentalis OX=133901 GN=LOC113212696 PE=3 SV=1	LOC113212696	2	-0.015834	5	1	TTILYK(1)LK	0.00441259	82.452	1	0.00601915	73.26	1	0.00995036	62.546	3
A0A6J1SRL0	685	K	pre-mRNA-processing factor 39 isoform X2 OS=Frankliniella occidentalis OX=133901 GN=LOC113210258 PE=4 SV=1	LOC113210258	2	0.26327	2	1	DIDADQK(1)IAFAQR	0.000405405	74.987	1	0.000120551	83.204				2
A0A6J1SRQ3	320	K	Pyruvate dehydrogenase E1 component subunit alpha OS=Frankliniella occidentalis OX=133901 GN=LOC113210287 PE=4 SV=1	LOC113210287	2	0.2447	5	1	DPITSFK(1)DR	0.000677413	94.692	1	0.00101642	90.15	1	0.0221092	41.399	3
A0A6J1SRQ3	44	K	Pyruvate dehydrogenase E1 component subunit alpha OS=Frankliniella occidentalis OX=133901 GN=LOC113210287 PE=4 SV=1	LOC113210287	3	-0.84606	1		LHK(1)LDSGPSTNVSCTR			1	0.00228508	46.892				1
A0A6J1SRQ3	335	K	Pyruvate dehydrogenase E1 component subunit alpha OS=Frankliniella occidentalis OX=133901 GN=LOC113210287 PE=4 SV=1	LOC113210287	2	0.096064	2	1	LLSTQLATADELK(1)K	0.000241882	83.692							1
A0A6J1SRQ3	82	K	Pyruvate dehydrogenase E1 component subunit alpha OS=Frankliniella occidentalis OX=133901 GN=LOC113210287 PE=4 SV=1	LOC113210287	2	-0.76678	6	1	METSAGNLYK(1)EK	1.58765e-07	101.53	1	0.00390443	55.724	1	0.00120367	66.004	3
A0A6J1SRQ8	82	K	Pyruvate dehydrogenase E1 component subunit alpha OS=Frankliniella occidentalis OX=133901 GN=LOC113210289 PE=4 SV=1	LOC113210289	2	0.6873	2	1	LETSAGNLYK(1)EK	0.00166115	64.104				1	0.0125746	43.761	2
A0A6J1SW05	28	K	deoxynucleoside triphosphate triphosphohydrolase SAMHD1-like isoform X2 OS=Frankliniella occidentalis OX=133901 GN=LOC113209954 PE=4 SV=1	LOC113209954	2	1.9707	2	1	LIVK(1)FIDTK	0.0230472	40.727	1	0.0194459	43.308				2
A0A6J1SRT3	123	K	Peptidyl-prolyl cis-trans isomerase OS=Frankliniella occidentalis OX=133901 GN=LOC113209968 PE=3 SV=1	LOC113209968	2	-1.1165	4	1	FEDENFK(1)LK	0.0017478	80.688	1	0.0110674	52.579	1	0.00320608	71.451	3
A0A6J1SRT3	165	K	Peptidyl-prolyl cis-trans isomerase OS=Frankliniella occidentalis OX=133901 GN=LOC113209968 PE=3 SV=1	LOC113209968	2	-0.060154	3	1	HVVFGK(1)IIK	0.00304496	72.23	1	0.00178875	80.165	1	0.00354497	69.812	3
A0A6J1SRT3	75	K	Peptidyl-prolyl cis-trans isomerase OS=Frankliniella occidentalis OX=133901 GN=LOC113209968 PE=3 SV=1	LOC113209968	2	0.66658	3	1	TAENFIELAK(1)R	3.89009e-08	117.09	1	0.00383978	63.091	1	0.00105443	73.435	3
A0A6J1SRT3	61	K	Peptidyl-prolyl cis-trans isomerase OS=Frankliniella occidentalis OX=133901 GN=LOC113209968 PE=3 SV=1	LOC113209968	2	0.10013	4	1	VEIGVFGK(1)TVPK	0.00166115	64.104	1	0.00235155	61.235	1	0.00665828	50.897	3
A0A6J1SRT3	92	K	Peptidyl-prolyl cis-trans isomerase OS=Frankliniella occidentalis OX=133901 GN=LOC113209968 PE=3 SV=1	LOC113209968	2	0.65722	1	1	VIK(1)DFMIQGGDFTK	0.00390083	51.643							1
A0A6J1SRT3	39	K	Peptidyl-prolyl cis-trans isomerase OS=Frankliniella occidentalis OX=133901 GN=LOC113209968 PE=3 SV=1	LOC113209968	2	-0.21181	1	1	VTQK(1)VWFDIK	0.0107488	50.484							1
A0A6J1ST73	272	K	ankyrin-3 isoform X18 OS=Frankliniella occidentalis OX=133901 GN=LOC113210314 PE=4 SV=1	LOC113210314	3	0.058364	4	1	GAHIEAK(1)TR	1.54434e-05	117.3	1	0.00688757	60.102	1	0.00269045	64.654	3
A0A6J1ST73	1319	K	ankyrin-3 isoform X18 OS=Frankliniella occidentalis OX=133901 GN=LOC113210314 PE=4 SV=1	LOC113210314	3	-0.018743	1	1	TLEHQEHFTEVAK(1)SR	0.00321884	53.565							1
A0A6J1ST73	557	K	ankyrin-3 isoform X18 OS=Frankliniella occidentalis OX=133901 GN=LOC113210314 PE=4 SV=1	LOC113210314	2	-0.11919	1	1	VAK(1)LLLQK	0.00352178	89.296							1
A0A6J1SS14	80	K	Histone H3 OS=Frankliniella occidentalis OX=133901 GN=LOC113208472 PE=3 SV=1	LOC113208472	2	-0.30086	8	1	EIAQDFK(1)TDLR	8.09236e-09	119.74	1	0.000747912	73.435	1	1.09273e-05	94.767	3
A0A6J1SS14	24	K	Histone H3 OS=Frankliniella occidentalis OX=133901 GN=LOC113208472 PE=3 SV=1	LOC113208472	2	-0.57648	2	1	QLATK(1)AAR	0.0122924	58.23				1	0.0113623	72.038	2
A0A6J1SS14	123	K	Histone H3 OS=Frankliniella occidentalis OX=133901 GN=LOC113208472 PE=3 SV=1	LOC113208472	2	-1.2332	10	1	VTIMPK(1)DIQLAR	6.75312e-05	84.169	1	0.000767632	67.385	1	0.00696807	50.354	3
A0A6J1SS14	57	K	Histone H3 OS=Frankliniella occidentalis OX=133901 GN=LOC113208472 PE=3 SV=1	LOC113208472	2	2.3487	6	1	YQK(1)STELLIR	5.99905e-08	123.96	1	1.49792e-05	102.52	1	0.00360698	64.82	3
A0A6J1SS28	55	K	Very-long-chain enoyl-CoA reductase OS=Frankliniella occidentalis OX=133901 GN=LOC113210083 PE=3 SV=1	LOC113210083	2	-1.8048	3	1	GQSLK(1)DEDSVK	9.22273e-08	111.52	1	0.00211357	64.945	1	0.00167848	66.267	3
A0A6J1SS28	61	K	Very-long-chain enoyl-CoA reductase OS=Frankliniella occidentalis OX=133901 GN=LOC113210083 PE=3 SV=1	LOC113210083	3	-0.54637	1		GQSLKDEDSVK(1)TLELR			0.99986	0.000992409	57.973				1
A0A6J1SS28	283	K	Very-long-chain enoyl-CoA reductase OS=Frankliniella occidentalis OX=133901 GN=LOC113210083 PE=3 SV=1	LOC113210083	2	-0.39508	3	1	K(1)EFPNYPK	0.020934	58.433	1	0.0296746	49.715	1	0.0207215	58.981	3
A0A6J1SS28	50	K	Very-long-chain enoyl-CoA reductase OS=Frankliniella occidentalis OX=133901 GN=LOC113210083 PE=3 SV=1	LOC113210083	2	0.07185	1	1	LEAK(1)GQSLK	0.0178866	44.425							1
A0A6J1SS28	216	K	Very-long-chain enoyl-CoA reductase OS=Frankliniella occidentalis OX=133901 GN=LOC113210083 PE=3 SV=1	LOC113210083	3	-0.48844	2	1	NLRPPGTK(1)VR	1.09257e-05	99.568				1	0.00794588	44.612	2
A0A6J1SS55	472	K	uncharacterized protein LOC113209043 OS=Frankliniella occidentalis OX=133901 GN=LOC113209043 PE=3 SV=1	LOC113209043	2	1.9022	1	1	DGLAK(1)LTENLSK	0.00326634	57.434							1
A0A6J1SS55	487	K	uncharacterized protein LOC113209043 OS=Frankliniella occidentalis OX=133901 GN=LOC113209043 PE=3 SV=1	LOC113209043	2	-0.32347	3	1	YLAK(1)NLR	0.0308857	50.966	1	0.0308857	50.966	1	0.0308857	50.966	3
A0A6J1SS56	333	K	Fructose-bisphosphate aldolase OS=Frankliniella occidentalis OX=133901 GN=LOC113208513 PE=3 SV=1	LOC113208513	2	-0.084615	5	1	AK(1)ANGDAALGK	1.17437e-05	94.465	1	0.00365699	60.255	1	0.00329868	61.344	3
A0A6J1SS56	359	K	Fructose-bisphosphate aldolase OS=Frankliniella occidentalis OX=133901 GN=LOC113208513 PE=3 SV=1	LOC113208513	2	-0.69888	3	1	YAGGVAGAAGDSSLFIK(1)DHAY	1.49362e-08	89.011	1	1.6329e-08	88.176	1	0.000393572	55.453	3
A0A6J1SS72	51	K	Fatty acyl-CoA reductase OS=Frankliniella occidentalis OX=133901 GN=LOC113208537 PE=3 SV=1	LOC113208537	2	-3.2012	2	1	GK(1)DISVR	0.0358991	47.657	1	0.0220054	57.177				2
A0A6J1SS72	72	K	Fatty acyl-CoA reductase OS=Frankliniella occidentalis OX=133901 GN=LOC113208537 PE=3 SV=1	LOC113208537	2	-0.21905	2	1	LIEK(1)QGSDVFK	0.00167848	66.267	1	0.00329868	61.344				2
A0A6J1SS93	118	K	vesicle-associated membrane protein-associated protein B/C OS=Frankliniella occidentalis OX=133901 GN=LOC113210399 PE=4 SV=1	LOC113210399	2	0.32419	1		EEAVMGTK(1)LK			1	0.00249264	66.056				1
A0A6J1SS99	188	K	60S ribosomal protein L5 OS=Frankliniella occidentalis OX=133901 GN=LOC113209077 PE=3 SV=1	LOC113209077	3	-0.41954	3	1	FPGFDSESK(1)EFNADVHR	0.000717294	62.709	1	0.000602944	65.47	1	7.66472e-06	87.388	3
A0A6J1SS99	178	K	60S ribosomal protein L5 OS=Frankliniella occidentalis OX=133901 GN=LOC113209077 PE=3 SV=1	LOC113209077	3	-0.56621	1		GAVDGGLNIPHSTK(1)R						1	0.000249699	74.789	1
A0A6J1SS99	5	K	60S ribosomal protein L5 OS=Frankliniella occidentalis OX=133901 GN=LOC113209077 PE=3 SV=1	LOC113209077	2	-0.67428	3	1	GFVK(1)VVK	0.00748667	83.377	1	0.0106592	74.439	1	0.00748667	83.377	3
A0A6J1SS99	41	K	60S ribosomal protein L5 OS=Frankliniella occidentalis OX=133901 GN=LOC113209077 PE=3 SV=1	LOC113209077	2	-2.5513	3	1	LIAQDK(1)NK	0.00322765	91.064	1	0.00688365	69.825	1	0.0311692	40.352	3
A0A6J1SS99	220	K	60S ribosomal protein L5 OS=Frankliniella occidentalis OX=133901 GN=LOC113209077 PE=3 SV=1	LOC113209077	2	-0.54908	3	1	QLAEEDDEAYK(1)R	5.26241e-09	108.56	1	1.62402e-07	103.44	1	0.000291131	78.324	3
A0A6J1SS99	284	K	60S ribosomal protein L5 OS=Frankliniella occidentalis OX=133901 GN=LOC113209077 PE=3 SV=1	LOC113209077	2	1.4082	3	1	VAAAK(1)AEWLK	0.000111877	90.827				1	0.0069802	56.043	2
A0A6J1SSA3	316	K	apolipophorins OS=Frankliniella occidentalis OX=133901 GN=LOC113210405 PE=4 SV=1	LOC113210405	2	-0.64758	1		AHENMK(1)SSVGESSAR						1	1.94239e-38	176.04	1
A0A6J1SSA3	486	K	apolipophorins OS=Frankliniella occidentalis OX=133901 GN=LOC113210405 PE=4 SV=1	LOC113210405	4	0.21254	5	1	AIHNIHNLNDAVAK(1)TVSACASDVSLPTR	5.8529e-53	165.48	1	1.15956e-12	85.849	1	3.2877e-31	132.28	3
A0A6J1SSA3	1860	K	apolipophorins OS=Frankliniella occidentalis OX=133901 GN=LOC113210405 PE=4 SV=1	LOC113210405	2	0.059198	3	1	AK(1)LSGTTNVNNK	1.25991e-05	89.301	1	6.1826e-13	108.72	1	0.000599008	72.29	3
A0A6J1SSA3	1870	K	apolipophorins OS=Frankliniella occidentalis OX=133901 GN=LOC113210405 PE=4 SV=1	LOC113210405	3	-0.81481	4	1	LSGTTNVNNK(1)HNFEIDVLNK	1.65691e-08	97.271	1	1.44332e-35	156.73	1	4.52187e-13	113.54	3
A0A6J1SSA3	2542	K	apolipophorins OS=Frankliniella occidentalis OX=133901 GN=LOC113210405 PE=4 SV=1	LOC113210405	2	1.9542	2	1	ALSDELANEK(1)LAK	3.82473e-14	119.25				1	0.000539176	72.891	2
A0A6J1SSA3	1698	K	apolipophorins OS=Frankliniella occidentalis OX=133901 GN=LOC113210405 PE=4 SV=1	LOC113210405	3	0.010693	2	1	AMSGQEGNNGQK(1)HSEIAIDLK	0.00229193	42.123	1	1.34902e-14	108.71				2
A0A6J1SSA3	1311	K	apolipophorins OS=Frankliniella occidentalis OX=133901 GN=LOC113210405 PE=4 SV=1	LOC113210405	2	-0.10484	2	1	ANQK(1)SVGDYEVNFNLK	0.000440152	76.301	1	0.00163339	62.813				2
A0A6J1SSA3	597	K	apolipophorins OS=Frankliniella occidentalis OX=133901 GN=LOC113210405 PE=4 SV=1	LOC113210405	2	0.18451	2	1	AQLGNIK(1)PTK	0.00888204	53.237	1	0.0135494	46.352				2
A0A6J1SSA3	1898	K	apolipophorins OS=Frankliniella occidentalis OX=133901 GN=LOC113210405 PE=4 SV=1	LOC113210405	2	1.1756	1		ASNTDITLALDDK(1)K			1	1.20153e-07	103.79				1
A0A6J1SSA3	1899	K	apolipophorins OS=Frankliniella occidentalis OX=133901 GN=LOC113210405 PE=4 SV=1	LOC113210405	2	0.38836	1	1	K(1)INVGVDLDMAEK	0.0128305	42.317							1
A0A6J1SSA3	1620	K	apolipophorins OS=Frankliniella occidentalis OX=133901 GN=LOC113210405 PE=4 SV=1	LOC113210405	2	1.537	3	1	CPDGK(1)DLAAK	8.71166e-05	92.866	1	0.00467011	61.958	1	0.000232881	86.344	3
A0A6J1SSA3	1625	K	apolipophorins OS=Frankliniella occidentalis OX=133901 GN=LOC113210405 PE=4 SV=1	LOC113210405	2	-0.14948	3	1	DLAAK(1)VSAK	0.0168634	45.158	1	0.00628166	61.593	1	0.0194612	43.297	3
A0A6J1SSA3	259	K	apolipophorins OS=Frankliniella occidentalis OX=133901 GN=LOC113210405 PE=4 SV=1	LOC113210405	2	3.3188	1		DAGAK(1)TVVETK						1	4.84465e-05	86.911	1
A0A6J1SSA3	265	K	apolipophorins OS=Frankliniella occidentalis OX=133901 GN=LOC113210405 PE=4 SV=1	LOC113210405	2	0.25111	3	1	TVVETK(1)IK	0.00694062	69.598	1	0.0205099	48.794	1	0.00464993	80.438	3
A0A6J1SSA3	1542	K	apolipophorins OS=Frankliniella occidentalis OX=133901 GN=LOC113210405 PE=4 SV=1	LOC113210405	2	-0.74701	2	1	DGSSK(1)SDVEVILPSGR	4.29348e-15	124.29	1	7.60718e-20	131.45				2
A0A6J1SSA3	3321	K	apolipophorins OS=Frankliniella occidentalis OX=133901 GN=LOC113210405 PE=4 SV=1	LOC113210405	2	-0.1513	3	1	DHLK(1)NESDTCIK	1.8445e-09	113.76	1	0.000923221	67.997	1	0.000738901	70.438	3
A0A6J1SSA3	466	K	apolipophorins OS=Frankliniella occidentalis OX=133901 GN=LOC113210405 PE=4 SV=1	LOC113210405	2	-0.77733	1		DKADENK(1)IIASLK			0.999891	0.0141889	72.315				1
A0A6J1SSA3	472	K	apolipophorins OS=Frankliniella occidentalis OX=133901 GN=LOC113210405 PE=4 SV=1	LOC113210405	4	0.11878	2		IIASLK(1)AIHNIHNLNDAVAK			1	1.39709e-08	97.384	1	0.00147634	45.237	2
A0A6J1SSA3	730	K	apolipophorins OS=Frankliniella occidentalis OX=133901 GN=LOC113210405 PE=4 SV=1	LOC113210405	2	0.18399	1	1	DQINAVSK(1)K	0.0213694	46.73							1
A0A6J1SSA3	731	K	apolipophorins OS=Frankliniella occidentalis OX=133901 GN=LOC113210405 PE=4 SV=1	LOC113210405	2	-0.41465	1		K(1)VSLGPK			1	0.0337921	55.531				1
A0A6J1SSA3	352	K	apolipophorins OS=Frankliniella occidentalis OX=133901 GN=LOC113210405 PE=4 SV=1	LOC113210405	3	0.71132	1		DTHHK(1)SMFIDALIR			1	0.00045661	71.879				1
A0A6J1SSA3	1843	K	apolipophorins OS=Frankliniella occidentalis OX=133901 GN=LOC113210405 PE=4 SV=1	LOC113210405	2	0.14424	1		EAK(1)FEFK			1	0.0180742	61.962				1
A0A6J1SSA3	1847	K	apolipophorins OS=Frankliniella occidentalis OX=133901 GN=LOC113210405 PE=4 SV=1	LOC113210405	2	0.23213	4	1	FEFK(1)IEGLK	0.00138244	85.355	1	0.00250509	74.841	1	0.0221092	41.399	3
A0A6J1SSA3	1116	K	apolipophorins OS=Frankliniella occidentalis OX=133901 GN=LOC113210405 PE=4 SV=1	LOC113210405	2	2.1544	3	1	EALTGK(1)DGK	0.00207047	76.943	1	0.00101642	90.15	1	0.00405729	67.334	3
A0A6J1SSA3	438	K	apolipophorins OS=Frankliniella occidentalis OX=133901 GN=LOC113210405 PE=4 SV=1	LOC113210405	3	-0.29461	2		EHECDNK(1)AEFNTLISK			1	0.000134915	80.361	1	0.00216092	47.904	2
A0A6J1SSA3	925	K	apolipophorins OS=Frankliniella occidentalis OX=133901 GN=LOC113210405 PE=4 SV=1	LOC113210405	2	0.4923	3	1	EK(1)GQSEVNTPLSFTAK	4.60732e-08	104.18	1	0.000998441	70.452	1	0.00298652	52.52	3
A0A6J1SSA3	939	K	apolipophorins OS=Frankliniella occidentalis OX=133901 GN=LOC113210405 PE=4 SV=1	LOC113210405	2	0.95361	1		GQSEVNTPLSFTAK(1)R						1	0.00946109	72.315	1
A0A6J1SSA3	112	K	apolipophorins OS=Frankliniella occidentalis OX=133901 GN=LOC113210405 PE=4 SV=1	LOC113210405	3	0.68224	6	1	ELEK(1)HPLR	0.00481576	64.265	1	0.00555384	75.109	1	0.00803669	66.073	3
A0A6J1SSA3	2532	K	apolipophorins OS=Frankliniella occidentalis OX=133901 GN=LOC113210405 PE=4 SV=1	LOC113210405	2	0.62754	1		ELK(1)ALSDELANEK			1	0.000233821	78.505				1
A0A6J1SSA3	1237	K	apolipophorins OS=Frankliniella occidentalis OX=133901 GN=LOC113210405 PE=4 SV=1	LOC113210405	3	0.71374	3	1	ENNQIDTNLVVAHGANLK(1)AVESR	1.47478e-15	115.96	1	7.16557e-05	55.705	1	3.57738e-05	56.882	3
A0A6J1SSA3	527	K	apolipophorins OS=Frankliniella occidentalis OX=133901 GN=LOC113210405 PE=4 SV=1	LOC113210405	2	0.74912	5	1	ETALSVLK(1)NTEEDSEIR	1.25483e-88	230.38	1	4.79902e-68	207.39	1	2.6835e-11	113.47	3
A0A6J1SSA3	1852	K	apolipophorins OS=Frankliniella occidentalis OX=133901 GN=LOC113210405 PE=4 SV=1	LOC113210405	2	-0.7839	4	1	IEGLK(1)DFSDIK	5.46158e-08	114.76	1	0.00910022	50.354	1	1.07864e-06	103.91	3
A0A6J1SSA3	2097	K	apolipophorins OS=Frankliniella occidentalis OX=133901 GN=LOC113210405 PE=4 SV=1	LOC113210405	2	-0.29041	4	1	FINVFCDK(1)DK	0.0023032	69.721	1	0.00818935	54.259	1	0.00818935	54.259	3
A0A6J1SSA3	2884	K	apolipophorins OS=Frankliniella occidentalis OX=133901 GN=LOC113210405 PE=4 SV=1	LOC113210405	2	-1.207	1	1	FK(1)SILLNDAK	0.00275885	67.385							1
A0A6J1SSA3	2051	K	apolipophorins OS=Frankliniella occidentalis OX=133901 GN=LOC113210405 PE=4 SV=1	LOC113210405	3	0.032369	2	1	FTHK(1)QLNLGEDK	0.00725536	43.03	1	0.00778244	42.317				2
A0A6J1SSA3	705	K	apolipophorins OS=Frankliniella occidentalis OX=133901 GN=LOC113210405 PE=4 SV=1	LOC113210405	2	-0.021835	3	1	FVTLAGK(1)VADR	0.000188443	81.92	1	0.0114967	46.88	1	0.00203637	65.179	3
A0A6J1SSA3	1432	K	apolipophorins OS=Frankliniella occidentalis OX=133901 GN=LOC113210405 PE=4 SV=1	LOC113210405	2	0.19815	5	1	GANPSGSYK(1)VIIK	0.000624297	71.558	1	0.00432076	52.576	1	0.00631299	48.229	3
A0A6J1SSA3	1436	K	apolipophorins OS=Frankliniella occidentalis OX=133901 GN=LOC113210405 PE=4 SV=1	LOC113210405	3	-0.18947	3	1	VIIK(1)DIFDSHGDMK	0.000170628	76.759	1	0.000498007	66.215	1	0.000440887	68.044	3
A0A6J1SSA3	1264	K	apolipophorins OS=Frankliniella occidentalis OX=133901 GN=LOC113210405 PE=4 SV=1	LOC113210405	2	-0.3092	3	1	GDSFSNFDLSTK(1)K	0.0045911	54.898	1	0.00277314	60.196	1	0.00967037	47.037	3
A0A6J1SSA3	70	K	apolipophorins OS=Frankliniella occidentalis OX=133901 GN=LOC113210405 PE=4 SV=1	LOC113210405	2	-0.16545	2	1	GEAPK(1)LTLK	0.00696673	59.908				1	0.00696673	59.908	2
A0A6J1SSA3	1462	K	apolipophorins OS=Frankliniella occidentalis OX=133901 GN=LOC113210405 PE=4 SV=1	LOC113210405	2	-0.47265	1		GSGSFVIDIPK(1)VQR						1	0.00532399	47.774	1
A0A6J1SSA3	1646	K	apolipophorins OS=Frankliniella occidentalis OX=133901 GN=LOC113210405 PE=4 SV=1	LOC113210405	2	1.1346	3	1	GSIK(1)GSYLSK	2.17399e-07	83.602	0.996104	0.00309475	40.137				2
A0A6J1SSA3	1652	K	apolipophorins OS=Frankliniella occidentalis OX=133901 GN=LOC113210405 PE=4 SV=1	LOC113210405	2	-0.41204	2	1	GSYLSK(1)PVDVEFNSESTK	0.000790619	64.705	1	0.00182573	54.764				2
A0A6J1SSA3	1800	K	apolipophorins OS=Frankliniella occidentalis OX=133901 GN=LOC113210405 PE=4 SV=1	LOC113210405	3	-0.0099484	3		GSTK(1)VILTLPNDKPR			0.999999	0.00058525	68.952	0.999998	0.000799385	63.31	2
A0A6J1SSA3	1809	K	apolipophorins OS=Frankliniella occidentalis OX=133901 GN=LOC113210405 PE=4 SV=1	LOC113210405	2	-0.031284	4	1	VILTLPNDK(1)PR	7.44466e-07	105.46	1	2.7613e-05	88.596	1	0.000417472	76.332	3
A0A6J1SSA3	1880	K	apolipophorins OS=Frankliniella occidentalis OX=133901 GN=LOC113210405 PE=4 SV=1	LOC113210405	3	0.17612	4	1	HNFEIDVLNK(1)R	0.000240782	76.073	1	0.00170355	58.172	1	0.000240782	74.611	3
A0A6J1SSA3	2738	K	apolipophorins OS=Frankliniella occidentalis OX=133901 GN=LOC113210405 PE=4 SV=1	LOC113210405	2	-0.23951	4	1	HQK(1)VNDLEELK	1.36318e-25	172.76	1	0.000198383	81.565	1	1.0065e-06	104.24	3
A0A6J1SSA3	1184	K	apolipophorins OS=Frankliniella occidentalis OX=133901 GN=LOC113210405 PE=4 SV=1	LOC113210405	2	0.13491	4	1	HTGTVK(1)TDLQK	8.74492e-08	111.94	1	1.42974e-16	156.14	1	3.40203e-16	150.51	3
A0A6J1SSA3	1189	K	apolipophorins OS=Frankliniella occidentalis OX=133901 GN=LOC113210405 PE=4 SV=1	LOC113210405	2	0.047518	4	1	TDLQK(1)LGPNAYK	1.40508e-15	143.97	1	0.000512577	73.435	1	0.000595268	72.34	3
A0A6J1SSA3	1918	K	apolipophorins OS=Frankliniella occidentalis OX=133901 GN=LOC113210405 PE=4 SV=1	LOC113210405	2	-1.3912	3	1	IDIK(1)IEHPGGK	0.00841774	43.604	1	5.2329e-05	86.772				2
A0A6J1SSA3	1925	K	apolipophorins OS=Frankliniella occidentalis OX=133901 GN=LOC113210405 PE=4 SV=1	LOC113210405	3	-0.24774	2	1	IEHPGGK(1)LR	0.00709036	49.418				1	0.00884894	45.368	2
A0A6J1SSA3	786	K	apolipophorins OS=Frankliniella occidentalis OX=133901 GN=LOC113210405 PE=4 SV=1	LOC113210405	2	0.88843	3	1	IFDGVDAGILK(1)AK	3.03614e-05	86.944	1	1.14015e-05	90.412	1	0.0010524	66.004	3
A0A6J1SSA3	1911	K	apolipophorins OS=Frankliniella occidentalis OX=133901 GN=LOC113210405 PE=4 SV=1	LOC113210405	2	-0.060684	2		INVGVDLDMAEK(1)SPK			1	0.00304674	50.305	1	0.00177803	55.755	2
A0A6J1SSA3	1914	K	apolipophorins OS=Frankliniella occidentalis OX=133901 GN=LOC113210405 PE=4 SV=1	LOC113210405	2	1.6632	1	1	SPK(1)IDIK	0.0132076	68.786							1
A0A6J1SSA3	2654	K	apolipophorins OS=Frankliniella occidentalis OX=133901 GN=LOC113210405 PE=4 SV=1	LOC113210405	2	0.73575	4	1	IVSK(1)AVGQIR	0.0058808	58.699	1	0.000399338	83.869	1	0.0105402	50.791	3
A0A6J1SSA3	2482	K	apolipophorins OS=Frankliniella occidentalis OX=133901 GN=LOC113210405 PE=4 SV=1	LOC113210405	2	0.51267	4	1	K(1)EGTTFASQAR	7.86837e-06	96.745	1	4.11234e-05	88.021	1	0.000159476	84.605	3
A0A6J1SSA3	789	K	apolipophorins OS=Frankliniella occidentalis OX=133901 GN=LOC113210405 PE=4 SV=1	LOC113210405	2	-0.73266	1		K(1)FNYDIQK						1	0.00354361	95.358	1
A0A6J1SSA3	2636	K	apolipophorins OS=Frankliniella occidentalis OX=133901 GN=LOC113210405 PE=4 SV=1	LOC113210405	2	2.0156	2	1	K(1)IATTVGQGIQDIGR	5.65624e-11	115.8				1	0.0101104	44.252	2
A0A6J1SSA3	1266	K	apolipophorins OS=Frankliniella occidentalis OX=133901 GN=LOC113210405 PE=4 SV=1	LOC113210405	2	0.2663	6	1	K(1)LTYPLLGIDAK	0.00234193	64.104	1	0.000114499	84.365	1	0.00460497	57.434	3
A0A6J1SSA3	3308	K	apolipophorins OS=Frankliniella occidentalis OX=133901 GN=LOC113210405 PE=4 SV=1	LOC113210405	2	-0.19427	1	1	K(1)PFEGSSELR	0.00851372	58.274							1
A0A6J1SSA3	3353	K	apolipophorins OS=Frankliniella occidentalis OX=133901 GN=LOC113210405 PE=4 SV=1	LOC113210405	2	0.61584	3	1	K(1)QFVSVVSK	1.22212e-06	129.89	1	0.010554	58.63	1	0.0202709	47.844	3
A0A6J1SSA3	3361	K	apolipophorins OS=Frankliniella occidentalis OX=133901 GN=LOC113210405 PE=4 SV=1	LOC113210405	2	-0.68161	3	1	QFVSVVSK(1)R	0.0110379	57.785				1	0.0252169	44.425	2
A0A6J1SSA3	273	K	apolipophorins OS=Frankliniella occidentalis OX=133901 GN=LOC113210405 PE=4 SV=1	LOC113210405	2	2.2849	3	1	K(1)QGPSSTAVSR	0.00058952	76.326	1	0.0123018	61.11	1	0.0137105	49.448	3
A0A6J1SSA3	1285	K	apolipophorins OS=Frankliniella occidentalis OX=133901 GN=LOC113210405 PE=4 SV=1	LOC113210405	2	0.99129	4	1	K(1)TLSYDLSAK	0.00432755	66.267	1	9.02727e-05	94.767	1	0.00388949	67.385	3
A0A6J1SSA3	108	K	apolipophorins OS=Frankliniella occidentalis OX=133901 GN=LOC113210405 PE=4 SV=1	LOC113210405	2	-1.1065	4	1	YDNLK(1)ELEK	0.00989213	62.088	0.999873	0.00167818	77.185	1	0.00638312	61.344	3
A0A6J1SSA3	457	K	apolipophorins OS=Frankliniella occidentalis OX=133901 GN=LOC113210405 PE=4 SV=1	LOC113210405	2	-0.58071	2	1	LANPLGSNCK(1)PK	0.000765224	70.089				1	0.0104728	45.28	2
A0A6J1SSA3	840	K	apolipophorins OS=Frankliniella occidentalis OX=133901 GN=LOC113210405 PE=4 SV=1	LOC113210405	2	-0.88896	2	1	LDIHAIMK(1)DPK	0.00772379	40.767							1
A0A6J1SSA3	1303	K	apolipophorins OS=Frankliniella occidentalis OX=133901 GN=LOC113210405 PE=4 SV=1	LOC113210405	2	2.7713	3	1	LESK(1)LNAK	0.00947688	63.419	1	0.0112678	60.118	1	0.0170091	52.482	3
A0A6J1SSA3	1077	K	apolipophorins OS=Frankliniella occidentalis OX=133901 GN=LOC113210405 PE=4 SV=1	LOC113210405	2	-0.39315	4	1	LLNDK(1)AEYSVK	8.36774e-07	105.03	1	2.02878e-06	99.5	1	2.02878e-06	99.5	3
A0A6J1SSA3	1791	K	apolipophorins OS=Frankliniella occidentalis OX=133901 GN=LOC113210405 PE=4 SV=1	LOC113210405	2	0.24688	3	1	LNGALK(1)ADLR	6.76978e-05	94.465	1	0.00134921	74.611	1	0.00017641	87.184	3
A0A6J1SSA3	1529	K	apolipophorins OS=Frankliniella occidentalis OX=133901 GN=LOC113210405 PE=4 SV=1	LOC113210405	2	-1.3939	3	1	LQANLK(1)R	0.0172687	70.912	1	0.0380139	53.554	1	0.0104502	83.614	3
A0A6J1SSA3	2588	K	apolipophorins OS=Frankliniella occidentalis OX=133901 GN=LOC113210405 PE=4 SV=1	LOC113210405	2	-2.0527	1	1	LSETVK(1)QWVAK	5.37032e-21	129.88							1
A0A6J1SSA3	102	K	apolipophorins OS=Frankliniella occidentalis OX=133901 GN=LOC113210405 PE=4 SV=1	LOC113210405	2	0.65281	4	1	LSGVSVTGPDGK(1)K	3.39652e-08	106.32	1	0.00102749	69.92	1	0.000940341	70.889	3
A0A6J1SSA3	2176	K	apolipophorins OS=Frankliniella occidentalis OX=133901 GN=LOC113210405 PE=4 SV=1	LOC113210405	3	0.85995	2		LYAHEK(1)SAGIIINLPK			1	3.7721e-09	107.69	1	2.57813e-20	134.37	2
A0A6J1SSA3	2186	K	apolipophorins OS=Frankliniella occidentalis OX=133901 GN=LOC113210405 PE=4 SV=1	LOC113210405	2	0.085845	6	1	SAGIIINLPK(1)R	4.28489e-05	87.568	1	0.000246017	82.417	1	0.00145545	70.942	3
A0A6J1SSA3	2351	K	apolipophorins OS=Frankliniella occidentalis OX=133901 GN=LOC113210405 PE=4 SV=1	LOC113210405	2	-0.46551	3	1	NAGVYAK(1)LSK	0.00567076	59.265	1	0.0102047	51.286				2
A0A6J1SSA3	3348	K	apolipophorins OS=Frankliniella occidentalis OX=133901 GN=LOC113210405 PE=4 SV=1	LOC113210405	2	1.0724	2	1	NFLASK(1)PPQR	0.016825	43.958	1	0.0117674	48.981				2
A0A6J1SSA3	3197	K	apolipophorins OS=Frankliniella occidentalis OX=133901 GN=LOC113210405 PE=4 SV=1	LOC113210405	3	2.6221	1	0.978204	NIWFGAPTTYEK(0.022)PLDTVEK(0.978)K	0.000978495	49.768							1
A0A6J1SSA3	1381	K	apolipophorins OS=Frankliniella occidentalis OX=133901 GN=LOC113210405 PE=4 SV=1	LOC113210405	3	0.64439	2	1	NNINYLGEHLLK(1)LHQQPDIK	3.18903e-52	174.65	1	5.76849e-05	71.592				2
A0A6J1SSA3	1072	K	apolipophorins OS=Frankliniella occidentalis OX=133901 GN=LOC113210405 PE=4 SV=1	LOC113210405	2	0.32159	2	1	QMLVGK(1)LLNDK	0.00337553	61.11	1	0.00333447	61.235				2
A0A6J1SSA3	339	K	apolipophorins OS=Frankliniella occidentalis OX=133901 GN=LOC113210405 PE=4 SV=1	LOC113210405	2	0.0043716	4	1	QSTK(1)DDILK	0.0016514	81.92	1	0.00348757	70.089	1	0.00767195	58.172	3
A0A6J1SSA3	2021	K	apolipophorins OS=Frankliniella occidentalis OX=133901 GN=LOC113210405 PE=4 SV=1	LOC113210405	2	0.052789	3	1	SADQNIVSGSTNYEAK(1)SEGK	0.000946146	54.834	1	1.24891e-10	107.78	1	0.00130411	53.033	3
A0A6J1SSA3	2376	K	apolipophorins OS=Frankliniella occidentalis OX=133901 GN=LOC113210405 PE=4 SV=1	LOC113210405	2	-0.66578	3	1	SDLK(1)IAR	0.00462735	95.352	1	0.0253617	54.611	1	0.0237484	55.676	3
A0A6J1SSA3	1636	K	apolipophorins OS=Frankliniella occidentalis OX=133901 GN=LOC113210405 PE=4 SV=1	LOC113210405	2	-1.1875	1	1	SGDK(1)WISEGK	0.00306956	66.267							1
A0A6J1SSA3	1642	K	apolipophorins OS=Frankliniella occidentalis OX=133901 GN=LOC113210405 PE=4 SV=1	LOC113210405	2	-0.52346	3	1	WISEGK(1)GSIK	0.00888204	53.237	1	0.0215911	40.727	1	0.0215911	40.727	3
A0A6J1SSA3	3178	K	apolipophorins OS=Frankliniella occidentalis OX=133901 GN=LOC113210405 PE=4 SV=1	LOC113210405	3	0.10627	2	0.999954	SK(1)NIWFGAPTTYEKPLDTVEK	0.000923498	47.931	0.999964	0.00143863	45.363				2
A0A6J1SSA3	2774	K	apolipophorins OS=Frankliniella occidentalis OX=133901 GN=LOC113210405 PE=4 SV=1	LOC113210405	2	0.45963	1		SQISQEDIDK(1)LLK						1	0.00718914	46.318	1
A0A6J1SSA3	2047	K	apolipophorins OS=Frankliniella occidentalis OX=133901 GN=LOC113210405 PE=4 SV=1	LOC113210405	3	0.32192	4	1	SSHFK(1)FTHK	0.000226688	98.257	1	0.00203511	68.525	1	0.000932622	80.706	3
A0A6J1SSA3	1024	K	apolipophorins OS=Frankliniella occidentalis OX=133901 GN=LOC113210405 PE=4 SV=1	LOC113210405	2	-0.31932	3	1	SVELLVDTPGSK(1)SNR	1.79644e-19	129.38	1	9.04065e-11	112.17	1	8.76056e-06	94.09	3
A0A6J1SSA3	3050	K	apolipophorins OS=Frankliniella occidentalis OX=133901 GN=LOC113210405 PE=4 SV=1	LOC113210405	3	-0.20002	3	1	TACDHVATEAK(1)SEADK	2.29229e-21	139	1	0.000872256	62.813	1	9.59777e-05	82.59	3
A0A6J1SSA3	1785	K	apolipophorins OS=Frankliniella occidentalis OX=133901 GN=LOC113210405 PE=4 SV=1	LOC113210405	2	0.61506	3	1	TAK(1)LNGALK	0.00135774	85.67	1	0.0153446	46.462	1	0.0048062	65.224	3
A0A6J1SSA3	2198	K	apolipophorins OS=Frankliniella occidentalis OX=133901 GN=LOC113210405 PE=4 SV=1	LOC113210405	2	0.065915	6	1	TIEALAEVSSK(1)K	1.30809e-05	91.62	1	0.00044184	76.073	1	0.000311007	77.644	3
A0A6J1SSA3	2170	K	apolipophorins OS=Frankliniella occidentalis OX=133901 GN=LOC113210405 PE=4 SV=1	LOC113210405	2	1.1514	2		TSLSSK(1)LYAHEK			1	0.00326634	57.434	1	0.002611	60.157	2
A0A6J1SSA3	1593	K	apolipophorins OS=Frankliniella occidentalis OX=133901 GN=LOC113210405 PE=4 SV=1	LOC113210405	2	0.11309	2	1	TSSLK(1)VSGK	0.0147573	47.302	1	0.0233695	40.496				2
A0A6J1SSA3	1597	K	apolipophorins OS=Frankliniella occidentalis OX=133901 GN=LOC113210405 PE=4 SV=1	LOC113210405	2	0.354	4	1	VSGK(1)GVDVK	0.00131711	86.189	1	0.00696673	59.908	1	0.00102389	90.05	3
A0A6J1SSA3	1109	K	apolipophorins OS=Frankliniella occidentalis OX=133901 GN=LOC113210405 PE=4 SV=1	LOC113210405	2	0.46802	2	1	TYAPVLEYSAPGGK(1)K	0.000458029	79.652				1	0.00213643	64.52	2
A0A6J1SSA3	3342	K	apolipophorins OS=Frankliniella occidentalis OX=133901 GN=LOC113210405 PE=4 SV=1	LOC113210405	3	1.9354	2		VALGSYGSAFSSK(0.999)NFLASK(0.001)PPQR			0.975479	0.000216348	52.451	0.999369	4.99421e-12	102.45	2
A0A6J1SSA3	1973	K	apolipophorins OS=Frankliniella occidentalis OX=133901 GN=LOC113210405 PE=4 SV=1	LOC113210405	2	1.0657	1		VDSIDNFDIK(1)VK			1	0.00326634	57.434				1
A0A6J1SSA3	517	K	apolipophorins OS=Frankliniella occidentalis OX=133901 GN=LOC113210405 PE=4 SV=1	LOC113210405	3	-0.12116	2		VFALEAFHGDACIPK(1)LR			1	1.95238e-15	121.82	1	0.00137925	52.862	2
A0A6J1SSA3	1178	K	apolipophorins OS=Frankliniella occidentalis OX=133901 GN=LOC113210405 PE=4 SV=1	LOC113210405	2	1.5944	5	1	VILDK(1)HTGTVK	0.000254145	75.819	1	0.000417472	76.332	1	0.00108746	66.267	3
A0A6J1SSA3	1344	K	apolipophorins OS=Frankliniella occidentalis OX=133901 GN=LOC113210405 PE=4 SV=1	LOC113210405	3	0.30964	1		VK(1)AHHSLELTPGGK			1	0.000193044	78.69				1
A0A6J1SSA3	1782	K	apolipophorins OS=Frankliniella occidentalis OX=133901 GN=LOC113210405 PE=4 SV=1	LOC113210405	2	-0.85828	2	1	VLNELAWDDK(1)TAK	0.00513191	50.806				1	0.001776	61.409	2
A0A6J1SSA3	1327	K	apolipophorins OS=Frankliniella occidentalis OX=133901 GN=LOC113210405 PE=4 SV=1	LOC113210405	2	1.3208	4	1	VNDK(1)GIAISSQR	1.23039e-05	89.507				1	0.0145734	42.317	2
A0A6J1SSA3	3377	K	apolipophorins OS=Frankliniella occidentalis OX=133901 GN=LOC113210405 PE=4 SV=1	LOC113210405	3	-0.37799	2	1	VTDSLAGGEITQDCK(1)CSLHDGLHPK	6.44654e-18	111.53	1	5.14413e-08	74.364				2
A0A6J1SSA3	3176	K	apolipophorins OS=Frankliniella occidentalis OX=133901 GN=LOC113210405 PE=4 SV=1	LOC113210405	3	-0.71244	2	1	WPSHYTSGGDLSFEGK(1)SK	0.00112167	53.453				1	0.0027683	44.662	2
A0A6J1SSA3	3203	K	apolipophorins OS=Frankliniella occidentalis OX=133901 GN=LOC113210405 PE=4 SV=1	LOC113210405	3	-0.52907	4	1	WVK(1)HQVDLETGNLR	3.74219e-20	139.86	1	0.000133391	81.632	1	0.000976732	60.196	3
A0A6J1SSA3	3076	K	apolipophorins OS=Frankliniella occidentalis OX=133901 GN=LOC113210405 PE=4 SV=1	LOC113210405	3	-0.36884	3	1	YEHVK(1)VDIPSSCVTCSTGSSK	5.69277e-05	62.589	1	1.68056e-05	68.42	1	1.55944e-05	69.088	3
A0A6J1SSA3	1142	K	apolipophorins OS=Frankliniella occidentalis OX=133901 GN=LOC113210405 PE=4 SV=1	LOC113210405	2	-0.080033	2	1	YK(1)FNGVSINTPVGK	7.68394e-16	128.76	1	0.000171568	83.692				2
A0A6J1SSA3	1420	K	apolipophorins OS=Frankliniella occidentalis OX=133901 GN=LOC113210405 PE=4 SV=1	LOC113210405	2	0.37669	5	1	YLDTSAK(1)LDR	0.000770939	78.342	1	0.00253436	68.536	1	0.00281843	67.08	3
A0A6J1SSE6	271	K	insulin-degrading enzyme isoform X2 OS=Frankliniella occidentalis OX=133901 GN=LOC113210134 PE=3 SV=1	LOC113210134	2	-0.098855	3	1	K(1)LLAIPVK	0.00978507	69.598	1	0.00624984	82.279	1	0.00834243	73.665	3
A0A6J1SSG7	967	K	nuclear valosin-containing protein-like OS=Frankliniella occidentalis OX=133901 GN=LOC113210148 PE=4 SV=1	LOC113210148	2	1.4477	1		LDK(1)IVYVGLPNAEDR			1	0.00485117	46.892				1
A0A6J1SSL2	219	K	acetyl-CoA acetyltransferase, cytosolic-like OS=Frankliniella occidentalis OX=133901 GN=LOC113210204 PE=3 SV=1	LOC113210204	3	2.5374	3	1	LDDAK(1)VNVLGGAVALGHPIGASGAR	4.64148e-06	56.681	1	7.77847e-07	65.428	1	3.93882e-06	58.272	3
A0A6J1SY76	176	K	Ras-related protein Rab OS=Frankliniella occidentalis OX=133901 GN=LOC113210492 PE=3 SV=1	LOC113210492	2	-0.049347	2	1	ALVSK(1)ILLNDK	0.000878483	72.29	1	1.47723e-05	93.345				2
A0A6J1SSR5	636	K	E3 ubiquitin protein ligase OS=Frankliniella occidentalis OX=133901 GN=LOC113209182 PE=3 SV=1	LOC113209182	2	0.22002	3		GQLK(0.5)K(0.5)ALNDQK			0.5	0.00656689	48.284	0.5	0.00656689	48.284	2
A0A6J1SSR5	637	K	E3 ubiquitin protein ligase OS=Frankliniella occidentalis OX=133901 GN=LOC113209182 PE=3 SV=1	LOC113209182	2	0.22002	3		GQLK(0.5)K(0.5)ALNDQK			0.5	0.00656689	48.284	0.5	0.00656689	48.284	2
A0A6J1SST6	104	K	Electron transfer flavoprotein subunit beta OS=Frankliniella occidentalis OX=133901 GN=LOC113210262 PE=3 SV=1	LOC113210262	3	0.92955	1		AIHVEVPAGEYETLQPIHISK(1)ILAK			1	6.04821e-22	119.41				1
A0A6J1SST6	108	K	Electron transfer flavoprotein subunit beta OS=Frankliniella occidentalis OX=133901 GN=LOC113210262 PE=3 SV=1	LOC113210262	2	0.1977	3	1	ILAK(1)LAQEEK	2.24671e-05	99.283	1	0.00823117	54.198	1	0.00281843	67.08	3
A0A6J1SST6	172	K	Electron transfer flavoprotein subunit beta OS=Frankliniella occidentalis OX=133901 GN=LOC113210262 PE=3 SV=1	LOC113210262	2	1.5576	3	1	EIDGGLENIK(1)VK	1.50634e-07	101.89	1	1.25991e-05	89.301	1	3.18245e-09	110.08	3
A0A6J1SST6	114	K	Electron transfer flavoprotein subunit beta OS=Frankliniella occidentalis OX=133901 GN=LOC113210262 PE=3 SV=1	LOC113210262	2	-1.7785	2	1	LAQEEK(1)ADIVILGK	0.0304338	40.187	1	0.00559474	47.037				2
A0A6J1SST6	210	K	Electron transfer flavoprotein subunit beta OS=Frankliniella occidentalis OX=133901 GN=LOC113210262 PE=3 SV=1	LOC113210262	2	-0.616	4	1	ITPK(1)DLGVDISPR	0.00253818	56.569	1	0.00287786	55.724	1	0.00546115	50.088	3
A0A6J1SST6	154	K	Electron transfer flavoprotein subunit beta OS=Frankliniella occidentalis OX=133901 GN=LOC113210262 PE=3 SV=1	LOC113210262	2	0.051222	1		K(1)DSELHVTR			1	0.00264655	79.036				1
A0A6J1SST6	248	K	Electron transfer flavoprotein subunit beta OS=Frankliniella occidentalis OX=133901 GN=LOC113210262 PE=3 SV=1	LOC113210262	2	0.46958	3	1	LK(1)ESGHV	0.0308857	50.966	1	0.0118871	71.715	1	0.0121457	71.141	3
A0A6J1SST6	17	K	Electron transfer flavoprotein subunit beta OS=Frankliniella occidentalis OX=133901 GN=LOC113210262 PE=3 SV=1	LOC113210262	2	1.3855	3	1	VIDYAVK(1)IR	0.00592826	62.463	1	0.0172746	44.863	1	0.0142055	48.091	3
A0A6J1SST6	9	K	Electron transfer flavoprotein subunit beta OS=Frankliniella occidentalis OX=133901 GN=LOC113210262 PE=3 SV=1	LOC113210262	2	-0.5515	2	1	VLVGVK(1)R	0.0268418	60.788				1	0.0197332	67.035	2
A0A6J1SST6	198	K	Electron transfer flavoprotein subunit beta OS=Frankliniella occidentalis OX=133901 GN=LOC113210262 PE=3 SV=1	LOC113210262	2	1.6943	2	1	YATLPNIMK(1)AK	0.0088329	48.981				1	0.00242649	57.532	2
A0A6J1SSW2	107	K	40S ribosomal protein S12 OS=Frankliniella occidentalis OX=133901 GN=LOC113208694 PE=3 SV=1	LOC113208694	2	-3.2112	2	1	IDNTGK(1)PR	0.000362598	91.318	1	0.00181123	101.54				2
A0A6J1SSW2	92	K	40S ribosomal protein S12 OS=Frankliniella occidentalis OX=133901 GN=LOC113208694 PE=3 SV=1	LOC113208694	2	1.3238	1		K(1)LGEWAGLCK			1	0.00571149	63.624				1
A0A6J1SSW2	101	K	40S ribosomal protein S12 OS=Frankliniella occidentalis OX=133901 GN=LOC113208694 PE=3 SV=1	LOC113208694	3	-0.49631	3	0.988581	LGEWAGLCK(1)IDNTGKPR	0.000828269	58.712	0.999858	5.65605e-05	82.877	0.999651	6.74374e-06	87.429	3
A0A6J1SSW2	71	K	40S ribosomal protein S12 OS=Frankliniella occidentalis OX=133901 GN=LOC113208694 PE=3 SV=1	LOC113208694	3	-0.84669	3	1	K(1)LVEALCNEHQIPIIK	1.47025e-08	104.95	1	4.20519e-29	150.39	1	4.36627e-16	127.83	3
A0A6J1SSW2	86	K	40S ribosomal protein S12 OS=Frankliniella occidentalis OX=133901 GN=LOC113208694 PE=3 SV=1	LOC113208694	3	-0.14478	5	1	LVEALCNEHQIPIIK(1)VEDNK	7.93695e-13	109.65	1	3.50532e-28	142.85	1	1.93791e-10	106.75	3
A0A6J1SSW2	48	K	40S ribosomal protein S12 OS=Frankliniella occidentalis OX=133901 GN=LOC113208694 PE=3 SV=1	LOC113208694	3	-0.24325	5	1	NSLIHDGLAHGLHEAAK(1)ALDK	1.34811e-14	111.66	1	7.21937e-16	118.32				2
A0A6J1SSY8	122	K	Ferritin OS=Frankliniella occidentalis OX=133901 GN=LOC113210291 PE=3 SV=1	LOC113210291	2	1.7352	1		GELTK(1)DIGELIR			1	0.0146907	42.232				1
A0A6J1SSY8	173	K	Ferritin OS=Frankliniella occidentalis OX=133901 GN=LOC113210291 PE=3 SV=1	LOC113210291	2	-0.62734	3	1	SIVAVCEDPSSAK(1)EPK	0.00258212	54.281	1	0.00381817	48.899	1	0.001571	63.682	3
A0A6J1ST08	163	K	Ferritin OS=Frankliniella occidentalis OX=133901 GN=LOC113210300 PE=3 SV=1	LOC113210300	2	1.3495	2	1	SLAK(1)QAFNLHK	0.00301827	55.353	1	0.00254814	63.624				2
A0A6J1ST59	616	K	AP-2 complex subunit alpha OS=Frankliniella occidentalis OX=133901 GN=LOC113210327 PE=3 SV=1	LOC113210327	2	0.082233	2	1	ESSILAVLK(1)K	0.0139319	51.762	1	0.017256	48.284				2
A0A6J1ST61	113	K	60S ribosomal protein L23 OS=Frankliniella occidentalis OX=133901 GN=LOC113208753 PE=3 SV=1	LOC113208753	2	0.81595	5	1	GEMK(1)GSAITGPVAK	3.22425e-07	88.561	1	3.93862e-08	76.759	1	2.6576e-07	74.789	3
A0A6J1ST61	13	K	60S ribosomal protein L23 OS=Frankliniella occidentalis OX=133901 GN=LOC113208753 PE=3 SV=1	LOC113208753	2	0.77637	1	1	GGSAGAK(1)FR	0.00384291	68.371							1
A0A6J1ST61	75	K	60S ribosomal protein L23 OS=Frankliniella occidentalis OX=133901 GN=LOC113208753 PE=3 SV=1	LOC113208753	2	0.99693	2	1	K(1)VMPAVVIR	0.0159221	52.255				1	0.00593516	66.692	2
A0A6J1ST72	155	K	MARVEL domain-containing protein 1 OS=Frankliniella occidentalis OX=133901 GN=LOC113209292 PE=4 SV=1	LOC113209292	2	0.34069	2	1	FNAVK(1)TGQLAQGER	1.37155e-05	92.265				1	0.00131988	66.246	2
A0A6J1ST95	172	K	phospholipase A-2-activating protein OS=Frankliniella occidentalis OX=133901 GN=LOC113210351 PE=3 SV=1	LOC113210351	2	0.074662	1	1	TIK(1)VWEK	0.0330246	49.554							1
A0A6J1STB9	328	K	Malate dehydrogenase OS=Frankliniella occidentalis OX=133901 GN=LOC113208789 PE=3 SV=1	LOC113208789	2	-0.28323	5	1	AAIPELK(1)K	0.0156423	60.436	1	0.0201147	55.37	1	0.0236665	52.716	3
A0A6J1STB9	91	K	Malate dehydrogenase OS=Frankliniella occidentalis OX=133901 GN=LOC113208789 PE=3 SV=1	LOC113208789	2	0.039699	6	1	ASNGPEQLK(1)DSLK	0.00015189	81.904	1	6.73465e-08	102.73	1	0.000539176	72.891	3
A0A6J1STB9	228	K	Malate dehydrogenase OS=Frankliniella occidentalis OX=133901 GN=LOC113208789 PE=3 SV=1	LOC113208789	2	0.13628	7	1	DQLK(1)ALTER	0.00250509	74.841	1	0.00405729	67.334	1	0.00250509	74.841	3
A0A6J1STB9	340	K	Malate dehydrogenase OS=Frankliniella occidentalis OX=133901 GN=LOC113208789 PE=3 SV=1	LOC113208789	2	-0.031168	5	1	GEDFVNK(1)K	0.00586961	84.568	1	0.0255004	51.346	1	0.0255004	51.346	3
A0A6J1STB9	243	K	Malate dehydrogenase OS=Frankliniella occidentalis OX=133901 GN=LOC113208789 PE=3 SV=1	LOC113208789	2	-0.11942	4	1	IQEAGTEVVK(1)AK	2.30207e-09	112.5				1	3.52128e-09	109.15	2
A0A6J1STB9	333	K	Malate dehydrogenase OS=Frankliniella occidentalis OX=133901 GN=LOC113208789 PE=3 SV=1	LOC113208789	2	0.10852	6	1	NIQK(1)GEDFVNK	0.000334118	77.062	1	4.91353e-06	99.752	1	0.00103236	70.942	3
A0A6J1STB9	224	K	Malate dehydrogenase OS=Frankliniella occidentalis OX=133901 GN=LOC113208789 PE=3 SV=1	LOC113208789	2	0.069306	9	1	PSVDFPK(1)DQLK	1.55367e-13	148.28	1	1.79148e-10	133.05	1	5.6209e-09	122.7	3
A0A6J1STH4	93	K	26S proteasome non-ATPase regulatory subunit 7 OS=Frankliniella occidentalis OX=133901 GN=LOC113210691 PE=3 SV=1	LOC113210691	3	-0.29406	4	1	EK(1)VVGWYHTGPK	3.05603e-05	85.522	1	0.000640415	66.023				2
A0A6J1STK2	365	K	zinc finger BED domain-containing protein 4-like OS=Frankliniella occidentalis OX=133901 GN=LOC113210417 PE=4 SV=1	LOC113210417	2	2.749	1		GISEGK(1)QLR						1	0.0230521	40.724	1
A0A6J1STM1	5	K	Endophilin-A OS=Frankliniella occidentalis OX=133901 GN=LOC113208848 PE=4 SV=1	LOC113208848	2	-1.1773	1	1	AESK(1)STLIAR	0.0129949	72.817							1
A0A6J1STM1	182	K	Endophilin-A OS=Frankliniella occidentalis OX=133901 GN=LOC113208848 PE=4 SV=1	LOC113208848	2	-0.59957	4	1	DTLEEAK(1)R	0.00584049	84.743	1	0.0146918	61.679	1	0.00970474	69.825	3
A0A6J1STM1	23	K	Endophilin-A OS=Frankliniella occidentalis OX=133901 GN=LOC113208848 PE=4 SV=1	LOC113208848	2	-0.29211	2	1	EK(1)ILQNLGK	0.0207847	42.348	1	0.0165705	45.368				2
A0A6J1STM1	30	K	Endophilin-A OS=Frankliniella occidentalis OX=133901 GN=LOC113208848 PE=4 SV=1	LOC113208848	2	-1.0594	1	1	ILQNLGK(1)VDR	0.00231276	69.672							1
A0A6J1STM1	141	K	Endophilin-A OS=Frankliniella occidentalis OX=133901 GN=LOC113208848 PE=4 SV=1	LOC113208848	2	0.51178	3	1	K(1)LVDYDSQR	0.011183	57.532	1	0.019133	48.998	1	0.0311701	41.399	3
A0A6J1STM1	58	K	Endophilin-A OS=Frankliniella occidentalis OX=133901 GN=LOC113208848 PE=4 SV=1	LOC113208848	2	-2.3967	3	1	LQK(1)EFNNYIR	0.0040512	63.624	1	0.0053738	60.064	1	0.0205995	41.399	3
A0A6J1SU74	203	K	40S ribosomal protein S3a OS=Frankliniella occidentalis OX=133901 GN=LOC113210575 PE=3 SV=1	LOC113210575	3	0.0038816	2	1	DIEK(1)ACQGIYPLHDVYIR	1.48618e-05	85.087				1	0.000326805	66.893	2
A0A6J1SU74	186	K	40S ribosomal protein S3a OS=Frankliniella occidentalis OX=133901 GN=LOC113210575 PE=3 SV=1	LOC113210575	2	-0.9306	4	1	DVTSSDLK(1)EVVNK	0.000174654	80.96	1	0.000603799	71.879	1	0.000603799	71.879	3
A0A6J1SU74	191	K	40S ribosomal protein S3a OS=Frankliniella occidentalis OX=133901 GN=LOC113210575 PE=3 SV=1	LOC113210575	2	-0.21883	4	1	EVVNK(1)LLPDSIAK	1.11572e-06	97.273	1	0.000137139	82.515	1	0.000174654	80.96	3
A0A6J1SU74	199	K	40S ribosomal protein S3a OS=Frankliniella occidentalis OX=133901 GN=LOC113210575 PE=3 SV=1	LOC113210575	2	2.4993	3	1	LLPDSIAK(1)DIEK	0.000923221	67.997	1	0.00665828	50.897	1	0.00665828	50.897	3
A0A6J1SU74	231	K	40S ribosomal protein S3a OS=Frankliniella occidentalis OX=133901 GN=LOC113210575 PE=3 SV=1	LOC113210575	3	-0.050125	1		FELSK(1)LLELHGDGGK			1	0.00238265	48.216				1
A0A6J1SU74	241	K	40S ribosomal protein S3a OS=Frankliniella occidentalis OX=133901 GN=LOC113210575 PE=3 SV=1	LOC113210575	3	1.1234	1	1	LLELHGDGGK(1)GSDEPGAK	6.95411e-16	122.01							1
A0A6J1SU74	63	K	40S ribosomal protein S3a OS=Frankliniella occidentalis OX=133901 GN=LOC113210575 PE=3 SV=1	LOC113210575	2	-0.04355	3	1	IASEGLK(1)HR	0.000403336	93.649	1	0.00079044	93.178	1	0.00456963	64.841	3
A0A6J1SU74	20	K	40S ribosomal protein S3a OS=Frankliniella occidentalis OX=133901 GN=LOC113210575 PE=3 SV=1	LOC113210575	2	1.3111	1	1	K(1)IVDPFTR	0.0339355	45.368							1
A0A6J1SU74	171	K	40S ribosomal protein S3a OS=Frankliniella occidentalis OX=133901 GN=LOC113210575 PE=3 SV=1	LOC113210575	2	1.1412	1		K(1)MVEIITR			1	0.0238504	52.579				1
A0A6J1SU74	156	K	40S ribosomal protein S3a OS=Frankliniella occidentalis OX=133901 GN=LOC113210575 PE=3 SV=1	LOC113210575	3	0.2977	2	1	K(1)TCYAQHTQVR	0.000273438	73.881				1	7.66027e-05	81.676	2
A0A6J1SU74	112	K	40S ribosomal protein S3a OS=Frankliniella occidentalis OX=133901 GN=LOC113210575 PE=3 SV=1	LOC113210575	3	-1.8262	4	1	NVLTNFHGMDLTTDK(1)LR	1.958e-05	86.367	1	7.23e-12	116.06	1	0.000707705	62.94	3
A0A6J1SU74	46	K	40S ribosomal protein S3a OS=Frankliniella occidentalis OX=133901 GN=LOC113210575 PE=3 SV=1	LOC113210575	2	-0.21691	2	1	QIGK(1)TLVNR	0.00302528	72.325				1	0.0208023	42.336	2
A0A6J1SU74	56	K	40S ribosomal protein S3a OS=Frankliniella occidentalis OX=133901 GN=LOC113210575 PE=3 SV=1	LOC113210575	2	-0.96405	2	1	TQGTK(1)IASEGLK	0.00471185	54.309	1	0.00473063	54.276				2
A0A6J1SU78	56	K	Small nuclear ribonucleoprotein G OS=Frankliniella occidentalis OX=133901 GN=LOC113210577 PE=3 SV=1	LOC113210577	2	-1.0743	3	1	K(1)DIGMVVIR	0.0293276	42.336	1	0.016887	51.276	1	0.0177968	50.353	3
A0A6J1SUA2	5	K	glutathione S-transferase-like OS=Frankliniella occidentalis OX=133901 GN=LOC113208988 PE=4 SV=1	LOC113208988	2	0.98215	1	1	PSYK(1)LTYFPIR	0.0314983	53.448							1
A0A6J1SUA2	139	K	glutathione S-transferase-like OS=Frankliniella occidentalis OX=133901 GN=LOC113208988 PE=4 SV=1	LOC113208988	2	2.1079	2	1	VAK(1)NGGFSAGK	0.00122921	69.216				1	0.008457	51.286	2
A0A6J1SUA2	184	K	glutathione S-transferase-like OS=Frankliniella occidentalis OX=133901 GN=LOC113208988 PE=4 SV=1	LOC113208988	2	-0.10469	4	1	VK(1)DAVFNNPSVK	0.00015184	80.96	1	0.00015184	80.96	1	0.000105302	83.204	3
A0A6J1SUD0	38	K	tropomyosin isoform X8 OS=Frankliniella occidentalis OX=133901 GN=LOC113209560 PE=3 SV=1	LOC113209560	2	-0.080377	3	1	AEK(1)AEEDAR	0.00398075	67.704	1	0.0283788	43.308	1	0.0126234	50.353	3
A0A6J1SUD0	222	K	tropomyosin isoform X8 OS=Frankliniella occidentalis OX=133901 GN=LOC113209560 PE=3 SV=1	LOC113209560	2	-0.91045	3	1	EEEYK(1)QQIK	3.56734e-13	121.09	1	7.51431e-05	109.71	1	1.59183e-05	121.09	3
A0A6J1SUD0	76	K	tropomyosin isoform X8 OS=Frankliniella occidentalis OX=133901 GN=LOC113209560 PE=3 SV=1	LOC113209560	2	0.88229	2	1	EK(1)ALQNAESEVAALNR	3.61881e-11	114.63	1	4.48886e-53	191.78				2
A0A6J1SUD0	264	K	tropomyosin isoform X8 OS=Frankliniella occidentalis OX=133901 GN=LOC113209560 PE=3 SV=1	LOC113209560	2	-0.78963	6	1	LEDELVHEK(1)EK	5.85494e-15	121.13	1	2.76241e-09	126.12	1	0.000787021	63.682	3
A0A6J1SUD0	49	K	tropomyosin isoform X8 OS=Frankliniella occidentalis OX=133901 GN=LOC113209560 PE=3 SV=1	LOC113209560	3	0.62193	5	1	K(1)IQAIENDLDQTQEQLTQVSAK	1.04606e-45	165.1	1	8.49795e-15	108.96	1	1.78913e-07	83.395	3
A0A6J1SUD0	168	K	tropomyosin isoform X8 OS=Frankliniella occidentalis OX=133901 GN=LOC113209560 PE=3 SV=1	LOC113209560	2	-0.33533	2		K(1)LAMVEADLER			1	0.00541617	49.333	1	0.020641	41.242	2
A0A6J1SUD0	112	K	tropomyosin isoform X8 OS=Frankliniella occidentalis OX=133901 GN=LOC113209560 PE=3 SV=1	LOC113209560	3	-1.139	4	1	LATATAK(1)LAEASQAADESER	4.11458e-28	141.64	1	4.474e-06	82.609	1	4.35306e-13	113.73	3
A0A6J1SUD0	251	K	tropomyosin isoform X8 OS=Frankliniella occidentalis OX=133901 GN=LOC113209560 PE=3 SV=1	LOC113209560	2	0.021345	4	1	LQK(1)EVDR	0.00328733	110.81				1	0.0037733	108.46	2
A0A6J1SUD0	149	K	tropomyosin isoform X8 OS=Frankliniella occidentalis OX=133901 GN=LOC113209560 PE=3 SV=1	LOC113209560	2	-0.40313	3	1	MDALENQLK(1)EAR	1.88686e-07	100.22	1	0.000105302	83.204	1	0.000313401	76.073	3
A0A6J1SUD0	213	K	tropomyosin isoform X8 OS=Frankliniella occidentalis OX=133901 GN=LOC113209560 PE=3 SV=1	LOC113209560	2	-0.34601	5	1	SLEVSEEK(1)ANQR	2.15641e-23	164.04	1	3.73267e-09	108.56	1	4.59005e-11	119.39	3
A0A6J1SUD0	248	K	tropomyosin isoform X8 OS=Frankliniella occidentalis OX=133901 GN=LOC113209560 PE=3 SV=1	LOC113209560	2	0.85952	3	1	SVQK(1)LQK	0.00328733	110.81	1	0.0132071	68.787	1	0.00947844	77.058	3
A0A6J1SUD0	205	K	tropomyosin isoform X8 OS=Frankliniella occidentalis OX=133901 GN=LOC113209560 PE=3 SV=1	LOC113209560	2	0.055155	4	1	VVGNNLK(1)SLEVSEEK	5.00385e-15	125.67	1	0.00426119	48.899	1	0.00105473	70.197	3
A0A6J1SUG6	156	K	T-complex protein 1 subunit eta OS=Frankliniella occidentalis OX=133901 GN=LOC113210644 PE=3 SV=1	LOC113210644	2	-0.63161	3	1	ALLEK(1)CAATSLSSK	0.000131023	84.759	1	0.000131253	84.753	1	0.00172695	61.409	3
A0A6J1T031	336	K	tetratricopeptide repeat protein 14 homolog isoform X2 OS=Frankliniella occidentalis OX=133901 GN=LOC113210957 PE=4 SV=1	LOC113210957	3	0.74109	2	1	HTEAFQCLNK(1)ALNIDPR	8.03603e-05	81.157	1	0.00131242	53.453				2
A0A6J1SUN5	78	K	14-3-3 protein epsilon isoform X2 OS=Frankliniella occidentalis OX=133901 GN=LOC113210698 PE=3 SV=1	LOC113210698	2	-2.3986	1		GAEDK(1)LEMIK			1	0.00955164	49.3				1
A0A6J1SUN5	83	K	14-3-3 protein epsilon isoform X2 OS=Frankliniella occidentalis OX=133901 GN=LOC113210698 PE=3 SV=1	LOC113210698	2	-1.2947	1		LEMIK(1)TYR						1	0.0157993	53.756	1
A0A6J1SUN5	69	K	14-3-3 protein epsilon isoform X2 OS=Frankliniella occidentalis OX=133901 GN=LOC113210698 PE=3 SV=1	LOC113210698	2	0.21907	5	1	IISSIEQK(1)EENK	5.92684e-10	117.2	1	3.84301e-06	95.417	1	1.94302e-06	96.745	3
A0A6J1SUN5	142	K	14-3-3 protein epsilon isoform X2 OS=Frankliniella occidentalis OX=133901 GN=LOC113210698 PE=3 SV=1	LOC113210698	2	0.3291	4	1	K(1)EAAENSLVAYK	3.92438e-13	136.3	1	1.55194e-05	90.412	1	4.32135e-05	86.803	3
A0A6J1SUN5	125	K	14-3-3 protein epsilon isoform X2 OS=Frankliniella occidentalis OX=133901 GN=LOC113210698 PE=3 SV=1	LOC113210698	2	-0.10285	1		MK(1)GDYHR						1	0.0111958	73.248	1
A0A6J1SUN5	91	K	14-3-3 protein epsilon isoform X2 OS=Frankliniella occidentalis OX=133901 GN=LOC113210698 PE=3 SV=1	LOC113210698	2	-0.59916	4	1	SQVEK(1)ELR	0.00926128	63.816	1	0.0255571	44.318	1	0.0211774	48.091	3
A0A6J1SUN9	285	K	Polyadenylate-binding protein OS=Frankliniella occidentalis OX=133901 GN=LOC113210703 PE=3 SV=1	LOC113210703	2	0.23691	1	1	FEQLK(1)IER	0.00926128	63.816							1
A0A6J1SUN9	313	K	Polyadenylate-binding protein OS=Frankliniella occidentalis OX=133901 GN=LOC113210703 PE=3 SV=1	LOC113210703	2	3.6665	1		K(1)EFAPFGTITSAK			1	0.00669408	51.643				1
A0A6J1SUN9	95	K	Polyadenylate-binding protein OS=Frankliniella occidentalis OX=133901 GN=LOC113210703 PE=3 SV=1	LOC113210703	2	1.1363	1	1	K(1)SGVGNVFIK	0.0261236	42.802							1
A0A6J1SUN9	173	K	Polyadenylate-binding protein OS=Frankliniella occidentalis OX=133901 GN=LOC113210703 PE=3 SV=1	LOC113210703	2	1.2064	1		VFVGK(1)FIPR			1	0.0145469	47.603				1
A0A6J1SUP1	102	K	uncharacterized protein LOC113209074 OS=Frankliniella occidentalis OX=133901 GN=LOC113209074 PE=3 SV=1	LOC113209074	2	1.9014	3	1	GAESK(1)LNVK	0.0067675	60.398	1	0.0223604	47.187	1	0.0153446	46.462	3
A0A6J1SUP1	97	K	uncharacterized protein LOC113209074 OS=Frankliniella occidentalis OX=133901 GN=LOC113209074 PE=3 SV=1	LOC113209074	2	0.0085607	3	1	NVVK(1)GAESK	0.0230472	40.727	1	0.0194459	43.308	1	0.0194459	43.308	3
A0A6J1SUQ4	412	K	dnaJ homolog subfamily C member 1 OS=Frankliniella occidentalis OX=133901 GN=LOC113209088 PE=4 SV=1	LOC113209088	2	3.006	2	1	ALEAALIK(1)YPK	0.000251855	79.659				1	0.000213775	81.017	2
A0A6J1SUR9	376	K	NADH dehydrogenase [ubiquinone] flavoprotein 1, mitochondrial OS=Frankliniella occidentalis OX=133901 GN=LOC113211014 PE=3 SV=1	LOC113211014	2	-4.3484	1	1	QTDVIK(1)AIAR	0.00174495	72.582							1
A0A6J1SUR9	77	K	NADH dehydrogenase [ubiquinone] flavoprotein 1, mitochondrial OS=Frankliniella occidentalis OX=133901 GN=LOC113211014 PE=3 SV=1	LOC113211014	2	-0.68705	3	1	TK(1)EILLK	0.00391927	104.44	1	0.0175944	62.546	1	0.0120383	71.379	3
A0A6J1SUV9	21	K	hydroxysteroid dehydrogenase-like protein 2 OS=Frankliniella occidentalis OX=133901 GN=LOC113210753 PE=3 SV=1	LOC113210753	2	-0.063505	3	1	GIGK(1)AIALR	0.00391622	68.016	1	0.00624695	61.679	1	0.00790867	57.59	3
A0A6J1SUV9	315	K	hydroxysteroid dehydrogenase-like protein 2 OS=Frankliniella occidentalis OX=133901 GN=LOC113210753 PE=3 SV=1	LOC113210753	2	0.36415	1		INPELVK(1)K			1	0.035968	44.349				1
A0A6J1SUV9	232	K	hydroxysteroid dehydrogenase-like protein 2 OS=Frankliniella occidentalis OX=133901 GN=LOC113210753 PE=3 SV=1	LOC113210753	3	-0.23545	5	1	KPEIMADAAYHILTK(1)PSR	7.26642e-16	121.21	1	6.75528e-07	94.632	1	1.02922e-08	100.02	3
A0A6J1SUV9	56	K	hydroxysteroid dehydrogenase-like protein 2 OS=Frankliniella occidentalis OX=133901 GN=LOC113210753 PE=3 SV=1	LOC113210753	2	1.7865	1	1	LPGTIYTAAK(1)EVEAAGGK	0.000264091	73.928							1
A0A6J1SUV9	46	K	hydroxysteroid dehydrogenase-like protein 2 OS=Frankliniella occidentalis OX=133901 GN=LOC113210753 PE=3 SV=1	LOC113210753	3	-0.261	4	1	TAEPHPK(1)LPGTIYTAAK	8.47974e-09	105.9	1	7.04026e-05	82.01	1	1.816e-05	86.488	3
A0A6J1SUW9	565	K	Malic enzyme OS=Frankliniella occidentalis OX=133901 GN=LOC113211055 PE=3 SV=1	LOC113211055	2	1.1258	3	1	IATK(1)VANYAYK	0.00287444	62.633	1	0.00104759	70.808	1	0.00604437	54.784	3
A0A6J1SUW9	390	K	Malic enzyme OS=Frankliniella occidentalis OX=133901 GN=LOC113211055 PE=3 SV=1	LOC113211055	4	-0.9106	1		IWMVDIDGLLAK(1)DRPEGHLEGHK			1	2.05091e-09	88.09				1
A0A6J1SV07	77	K	40S ribosomal protein S5 OS=Frankliniella occidentalis OX=133901 GN=LOC113210786 PE=3 SV=1	LOC113210786	2	-0.56525	3	1	K(1)AQCPIVER	0.00629963	66.056	1	0.00629963	66.056	1	0.0105145	58.699	3
A0A6J1SVA3	345	K	allergen Cr-PI-like OS=Frankliniella occidentalis OX=133901 GN=LOC113210853 PE=4 SV=1	LOC113210853	2	0.80865	6	1	DGNK(1)ISITSYIK	1.28149e-07	102.87	1	0.000999356	66.989	1	7.02858e-05	84.892	3
A0A6J1SVA3	341	K	allergen Cr-PI-like OS=Frankliniella occidentalis OX=133901 GN=LOC113210853 PE=4 SV=1	LOC113210853	3	0.38651	8	1	IKEAIDSGFVYGK(1)DGNK	0.000234206	74.147	1	3.76013e-06	90.706	1	1.23045e-14	120.7	3
A0A6J1SVA3	561	K	allergen Cr-PI-like OS=Frankliniella occidentalis OX=133901 GN=LOC113210853 PE=4 SV=1	LOC113210853	2	-0.28173	11	1	FPVQLK(1)NGDNLIER	2.16264e-14	119.87	1	5.72956e-15	124.51	1	2.38901e-05	96.464	3
A0A6J1SVA3	93	K	allergen Cr-PI-like OS=Frankliniella occidentalis OX=133901 GN=LOC113210853 PE=4 SV=1	LOC113210853	4	-1.1903	8	1	FVSMYK(1)QGMLPQGEIFHVHNDSHLK	2.20397e-27	132.84	1	4.2574e-22	120.42	1	1.16698e-07	68.445	3
A0A6J1SVA3	330	K	allergen Cr-PI-like OS=Frankliniella occidentalis OX=133901 GN=LOC113210853 PE=4 SV=1	LOC113210853	2	-0.54695	6	1	IK(1)EAIDSGFVYGK	4.90844e-07	97.69	1	3.20083e-10	88.075	1	0.000603799	71.879	3
A0A6J1SVA3	87	K	allergen Cr-PI-like OS=Frankliniella occidentalis OX=133901 GN=LOC113210853 PE=4 SV=1	LOC113210853	2	0.47658	14	1	K(1)FVSMYK	0.00620382	96.492	1	0.022306	62.546	1	0.00881546	87.323	3
A0A6J1SVA3	665	K	allergen Cr-PI-like OS=Frankliniella occidentalis OX=133901 GN=LOC113210853 PE=4 SV=1	LOC113210853	2	-0.29641	8	1	K(1)IDNFGR	0.00749318	91.9	1	0.00826763	89.142	1	0.0160758	72.789	3
A0A6J1SVA3	498	K	allergen Cr-PI-like OS=Frankliniella occidentalis OX=133901 GN=LOC113210853 PE=4 SV=1	LOC113210853	3	-0.22866	6	1	LNHQPFTYK(1)IQVASQQNTNAVVR	1.24095e-37	151.01	1	5.61445e-38	156.05	1	7.09637e-16	117.38	3
A0A6J1SVA3	195	K	allergen Cr-PI-like OS=Frankliniella occidentalis OX=133901 GN=LOC113210853 PE=4 SV=1	LOC113210853	2	-0.31852	14	1	MQNVNK(1)YVK	1.32459e-05	122.52	1	8.61105e-05	107.57	1	2.89257e-05	116.05	3
A0A6J1SVA3	687	K	allergen Cr-PI-like OS=Frankliniella occidentalis OX=133901 GN=LOC113210853 PE=4 SV=1	LOC113210853	4	-0.19629	4	1	NVAIFHK(1)DATTDAHAYTQAIFNK	4.82976e-46	166.49	1	2.45936e-24	130.83	1	1.48888e-19	124.08	3
A0A6J1SVA3	448	K	allergen Cr-PI-like OS=Frankliniella occidentalis OX=133901 GN=LOC113210853 PE=4 SV=1	LOC113210853	2	0.60091	9	1	QELNFNGVAVK(1)DVAVSK	5.21476e-15	118.72	1	1.67562e-77	214.54	1	7.99309e-34	158.98	3
A0A6J1SVA3	45	K	allergen Cr-PI-like OS=Frankliniella occidentalis OX=133901 GN=LOC113210853 PE=4 SV=1	LOC113210853	2	-0.23038	2		QK(1)YILQLLK			1	8.48111e-13	155.98				1
A0A6J1SVA3	429	K	allergen Cr-PI-like OS=Frankliniella occidentalis OX=133901 GN=LOC113210853 PE=4 SV=1	LOC113210853	3	0.19959	3	1	QYK(1)DNLPYYHR	6.27134e-06	94.465	1	0.0077943	52.247	1	0.00495763	50.088	3
A0A6J1SVA3	589	K	allergen Cr-PI-like OS=Frankliniella occidentalis OX=133901 GN=LOC113210853 PE=4 SV=1	LOC113210853	4	-0.42661	7	1	SLLK(1)SAESGHVYSSNVDSHCGFPDR	1.02789e-33	146.25				1	2.5445e-18	115.87	2
A0A6J1SVA3	315	K	allergen Cr-PI-like OS=Frankliniella occidentalis OX=133901 GN=LOC113210853 PE=4 SV=1	LOC113210853	2	0.59718	1	1	SLSSIK(1)SYTVEDIK	1.83432e-08	107.35							1
A0A6J1SVA3	323	K	allergen Cr-PI-like OS=Frankliniella occidentalis OX=133901 GN=LOC113210853 PE=4 SV=1	LOC113210853	2	-1.0976	4	1	SYTVEDIK(1)SLEYR	2.94512e-23	156.81	1	6.86658e-23	151.99	1	3.03614e-05	86.944	3
A0A6J1SVA3	43	K	allergen Cr-PI-like OS=Frankliniella occidentalis OX=133901 GN=LOC113210853 PE=4 SV=1	LOC113210853	2	-0.012017	5	1	TGGQDVAQK(1)QK	3.19351e-32	186.81	1	4.07075e-07	107.03	1	1.47723e-05	93.345	3
[truncated: 1,183 more rows]
