# Supplementary material for: Comprehensive analysis of lysine lactylation in Frankliniella occidentalis
Source: Front Genet. 2022 Nov 1;13:1014225. doi: 10.3389/fgene.2022.1014225 (PMC9663987; doi:10.3389/fgene.2022.1014225)
Supplement: Supplementary file 8 [file Table10.XLSX]

## Sheet: conserved 
Protein	Position	Oryza sativa	Botrytis_cinerea
A0A6J1TGG2	443	Q10CU7	-
A0A6J1T3X7	237	-	A0A384J9Y3
A0A6J1T3X7	241	-	-
A0A6J1T3X7	142	-	A0A384J9Y3
A0A6J1T3X7	327	-	-
A0A6J1T3X7	375	-	-
A0A6J1T3X7	610	-	A0A384J9Y3
A0A6J1T3X7	72	-	A0A384J9Y3
A0A6J1T3X7	416	-	A0A384J9Y3
A0A6J1T3X7	661	-	-
A0A6J1T3X7	51	-	A0A384J9Y3
A0A6J1T3X7	748	-	-
A0A6J1T3X7	60	-	-
A0A6J1T3X7	596	-	A0A384J9Y3
A0A6J1T3X7	528	-	-
A0A6J1T3X7	232	-	A0A384J9Y3
A0A6J1T3X7	705	-	A0A384J9Y3
A0A6J1SDU7	527	-	-
A0A6J1RXL7	42	-	-
A0A6J1RXL7	90	-	-
A0A6J1RXL7	178	-	-
A0A6J1RXL7	183	-	-
A0A6J1RXL7	132	-	-
A0A6J1RXL7	54	-	-
A0A6J1SIE8	643	-	-
A0A6J1SIE8	403	-	-
A0A6J1SIE8	436	-	-
A0A6J1SIE8	36	-	-
A0A6J1SIE8	94	-	-
A0A6J1SIE8	441	-	-
A0A6J1SIE8	200	-	-
A0A6J1SIE8	677	-	-
A0A6J1SXX8	2280	-	-
A0A6J1SDG9	386	-	A0A384JR47
A0A6J1SE25	347	-	-
A0A6J1SE25	358	-	-
A0A6J1SQ54	50	Q7XJX6	-
A0A6J1SL22	181	-	-
A0A6J1SL22	219	-	-
A0A6J1TG23	52	Q84M35	A0A384J453
A0A6J1TG23	174	Q84M35	A0A384J453
A0A6J1TG23	45	Q84M35	A0A384J453
A0A6J1TKB2	286	-	-
A0A6J1TKB2	283	-	A0A384K2Y2
A0A6J1TKB2	110	-	-
A0A6J1TLR5	172	-	-
A0A6J1TLR5	83	-	-
A0A6J1TLR5	57	-	-
A0A6J1TLR5	144	-	-
A0A6J1TLR5	224	-	-
A0A6J1TGN1	174	Q7XDC8	-
A0A6J1TGN1	282	Q7XDC8	-
A0A6J1RTZ8	86	-	-
A0A6J1TRY3	243	Q9LI00	-
A0A6J1T0X7	212	-	-
A0A6J1RYQ3	130	Q84MQ4	A0A384J9U0
A0A6J1RYQ3	118	-	-
A0A6J1RYQ3	96	Q84MQ4	-
A0A6J1RYQ3	113	Q84MQ4	A0A384J9U0
A0A6J1SHH0	57	-	-
A0A6J1SHH0	9	-	-
A0A6J1RSE4	209	-	-
A0A6J1RSE4	256	-	A0A384JX77
A0A6J1TFD3	84	-	-
A0A6J1TFD3	206	Q08480	A0A384J899
A0A6J1S7P8	160	-	A0A384JF14
A0A6J1TVJ7	25	-	-
A0A6J1SFS0	478	-	-
A0A6J1T8A0	588	-	A0A384JCX1
A0A6J1T8A0	506	Q10NA9	A0A384JCX1
A0A6J1T8A0	566	Q10NA9	A0A384JCX1
A0A6J1T8A0	107	Q10NA9	A0A384JCX1
A0A6J1RXX4	862	-	-
A0A6J1RXX4	502	-	-
A0A6J1THP8	43	Q7XMJ1	A0A384JWV9
A0A6J1SSW2	71	Q6ZLP8	A0A384JDU7
A0A6J1SSW2	101	Q6ZLP8	-
A0A6J1SSW2	86	-	A0A384JDU7
A0A6J1SQ43	162	-	-
A0A6J1RZT6	2004	-	-
A0A6J1RZT6	1417	-	-
A0A6J1RZT6	1758	-	-
A0A6J1SPR4	333	Q5N725	-
A0A6J1S1V0	163	-	-
A0A6J1S1V0	148	-	-
A0A6J1SVU2	179	Q0DBN4	-
I6ZGD4	191	Q8H903	A0A384JNL7
I6ZGD4	85	-	A0A384JNL7
I6ZGD4	198	-	A0A384JNL7
I6ZGD4	187	-	-
A0A6J1T9Q2	420	-	-
A0A6J1SUN5	69	Q6EUP4	A0A384J4N4
A0A6J1SUN5	142	Q6EUP4	A0A384J4N4
A0A6J1RWZ5	42	-	-
A0A6J1RWZ5	38	-	-
A0A6J1RWZ5	89	-	-
A0A6J1SMY8	198	A0A0P0YCB1	-
A0A6J1SFE8	135	-	-
A0A6J1T7E0	73	-	-
A0A6J1TDB4	79	-	A0A384J9M4
A0A6J1T5C4	294	-	A0A384J9W3
A0A6J1T5C4	465	-	-
A0A6J1SXM3	31	Q0J889	A0A384J417
A0A6J1S9Q5	516	-	-
A0A6J1S9Q5	274	Q0JEP5	A0A384JGA7
A0A6J1S9Q5	259	-	-
A0A6J1RR48	63	-	-
A0A6J1TAE2	133	-	-
A0A6J1SUV9	21	-	-
A0A6J1SUV9	46	-	-
A0A6J1SUV9	232	-	-
A0A6J1TES4	201	-	-
A0A6J1TES4	228	-	-
A0A6J1S9F7	77	-	-
A0A6J1T1L3	100	P35681	-
A0A6J1SRQ3	320	-	A0A384JLW6
A0A6J1SRQ3	82	Q6Z5N4	A0A384JLW6
A0A6J1S5C5	246	-	-
A0A6J1S5C5	166	P31691	-
A0A6J1S5C5	50	-	-
A0A6J1S5C5	53	P31691	-
A0A6J1S5C5	64	P31691	-
A0A6J1S5C5	162	-	A0A384JBI6
A0A6J1S5C5	263	P31691	-
A0A6J1S5C5	148	P31691	-
A0A6J1SNI0	130	-	A0A384JN62
A0A6J1SNI0	116	-	A0A384JN62
A0A6J1TKS2	139	-	-
A0A6J1S4X0	360	-	-
A0A6J1S8K5	67	-	-
A0A6J1S8K5	19	-	-
A0A6J1SX61	492	-	-
A0A6J1SH13	152	B7F845	A0A384JBE3
A0A6J1SH13	54	B7F845	-
A0A6J1TNQ0	60	Q84ZP1	A0A384JD77
A0A482JR79	327	B7FA07	-
A0A482JR79	362	B7FA07	-
A0A482JR79	423	-	-
A0A482JR79	407	B7FA07	A0A384J5V2
A0A6J1RZI2	410	-	A0A384JGZ2
A0A6J1RSM6	252	Q9S827	-
A0A6J1T6P7	106	Q7XSA6	A0A384JD57
A0A6J1S871	694	Q10RP0	A0A384JQ39
A0A6J1S871	503	Q10RP0	A0A384JQ39
A0A6J1S871	229	Q10RP0	A0A384JQ39
A0A6J1S871	500	Q10RP0	A0A384JQ39
A0A6J1SI08	16	-	-
A0A6J1SI08	184	A0A0P0WY24	-
A0A6J1SI08	107	A0A0P0WY24	-
A0A6J1T4L8	190	Q655T1	A0A384JYC3
A0A6J1T4L8	189	-	A0A384JYC3
A0A6J1T4L8	154	-	-
A0A6J1T4L8	139	Q655T1	A0A384JYC3
A0A6J1T4L8	323	-	A0A384JYC3
A0A6J1T4L8	16	Q655T1	A0A384JYC3
A0A6J1T4L8	29	-	-
A0A6J1T4L8	277	-	-
A0A6J1SJ92	156	-	-
A0A6J1SJ92	369	-	A0A384JJP0
A0A6J1S8U1	49	-	-
A0A6J1S4T8	100	-	-
A0A6J1SLW2	92	-	-
A0A6J1SLW2	185	-	A0A384JBL7
A0A6J1S8P1	8	-	-
A0A6J1SS28	283	-	-
A0A6J1SS28	55	-	-
A0A6J1S555	51	-	-
A0A6J1SQM7	773	-	-
A0A6J1S7G2	402	-	-
A0A6J1S7G2	217	-	-
A0A6J1S7G2	216	-	-
A0A6J1S7G2	133	-	-
A0A6J1S7G2	425	-	-
A0A6J1S7G2	48	-	-
A0A6J1TDB1	158	Q9SLY8	-
A0A6J1TDB1	152	Q9SLY8	-
A0A6J1TBV4	174	Q6Z382	-
A0A6J1RUU1	233	Q5ZBX1	A0A384J4F1
A0A6J1RUU1	120	Q5ZBX1	-
A0A6J1RUU1	63	-	-
A0A6J1RUU1	71	-	A0A384J4F1
A0A6J1RUU1	62	-	A0A384J4F1
A0A6J1RUU1	211	-	A0A384J4F1
A0A6J1TCL7	385	O64937	A0A384JTH0
A0A6J1TCL7	330	O64937	A0A384JTH0
A0A6J1TCL7	36	O64937	A0A384JTH0
A0A6J1TCL7	41	-	A0A384JTH0
A0A6J1TCL7	392	O64937	A0A384JTH0
A0A6J1TCL7	172	O64937	A0A384JTH0
A0A6J1TCL7	212	O64937	A0A384JTH0
A0A6J1TCL7	154	O64937	A0A384JTH0
A0A6J1TCL7	244	O64937	A0A384JTH0
A0A6J1TCL7	444	O64937	A0A384JTH0
A0A6J1TCL7	30	O64937	A0A384JTH0
A0A6J1TCL7	44	O64937	A0A384JTH0
A0A6J1RWP0	766	-	A0A384JC14
A0A6J1T3F4	174	A0A0P0X6U8	-
A0A6J1SQ90	253	-	-
A0A6J1TAU2	327	Q94DL4	A0A384K6F2
A0A6J1TAU2	292	Q94DL4	A0A384K6F2
A0A6J1TAU2	329	Q94DL4	A0A384K6F2
A0A6J1TAU2	114	Q94DL4	A0A384K6F2
A0A6J1TAU2	51	Q94DL4	A0A384K6F2
A0A6J1TAU2	62	Q94DL4	A0A384K6F2
A0A6J1TAU2	316	Q94DL4	A0A384K6F2
A0A6J1S6F0	67	-	-
A0A6J1S102	78	-	-
A0A6J1S102	65	-	-
A0A6J1RVA6	159	-	-
A0A6J1RVA6	117	Q6EUP4	A0A384J4N4
A0A6J1RVA6	13	Q6EUP4	A0A384J4N4
A0A6J1RVA6	5	-	-
A0A6J1SGA9	54	Q338R8	-
A0A6J1SYC4	15	-	A0A384JP97
A0A6J1SQ17	203	Q0DNI8	-
A0A6J1T6J2	14	-	A0A384JSQ8
A0A6J1SL56	92	Q6YYR2	-
A0A6J1SL56	34	Q6YYR2	A0A384JD42
A0A6J1SL56	253	-	A0A384JD42
A0A6J1SL56	175	Q6YYR2	A0A384JD42
A0A6J1SL56	114	-	A0A384JD42
A0A6J1SL56	48	-	-
A0A6J1SL56	121	Q6YYR2	A0A384JD42
A0A6J1T890	76	Q9AUR8	A0A384J9B9
A0A6J1S3F5	237	-	A0A384J4W3
A0A6J1S3F5	258	Q6ZGJ8	-
A0A6J1S5F6	147	-	A0A384J651
A0A6J1S5F6	362	Q33E21	-
A0A6J1S5F6	352	-	-
A0A6J1S5F6	318	-	A0A384J651
A0A6J1S5F6	208	-	-
A0A6J1S5F6	188	Q33E21	A0A384J651
A0A6J1T4D6	31	-	-
A0A6J1SMJ7	34	-	-
A0A6J1SMJ7	93	Q69UI1	A0A384JKW4
A0A6J1SMJ7	39	Q69UI1	A0A384JKW4
A0A6J1SMJ7	70	Q69UI1	A0A384JKW4
A0A6J1SMJ7	43	Q69UI1	A0A384JKW4
A0A6J1S2B2	12	-	-
A0A6J1SEI7	240	Q94CM9	A0A384JD74
A0A6J1SQZ1	32	Q0DI31	A0A384K2J1
A0A6J1SQZ1	91	Q0DI31	A0A384K2J1
A0A6J1SQZ1	12	-	-
A0A6J1SQZ1	78	Q0DI31	A0A384K2J1
A0A6J1SQZ1	58	Q0DI31	A0A384K2J1
A0A6J1S7R7	140	Q6YY64	A0A384JXL0
A0A6J1S810	401	-	-
A0A482JL23	191	-	-
A0A482JL23	181	-	-
A0A482JL23	71	-	-
A0A482JL23	89	Q6ZH98	-
A0A482JL23	122	Q6ZH98	-
A0A6J1S2E5	224	-	-
A0A6J1SUG6	156	-	A0A384JAB6
A0A6J1SEY1	119	Q75LJ3	A0A384K4Y6
A0A6J1SEY1	219	-	-
A0A6J1SCI3	7	Q0IUU4	-
A0A6J1SCI3	230	Q0IUU4	-
A0A6J1SK61	327	Q10DV7	A0A384K6F2
A0A6J1SK61	329	Q10DV7	A0A384K6F2
A0A6J1T6K5	15	-	-
A0A6J1T6K5	20	Q10LR5	A0A384JSA7
A0A6J1T4C6	265	-	-
A0A6J1T4C6	34	-	-
A0A6J1T4C6	68	-	-
A0A6J1SPH7	72	-	-
A0A6J1SS56	147	Q5N725	-
A0A6J1SS56	359	Q5N725	-
A0A6J1SS56	333	Q5N725	-
A0A6J1SS56	230	Q5N725	-
A0A6J1SS56	42	Q5N725	-
A0A6J1SS56	243	Q5N725	-
A0A6J1SS56	317	Q5N725	-
A0A6J1SS56	18	Q5N725	-
A0A6J1SS56	140	-	-
A0A6J1SS56	293	Q5N725	-
A0A6J1TB00	114	Q94DL4	A0A384K6F2
A0A6J1RY76	240	-	-
A0A6J1RY76	130	Q10Q21	A0A384JHY6
A0A6J1RY76	372	Q10Q21	-
A0A6J1RST5	841	-	-
A0A6J1RST5	491	-	-
A0A6J1RTE7	159	-	-
A0A6J1TQ33	263	-	-
A0A6J1TGC4	482	Q33AE4	-
A0A6J1SS99	188	Q8L4L4	A0A384K3A6
A0A6J1SS99	220	-	A0A384K3A6
A0A6J1SS99	41	Q8L4L4	A0A384K3A6
A0A6J1SS99	5	Q8L4L4	A0A384K3A6
A0A6J1T9C0	35	A0A0P0XCL4	A0A384JTP1
A0A6J1T9N6	58	-	A0A384K542
A0A6J1RYV4	353	-	-
A0A6J1SEL8	214	-	-
A0A6J1SEL8	193	-	-
A0A6J1SEL8	14	-	-
A0A6J1SHL1	235	-	-
A0A6J1TMK1	353	-	-
A0A6J1TMK1	323	Q654L9	-
A0A6J1RWN8	743	-	-
A0A6J1SCP8	70	Q655W2	A0A384K4A5
A0A6J1SCP8	3	Q655W2	A0A384K4A5
A0A6J1SCP8	248	Q655W2	A0A384K4A5
A0A6J1SCP8	114	-	A0A384K4A5
A0A6J1SCP8	212	Q655W2	A0A384K4A5
A0A6J1SCP8	216	Q655W2	A0A384K4A5
A0A6J1SCP8	256	Q655W2	A0A384K4A5
A0A6J1SCP8	260	Q655W2	A0A384K4A5
A0A6J1T482	117	-	-
A0A6J1T8Q8	232	-	-
A0A6J1S1G8	337	-	-
A0A6J1S1G8	255	-	-
A0A6J1TG39	158	-	-
A0A6J1TG39	252	-	-
A0A6J1TG39	241	-	-
A0A6J1TG39	46	-	-
A0A6J1TG39	43	Q6Z8J0	-
A0A6J1S4R5	356	-	A0A384JQG0
A0A6J1S4R5	355	Q0J0H4	-
A0A6J1S3S9	367	Q5N7Y7	-
A0A6J1S288	326	Q0DWH1	A0A384K2N5
A0A6J1T5U2	12	-	-
A0A6J1S5Y5	51	Q10KF0	A0A384K318
A0A6J1SZG9	27	-	-
A0A6J1SZG9	77	Q6I608	A0A384J6U3
A0A6J1SZG9	40	-	A0A384J6U3
A0A6J1SZG9	47	Q6I608	-
A0A6J1SRJ4	475	-	A0A384JFC6
A0A6J1TAR5	91	-	-
A0A6J1T4E6	217	Q762A6	A0A384K3N7
A0A6J1SZV4	212	Q75LR5	-
A0A6J1SZV4	204	Q75LR5	A0A384JFG3
A0A6J1SZV4	165	Q75LR5	-
A0A6J1SZV4	143	Q75LR5	A0A384JFG3
A0A6J1T3J5	170	-	-
A0A6J1T3J5	239	-	-
A0A6J1T3J5	346	-	-
A0A6J1T3J5	295	-	-
A0A6J1T3J5	188	-	-
A0A6J1T3J5	215	-	-
A0A6J1T3J5	254	-	-
A0A6J1T3J5	285	-	-
A0A6J1SW56	269	-	-
A0A6J1SRG4	190	-	-
A0A6J1TKD1	53	-	-
A0A6J1RVT2	92	Q7F280	-
A0A6J1RVT2	403	-	A0A384JRS9
A0A6J1RVT2	114	Q7F280	-
A0A6J1RVT2	343	Q7F280	-
A0A6J1SA13	112	-	-
A0A6J1SA13	19	-	-
A0A6J1SYA9	211	-	-
A0A6J1T8P2	626	Q2RBN7	-
A0A6J1SST6	172	-	-
A0A6J1SST6	210	-	-
A0A6J1SST6	248	Q7F9U3	A0A384J5I7
A0A6J1SST6	108	-	A0A384J5I7
A0A6J1SST6	17	Q7F9U3	A0A384J5I7
A0A6J1SU74	112	P49397	A0A384JCX3
A0A6J1SU74	191	P49397	A0A384JCX3
A0A6J1SU74	63	P49397	A0A384JCX3
A0A6J1SU74	186	P49397	-
A0A6J1SU74	199	P49397	-
A0A6J1TQ85	124	Q8S1G9	-
A0A6J1TQ85	296	-	-
A0A6J1SMM7	107	-	-
A0A6J1SWG5	253	-	-
A0A6J1TFN1	117	Q10NA3	A0A384JNQ0
A0A6J1T6L0	117	Q8W425	-
A0A6J1SCQ3	23	-	A0A384K218
A0A6J1RW12	149	Q2RAW0	-
A0A6J1RW12	77	-	-
A0A6J1RW12	162	Q2RAW0	-
A0A6J1RW12	106	Q2RAW0	A0A384JL52
A0A6J1RW12	214	Q2RAW0	-
A0A6J1SEN7	42	Q7XIK5	-
A0A6J1SEN7	133	Q7XIK5	A0A384JJ19
A0A6J1SEN7	55	Q7XIK5	A0A384JJ19
A0A6J1SMJ1	46	Q84NX8	-
A0A6J1TIB1	116	Q93X08	A0A384J564
A0A6J1RV84	104	-	-
A0A6J1RV84	206	-	-
A0A6J1RV84	414	-	-
A0A6J1RV84	66	-	-
A0A6J1RV84	351	-	-
A0A6J1RV84	129	-	-
A0A6J1RV84	82	-	-
A0A6J1STB9	333	Q7XZW5	A0A384JZL6
A0A6J1STB9	328	-	A0A384JZL6
A0A6J1STB9	91	-	-
A0A6J1STB9	340	Q7XZW5	A0A384JZL6
A0A6J1SGB0	6	P0CH35	A0A384JM89
A0A6J1SGB0	33	P0CH35	A0A384JM89
A0A6J1SGB0	11	P0CH35	A0A384JM89
A0A6J1SGB0	63	P0CH35	A0A384JM89
A0A6J1SGB0	48	P0CH35	A0A384JM89
A0A6J1SKY7	627	-	-
A0A6J1SKY7	620	-	-
A0A6J1SKY7	227	-	-
A0A6J1SKY7	491	-	-
A0A6J1SKY7	644	-	-
A0A6J1SKY7	459	-	-
A0A6J1SKY7	858	-	-
A0A6J1SKY7	541	-	-
I6NC86	504	-	R9U320
A0A6J1S0S6	413	-	-
A0A6J1SNJ7	401	Q75GI3	A0A384J7P6
A0A6J1SNJ7	163	Q75GI3	A0A384J7P6
A0A6J1SNJ7	370	Q75GI3	A0A384J7P6
A0A6J1SNJ7	96	Q75GI3	A0A384J7P6
A0A6J1SNJ7	336	Q75GI3	A0A384J7P6
A0A6J1SXT3	219	P35685	A0A384JD98
A0A6J1SXT3	133	P35685	A0A384JD98
A0A6J1T8J3	172	-	A0A384JKU6
A0A6J1T9A2	36	P51823	A0A384JX46
A0A6J1TID0	6	-	-
A0A6J1TID0	144	-	-
A0A6J1TID0	102	-	-
A0A6J1TID0	347	-	-
A0A6J1TID0	16	-	-
A0A6J1RWK0	254	P37832	A0A384J6L5
A0A6J1RWK0	60	-	A0A384J6L5
A0A6J1SWU6	69	Q2QXN5	A0A384K179
A0A6J1SWU6	132	Q2QXN5	-
A0A6J1SWU6	51	Q2QXN5	A0A384K179
A0A6J1SWU6	5	-	-
A0A6J1THW9	432	-	-
A0A6J1THW9	423	O04226	A0A384JDY5
A0A6J1TLV1	50	Q5Z9Z8	-
A0A6J1SLU7	124	-	-
A0A6J1SLU7	380	Q65XK3	-
A0A6J1THU1	32	-	A0A384JA13
A0A6J1THU1	118	Q9LGH4	A0A384JA13
A0A6J1THU1	106	Q9LGH4	A0A384JA13
A0A6J1THU1	83	Q9LGH4	A0A384JA13
A0A6J1THU1	114	Q9LGH4	A0A384JA13
A0A6J1T598	6	P0C031	-
A0A6J1SBT5	246	Q7XKB5	A0A384J6Z0
A0A6J1SBT5	209	Q7XKB5	-
A0A6J1SBT5	482	-	A0A384J6Z0
A0A6J1SBT5	488	-	-
A0A6J1SBT5	235	-	A0A384J6Z0
A0A6J1SS14	123	Q2RAD9	A0A384K1U9
A0A6J1SS14	57	Q2RAD9	A0A384K1U9
A0A6J1SS14	80	Q2RAD9	A0A384K1U9
A0A6J1RYY9	152	-	A0A384JQN0
A0A6J1RYY9	137	-	A0A384JQN0
A0A6J1RYY9	4	P48494	-
A0A6J1RYY9	173	P48494	A0A384JQN0
A0A6J1RYY9	186	-	-
A0A6J1RYY9	198	-	A0A384JQN0
A0A6J1SSK0	33	-	-
A0A6J1SSK0	298	-	-
A0A6J1SSK0	227	-	-
A0A6J1SCD5	277	-	-
A0A6J1S3U0	145	-	-
A0A6J1S3U0	164	Q0ITS8	A0A384JTU5
A0A6J1S3U0	101	Q0ITS8	A0A384JTU5
A0A6J1S3U0	78	Q0ITS8	A0A384JTU5
A0A6J1S3U0	121	Q0ITS8	A0A384JTU5
A0A6J1S3K9	339	A0A0P0Y2X7	-
A0A6J1S3K9	395	A0A0P0Y2X7	A0A384J8S2
A0A6J1S3K9	461	-	-
A0A6J1S3K9	452	A0A0P0Y2X7	A0A384J8S2
A0A6J1S3K9	185	A0A0P0Y2X7	A0A384J8S2
A0A6J1S3K9	105	A0A0P0Y2X7	-
A0A6J1S3K9	193	A0A0P0Y2X7	A0A384J8S2
A0A6J1T1J6	104	-	A0A384JBF3
A0A6J1T1J6	291	-	-
A0A6J1T1J6	241	Q10S82	A0A384JBF3
A0A6J1T1J6	224	-	-
A0A6J1T1J6	505	-	-
A0A6J1SP85	170	Q8W317	A0A384J811
A0A6J1SP85	459	-	A0A384J811
M4XYZ9	371	Q6Z7B0	A0A384K0D3
M4XYZ9	524	Q6Z7B0	-
M4XYZ9	165	Q6Z7B0	-
M4XYZ9	164	Q6Z7B0	A0A384K0D3
A0A6J1RY88	40	Q6Z8E0	A0A384JW18
A0A6J1T878	186	Q5JK84	-
A0A6J1TIT4	119	-	-
A0A6J1RYF2	123	Q69UU3	-
A0A6J1RYF2	548	-	-
A0A6J1RYF2	501	Q69UU3	A0A384K0H1
A0A6J1RYF2	495	Q69UU3	A0A384K0H1
A0A6J1RYF2	565	-	-
A0A6J1ST61	113	A0A0N7KGJ7	A0A384JGZ7
A0A6J1SCF1	50	-	-
A0A6J1SCF1	116	-	-
A0A6J1S5R2	88	O80414	-
A0A6J1S5R2	291	O80414	A0A384JJX6
A0A6J1S5R2	282	O80414	-
A0A6J1S5R2	239	-	-
A0A6J1S5R2	86	O80414	-
A0A6J1SKZ1	831	-	-
A0A6J1SYW2	200	Q7XUF4	A0A384JBG9
A0A6J1SLR2	15	-	A0A384J7C7
A0A6J1SUW9	565	-	-
A0A6J1TNW4	198	Q01859	A0A384K4A0
A0A6J1TNW4	195	-	-
A0A6J1RU67	1055	-	A0A384J776
A0A6J1ST73	272	-	-
A0A6J1S7C4	128	Q07661	A0A384J7X5
A0A6J1S7C4	35	-	A0A384J7X5
A0A6J1S646	27	Q7F225	A0A384JU36
A0A6J1S646	189	-	A0A384JU36
A0A6J1S646	136	Q7F225	A0A384JU36
A0A6J1S646	150	-	A0A384JU36
A0A6J1SJL9	60	Q0DK10	A0A384J798
A0A6J1SJL9	46	Q0DK10	A0A384J798
A0A6J1SJL9	186	-	-
A0A6J1SCP9	483	Q8LQ33	-
A0A6J1SCP9	598	Q8LQ33	A0A384K4Y8
A0A6J1SCP9	320	-	A0A384K4Y8
A0A6J1SCP9	552	-	-
A0A6J1SCP9	78	-	-
A0A6J1SCP9	29	-	-
A0A6J1SCP9	842	-	A0A384K4Y8
A0A6J1RQR8	489	Q653S9	-
A0A6J1T4Y8	33	Q9ASP4	-
A0A6J1T4Y8	53	Q9ASP4	-
A0A6J1T4Y8	21	Q9ASP4	A0A384JA37
A0A6J1T4Y8	198	-	-
A0A6J1T4Y8	323	Q9ASP4	-
A0A6J1T4Y8	288	Q9ASP4	A0A384JA37
A0A6J1T4Y8	308	Q9ASP4	A0A384JA37
A0A6J1T4Y8	145	Q9ASP4	A0A384JA37
A0A6J1T4Y8	174	-	A0A384JA37
A0A6J1RQW8	1788	-	-
A0A6J1RQW8	955	-	-
A0A6J1RQW8	967	-	A0A384JC14
A0A6J1RQW8	839	-	A0A384JC14
A0A6J1RQW8	7	-	A0A384JC14
A0A6J1RQW8	1320	-	-
A0A6J1RQW8	911	-	-
A0A6J1RQW8	1645	-	A0A384JC14
A0A6J1RQW8	353	-	-
A0A6J1RQW8	1026	-	-
A0A6J1RQW8	1923	-	-
A0A6J1RQW8	1246	-	-
A0A6J1RQW8	859	-	-
A0A6J1RQW8	1795	-	A0A384JC14
A0A6J1RQW8	944	-	A0A384JC14
A0A6J1RQW8	893	-	-
A0A6J1RQW8	1532	-	A0A384JC14
A0A6J1RQW8	1281	-	A0A384JC14
A0A6J1RQW8	946	-	-
A0A6J1RQW8	84	-	A0A384JC14
A0A6J1RQW8	1020	-	A0A384JC14
A0A6J1RQW8	738	-	-
A0A6J1RQW8	1902	-	-
A0A6J1RQW8	883	-	-
A0A6J1RQW8	618	-	-
A0A6J1RQW8	1078	-	A0A384JC14
A0A6J1RQW8	744	-	-
A0A6J1RQW8	348	-	-
A0A6J1RQW8	1177	-	-
A0A6J1RQW8	1489	-	-
A0A6J1RQW8	841	-	A0A384JC14
A0A6J1RQW8	504	-	-
A0A6J1RQW8	1266	-	-
A0A6J1RQW8	1818	-	-
A0A6J1RQW8	1455	-	-
A0A6J1RQW8	1394	-	-
A0A6J1RQW8	646	-	A0A384JC14
A0A6J1RQW8	1507	-	A0A384JC14
A0A6J1RQW8	1283	-	A0A384JC14
A0A6J1RQW8	205	-	-
A0A6J1RQW8	1852	-	A0A384JC14
A0A6J1RQW8	1420	-	-
A0A6J1RQW8	1463	-	A0A384JC14
A0A6J1RQW8	1638	-	-
A0A6J1RQW8	1476	-	-
A0A6J1RQW8	995	-	-
A0A6J1RQW8	1358	-	-
A0A6J1RQW8	1461	-	-
A0A6J1RQW8	1336	-	A0A384JC14
A0A6J1RQW8	1731	-	-
A0A6J1RQW8	36	-	-
A0A6J1RQW8	1107	-	-
A0A6J1RQW8	1810	-	-
A0A6J1RQW8	1089	-	-
A0A6J1RQW8	1874	-	-
A0A6J1RQW8	1378	-	-
A0A6J1RQW8	1655	-	-
A0A6J1RQW8	766	-	A0A384JC14
A0A6J1RQW8	1448	-	-
A0A6J1RQW8	1307	-	A0A384JC14
A0A6J1RQW8	1199	-	-
A0A6J1RQW8	1842	-	-
A0A6J1TGR2	1006	-	-
A0A6J1TGR2	1130	-	-
A0A6J1TGR2	803	-	-
A0A6J1SH86	212	Q6H8D5	A0A384K5M4
A0A6J1RZ69	397	-	-
A0A6J1T4J1	50	-	A0A384JLV2
A0A6J1T4J1	259	-	-
A0A6J1T4J1	484	Q6H4L2	A0A384JLV2
A0A6J1T4J1	424	-	A0A384JLV2
A0A6J1T4J1	245	Q6H4L2	A0A384JLV2
A0A6J1T4J1	558	-	-
A0A6J1T4J1	323	Q6H4L2	A0A384JLV2
A0A6J1T4J1	295	Q6H4L2	A0A384JLV2
A0A6J1T4J1	406	-	-
A0A6J1T4J1	425	Q6H4L2	A0A384JLV2
A0A6J1T4J1	319	Q6H4L2	A0A384JLV2
A0A6J1T4J1	431	Q6H4L2	A0A384JLV2
A0A6J1T4J1	498	Q6H4L2	A0A384JLV2
A0A6J1T4J1	580	Q6H4L2	A0A384JLV2
A0A6J1T4J1	624	-	-
A0A6J1RXT0	75	Q75G91	A0A384JVB5
A0A6J1RXT0	108	Q75G91	A0A384JVB5
A0A6J1RXT0	10	Q75G91	A0A384JVB5
A0A6J1RXT0	62	Q75G91	-
A0A6J1SKX3	58	-	A0A384J6L5
A0A6J1RYE9	31	-	A0A384JZJ1
A0A6J1T3Y4	402	-	-
A0A6J1T3Y4	319	-	-
A0A6J1T3Y4	428	Q10D68	A0A384JAG9
A0A6J1T3Y4	423	-	-
A0A6J1TFW8	23	Q9SDG6	A0A384JT78
A0A6J1S5W8	102	-	A0A384J9L6
A0A6J1S5W8	111	P51431	A0A384J9L6
A0A6J1S5W8	105	P51431	A0A384J9L6
A0A6J1SMH6	159	-	-
A0A6J1SMH6	154	Q10MS5	A0A384JV25
A0A6J1SMH6	177	-	A0A384JV25
A0A6J1SMH6	73	Q10MS5	A0A384JV25
A0A6J1SMH6	146	-	A0A384JV25
A0A6J1TDE4	138	Q6ASR1	A0A384K423
A0A6J1SB96	182	-	-
A0A6J1SB96	61	-	-
A0A6J1T3Q6	327	Q10DV7	A0A384K6F2
A0A6J1T3Q6	329	Q10DV7	A0A384K6F2
A0A6J1T3Q6	316	Q10DV7	A0A384K6F2
A0A6J1T628	46	Q8H590	A0A384JVY6
A0A6J1T628	23	Q8H590	A0A384JVY6
A0A6J1TCU7	185	-	-
A0A6J1RTK4	521	-	-
A0A6J1RTK4	438	-	-
A0A6J1SHT1	29	P48489	A0A384JUV1
A0A6J1SUR9	77	Q8H2T7	A0A384JRQ3
A0A6J1SEW2	318	Q75HJ3	A0A384K6A0
A0A6J1TS31	142	Q943F3	A0A384JGS5
A0A6J1TS31	75	Q943F3	A0A384JGS5
A0A6J1TS31	40	Q943F3	A0A384JGS5
A0A6J1TS31	132	-	A0A384JGS5
A0A6J1T8T5	333	Q6ZDY8	A0A384K456
A0A6J1T8T5	180	Q6ZDY8	A0A384K456
A0A6J1T8T5	248	-	-
A0A6J1T0Z0	667	Q0DSY0	-
A0A6J1T0Z0	35	-	A0A384J6N2
A0A6J1T0Z0	758	Q0DSY0	-
A0A6J1T0Z0	534	-	-
A0A6J1T0Z0	651	Q0DSY0	A0A384J6N2
A0A6J1T0Z0	511	-	A0A384J6N2
A0A6J1T0Z0	205	-	-
A0A6J1T0Z0	481	-	-
A0A6J1T0Z0	30	-	-
A0A6J1T0Z0	515	Q0DSY0	A0A384J6N2
A0A6J1RZA3	109	-	-
A0A6J1RZA3	60	-	-
A0A6J1RZA3	108	-	-
A0A6J1SZE6	92	-	-
A0A6J1TIN2	287	-	-
A0A6J1SD22	251	-	-
A0A6J1SL36	149	-	A0A384K0L0
A0A6J1S3K7	197	-	-
A0A6J1S3K7	84	-	-
A0A6J1S3K7	46	-	-
A0A6J1TS52	342	Q52RG7	-
A0A6J1RWY7	92	Q8W0I1	A0A384JS32
A0A6J1T605	19	Q7XEQ3	-
A0A6J1SAR9	214	Q6Z2Z4	-
L7VXD3	479	-	A0A384JTW8
L7VXD3	605	Q07078	A0A384JTW8
L7VXD3	67	-	A0A384JTW8
L7VXD3	273	-	-
L7VXD3	622	Q07078	A0A384JTW8
L7VXD3	345	-	A0A384JTW8
L7VXD3	397	Q07078	A0A384JTW8
L7VXD3	575	Q07078	A0A384JTW8
L7VXD3	352	Q07078	A0A384JTW8
L7VXD3	566	Q07078	A0A384JTW8
L7VXD3	409	Q07078	A0A384JTW8
A0A6J1TLA6	853	-	-
A0A6J1SYY3	426	-	-
A0A6J1SYY3	416	-	-
A0A6J1T766	155	-	-
A0A6J1SP72	84	P49210	A0A384JYI9
A0A6J1T5T9	35	A0A0P0VSV2	A0A384J4J9
A0A6J1T5T9	78	A0A0P0VSV2	A0A384J4J9
A0A6J1SBD6	256	-	-
A0A6J1SPZ0	31	-	-
A0A6J1T282	142	-	-
A0A6J1T282	102	-	-
A0A6J1T282	23	P40978	-
A0A6J1SH59	63	Q69TY4	-
A0A6J1SMG9	107	-	-
A0A6J1S1Y0	27	-	-
A0A6J1S0V4	180	-	-
A0A6J1S0V4	280	-	-
A0A482JNV8	238	-	A0A384K3Z3
A0A482JNV8	159	P0C522	A0A384K3Z3
A0A482JNV8	124	P0C522	A0A384K3Z3
A0A482JNV8	501	-	A0A384K3Z3
A0A482JNV8	173	P0C522	A0A384K3Z3
A0A482JNV8	259	-	A0A384K3Z3
A0A482JNV8	216	P0C522	A0A384K3Z3
A0A482JNV8	192	P0C522	A0A384K3Z3
A0A482JNV8	496	-	-
A0A482JNV8	425	P0C522	A0A384K3Z3
A0A482JNV8	537	-	A0A384K3Z3
A0A6J1SGC9	167	-	A0A384JLF6
A0A6J1SGC9	176	-	-
A0A6J1SI42	328	-	-
A0A6J1SI42	219	-	-
A0A6J1SI42	321	-	-
A0A6J1SI42	214	Q9SDG5	-
A0A6J1SI42	340	Q9SDG5	-
A0A6J1S2D9	299	Q0DJC3	A0A384J6V6
A0A6J1SZC1	246	-	-
A0A6J1SZC1	203	-	-
A0A6J1SZC1	200	O80414	-
A0A6J1SZC1	289	O80414	-
A0A6J1SZC1	298	O80414	A0A384JJX6
A0A6J1SV07	77	Q2R4A1	A0A384JBD4
A0A6J1TNT5	28	-	A0A384J720
A0A6J1SZR3	306	-	A0A384JBL7
A0A6J1SZR3	72	Q0E4D9	-
A0A6J1SZR3	264	Q0E4D9	A0A384JBL7
A0A6J1SZR3	65	-	-
A0A6J1SZR3	150	-	-
A0A6J1TL34	559	-	-
A0A6J1TL34	925	-	-
A0A6J1TL34	920	A0A0P0W9W2	-
A0A6J1TL34	542	-	-
A0A6J1TL34	390	A0A0P0W9W2	A0A384JGI5
A0A6J1TL34	537	-	A0A384JGI5
A0A6J1TL34	367	A0A0P0W9W2	A0A384JGI5
A0A6J1TL34	900	A0A0P0W9W2	-
A0A6J1SCT2	130	Q6K9N6	A0A384K4J9
A0A6J1SCT2	80	Q6K9N6	-
A0A6J1SCT2	137	Q6K9N6	-
A0A6J1SCT2	348	Q6K9N6	-
A0A6J1SCT2	212	-	-
A0A6J1SCT2	99	Q6K9N6	-
A0A6J1SCT2	76	-	A0A384K4J9
A0A6J1SCT2	235	Q6K9N6	-
A0A6J1SBL9	71	Q6ZL94	A0A384JUA4
A0A6J1SBL9	176	-	-
A0A6J1SBL9	47	Q6ZL94	A0A384JUA4
A0A6J1SR61	973	Q93VT8	A0A384K0P5
A0A6J1SR61	549	-	-
A0A6J1SR61	63	-	-
A0A6J1SR61	1075	Q93VT8	-
A0A6J1SR61	12	-	-
A0A6J1SR61	606	-	-
A0A6J1TH12	330	O64937	A0A384JTH0
A0A6J1TH12	444	O64937	A0A384JTH0
A0A6J1TA92	184	-	-
A0A6J1T076	100	Q6H4M9	-
A0A6J1T076	171	Q6H4M9	A0A384K065
A0A6J1T076	167	Q6H4M9	A0A384K065
A0A6J1SCS4	362	-	A0A384K2W2
A0A6J1SCS4	349	-	A0A384K2W2
A0A6J1SCS4	136	P35684	A0A384K2W2
A0A6J1SCS4	366	P35684	A0A384K2W2
A0A6J1SIR5	45	P35686	A0A384JAS2
A0A6J1SIR5	7	-	A0A384JAS2
A0A6J1T051	123	-	-
A0A6J1T051	479	-	A0A384JFV6
A0A6J1T051	443	-	-
A0A6J1T051	451	-	-
A0A6J1SRT3	123	Q75M32	A0A384JLI6
A0A6J1SRT3	165	-	-
A0A6J1SRT3	61	-	A0A384JLI6
A0A6J1SG59	159	Q5Z6U5	-
A0A6J1SG59	165	Q5Z6U5	A0A384JHG7
A0A6J1T0A3	627	-	-
A0A6J1T0A3	652	-	-
A0A6J1S713	103	-	A0A384JCN3
A0A6J1S713	76	-	A0A384JCN3
A0A6J1S713	226	-	-
A0A6J1TRV2	371	-	-
A0A6J1TRV2	282	-	A0A384JR08
A0A6J1TRV2	105	-	A0A384JR08
A0A6J1SSU2	572	-	A0A384JNF8
A0A6J1SSU2	466	Q6Z7L1	A0A384JNF8
A0A6J1SSU2	291	-	A0A384JNF8
A0A6J1SLM3	67	Q2R1J8	A0A384J4J0
A0A6J1SLM3	156	Q2R1J8	A0A384J4J0
A0A6J1SLM3	94	Q2R1J8	A0A384J4J0
A0A6J1SLM3	117	Q2R1J8	A0A384J4J0
A0A6J1SLM3	140	-	A0A384J4J0
A0A6J1SDJ7	104	-	-

## Sheet: statistics
Type	Number
Conserved in 1 organisms	57
Conserved in 2 organisms	117

## Sheet: Result
Sepcise	Kla		Un-Kla		Percent of conserved lysine		Fisher's exact test P value
	conserved lysine	All lysine	conserved lysine	All lysine	Kla	Un-Kla
Oryza sativa	340	624	2846	6073	0.54	0.47	0.000166953
Botrytis cinerea	355	690	2991	6262	0.51	0.48	0.036089
