# Supplementary material for: Comprehensive analysis of lysine lactylation in Frankliniella occidentalis
Source: Front Genet. 2022 Nov 1;13:1014225. doi: 10.3389/fgene.2022.1014225 (PMC9663987; doi:10.3389/fgene.2022.1014225)
Supplement: Supplementary file 9 [file Table5.XLSX]

## Sheet: Classify
GO Terms Level 1	GO Terms Level 2	Number of proteins	Protein accession
Biological Process	cellular process	294	I6NC86 A0A6J1SSU2 A0A482JNV8 A0A6J1RQW8 A0A6J1RSS1 A0A6J1RSE4 A0A6J1RR48 A0A6J1RWN8 A0A6J1RST5 A0A6J1RZT6 A0A6J1RSW6 A0A6J1RVA6 A0A6J1RTE7 A0A6J1RTK4 A0A6J1RTZ8 A0A6J1RU67 A0A6J1S1G8 A0A6J1RUU1 A0A6J1RUY0 A0A6J1RV56 A0A6J1RV84 A0A6J1RVI9 A0A6J1RWZ5 A0A6J1RVT2 A0A6J1RZZ1 A0A6J1RW12 A0A6J1RWG4 A0A6J1RWP0 A0A6J1RWY7 A0A6J1RY87 A0A6J1RXL7 A0A6J1RXT0 A0A6J1RXX4 A0A6J1RY76 A0A6J1RY88 A0A6J1RYE9 A0A6J1R…
	metabolic process	230	I6NC86 A0A6J1SSU2 A0A482JNV8 A0A6J1RQR8 A0A6J1RSS1 A0A6J1RSE4 A0A6J1RR48 A0A6J1RSW6 A0A6J1RTK4 A0A6J1RTZ8 A0A6J1RU67 A0A6J1S1G8 A0A6J1RUU1 A0A6J1RUY0 A0A6J1RV56 A0A6J1RVI9 A0A6J1RWZ5 A0A6J1RVT2 A0A6J1RW12 A0A6J1RWG4 A0A6J1RWY7 A0A6J1RY87 A0A6J1RXL7 A0A6J1RXT0 A0A6J1RXX4 A0A6J1RY76 A0A6J1RY88 A0A6J1RYE9 A0A6J1RYQ3 A0A6J1RYV4 A0A6J1RYY9 A0A6J1RZ23 A0A6J1RZH3 A0A6J1RZI2 A0A6J1S0W3 A0A6J1S1U7 A0A6J1S…
	biological regulation	124	A0A6J1SSU2 A0A482JNV8 A0A482JR79 A0A6J1RQW8 A0A6J1RSE4 A0A6J1RS19 A0A6J1RWN8 A0A6J1RST5 A0A6J1RZT6 A0A6J1RVA6 A0A6J1RTE7 A0A6J1RTK4 A0A6J1S1G8 A0A6J1RUY0 A0A6J1RV84 A0A6J1RVI9 A0A6J1RWP0 A0A6J1RWY7 A0A6J1RY87 A0A6J1RXT0 A0A6J1RXX4 A0A6J1RYV4 A0A6J1RYY9 A0A6J1RZA3 A0A6J1RZI2 A0A6J1S0S6 A0A6J1S1U7 A0A6J1S1V0 A0A6J1S3F5 A0A6J1S3Y5 A0A6J1S4T8 A0A6J1S4X0 A0A6J1S5F6 A0A6J1S646 A0A6J1SBT5 A0A6J1S6C6 A0A…
	developmental process	123	A0A6J1SSU2 A0A6J1RQW8 A0A6J1RQR8 A0A6J1RSS1 A0A6J1RS19 A0A6J1RWN8 A0A6J1RZT6 A0A6J1RVA6 A0A6J1RTE7 A0A6J1RTZ4 A0A6J1S1G8 A0A6J1RUY0 A0A6J1RVI9 A0A6J1RZZ1 A0A6J1RWP0 A0A6J1RWY7 A0A6J1RY87 A0A6J1RYY9 A0A6J1RZ69 A0A6J1RZA3 A0A6J1RZI2 A0A6J1S0S6 A0A6J1S0W3 A0A6J1S1U7 A0A6J1S3Y5 A0A6J1S4T8 A0A6J1S5F6 A0A6J1S634 A0A6J1S646 A0A6J1SBT5 A0A6J1S6C6 A0A6J1S7C4 A0A6J1S7E3 A0A6J1S7P8 A0A6J1S871 A0A6J1SAR9 A0A…
	multicellular organismal process	115	I6NC77 A0A6J1RQW8 A0A6J1RQR8 A0A6J1RSS1 A0A6J1RS19 A0A6J1RWN8 A0A6J1RZT6 A0A6J1RVA6 A0A6J1RTE7 A0A6J1RTZ4 A0A6J1S1G8 A0A6J1RUY0 A0A6J1RVI9 A0A6J1RWP0 A0A6J1RWY7 A0A6J1RY87 A0A6J1RXX4 A0A6J1RYY9 A0A6J1RZ69 A0A6J1RZA3 A0A6J1RZI2 A0A6J1S0S6 A0A6J1S0W3 A0A6J1S1U7 A0A6J1S296 A0A6J1S3Y5 A0A6J1S4X0 A0A6J1S5F6 A0A6J1S634 A0A6J1S646 A0A6J1S6C6 A0A6J1S7C4 A0A6J1S7E3 A0A6J1S7P8 A0A6J1S871 A0A6J1SAR9 A0A6J1S…
	response to stimulus	76	A0A6J1RS19 A0A6J1RZT6 A0A6J1RVA6 A0A6J1RTE7 A0A6J1RTK4 A0A6J1RV56 A0A6J1RV84 A0A6J1RVI9 A0A6J1RVT2 A0A6J1RWY7 A0A6J1RY87 A0A6J1RXT0 A0A6J1RYY9 A0A6J1RZA3 A0A6J1RZI2 A0A6J1S0S6 A0A6J1S3F5 A0A6J1S3Y5 A0A6J1S555 A0A6J1S5F6 A0A6J1SDG9 A0A6J1S646 A0A6J1SBT5 A0A6J1S6C6 A0A6J1S7E3 A0A6J1S7P8 A0A6J1S871 A0A6J1S901 A0A6J1SCD5 A0A6J1SKY7 A0A6J1SKZ1 G4Y3X1 A0A6J1SG99 A0A6J1SGJ6 A0A6J1SLW6 A0A6J1SH59 A0A6J1S…
	localization	67	I6NC86 A0A482JNV8 A0A6J1RQW8 A0A6J1RWN8 A0A6J1RZT6 A0A6J1RUY0 A0A6J1RVI9 A0A6J1RWP0 A0A6J1RXL7 A0A6J1RZA3 A0A6J1S1U7 A0A6J1S2D9 A0A6J1S3K7 A0A6J1S548 A0A6J1S5C5 A0A6J1S5R2 A0A6J1SDG9 A0A6J1S6F0 A0A6J1S7C4 A0A6J1S7P8 A0A6J1S7V1 A0A6J1S8P1 A0A6J1S901 A0A6J1SKY7 A0A6J1SKZ1 A0A6J1SGC9 A0A6J1SH86 A0A6J1SIE8 A0A6J1SJX9 A0A6J1SLY4 A0A6J1SNI0 A0A6J1SPR3 A0A6J1SQ54 A0A6J1SQM7 A0A6J1T9A2 A0A6J1ST73 A0A6J1S…
	multi-organism process	40	I6NC77 A0A6J1RQW8 A0A6J1RWN8 A0A6J1RZT6 A0A6J1RVA6 A0A6J1RTE7 A0A6J1S1G8 A0A6J1RWP0 A0A6J1RWY7 A0A6J1RXX4 A0A6J1RZA3 A0A6J1RZI2 A0A6J1S3Y5 A0A6J1S4X0 A0A6J1S871 A0A6J1SAR9 A0A6J1SCT2 A0A6J1SFS0 G4Y3X1 A0A6J1SG99 A0A6J1SLX7 A0A6J1SMG9 A0A6J1SSY8 A0A6J1SUN5 A0A6J1T7Y3 A0A6J1T0Z0 A0A6J1T258 A0A6J1T890 A0A6J1T8P2 A0A6J1TBV4 A0A6J1TA92 A0A6J1TCU7 A0A6J1TKF7 A0A6J1TIN2 A0A6J1TJA7 A0A6J1TKB4 A0A6J1TLA6 …
	reproduction	39	I6NC77 A0A6J1RQW8 A0A6J1RWN8 A0A6J1RZT6 A0A6J1RVA6 A0A6J1RTE7 A0A6J1S1G8 A0A6J1RWP0 A0A6J1RXX4 A0A6J1RZA3 A0A6J1RZI2 A0A6J1S296 A0A6J1S4X0 A0A6J1S871 A0A6J1SAR9 A0A6J1S9U4 A0A6J1SCT2 A0A6J1SFS0 G4Y3X1 A0A6J1SI08 A0A6J1SLX7 A0A6J1SS55 A0A6J1SUN5 A0A6J1T7Y3 A0A6J1T0Z0 A0A6J1T258 A0A6J1T890 A0A6J1T8P2 A0A6J1TBV4 A0A6J1TA92 A0A6J1TCU7 A0A6J1TKF7 A0A6J1TIN2 A0A6J1TJA7 A0A6J1TKB4 A0A6J1TLA6 A0A6J1TV44 …
	locomotion	24	A0A6J1RQW8 A0A6J1RWN8 A0A6J1RZT6 A0A6J1RWP0 A0A6J1RZI2 A0A6J1S0S6 A0A6J1S7C4 A0A6J1SLX7 A0A6J1SMP2 A0A6J1SUN5 A0A6J1SWA8 A0A6J1SYC4 A0A6J1T0L5 A0A6J1T7Y3 A0A6J1T1W7 A0A6J1T2W2 A0A6J1TA55 A0A6J1TA92 A0A6J1TCU3 A0A6J1TKF7 A0A6J1TGG2 A0A6J1TLA6 A0A6J1TN45 I6NC81
	other	48	A0A6J1T0L5 A0A6J1TNT5 A0A6J1TCU7 A0A6J1SAR9 A0A6J1S4X0 A0A6J1TKS2 A0A6J1TA92 A0A6J1SLX7 A0A6J1RZA3 A0A6J1T8P2 A0A6J1TMQ6 A0A6J1T1W7 A0A6J1S9Q5 A0A6J1RTE7 A0A6J1TIN2 A0A482JNV8 A0A6J1SYC4 A0A6J1RVA6 A0A6J1SPH7 A0A6J1SFQ4 A0A6J1TNL5 A0A6J1T9A2 A0A6J1TLR6 A0A6J1TV44 A0A6J1T7Y3 A0A6J1S0S6 A0A6J1TDB1 A0A6J1TL71 A0A6J1T0Z0 A0A6J1T7E0 A0A6J1T4L8 A0A6J1S646 A0A6J1TFI2 A0A6J1SZV4 A0A6J1SHL1 A0A6J1T3Y4 A0A…
Cellular Component	cell	295	I6NC86 A0A6J1SSU2 A0A482JNV8 A0A6J1RQW8 A0A6J1RSS1 A0A6J1RSE4 A0A6J1RS19 A0A6J1RWN8 A0A6J1RST5 A0A6J1RZT6 A0A6J1RSW6 A0A6J1RVA6 A0A6J1RTE7 A0A6J1RTK4 A0A6J1RTZ8 A0A6J1RU67 A0A6J1S1G8 A0A6J1RUU1 A0A6J1RUY0 A0A6J1RV56 A0A6J1RV84 A0A6J1RVI9 A0A6J1RWZ5 A0A6J1RVT2 A0A6J1RZZ1 A0A6J1RW12 A0A6J1RWP0 A0A6J1RWY7 A0A6J1RY87 A0A6J1RXL7 A0A6J1RXT0 A0A6J1RXX4 A0A6J1RY76 A0A6J1RY88 A0A6J1RYE9 A0A6J1RYQ3 A0A6J1R…
	intracellular	293	I6NC86 A0A6J1SSU2 A0A482JNV8 A0A6J1RQW8 A0A6J1RSS1 A0A6J1RSE4 A0A6J1RS19 A0A6J1RWN8 A0A6J1RST5 A0A6J1RZT6 A0A6J1RSW6 A0A6J1RVA6 A0A6J1RTE7 A0A6J1RTK4 A0A6J1RTZ8 A0A6J1RU67 A0A6J1S1G8 A0A6J1RUU1 A0A6J1RUY0 A0A6J1RV56 A0A6J1RV84 A0A6J1RVI9 A0A6J1RWZ5 A0A6J1RVT2 A0A6J1RZZ1 A0A6J1RW12 A0A6J1RWP0 A0A6J1RWY7 A0A6J1RY87 A0A6J1RXL7 A0A6J1RXT0 A0A6J1RXX4 A0A6J1RY76 A0A6J1RY88 A0A6J1RYE9 A0A6J1RYQ3 A0A6J1R…
	protein-containing complex	167	I6NC86 A0A482JNV8 A0A6J1RQW8 A0A6J1RSS1 A0A6J1RSE4 A0A6J1RWN8 A0A6J1RST5 A0A6J1S1G8 A0A6J1RUU1 A0A6J1RUY0 A0A6J1RVI9 A0A6J1RW12 A0A6J1RWP0 A0A6J1RWY7 A0A6J1RXL7 A0A6J1RXT0 A0A6J1RXX4 A0A6J1RY76 A0A6J1RY88 A0A6J1RYQ3 A0A6J1RYV4 A0A6J1RZI2 A0A6J1S0W3 A0A6J1S1U7 A0A6J1S1Y0 A0A6J1S2B2 A0A6J1S2D9 A0A6J1S3F5 A0A6J1S3K7 A0A6J1S3S9 A0A6J1S3U0 A0A6J1S4L7 A0A6J1S548 A0A6J1S555 A0A6J1S5W8 A0A6J1S5Y5 A0A6J1S…
Molecular Function	catalytic activity	156	I6NC86 A0A482JNV8 A0A6J1RQW8 A0A6J1RQR8 A0A6J1RSS1 A0A6J1RSE4 A0A6J1RR48 A0A6J1RWN8 A0A6J1RSW6 A0A6J1RTK4 A0A6J1RU67 A0A6J1RUY0 A0A6J1RV56 A0A6J1RV84 A0A6J1RWZ5 A0A6J1RVT2 A0A6J1RW12 A0A6J1RWP0 A0A6J1RWY7 A0A6J1RY87 A0A6J1RXT0 A0A6J1RXX4 A0A6J1RY76 A0A6J1RYE9 A0A6J1RYY9 A0A6J1RZ23 A0A6J1RZ69 A0A6J1RZH3 A0A6J1RZI2 A0A6J1S0W3 A0A6J1S1U7 A0A6J1S2D9 A0A6J1S2E5 A0A6J1S321 A0A6J1S3F5 A0A6J1S3Y5 A0A6J1S…
	binding	135	A0A6J1SSU2 A0A6J1RQW8 A0A6J1RSS1 A0A6J1RS19 A0A6J1RWN8 A0A6J1RST5 A0A6J1RZT6 A0A6J1RSW6 A0A6J1RVA6 A0A6J1RTE7 A0A6J1RTZ8 A0A6J1S1G8 A0A6J1RUU1 A0A6J1RWP0 A0A6J1RWY7 A0A6J1RY87 A0A6J1RXT0 A0A6J1RXX4 A0A6J1RY76 A0A6J1RY88 A0A6J1RYQ3 A0A6J1RYV4 A0A6J1RYY9 A0A6J1RZ69 A0A6J1RZI2 A0A6J1S0S6 A0A6J1S1Y0 A0A6J1S2B2 A0A6J1S3S9 A0A6J1S3U0 A0A6J1S4X0 A0A6J1SDG9 A0A6J1S646 A0A6J1S6C6 A0A6J1S7C4 A0A6J1S7E3 A0A…
	structural molecule activity	72	A0A6J1RQW8 A0A6J1RSS1 A0A6J1RWN8 A0A6J1RTZ4 A0A6J1RUU1 A0A6J1RW12 A0A6J1RWP0 A0A6J1RXT0 A0A6J1RY88 A0A6J1RYQ3 A0A6J1S1Y0 A0A6J1S2B2 A0A6J1S3U0 A0A6J1S4L7 A0A6J1S4T8 A0A6J1S5W8 A0A6J1S646 A0A6J1S7R7 A0A6J1S8K5 A0A6J1S8U1 A0A6J1SA63 A0A6J1SCS4 A0A6J1SD29 A0A6J1SE25 A0A6J1SEI7 A0A6J1SEN7 A0A6J1SFT5 A0A6J1SH13 A0A6J1SHH0 A0A6J1SIR5 A0A6J1SJL9 A0A6J1TAU2 A0A6J1SK61 A0A6J1SL56 A0A6J1SLM3 A0A6J1SMH6 A0A…
	transporter activity	26	I6NC86 A0A482JNV8 A0A6J1RUY0 A0A6J1RZA3 A0A6J1S1U7 A0A6J1S5C5 A0A6J1S5R2 A0A6J1SDG9 A0A6J1S6F0 A0A6J1S7P8 A0A6J1S8P1 A0A6J1SKY7 A0A6J1SKZ1 A0A6J1SGC9 A0A6J1SPR3 A0A6J1SQM7 A0A6J1T051 A0A6J1T0Z0 A0A6J1T2M7 A0A6J1T6J2 A0A6J1T766 A0A6J1TF35 A0A6J1TFY5 A0A6J1TK28 A0A6J1TNW4 I6NC81
	molecular function regulator	10	A0A6J1RS19 A0A6J1RVA6 A0A6J1RTE7 A0A6J1RUY0 A0A6J1SAR8 A0A6J1SFT5 A0A6J1SRG4 A0A6J1T1L3 A0A6J1TFN1 A0A6J1TV44
	other	14	A0A6J1SJX9 A0A6J1T598 A0A6J1RZI2 A0A6J1SUG6 A0A6J1RTZ8 A0A6J1RY87 A0A6J1SPH7 A0A6J1SEW2 A0A6J1SG59 A0A6J1RS19 A0A6J1RV56 A0A6J1S5W8 A0A6J1S3Y5 A0A6J1SH59

## Sheet: Classify list
Category	Protein accession	Position	Amino acid	Protein description	Gene name	Charge	Mass error [ppm]	MS/MS Count	Localization prob 1	Modified sequence	PEP 1	Score 1	Localization prob 2	PEP 2	Score 2	Localization prob 3	PEP 3	Score 3	Number of repeat
binding	A0A6J1T736	165	K	protein obstructor-E OS=Frankliniella occidentalis OX=133901 GN=LOC113213760 PE=4 SV=1	LOC113213760	2	0.020312	3	1	AAK(1)FYPFPR	0.0132593	49.444	1	0.00391622	68.016	1	0.0192585	43.442	3
binding	A0A6J1T4J1	424	K	translation elongation factor 2 OS=Frankliniella occidentalis OX=133901 GN=LOC113213389 PE=3 SV=1	LOC113213389	2	-0.64624	5	1	IMGPNYTPGK(1)K	0.00256352	65.842	1	0.00758627	53.237	1	0.00145545	70.942	3
binding	A0A6J1T4J1	425	K	translation elongation factor 2 OS=Frankliniella occidentalis OX=133901 GN=LOC113213389 PE=3 SV=1	LOC113213389	2	-0.50799	3	1	K(1)EDLYEK	0.00868962	87.639	1	0.00835845	88.819	1	0.0236611	63.534	3
binding	A0A6J1T4J1	295	K	translation elongation factor 2 OS=Frankliniella occidentalis OX=133901 GN=LOC113213389 PE=3 SV=1	LOC113213389	2	-1.3605	4	1	K(1)EETAQLLAK	0.000171024	90.05	1	0.000122819	92.866	1	0.0110442	54.784	3
binding	A0A6J1T4J1	259	K	translation elongation factor 2 OS=Frankliniella occidentalis OX=133901 GN=LOC113213389 PE=3 SV=1	LOC113213389	2	-0.49291	3	1	LWGENFFNAK(1)TK	0.000112624	82.85	1	0.000128836	82.069	1	0.00120367	66.004	3
binding	A0A6J1T4J1	498	K	translation elongation factor 2 OS=Frankliniella occidentalis OX=133901 GN=LOC113213389 PE=3 SV=1	LOC113213389	2	1.5652	3	1	VAVEPK(1)NPADLPK	1.14015e-05	90.412	1	0.00033613	76.073	1	0.00226247	58.32	3
binding	A0A6J1T4J1	406	K	translation elongation factor 2 OS=Frankliniella occidentalis OX=133901 GN=LOC113213389 PE=3 SV=1	LOC113213389	2	-2.5038	4	1	VFSGK(1)VATGMK	0.00343857	58.172	1	0.00910022	50.354	1	0.00161247	65.179	3
binding	A0A6J1T4J1	484	K	translation elongation factor 2 OS=Frankliniella occidentalis OX=133901 GN=LOC113213389 PE=3 SV=1	LOC113213389	2	-0.26192	5	1	VMK(1)FSVSPVVR	0.00365699	60.255	1	0.0167168	42.976	1	0.0133968	42.843	3
binding	A0A6J1T4J1	245	K	translation elongation factor 2 OS=Frankliniella occidentalis OX=133901 GN=LOC113213389 PE=3 SV=1	LOC113213389	2	-2.1831	3	1	IDVVK(1)LMNR	0.00320608	71.451	1	0.00818249	56.916	1	0.00932956	55.064	3
binding	A0A6J1SSU2	466	K	heat shock 70 kDa protein cognate 5 OS=Frankliniella occidentalis OX=133901 GN=LOC113210248 PE=3 SV=1	LOC113210248	2	0.60538	3	1	NTTIPTK(1)K	0.0298565	48.091	1	0.0320368	46.462	1	0.0320368	46.462	3
binding	A0A6J1SSU2	291	K	heat shock 70 kDa protein cognate 5 OS=Frankliniella occidentalis OX=133901 GN=LOC113210248 PE=3 SV=1	LOC113210248	2	0.16277	3	1	K(1)EQGLDITK	0.00144351	90.05	1	0.00252888	80.102	1	0.00527901	68.847	3
binding	A0A6J1T4J1	624	K	translation elongation factor 2 OS=Frankliniella occidentalis OX=133901 GN=LOC113213389 PE=3 SV=1	LOC113213389	2	-1.4332	3	1	YLGEK(1)YDYDVTEAR	0.000287748	80.632	1	2.00156e-05	89.624	1	0.000396206	77.776	3
binding	A0A6J1T4L8	189	K	Phosphoglycerate kinase OS=Frankliniella occidentalis OX=133901 GN=LOC113211422 PE=3 SV=1	LOC113211422	2	-0.095776	3	1	ASGFLLK(1)K	0.00904226	71.692	1	0.0146918	61.679	1	0.0280739	49.423	3
binding	A0A6J1SWA8	7139	K	titin-like OS=Frankliniella occidentalis OX=133901 GN=LOC113211101 PE=3 SV=1	LOC113211101	3	-0.42142	3	1	VQQLEEGK(1)GPQRPDEPER	0.000500412	62.203	1	0.00139611	50.178	1	0.000189968	71.601	3
binding	A0A6J1SWA8	8016	K	titin-like OS=Frankliniella occidentalis OX=133901 GN=LOC113211101 PE=3 SV=1	LOC113211101	2	-1.8103	3	1	VGEDSTK(1)ANLK	7.92429e-05	85.813	1	0.00910022	50.354	1	0.0026668	57.175	3
binding	A0A6J1SWA8	5562	K	titin-like OS=Frankliniella occidentalis OX=133901 GN=LOC113211101 PE=3 SV=1	LOC113211101	2	1.7848	3	1	TPIK(1)DQLNIR	0.000358278	84.479	1	0.000103107	91.549	1	0.00441952	62.633	3
binding	A0A6J1SWA8	9444	K	titin-like OS=Frankliniella occidentalis OX=133901 GN=LOC113211101 PE=3 SV=1	LOC113211101	2	-0.25999	3	1	TPAGTVSTSAK(1)LR	8.16666e-09	107.65	1	9.75518e-08	100.22	1	9.17155e-11	110.38	3
binding	A0A6J1SSU2	572	K	heat shock 70 kDa protein cognate 5 OS=Frankliniella occidentalis OX=133901 GN=LOC113210248 PE=3 SV=1	LOC113210248	2	-0.025469	3	1	NAEQYAAQDK(1)VK	9.27841e-06	91.62	1	9.68089e-08	104.24	1	0.002611	60.157	3
binding	A0A6J1T4J1	240	K	translation elongation factor 2 OS=Frankliniella occidentalis OX=133901 GN=LOC113213389 PE=3 SV=1	LOC113213389	2	-0.31554	4	1	FK(1)IDVVK	0.0127392	69.825	1	0.0127392	69.825	1	0.0263369	53.968	3
binding	A0A6J1T4J1	580	K	translation elongation factor 2 OS=Frankliniella occidentalis OX=133901 GN=LOC113213389 PE=3 SV=1	LOC113213389	2	-0.43451	3	1	ETVSEESDVMCLSK(1)SPNK	0.000394705	69.188	1	0.000363745	69.979	1	0.000611976	66.893	3
binding	A0A6J1T4J1	431	K	translation elongation factor 2 OS=Frankliniella occidentalis OX=133901 GN=LOC113213389 PE=3 SV=1	LOC113213389	2	0.23037	5	1	EDLYEK(1)AIQR	6.49437e-05	94.692	1	0.000507445	82.261	1	0.0215911	40.727	3
binding	A0A6J1RSS1	4282	K	twitchin isoform X7 OS=Frankliniella occidentalis OX=133901 GN=LOC113201767 PE=3 SV=1	LOC113201767	3	0.34133	3	1	RPK(1)DDGGEPLDGYLVEK	0.00436635	41.912	1	0.00189209	47.222	1	0.0053505	40.186	3
binding	A0A6J1RSS1	6168	K	twitchin isoform X7 OS=Frankliniella occidentalis OX=133901 GN=LOC113201767 PE=3 SV=1	LOC113201767	2	0.15588	11	1	PVTGYYVEK(1)R	1.24734e-07	121.36	1	8.97573e-05	88.596	1	6.52416e-05	96.229	3
binding	A0A6J1RSS1	5801	K	twitchin isoform X7 OS=Frankliniella occidentalis OX=133901 GN=LOC113201767 PE=3 SV=1	LOC113201767	2	-0.94013	3	1	LLEGTK(1)YEFR	0.000103107	91.549	1	0.000682369	79.659	1	0.00489839	61.344	3
binding	A0A6J1RSS1	1459	K	twitchin isoform X7 OS=Frankliniella occidentalis OX=133901 GN=LOC113201767 PE=3 SV=1	LOC113201767	2	0.053828	3	1	K(1)DELFPGSK	0.0113585	57.225	1	0.0317417	41.109	1	0.0143081	53.237	3
binding	A0A6J1RSS1	4220	K	twitchin isoform X7 OS=Frankliniella occidentalis OX=133901 GN=LOC113201767 PE=3 SV=1	LOC113201767	3	1.152	3	0.999479	IVNVPNNSK(0.999)LVYDK(0.001)PER	3.36598e-08	98.062	0.999361	4.39813e-06	89.468	0.998801	0.000510467	66.893	3
binding	A0A6J1RSS1	6394	K	twitchin isoform X7 OS=Frankliniella occidentalis OX=133901 GN=LOC113201767 PE=3 SV=1	LOC113201767	3	0.017248	3	1	IHQQLADDYASLVVK(1)GAK	3.05134e-16	125.98	1	8.70561e-21	130.27	1	0.000223572	70.802	3
binding	A0A6J1RSS1	2787	K	twitchin isoform X7 OS=Frankliniella occidentalis OX=133901 GN=LOC113201767 PE=3 SV=1	LOC113201767	2	0.27858	3	1	GPLK(1)VSDVTK	0.00275885	67.385	1	0.00425583	63.073	1	0.00668012	56.548	3
binding	A0A6J1RSS1	2939	K	twitchin isoform X7 OS=Frankliniella occidentalis OX=133901 GN=LOC113201767 PE=3 SV=1	LOC113201767	2	-0.65207	3	1	FAK(1)VPGLK	0.0200058	49.325	1	0.0271127	43.218	1	0.00999486	62.464	3
binding	A0A6J1RSS1	1998	K	twitchin isoform X7 OS=Frankliniella occidentalis OX=133901 GN=LOC113201767 PE=3 SV=1	LOC113201767	4	-0.35038	4	1	DPWDEPGKPNNVEVVDWDK(1)DHADLK	4.64338e-58	177.6	1	4.51221e-22	121.39	1	5.33919e-41	157.49	3
binding	A0A6J1RSS1	5125	K	twitchin isoform X7 OS=Frankliniella occidentalis OX=133901 GN=LOC113201767 PE=3 SV=1	LOC113201767	2	0.25131	3	1	LVAK(1)NINGK	0.00343738	70.332	1	0.00354229	69.825	1	0.00178875	80.165	3
binding	A0A6J1T7M8	143	K	alpha-crystallin B chain isoform X2 OS=Frankliniella occidentalis OX=133901 GN=LOC113212998 PE=3 SV=1	LOC113212998	2	0.62365	6	1	TDSK(1)SVYR	0.00736865	67.897	1	0.00382069	87.476	1	0.0124939	57.859	3
binding	A0A6J1T7M8	157	K	alpha-crystallin B chain isoform X2 OS=Frankliniella occidentalis OX=133901 GN=LOC113212998 PE=3 SV=1	LOC113212998	2	0.12659	3	1	EFLLPK(1)GTNPESIK	1.00258e-10	112.42	1	0.00134024	66.004	1	0.00476333	49.298	3
binding	A0A6J1T0L5	419	K	fasciclin-1 isoform X2 OS=Frankliniella occidentalis OX=133901 GN=LOC113212539 PE=4 SV=1	LOC113212539	2	-0.022052	3	1	LPLEHIK(1)SK	0.00441382	66.19	1	0.0202695	42.718	1	0.0135832	48.981	3
binding	A0A6J1T4J1	50	K	translation elongation factor 2 OS=Frankliniella occidentalis OX=133901 GN=LOC113213389 PE=3 SV=1	LOC113213389	2	0.12207	5	1	AGIIAGAK(1)AGETR	0.00135172	64.104	1	0.00311982	55.196	1	0.000405405	74.987	3
binding	A0A6J1T4J1	319	K	translation elongation factor 2 OS=Frankliniella occidentalis OX=133901 GN=LOC113213389 PE=3 SV=1	LOC113213389	2	-0.065859	8	1	DGK(1)QLLK	0.00328733	110.81	1	0.0003862	86.833	1	4.76212e-11	113.7	3
binding	A0A6J1T4J1	323	K	translation elongation factor 2 OS=Frankliniella occidentalis OX=133901 GN=LOC113213389 PE=3 SV=1	LOC113213389	2	0.011971	3	1	QLLK(1)VVMR	0.00248482	95.531	1	0.00901799	64.265	1	0.00248482	95.531	3
binding	A0A6J1T4J1	558	K	translation elongation factor 2 OS=Frankliniella occidentalis OX=133901 GN=LOC113213389 PE=3 SV=1	LOC113213389	2	-0.37532	5	1	K(1)SDPVVSYR	0.001949	85.355	1	0.00536972	68.536	1	0.0191499	48.981	3
binding	A0A6J1T4L8	190	K	Phosphoglycerate kinase OS=Frankliniella occidentalis OX=133901 GN=LOC113211422 PE=3 SV=1	LOC113211422	2	3.4781	3	1	K(1)ELQYFAK	2.71435e-06	104.2	1	1.81319e-06	105.52	1	4.45203e-06	101.65	3
binding	A0A6J1RSS1	8623	K	twitchin isoform X7 OS=Frankliniella occidentalis OX=133901 GN=LOC113201767 PE=3 SV=1	LOC113201767	2	-1.3654	3	1	SPVFK(1)TFPR	0.00191474	78.556	1	0.00446838	66.056	1	0.0111295	52.49	3
binding	A0A6J1T4L8	139	K	Phosphoglycerate kinase OS=Frankliniella occidentalis OX=133901 GN=LOC113211422 PE=3 SV=1	LOC113211422	2	0.27752	6	1	IK(1)ASPDAVK	0.00250509	74.841	1	0.0100273	54.066	1	0.00645724	61.161	3
binding	A0A6J1T4L8	16	K	Phosphoglycerate kinase OS=Frankliniella occidentalis OX=133901 GN=LOC113211422 PE=3 SV=1	LOC113211422	2	0.39819	4	1	LSIDALSLAGK(1)R	8.75109e-06	93.766	1	0.000324443	77.185	1	0.000324443	77.185	3
binding	A0A6J1TCL7	212	K	Elongation factor 1-alpha OS=Frankliniella occidentalis OX=133901 GN=LOC113215584 PE=3 SV=1	LOC113215584	2	-2.2462	4	1	MGWYK(1)GWNVER	0.00464613	55.04	1	2.21581e-05	90.614	1	0.000796315	71.176	3
binding	A0A6J1TCL7	244	K	Elongation factor 1-alpha OS=Frankliniella occidentalis OX=133901 GN=LOC113215584 PE=3 SV=1	LOC113215584	2	0.75728	3	1	PTDK(1)ALR	0.000690334	87.181	1	0.0191262	60.682	1	0.0167574	63.565	3
binding	A0A6J1TCL7	154	K	Elongation factor 1-alpha OS=Frankliniella occidentalis OX=133901 GN=LOC113215584 PE=3 SV=1	LOC113215584	3	0.51905	4	1	QLIVGVNK(1)MDSTEPPFSEAR	6.45205e-22	132.74	1	1.14858e-07	94.632	1	4.53101e-05	70.837	3
binding	A0A6J1TCL7	30	K	Elongation factor 1-alpha OS=Frankliniella occidentalis OX=133901 GN=LOC113215584 PE=3 SV=1	LOC113215584	3	-0.10159	5	1	STTTGHLIYK(1)CGGIDK	4.9594e-21	137.45	0.999999	6.96802e-27	147.17	1	0.00228508	46.892	3
binding	A0A6J1TCL7	444	K	Elongation factor 1-alpha OS=Frankliniella occidentalis OX=133901 GN=LOC113215584 PE=3 SV=1	LOC113215584	2	-0.097044	6	1	SVNFK(1)DPSSGK	8.6497e-05	85.554	1	6.59197e-05	86.288	1	1.26728e-05	94.122	3
binding	A0A6J1TKF7	264	K	RNA-binding protein squid isoform X3 OS=Frankliniella occidentalis OX=133901 GN=LOC113216628 PE=4 SV=1	LOC113216628	2	-1.4458	3	1	QSISGK(1)EVDVK	1.40213e-05	93.623	1	0.0036878	60.161	1	0.000788188	73.082	3
binding	A0A6J1TCL7	385	K	Elongation factor 1-alpha OS=Frankliniella occidentalis OX=133901 GN=LOC113215584 PE=3 SV=1	LOC113215584	2	0.48334	3	1	TGK(1)TTEENPK	2.76083e-12	147.74	1	0.00253436	68.536	1	1.04817e-11	141.88	3
binding	A0A6J1TCL7	172	K	Elongation factor 1-alpha OS=Frankliniella occidentalis OX=133901 GN=LOC113215584 PE=3 SV=1	LOC113215584	2	-0.18013	6	1	K(1)EVSSYIK	0.00233899	103.55	1	0.0078971	74.92	1	0.00144736	111.61	3
binding	A0A6J1TCL7	392	K	Elongation factor 1-alpha OS=Frankliniella occidentalis OX=133901 GN=LOC113215584 PE=3 SV=1	LOC113215584	2	0.21085	7	1	TTEENPK(1)AIK	6.22727e-08	123.75	1	6.95937e-05	94.309	1	7.0053e-06	105.98	3
binding	A0A6J1TCU7	185	K	ras-related protein Rab-1A OS=Frankliniella occidentalis OX=133901 GN=LOC113215643 PE=4 SV=1	LOC113215643	2	0.7064	3	1	VGPTSSAADTANK(1)VK	7.87311e-06	94.487	1	0.00405655	49.595	1	0.00157089	63.682	3
binding	A0A6J1TA92	184	K	ras-related protein Rac1 OS=Frankliniella occidentalis OX=133901 GN=LOC113212979 PE=4 SV=1	LOC113212979	2	-0.12748	3	1	AVLCPVVPIK(1)R	0.00630183	57.785	1	0.00203567	67.334	1	0.00570679	59.067	3
binding	A0A6J1TFR3	53	K	40S ribosomal protein S29 OS=Frankliniella occidentalis OX=133901 GN=LOC113216732 PE=3 SV=1	LOC113216732	2	0.81511	3	1	EYANDIGFK(1)K	0.000405217	85.533	1	0.00443803	66.056	1	0.00443803	66.056	3
binding	A0A6J1TFW8	23	K	60S ribosomal protein L30 OS=Frankliniella occidentalis OX=133901 GN=LOC113216773 PE=3 SV=1	LOC113216773	2	-1.675	5	1	LALVMK(1)SGK	0.00253869	71.451	1	0.0110674	52.579	1	0.00425884	63.816	3
binding	A0A6J1T8P2	626	K	Clathrin heavy chain OS=Frankliniella occidentalis OX=133901 GN=LOC113213253 PE=3 SV=1	LOC113213253	3	-0.6635	3	1	AHIAQLCEK(1)AGLLQR	5.08081e-11	111.83	1	0.000336788	74.853	1	0.000995789	59.248	3
binding	A0A6J1T258	405	K	far upstream element-binding protein 2 isoform X2 OS=Frankliniella occidentalis OX=133901 GN=LOC113212991 PE=4 SV=1	LOC113212991	3	0.19945	4	1	RPNNNPTEK(1)IILIR	1.8539e-06	96.464	1	2.9507e-08	105.19	1	6.06941e-11	111.12	3
binding	A0A6J1SJX9	65	K	copper transport protein ATOX1 OS=Frankliniella occidentalis OX=133901 GN=LOC113206807 PE=4 SV=1	LOC113206807	2	-0.1172	4	1	TGK(1)AVSYVGLK	0.00506419	56.205	1	0.0131031	45.357	1	0.0120557	46.069	3
binding	A0A6J1TCL7	41	K	Elongation factor 1-alpha OS=Frankliniella occidentalis OX=133901 GN=LOC113215584 PE=3 SV=1	LOC113215584	2	-0.27184	10	1	TIEK(1)FEK	0.0111958	73.248	1	0.0100733	75.738	1	0.0111905	73.26	3
binding	A0A6J1TCL7	330	K	Elongation factor 1-alpha OS=Frankliniella occidentalis OX=133901 GN=LOC113215584 PE=3 SV=1	LOC113215584	2	0.12452	7	1	GYVAGDSK(1)ANPPK	2.13862e-19	142.83	1	3.89755e-06	95.417	1	0.00026567	77.185	3
binding	A0A6J1TCL7	44	K	Elongation factor 1-alpha OS=Frankliniella occidentalis OX=133901 GN=LOC113215584 PE=3 SV=1	LOC113215584	2	-0.061609	17	1	FEK(1)EAQEMGK	1.77227e-07	118.28	1	2.85475e-06	103.08	1	0.0002822	84.507	3
binding	A0A6J1TCL7	36	K	Elongation factor 1-alpha OS=Frankliniella occidentalis OX=133901 GN=LOC113215584 PE=3 SV=1	LOC113215584	2	2.0845	3	1	CGGIDK(1)R	0.00564294	101.64	1	0.00398907	83.753	1	0.00826763	89.142	3
binding	A0A6J1T4L8	277	K	Phosphoglycerate kinase OS=Frankliniella occidentalis OX=133901 GN=LOC113211422 PE=3 SV=1	LOC113211422	3	-0.94384	5	1	NNVK(1)LHLPVDFVTADK	4.0722e-11	110.12	1	0.000159562	78.95	1	0.000752043	65.949	3
binding	A0A6J1T4L8	323	K	Phosphoglycerate kinase OS=Frankliniella occidentalis OX=133901 GN=LOC113211422 PE=3 SV=1	LOC113211422	2	1.3304	5	1	TIELLK(1)DPIK	0.00390498	52.247	1	0.0023032	77.062	0.937796	0.00634002	45.653	3
binding	A0A6J1T4L8	29	K	Phosphoglycerate kinase OS=Frankliniella occidentalis OX=133901 GN=LOC113211422 PE=3 SV=1	LOC113211422	2	1.1358	4	1	VDFNVPLK(1)EGK	7.68979e-08	112.84	1	9.16979e-06	95.417	1	7.03804e-07	105.65	3
binding	A0A6J1T1W7	336	K	cAMP-dependent protein kinase type II regulatory subunit OS=Frankliniella occidentalis OX=133901 GN=LOC113211443 PE=3 SV=1	LOC113211443	2	1.1974	3	1	AASVYAVGK(1)VK	0.0129885	45.433	1	0.00533912	55.806	1	0.020999	40.154	3
binding	A0A6J1SUG6	156	K	T-complex protein 1 subunit eta OS=Frankliniella occidentalis OX=133901 GN=LOC113210644 PE=3 SV=1	LOC113210644	2	-0.63161	3	1	ALLEK(1)CAATSLSSK	0.000131023	84.759	1	0.000131253	84.753	1	0.00172695	61.409	3
binding	A0A6J1SSY8	173	K	Ferritin OS=Frankliniella occidentalis OX=133901 GN=LOC113210291 PE=3 SV=1	LOC113210291	2	-0.62734	3	1	SIVAVCEDPSSAK(1)EPK	0.00258212	54.281	1	0.00381817	48.899	1	0.001571	63.682	3
binding	A0A6J1ST73	272	K	ankyrin-3 isoform X18 OS=Frankliniella occidentalis OX=133901 GN=LOC113210314 PE=4 SV=1	LOC113210314	3	0.058364	4	1	GAHIEAK(1)TR	1.54434e-05	117.3	1	0.00688757	60.102	1	0.00269045	64.654	3
binding	A0A6J1T6L0	117	K	26S proteasome non-ATPase regulatory subunit 6 OS=Frankliniella occidentalis OX=133901 GN=LOC113213656 PE=3 SV=1	LOC113213656	2	2.677	3	1	IGEK(1)EGAISAFR	0.0100104	45.614	1	0.00927058	46.318	1	0.00738652	49.62	3
binding	A0A6J1T6P7	106	K	40S ribosomal protein S14a OS=Frankliniella occidentalis OX=133901 GN=LOC113211970 PE=3 SV=1	LOC113211970	2	0.086783	4	1	TK(1)TPGPGAQSALR	0.00141671	63.691	1	0.000367013	75.589	1	5.98754e-06	94.023	3
binding	A0A6J1RWY7	92	K	ubiquitin-conjugating enzyme E2 N OS=Frankliniella occidentalis OX=133901 GN=LOC113203156 PE=3 SV=1	LOC113203156	2	0.11129	7	1	ICLDILK(1)DK	0.000101516	107.79	1	0.00250509	74.841	1	0.00497052	64.82	3
binding	A0A6J1TFI2	75	K	40S ribosomal protein S21 OS=Frankliniella occidentalis OX=133901 GN=LOC113215133 PE=3 SV=1	LOC113215133	2	-0.60813	3	1	K(1)DNIIAK	0.0226342	64.42	1	0.0267001	60.91	1	0.0179601	69.825	3
binding	A0A6J1TAE2	133	K	Electron transfer flavoprotein-ubiquinone oxidoreductase OS=Frankliniella occidentalis OX=133901 GN=LOC113214584 PE=4 SV=1	LOC113214584	2	0.41174	3	1	GAPLNTPVTK(1)DR	1.25912e-07	102.97	1	8.12149e-05	84.365	1	0.00190481	63.091	3
binding	A0A6J1SHL1	235	K	Diadenosine tetraphosphate synthetase OS=Frankliniella occidentalis OX=133901 GN=LOC113208071 PE=3 SV=1	LOC113208071	2	-0.62133	3	1	LASEK(1)TATSELK	8.46313e-06	92.19	1	0.000206501	78.324	1	4.15234e-05	67.997	3
binding	A0A6J1TNL5	109	K	complement component 1 Q subcomponent-binding protein, mitochondrial OS=Frankliniella occidentalis OX=133901 GN=LOC113217506 PE=3 SV=1	LOC113217506	2	-1.6597	3	1	VK(1)TDGADVVLSK	0.0105737	45.207	1	0.00163204	64.224	1	0.0164773	40.941	3
binding	A0A6J1TN45	19	K	cofilin/actin-depolymerizing factor homolog OS=Frankliniella occidentalis OX=133901 GN=LOC113216673 PE=3 SV=1	LOC113216673	2	-2.0033	5	1	TTYEEIK(1)K	0.00495127	89.355	1	0.00687485	78.516	1	0.0152798	60.91	3
binding	A0A6J1TLA6	853	K	myosin heavy chain, non-muscle-like isoform X3 OS=Frankliniella occidentalis OX=133901 GN=LOC113218129 PE=3 SV=1	LOC113218129	2	0.29714	3	1	LTQK(1)EDELK	0.0102475	53.751	1	0.00290061	72.928	1	0.0017478	80.688	3
binding	A0A6J1TIN2	287	K	cAMP-dependent protein kinase catalytic subunit OS=Frankliniella occidentalis OX=133901 GN=LOC113217618 PE=3 SV=1	LOC113217618	2	0.1205	3	1	YGNLK(1)NGVNDIK	2.18642e-09	112.82	1	0.00469252	54.343	1	0.000114285	66.004	3
binding	A0A6J1T4L8	154	K	Phosphoglycerate kinase OS=Frankliniella occidentalis OX=133901 GN=LOC113211422 PE=3 SV=1	LOC113211422	3	-0.8732	3	1	K(1)LGDVYVNDAFGTAHR	1.45736e-11	114.52	1	4.356e-06	91.317	1	3.36876e-11	109.04	3
binding	A0A6J1RSS1	3136	K	twitchin isoform X7 OS=Frankliniella occidentalis OX=133901 GN=LOC113201767 PE=3 SV=1	LOC113201767	3	-0.34497	3	0.999535	TEHEVK(1)GLEPGKK	0.00602552	42.317	0.999853	0.00186787	53.869	0.999422	0.00163771	54.871	3
binding	A0A6J1RSS1	7120	K	twitchin isoform X7 OS=Frankliniella occidentalis OX=133901 GN=LOC113201767 PE=3 SV=1	LOC113201767	2	-0.26655	6	1	TTCTVK(1)VGTPPR	1.24134e-05	89.43	1	0.0115372	44.511	1	0.000165274	80.312	3
binding	A0A6J1RSS1	6940	K	twitchin isoform X7 OS=Frankliniella occidentalis OX=133901 GN=LOC113201767 PE=3 SV=1	LOC113201767	2	0.17317	3	1	VGK(1)NYADLK	0.00199485	77.533	1	0.00405729	67.334	1	0.00331822	70.908	3
binding	A0A6J1RY88	40	K	60S ribosomal protein L12 OS=Frankliniella occidentalis OX=133901 GN=LOC113202057 PE=3 SV=1	LOC113202057	2	0.045126	5	1	IGPLGLSPK(1)K	0.0113286	54.486	1	0.0110442	54.784	1	0.000563644	83.862	3
binding	A0A6J1RY76	240	K	Beta-MPP OS=Frankliniella occidentalis OX=133901 GN=LOC113203431 PE=3 SV=1	LOC113203431	4	-0.37913	6	1	VVLAGAGGVDHNELVK(1)LAETHFK	1.04284e-37	152.48	1	2.16446e-19	123.36	1	0.000267547	50.202	3
binding	A0A6J1RY76	247	K	Beta-MPP OS=Frankliniella occidentalis OX=133901 GN=LOC113203431 PE=3 SV=1	LOC113203431	2	0.53257	5	1	LAETHFK(1)K	0.000649577	118.5	1	0.00622098	82.452	1	0.00300971	97.635	3
binding	A0A6J1RY76	372	K	Beta-MPP OS=Frankliniella occidentalis OX=133901 GN=LOC113203431 PE=3 SV=1	LOC113203431	2	-0.41735	3	1	K(1)MCTSLTER	0.00700756	64.82	1	0.0179535	50.194	1	0.019837	48.284	3
binding	A0A6J1TFY5	358	K	Mitochondrial import inner membrane translocase subunit TIM44 OS=Frankliniella occidentalis OX=133901 GN=LOC113216786 PE=3 SV=1	LOC113216786	2	0.2173	3	1	FDSK(1)ILDIK	0.00408357	66.056	1	0.00793217	57.532	1	0.00793217	57.532	3
binding	A0A6J1RY76	130	K	Beta-MPP OS=Frankliniella occidentalis OX=133901 GN=LOC113203431 PE=3 SV=1	LOC113203431	2	-0.16266	4	1	EQTVFYAK(1)CLK	0.00365699	60.255	1	0.00394935	59.367	1	0.00393257	59.418	3
binding	A0A6J1SU78	56	K	Small nuclear ribonucleoprotein G OS=Frankliniella occidentalis OX=133901 GN=LOC113210577 PE=3 SV=1	LOC113210577	2	-1.0743	3	1	K(1)DIGMVVIR	0.0293276	42.336	1	0.016887	51.276	1	0.0177968	50.353	3
binding	A0A6J1ST61	113	K	60S ribosomal protein L23 OS=Frankliniella occidentalis OX=133901 GN=LOC113208753 PE=3 SV=1	LOC113208753	2	0.81595	5	1	GEMK(1)GSAITGPVAK	3.22425e-07	88.561	1	3.93862e-08	76.759	1	2.6576e-07	74.789	3
binding	A0A6J1RXT0	108	K	40S ribosomal protein S3-A OS=Frankliniella occidentalis OX=133901 GN=LOC113203226 PE=3 SV=1	LOC113203226	2	1.071	4	1	YK(1)LIGGLAVR	0.00496615	61.161	1	0.00480564	61.593	1	0.00938888	52.49	3
binding	A0A6J1RXT0	10	K	40S ribosomal protein S3-A OS=Frankliniella occidentalis OX=133901 GN=LOC113203226 PE=3 SV=1	LOC113203226	2	0.44026	3	1	K(1)FVGDGVFK	0.0243542	44.863	1	0.0212814	46.819	1	0.015603	52.579	3
binding	A0A6J1RXT0	75	K	40S ribosomal protein S3-A OS=Frankliniella occidentalis OX=133901 GN=LOC113203226 PE=3 SV=1	LOC113203226	2	-0.12146	5	1	ELTSVVQK(1)R	0.00408936	72.928	1	0.00758266	63.816	1	0.00400042	73.233	3
binding	A0A6J1SV07	77	K	40S ribosomal protein S5 OS=Frankliniella occidentalis OX=133901 GN=LOC113210786 PE=3 SV=1	LOC113210786	2	-0.56525	3	1	K(1)AQCPIVER	0.00629963	66.056	1	0.00629963	66.056	1	0.0105145	58.699	3
binding	A0A6J1SWG5	253	K	Eukaryotic translation initiation factor 2 subunit 1 OS=Frankliniella occidentalis OX=133901 GN=LOC113211138 PE=3 SV=1	LOC113211138	2	-0.84827	3	1	ALNIAIEK(1)IK	0.00237637	69.346	1	0.000131983	89.171	1	0.00448142	62.466	3
binding	A0A6J1SWU6	69	K	60S ribosomal protein L26 OS=Frankliniella occidentalis OX=133901 GN=LOC113210172 PE=3 SV=1	LOC113210172	2	0.035365	4	1	GQQVGK(1)VVQVYR	8.30356e-10	116.55	1	2.18941e-07	98.898	1	7.88429e-05	84.479	3
binding	A0A6J1SWU6	5	K	60S ribosomal protein L26 OS=Frankliniella occidentalis OX=133901 GN=LOC113210172 PE=3 SV=1	LOC113210172	2	-3.1071	3	1	INK(1)LVSASR	0.00969622	54.539	1	0.00291724	72.848	1	0.0062953	61.56	3
binding	A0A6J1SWU6	51	K	60S ribosomal protein L26 OS=Frankliniella occidentalis OX=133901 GN=LOC113210172 PE=3 SV=1	LOC113210172	2	-2.707	3	1	K(1)DDEVQVVR	0.000394628	102.52	1	0.00430148	72.2	1	0.00430148	72.2	3
binding	A0A6J1RXT0	62	K	40S ribosomal protein S3-A OS=Frankliniella occidentalis OX=133901 GN=LOC113203226 PE=3 SV=1	LOC113203226	2	-0.33608	4	1	TQNVLGEK(1)GR	0.00119219	75.416	1	0.000356387	84.507	1	0.0104325	50.95	3
binding	A0A6J1RYQ3	130	K	60S ribosomal protein L27a OS=Frankliniella occidentalis OX=133901 GN=LOC113203542 PE=3 SV=1	LOC113203542	2	1.6958	3	1	FFSK(1)SAEDK	0.0067675	60.398	1	0.0020216	77.192	1	0.00592826	62.463	3
binding	A0A6J1RYQ3	118	K	60S ribosomal protein L27a OS=Frankliniella occidentalis OX=133901 GN=LOC113203542 PE=3 SV=1	LOC113203542	2	-0.50937	4	1	GNLPK(1)QPVIVK	0.00604437	54.784	1	0.0107971	47.894	1	0.00215459	64.82	3
binding	A0A6J1RYQ3	96	K	60S ribosomal protein L27a OS=Frankliniella occidentalis OX=133901 GN=LOC113203542 PE=3 SV=1	LOC113203542	2	0.55966	3	1	TTEK(1)APVIDVVR	0.00214792	62.081	1	0.000729431	70.563	1	0.00755029	49.333	3
binding	A0A6J1TVJ7	2393	K	uncharacterized protein LOC113218471 OS=Frankliniella occidentalis OX=133901 GN=LOC113218471 PE=4 SV=1	LOC113218471	2	-0.14808	5	1	K(1)NLEGQSFFAK	1.08846e-12	142.08	1	3.28399e-06	98.105	1	9.59028e-08	113.61	3
binding	A0A6J1TVJ7	2306	K	uncharacterized protein LOC113218471 OS=Frankliniella occidentalis OX=133901 GN=LOC113218471 PE=4 SV=1	LOC113218471	2	-1.4259	4	1	IK(1)GDCLNAIGK	1.72039e-06	100.93	1	1.34365e-05	93.839	1	0.0028196	62.799	3
binding	A0A6J1SS99	188	K	60S ribosomal protein L5 OS=Frankliniella occidentalis OX=133901 GN=LOC113209077 PE=3 SV=1	LOC113209077	3	-0.41954	3	1	FPGFDSESK(1)EFNADVHR	0.000717294	62.709	1	0.000602944	65.47	1	7.66472e-06	87.388	3
binding	A0A6J1SS99	5	K	60S ribosomal protein L5 OS=Frankliniella occidentalis OX=133901 GN=LOC113209077 PE=3 SV=1	LOC113209077	2	-0.67428	3	1	GFVK(1)VVK	0.00748667	83.377	1	0.0106592	74.439	1	0.00748667	83.377	3
binding	A0A6J1SS99	41	K	60S ribosomal protein L5 OS=Frankliniella occidentalis OX=133901 GN=LOC113209077 PE=3 SV=1	LOC113209077	2	-2.5513	3	1	LIAQDK(1)NK	0.00322765	91.064	1	0.00688365	69.825	1	0.0311692	40.352	3
binding	A0A6J1RYY9	173	K	Triosephosphate isomerase OS=Frankliniella occidentalis OX=133901 GN=LOC113203496 PE=3 SV=1	LOC113203496	3	0.59158	4	1	VVIAYEPVWAIGTGK(1)TASPQQAQEVHEK	7.3788e-22	115.45	1	1.71445e-14	92.463	1	1.16553e-05	53.998	3
binding	A0A6J1RYY9	198	K	Triosephosphate isomerase OS=Frankliniella occidentalis OX=133901 GN=LOC113203496 PE=3 SV=1	LOC113203496	2	-0.089309	3	1	VSEK(1)VANETR	0.00367382	64.64	1	0.000224921	86.463	1	0.0109754	50.149	3
binding	A0A6J1RYY9	186	K	Triosephosphate isomerase OS=Frankliniella occidentalis OX=133901 GN=LOC113203496 PE=3 SV=1	LOC113203496	3	0.031789	3	1	TASPQQAQEVHEK(1)LR	2.44171e-06	102.65	1	0.000211721	77.776	1	2.06204e-11	115.91	3
binding	A0A6J1RYY9	152	K	Triosephosphate isomerase OS=Frankliniella occidentalis OX=133901 GN=LOC113203496 PE=3 SV=1	LOC113203496	2	0.43007	3	1	QTQAIADK(1)IK	0.00253436	68.536	1	0.00719846	55.721	1	0.0146485	45.433	3
binding	A0A6J1RYY9	4	K	Triosephosphate isomerase OS=Frankliniella occidentalis OX=133901 GN=LOC113203496 PE=3 SV=1	LOC113203496	2	-0.19365	5	1	K(1)FCVGGNWK	0.00157311	88.819	1	0.0119756	56.258	1	0.00617676	66.27	3
binding	A0A6J1RYY9	137	K	Triosephosphate isomerase OS=Frankliniella occidentalis OX=133901 GN=LOC113203496 PE=3 SV=1	LOC113203496	2	0.096478	6	1	EAGK(1)TEEVVYR	2.68971e-10	129.82	1	1.62078e-06	101.39	1	0.000188891	81.904	3
binding	A0A6J1TLR6	80	K	Transgelin OS=Frankliniella occidentalis OX=133901 GN=LOC113216975 PE=3 SV=1	LOC113216975	2	-0.46881	3	1	LINTLQPGSIK(1)K	8.35581e-10	117.2	1	0.00047824	82.774	1	0.0225537	54.343	3
binding	A0A6J1TLR6	13	K	Transgelin OS=Frankliniella occidentalis OX=133901 GN=LOC113216975 PE=3 SV=1	LOC113216975	2	-0.3276	3	1	ATK(1)SGFAAEAQR	1.1008e-05	90.412	1	0.00023013	77.185	1	0.000193225	78.964	3
binding	A0A6J1SS99	220	K	60S ribosomal protein L5 OS=Frankliniella occidentalis OX=133901 GN=LOC113209077 PE=3 SV=1	LOC113209077	2	-0.54908	3	1	QLAEEDDEAYK(1)R	5.26241e-09	108.56	1	1.62402e-07	103.44	1	0.000291131	78.324	3
binding	A0A6J1RYV4	353	K	Eukaryotic translation initiation factor 3 subunit A OS=Frankliniella occidentalis OX=133901 GN=LOC113203576 PE=3 SV=1	LOC113203576	2	-1.5809	3	1	SPLEK(1)AQR	0.00496876	77.732	1	0.00646176	71.501	1	0.0170091	52.482	3
binding	A0A6J1RYV4	374	K	Eukaryotic translation initiation factor 3 subunit A OS=Frankliniella occidentalis OX=133901 GN=LOC113203576 PE=3 SV=1	LOC113203576	2	-0.15765	3	1	ASLLK(1)DIVR	0.0035002	70.028	1	0.0018684	79.148	1	0.0110674	52.579	3
binding	A0A6J1RYQ3	113	K	60S ribosomal protein L27a OS=Frankliniella occidentalis OX=133901 GN=LOC113203542 PE=3 SV=1	LOC113203542	2	-0.10958	3	1	VLGK(1)GNLPK	0.012125	51.066	1	0.011135	52.482	1	0.0128424	50.04	3
binding	A0A6J1SWU6	132	K	60S ribosomal protein L26 OS=Frankliniella occidentalis OX=133901 GN=LOC113210172 PE=3 SV=1	LOC113210172	2	0.23849	3	1	LAALGK(1)DK	0.0216409	47.603	1	0.0240707	45.368	1	0.0240707	45.368	3
binding	A0A6J1RY87	94	K	thioredoxin reductase 1, mitochondrial isoform X2 OS=Frankliniella occidentalis OX=133901 GN=LOC113201828 PE=3 SV=1	LOC113201828	2	-0.23722	3	1	K(1)SISLDWAK	0.00700756	64.82	1	0.00430148	72.2	1	0.00279813	77.662	3
binding	A0A6J1TL15	4259	K	obscurin-like isoform X4 OS=Frankliniella occidentalis OX=133901 GN=LOC113216036 PE=3 SV=1	LOC113216036	2	-0.090124	3	1	VANK(1)LGAIEGK	0.00203637	65.179	1	1.47723e-05	93.345	1	0.0022138	64.64	3
binding	A0A6J1TL15	4584	K	obscurin-like isoform X4 OS=Frankliniella occidentalis OX=133901 GN=LOC113216036 PE=3 SV=1	LOC113216036	2	-0.32181	3	1	MEAPSFLK(1)K	0.00515408	69.275	1	0.00533437	68.657	1	0.009541	60.398	3
binding	A0A6J1T4C6	265	K	Annexin OS=Frankliniella occidentalis OX=133901 GN=LOC113213343 PE=3 SV=1	LOC113213343	2	-0.010779	6	1	LHASMK(1)GLGTK	6.50203e-13	143.31	1	0.00353584	49.934	1	0.000271715	73.666	3
binding	A0A6J1T4C6	232	K	Annexin OS=Frankliniella occidentalis OX=133901 GN=LOC113213343 PE=3 SV=1	LOC113213343	2	-0.36608	5	1	K(1)EFSGNIEK	0.00183973	86.344	1	0.000449227	101.38	1	0.00136178	90.827	3
binding	A0A6J1T4C6	247	K	Annexin OS=Frankliniella occidentalis OX=133901 GN=LOC113213343 PE=3 SV=1	LOC113213343	2	-1.0618	3	1	GLLAIAK(1)CVK	0.00167748	72.928	1	0.00167748	72.928	1	0.00161796	73.233	3
binding	A0A6J1T4C6	155	K	Annexin OS=Frankliniella occidentalis OX=133901 GN=LOC113213343 PE=3 SV=1	LOC113213343	2	-0.24741	3	1	GDTSGHFK(1)R	0.000995333	94.309	1	0.016887	51.276	1	0.00677591	65.224	3
binding	A0A6J1T4C6	140	K	Annexin OS=Frankliniella occidentalis OX=133901 GN=LOC113213343 PE=3 SV=1	LOC113213343	2	-0.74783	5	1	FYEDLYGK(1)K	0.00467811	70.908	1	0.015603	52.579	1	0.00792646	63.216	3
binding	A0A6J1T4C6	314	K	Annexin OS=Frankliniella occidentalis OX=133901 GN=LOC113213343 PE=3 SV=1	LOC113213343	2	-0.45639	3	1	TLEEFIAGDTSGDYK(1)K	6.5492e-11	113.47	1	0.000209549	83.54	1	0.00141318	70.41	3
binding	A0A6J1T4C6	34	K	Annexin OS=Frankliniella occidentalis OX=133901 GN=LOC113213343 PE=3 SV=1	LOC113213343	2	-0.95056	5	1	AMK(1)GFGTDEK	0.000564683	79.201	1	0.000134688	88.948	1	0.00309805	66.19	3
binding	A0A6J1T1L3	100	K	Translationally-controlled tumor protein homolog OS=Frankliniella occidentalis OX=133901 GN=LOC113212417 PE=3 SV=1	LOC113212417	2	0.27222	4	1	LVEK(1)LQER	0.00423641	83.948	1	0.00578951	74.173	1	0.00849718	65.224	3
binding	A0A6J1T4E6	217	K	60S ribosomal protein L22 isoform X2 OS=Frankliniella occidentalis OX=133901 GN=LOC113211375 PE=3 SV=1	LOC113211375	2	-0.5287	3	1	VVATAK(1)DTYELR	9.05092e-14	138.45	1	1.94302e-06	96.745	1	0.000182276	79.492	3
binding	A0A6J1RUU1	63	K	40S ribosomal protein S4 OS=Frankliniella occidentalis OX=133901 GN=LOC113202218 PE=3 SV=1	LOC113202218	3	-0.69069	19	1	YALTNCEVK(1)K(1)IVMQR	2.37168e-19	130.61	1	6.21343e-11	107.35	1	2.28625e-10	108.58	3
binding	A0A6J1RUU1	62	K	40S ribosomal protein S4 OS=Frankliniella occidentalis OX=133901 GN=LOC113202218 PE=3 SV=1	LOC113202218	3	-0.69069	28	1	YALTNCEVK(1)K(1)IVMQR	2.37168e-19	151.83	1	6.21343e-11	107.35	1	2.28625e-10	108.58	3
binding	A0A6J1RUU1	71	K	40S ribosomal protein S4 OS=Frankliniella occidentalis OX=133901 GN=LOC113202218 PE=3 SV=1	LOC113202218	2	-0.071989	5	1	LIK(1)VDGK	0.0167574	63.565	1	0.0176618	62.464	1	0.0103568	75.109	3
binding	A0A6J1RUU1	120	K	40S ribosomal protein S4 OS=Frankliniella occidentalis OX=133901 GN=LOC113202218 PE=3 SV=1	LOC113202218	2	-1.8057	3	1	ITADEAK(1)YK	0.0126234	50.353	1	0.0208023	42.336	1	0.0119781	51.276	3
binding	A0A6J1RUU1	211	K	40S ribosomal protein S4 OS=Frankliniella occidentalis OX=133901 GN=LOC113202218 PE=3 SV=1	LOC113202218	4	0.26571	4	1	HPGSFDIVHIK(1)DSQGHVFATR	1.34977e-62	183.45	1	8.54185e-38	158	1	4.75756e-15	115.54	3
binding	A0A6J1RUU1	233	K	40S ribosomal protein S4 OS=Frankliniella occidentalis OX=133901 GN=LOC113202218 PE=3 SV=1	LOC113202218	2	0.69902	3	1	GTK(1)AYVSLPK	0.00454779	62.287	1	0.00567076	59.265	1	0.00955345	52.247	3
binding	A0A6J1RTZ8	86	K	Acyl carrier protein OS=Frankliniella occidentalis OX=133901 GN=LOC113202459 PE=3 SV=1	LOC113202459	2	-0.73445	3	1	LFDK(1)VNPEK	0.00221837	76.228	1	0.00446838	66.056	1	0.0067675	60.398	3
binding	A0A6J1RSW6	226	K	Aminopeptidase OS=Frankliniella occidentalis OX=133901 GN=LOC113202215 PE=3 SV=1	LOC113202215	2	-0.16336	3	1	VYTPLK(1)K	0.00972256	85.265	1	0.00972256	85.265	1	0.0101728	84.244	3
binding	A0A6J1T4C6	296	K	Annexin OS=Frankliniella occidentalis OX=133901 GN=LOC113213343 PE=3 SV=1	LOC113213343	2	-0.95285	5	1	NAFQEK(1)FGK	0.000357114	100.25	1	0.00320608	71.451	1	0.000755287	93.649	3
binding	A0A6J1T0Z0	534	K	Calcium-transporting ATPase OS=Frankliniella occidentalis OX=133901 GN=LOC113212421 PE=3 SV=1	LOC113212421	2	0.003818	6	1	VGTQK(1)VPLTSSLK	2.37159e-27	162.48	1	9.54087e-11	110.04	1	1.72614e-06	96.866	3
binding	A0A6J1T4C6	68	K	Annexin OS=Frankliniella occidentalis OX=133901 GN=LOC113213343 PE=3 SV=1	LOC113213343	2	0.13889	4	1	TQYGK(1)DLTSDLK	0.00804468	48.467	1	0.00711979	50.088	1	0.00618531	51.726	3
binding	A0A6J1T7Z0	63	K	muscle-specific protein 20 OS=Frankliniella occidentalis OX=133901 GN=LOC113213987 PE=3 SV=1	LOC113213987	3	0.12437	4	0.999186	LK(0.001)PGAVPK(0.999)INSSGGQFK	2.25118e-05	85.988	0.995953	0.000362287	70.784	0.998571	2.10875e-06	93.909	3
binding	A0A6J1TL15	4496	K	obscurin-like isoform X4 OS=Frankliniella occidentalis OX=133901 GN=LOC113216036 PE=3 SV=1	LOC113216036	2	-1.098	5	1	FTDMQQIPGLDAK(1)FMAR	7.49994e-12	115.87	1	0.000102516	78.95	1	0.000781885	60.489	3
binding	A0A6J1TL15	2333	K	obscurin-like isoform X4 OS=Frankliniella occidentalis OX=133901 GN=LOC113216036 PE=3 SV=1	LOC113216036	3	0.36816	5	1	AEANHPVFLVK(1)LK	0.000419523	69.03	1	0.00109484	79.089	1	0.000563395	84.365	3
binding	A0A6J1SWX1	359	K	cytochrome b-c1 complex subunit 2, mitochondrial OS=Frankliniella occidentalis OX=133901 GN=LOC113211548 PE=4 SV=1	LOC113211548	2	0.13457	6	1	AGNVSEEAVK(1)R	0.000111719	85.813	1	0.00184237	68.536	1	0.000670953	75.819	3
binding	A0A6J1SWX1	349	K	cytochrome b-c1 complex subunit 2, mitochondrial OS=Frankliniella occidentalis OX=133901 GN=LOC113211548 PE=4 SV=1	LOC113211548	2	-0.011977	3	1	ALK(1)AGNVSEEAVK	8.96262e-06	92.039	1	0.00196701	60.196	1	0.00827169	45.28	3
binding	A0A6J1SWX1	61	K	cytochrome b-c1 complex subunit 2, mitochondrial OS=Frankliniella occidentalis OX=133901 GN=LOC113211548 PE=4 SV=1	LOC113211548	2	0.065181	5	1	VAVQIK(1)AGSR	0.000682369	79.659	1	0.00459287	62.166	1	0.0023169	69.65	3
binding	A0A6J1SWX1	346	K	cytochrome b-c1 complex subunit 2, mitochondrial OS=Frankliniella occidentalis OX=133901 GN=LOC113211548 PE=4 SV=1	LOC113211548	2	0.55793	5	1	VTEAAVK(1)ALK	4.49111e-05	96.342	1	0.00638309	57.347	1	0.0008166	77.662	3
binding	A0A6J1SX61	80	K	Glutamate dehydrogenase (NAD(P)(+)) OS=Frankliniella occidentalis OX=133901 GN=LOC113211330 PE=3 SV=1	LOC113211330	2	-0.61438	3	1	GK(1)MSIEDK	0.0054533	69.812	1	0.0105063	56.432	1	0.00858196	60.91	3
binding	A0A6J1SX61	484	K	Glutamate dehydrogenase (NAD(P)(+)) OS=Frankliniella occidentalis OX=133901 GN=LOC113211330 PE=3 SV=1	LOC113211330	2	0.45298	6	1	IPVTPSESFQK(1)R	2.89293e-07	99.5	1	0.00197694	65.179	1	0.00136673	67.385	3
binding	A0A6J1SX61	492	K	Glutamate dehydrogenase (NAD(P)(+)) OS=Frankliniella occidentalis OX=133901 GN=LOC113211330 PE=3 SV=1	LOC113211330	3	-0.5284	3	1	ISGASEK(1)DIVHSGLDYTMER	2.91051e-10	105.96	1	6.42551e-05	70.837	1	0.000210873	61.942	3
binding	A0A6J1SX61	44	K	Glutamate dehydrogenase (NAD(P)(+)) OS=Frankliniella occidentalis OX=133901 GN=LOC113211330 PE=3 SV=1	LOC113211330	2	0.17097	3	1	LK(1)DVPTAENPR	0.00100566	71.176	1	0.00203637	65.179	1	0.00586754	55.04	3
binding	A0A6J1SXM3	31	K	Ribosomal protein L37 OS=Frankliniella occidentalis OX=133901 GN=LOC113210357 PE=3 SV=1	LOC113210357	2	-1.4059	3	1	SSYHIQK(1)SK	0.00256872	74.533	1	0.00298817	74.533	1	0.000571318	96.113	3
binding	A0A6J1SXT3	133	K	60S ribosomal protein L7a OS=Frankliniella occidentalis OX=133901 GN=LOC113211551 PE=3 SV=1	LOC113211551	3	0.27351	3	1	QDAPTK(1)RPNTVR	4.24007e-06	92.19	1	0.00424605	47.712	1	0.00181868	56.205	3
binding	A0A6J1SXT3	219	K	60S ribosomal protein L7a OS=Frankliniella occidentalis OX=133901 GN=LOC113211551 PE=3 SV=1	LOC113211551	2	0.42984	3	1	SQFVK(1)LVESIK	1.19142e-05	94.402	1	0.00253562	63.662	1	0.00337553	61.11	3
binding	A0A6J1T0R6	78	K	60S ribosomal protein L14 OS=Frankliniella occidentalis OX=133901 GN=LOC113212243 PE=3 SV=1	LOC113212243	2	-0.76838	3	1	AWK(1)DAEISK	0.00365583	69.275	1	0.00645724	61.161	1	0.00932956	55.064	3
binding	A0A6J1T0R6	150	K	60S ribosomal protein L14 OS=Frankliniella occidentalis OX=133901 GN=LOC113212243 PE=3 SV=1	LOC113212243	2	0.3321	3	1	EELVK(1)IR	0.00531375	91.906	1	0.0122032	79.659	1	0.0190391	60.788	3
binding	A0A6J1T0R6	100	K	60S ribosomal protein L14 OS=Frankliniella occidentalis OX=133901 GN=LOC113212243 PE=3 SV=1	LOC113212243	2	0.08839	3	1	VQNVAK(1)R	0.0140132	76.035	1	0.0140132	76.035	1	0.00352831	84.244	3
binding	A0A6J1T0X7	212	K	40S ribosomal protein SA OS=Frankliniella occidentalis OX=133901 GN=LOC113210520 PE=3 SV=1	LOC113210520	2	-0.41523	3	1	DPEEAEK(1)EEQAAK	5.54011e-23	153.81	1	1.11572e-06	97.273	1	4.90844e-07	97.69	3
binding	A0A6J1T8A9	49	K	histone H1B-like OS=Frankliniella occidentalis OX=133901 GN=LOC113212419 PE=4 SV=1	LOC113212419	2	0.065408	3	1	GAVASGALVQTK(1)GK	4.85191e-06	95.981	1	0.000326406	79.614	1	0.00187005	59.709	3
binding	A0A6J1TVJ7	25	K	uncharacterized protein LOC113218471 OS=Frankliniella occidentalis OX=133901 GN=LOC113218471 PE=4 SV=1	LOC113218471	2	0.27974	3	1	LQGGK(1)DFGTPLIIQK	0.00188872	58.885	1	1.80963e-05	89.911	1	0.00319437	52.527	3
binding	A0A6J1SLZ1	97	K	troponin I isoform X8 OS=Frankliniella occidentalis OX=133901 GN=LOC113207274 PE=4 SV=1	LOC113207274	2	-0.21114	3	1	AICK(1)QYYER	0.0106863	53.124	1	0.0018684	79.148	1	0.0178866	44.425	3
binding	A0A6J1T0Z0	478	K	Calcium-transporting ATPase OS=Frankliniella occidentalis OX=133901 GN=LOC113212421 PE=3 SV=1	LOC113212421	2	-0.4056	5	1	QDLESK(1)WK	0.00423641	83.948	1	0.00135327	107.57	1	0.00602591	73.233	3
binding	A0A6J1RZT6	1491	K	filamin-A isoform X3 OS=Frankliniella occidentalis OX=133901 GN=LOC113202196 PE=4 SV=1	LOC113202196	2	0.016836	3	1	EVGEHVVSVK(1)K	4.2524e-39	191.53	1	1.25526e-16	157.68	1	1.53769e-25	174.4	3
binding	A0A6J1RZT6	2004	K	filamin-A isoform X3 OS=Frankliniella occidentalis OX=133901 GN=LOC113202196 PE=4 SV=1	LOC113202196	3	-1.7256	3	1	GAQESSSVVVETVHK(1)VSK	0.000616422	60.334	1	1.29008e-08	62.94	1	0.00089974	55.437	3
binding	A0A6J1RZT6	1417	K	filamin-A isoform X3 OS=Frankliniella occidentalis OX=133901 GN=LOC113202196 PE=4 SV=1	LOC113202196	2	1.2671	3	1	GSPYNAK(1)ITGEGR	0.0137704	40.941	1	0.00736846	45.992	1	0.0137704	40.941	3
binding	A0A6J1RZT6	1410	K	filamin-A isoform X3 OS=Frankliniella occidentalis OX=133901 GN=LOC113202196 PE=4 SV=1	LOC113202196	2	-0.97879	3	1	HIK(1)GSPYNAK	1.73868e-05	101.48	1	3.48197e-09	130.01	1	0.00865851	53.567	3
binding	A0A6J1RZT6	1509	K	filamin-A isoform X3 OS=Frankliniella occidentalis OX=133901 GN=LOC113202196 PE=4 SV=1	LOC113202196	2	0.053899	3	1	ITVADK(1)EVGDAK	1.28149e-07	102.87	1	0.0115372	44.511	1	0.000630103	71.879	3
binding	A0A6J1RZT6	1758	K	filamin-A isoform X3 OS=Frankliniella occidentalis OX=133901 GN=LOC113202196 PE=4 SV=1	LOC113202196	2	-0.43946	3	1	K(1)DGSCYVSYR	0.000906499	80.245	1	0.0169847	48.568	1	0.0293695	41.242	3
binding	A0A6J1TKD1	53	K	Peptidylprolyl isomerase OS=Frankliniella occidentalis OX=133901 GN=LOC113218036 PE=4 SV=1	LOC113218036	2	-0.27492	4	1	LGK(1)GEVIK	0.0113216	60.019	1	0.00870541	64.841	1	0.0315845	40.058	3
binding	A0A6J1THP8	43	K	60S ribosomal protein L35 OS=Frankliniella occidentalis OX=133901 GN=LOC113217370 PE=3 SV=1	LOC113217370	2	0.31131	5	1	VTGGAASK(1)LSK	0.00101605	71.085	1	0.00305377	62.088	1	0.0114967	46.88	3
binding	A0A6J1SG59	165	K	T-complex protein 1 subunit gamma OS=Frankliniella occidentalis OX=133901 GN=LOC113205955 PE=3 SV=1	LOC113205955	2	-1.1579	3	1	SCVGTK(1)FIGR	0.000299428	85.355	1	0.00668012	56.548	1	0.00314793	66.056	3
binding	A0A6J1T7Y3	337	K	spectrin alpha chain isoform X2 OS=Frankliniella occidentalis OX=133901 GN=LOC113212330 PE=3 SV=1	LOC113212330	4	-0.24627	3	1	LCGIHADHSDQIK(1)AK	2.04922e-28	153.09	1	0.00182461	51.771	1	0.000410801	71.031	3
binding	A0A6J1SUN5	91	K	14-3-3 protein epsilon isoform X2 OS=Frankliniella occidentalis OX=133901 GN=LOC113210698 PE=3 SV=1	LOC113210698	2	-0.59916	4	1	SQVEK(1)ELR	0.00926128	63.816	1	0.0255571	44.318	1	0.0211774	48.091	3
binding	A0A6J1SUN5	142	K	14-3-3 protein epsilon isoform X2 OS=Frankliniella occidentalis OX=133901 GN=LOC113210698 PE=3 SV=1	LOC113210698	2	0.3291	4	1	K(1)EAAENSLVAYK	3.92438e-13	136.3	1	1.55194e-05	90.412	1	4.32135e-05	86.803	3
binding	A0A6J1SUN5	69	K	14-3-3 protein epsilon isoform X2 OS=Frankliniella occidentalis OX=133901 GN=LOC113210698 PE=3 SV=1	LOC113210698	2	0.21907	5	1	IISSIEQK(1)EENK	5.92684e-10	117.2	1	3.84301e-06	95.417	1	1.94302e-06	96.745	3
binding	A0A6J1SEW2	318	K	CCT-theta OS=Frankliniella occidentalis OX=133901 GN=LOC113207397 PE=3 SV=1	LOC113207397	2	0.27223	6	1	LTSK(1)WDLR	0.00379723	87.639	1	0.0132683	56.432	1	0.0216409	47.603	3
binding	A0A6J1SLX7	209	K	protein krasavietz OS=Frankliniella occidentalis OX=133901 GN=LOC113207816 PE=3 SV=1	LOC113207816	2	0.072988	3	1	GLSSLVTALK(1)R	0.000164449	84.479	1	0.000865324	74.611	1	0.00236636	66.267	3
binding	A0A6J1SLX7	245	K	protein krasavietz OS=Frankliniella occidentalis OX=133901 GN=LOC113207816 PE=3 SV=1	LOC113207816	2	0.9672	3	1	GLADIVK(1)LHK	0.00412467	63.426	1	0.0114345	49.472	1	0.00496615	61.161	3
binding	A0A6J1SG59	159	K	T-complex protein 1 subunit gamma OS=Frankliniella occidentalis OX=133901 GN=LOC113205955 PE=3 SV=1	LOC113205955	2	-0.33403	3	1	LVEVVK(1)SCVGTK	5.65524e-05	85.554	1	0.00283478	59.227	1	0.00238158	61.11	3
binding	A0A6J1THP8	101	K	60S ribosomal protein L35 OS=Frankliniella occidentalis OX=133901 GN=LOC113217370 PE=3 SV=1	LOC113217370	2	1.3302	3	1	HESK(1)LLTQK	0.00331136	70.942	1	0.00726359	59.177	1	0.0103553	53.597	3
binding	A0A6J1TH12	444	K	Elongation factor 1-alpha OS=Frankliniella occidentalis OX=133901 GN=LOC113215592 PE=3 SV=1	LOC113215592	2	3.4407	3	1	QVTFK(1)EATTGK	0.00756743	52.576	1	0.0120557	46.069	1	0.00506419	56.205	3
binding	A0A6J1TH12	330	K	Elongation factor 1-alpha OS=Frankliniella occidentalis OX=133901 GN=LOC113215592 PE=3 SV=1	LOC113215592	2	-1.2763	4	1	GYVAGDSK(1)NNPPR	2.00392e-14	123.95	1	3.2209e-08	105.65	1	1.65222e-11	117.2	3
binding	A0A6J1RQW8	7	K	myosin heavy chain, muscle isoform X14 OS=Frankliniella occidentalis OX=133901 GN=LOC113201709 PE=3 SV=1	LOC113201709	3	0.36956	7	0.5	PK(0.05)PAPK(0.95)EEDPDPTPYLFVSLEQK	8.02522e-12	98.887	0.949725	1.17489e-05	64.589	0.813417	1.75308e-06	74.222	3
binding	A0A6J1RQW8	1731	K	myosin heavy chain, muscle isoform X14 OS=Frankliniella occidentalis OX=133901 GN=LOC113201709 PE=3 SV=1	LOC113201709	3	-0.26957	4	1	QAEQELGDAHEQLNELSAQNTSISAAK(1)R	1.13978e-62	179.2	1	3.12448e-53	167.67	1	2.16151e-14	88.541	3
binding	A0A6J1RQW8	1307	K	myosin heavy chain, muscle isoform X14 OS=Frankliniella occidentalis OX=133901 GN=LOC113201709 PE=3 SV=1	LOC113201709	2	-0.32964	4	1	QLEEAESQVSQLSK(1)LK	0.00122372	55.546	1	2.96985e-82	229.68	1	9.63595e-46	186.72	3
binding	A0A6J1RQW8	1266	K	myosin heavy chain, muscle isoform X14 OS=Frankliniella occidentalis OX=133901 GN=LOC113201709 PE=3 SV=1	LOC113201709	3	-0.16289	6	1	QLQHSLNEVQGK(1)LDETNR	8.13785e-21	130.87	1	3.07085e-27	146.67	1	1.18032e-08	99.392	3
binding	A0A6J1RQW8	1378	K	myosin heavy chain, muscle isoform X14 OS=Frankliniella occidentalis OX=133901 GN=LOC113201709 PE=3 SV=1	LOC113201709	2	0.035381	6	1	SK(1)YESEGVAR	1.10565e-05	104.22	1	8.43298e-05	93.096	1	0.00204771	71.03	3
binding	A0A6J1RQW8	297	K	myosin heavy chain, muscle isoform X14 OS=Frankliniella occidentalis OX=133901 GN=LOC113201709 PE=3 SV=1	LOC113201709	3	-0.68088	11	1	SYHIFYQMMSGSVK(1)GLK	3.95085e-09	106.6	1	9.57602e-05	79.837	1	3.11013e-06	89.358	3
binding	A0A6J1RQW8	1281	K	myosin heavy chain, muscle isoform X14 OS=Frankliniella occidentalis OX=133901 GN=LOC113201709 PE=3 SV=1	LOC113201709	2	0.66102	9	1	TLNDFDAAK(1)K	0.0025651	72.2	1	0.00631802	62.466	1	0.0105373	55.314	3
binding	A0A6J1RQW8	204	K	myosin heavy chain, muscle isoform X14 OS=Frankliniella occidentalis OX=133901 GN=LOC113201709 PE=3 SV=1	LOC113201709	2	1.1123	10	1	VIAYFATVGASTK(1)K	1.70694e-05	92.939	1	1.32006e-05	94.09	1	0.000867544	74.789	3
binding	A0A6J1RQW8	1420	K	myosin heavy chain, muscle isoform X14 OS=Frankliniella occidentalis OX=133901 GN=LOC113201709 PE=3 SV=1	LOC113201709	2	0.30433	6	1	VVALEK(1)TK	0.00849718	65.224	1	0.00849718	65.224	1	0.00792971	66.27	3
binding	A0A6J1RQW8	729	K	myosin heavy chain, muscle isoform X14 OS=Frankliniella occidentalis OX=133901 GN=LOC113201709 PE=3 SV=1	LOC113201709	2	-0.15459	6	1	YK(1)IIAPQAIAK	2.7613e-05	88.596	1	0.00322179	61.577	1	0.00254814	63.624	3
binding	A0A6J1RQW8	1655	K	myosin heavy chain, muscle isoform X14 OS=Frankliniella occidentalis OX=133901 GN=LOC113201709 PE=3 SV=1	LOC113201709	3	0.56327	7	1	YQQQLK(1)DVQTALEEEQR	4.68391e-59	191.37	1	2.18118e-08	102.08	1	9.57602e-05	79.837	3
binding	A0A6J1T0Z0	515	K	Calcium-transporting ATPase OS=Frankliniella occidentalis OX=133901 GN=LOC113212421 PE=3 SV=1	LOC113212421	2	0.14853	13	1	LFVK(1)GAPEGVLER	0.000120551	83.204	1	0.000367013	75.589	1	9.59009e-06	91.62	3
binding	A0A6J1T0Z0	511	K	Calcium-transporting ATPase OS=Frankliniella occidentalis OX=133901 GN=LOC113212421 PE=3 SV=1	LOC113212421	3	1.2869	8	1	IGNGPK(1)LFVK(1)GAPEGVLER	1.07433e-09	136.57	1	5.43538e-07	115.71	1	7.7612e-05	93.649	3
binding	A0A6J1T0Z0	30	K	Calcium-transporting ATPase OS=Frankliniella occidentalis OX=133901 GN=LOC113212421 PE=3 SV=1	LOC113212421	2	0.096271	5	1	GLSVDQVK(1)R	0.00125237	91.867	1	0.0021043	83.948	1	0.00400042	73.233	3
binding	A0A6J1T0Z0	667	K	Calcium-transporting ATPase OS=Frankliniella occidentalis OX=133901 GN=LOC113212421 PE=3 SV=1	LOC113212421	2	-0.15153	6	1	EFDDLPLAEQK(1)AVCAR	3.20521e-15	125.5	1	9.57327e-20	129.38	1	9.19783e-09	107.5	3
binding	A0A6J1T0Z0	758	K	Calcium-transporting ATPase OS=Frankliniella occidentalis OX=133901 GN=LOC113212421 PE=3 SV=1	LOC113212421	2	0.28367	11	1	AIYNNMK(1)QFIR	6.44947e-09	119.68	1	1.92375e-07	107.79	1	2.05458e-08	117.7	3
binding	A0A6J1RWN8	743	K	myosin heavy chain, muscle isoform X17 OS=Frankliniella occidentalis OX=133901 GN=LOC113201709 PE=3 SV=1	LOC113201709	2	-0.037756	4	1	EPEPK(1)DAAAK	0.00149051	73.887	1	0.00330734	65.627	1	0.00284951	66.92	3
binding	A0A6J1SEV7	105	K	troponin I isoform X14 OS=Frankliniella occidentalis OX=133901 GN=LOC113207274 PE=4 SV=1	LOC113207274	3	0.39159	3	0.999967	VYK(1)LEGDKFDLER	0.000749661	63.185	0.981285	0.0064675	41.621	0.99996	8.75026e-05	80.96	3
binding	A0A6J1RQW8	944	K	myosin heavy chain, muscle isoform X14 OS=Frankliniella occidentalis OX=133901 GN=LOC113201709 PE=3 SV=1	LOC113201709	2	-0.25796	10	1	NQLFQAK(1)K(1)K	0.00563688	75.213	1	0.00848596	73.26	1	0.00576265	85.212	3
binding	A0A6J1SI08	16	K	heterogeneous nuclear ribonucleoprotein 87F-like isoform X2 OS=Frankliniella occidentalis OX=133901 GN=LOC113207835 PE=4 SV=1	LOC113207835	2	-0.53675	3	1	K(1)LFIGGLDYR	0.00142886	76.332	1	0.0134687	52.247	1	0.0115456	54.259	3
binding	A0A6J1SJN5	101	K	troponin I isoform X7 OS=Frankliniella occidentalis OX=133901 GN=LOC113207274 PE=4 SV=1	LOC113207274	2	0.15904	3	1	SVCQDYYK(1)R	0.00447253	71.614	1	0.00874945	61.78	1	0.0144472	53.751	3
binding	A0A6J1S1G8	255	K	heterogeneous nuclear ribonucleoprotein Q isoform X4 OS=Frankliniella occidentalis OX=133901 GN=LOC113202575 PE=4 SV=1	LOC113202575	2	-0.84976	3	1	GK(1)DEILEEFNK	0.000447017	76.073	1	0.0120557	46.069	1	0.00272358	63.091	3
binding	A0A6J1S1G8	337	K	heterogeneous nuclear ribonucleoprotein Q isoform X4 OS=Frankliniella occidentalis OX=133901 GN=LOC113202575 PE=4 SV=1	LOC113202575	2	0.28801	3	1	VK(1)VLYVR	0.0116961	72.138	1	0.0149185	65.803	1	0.00993967	76.035	3
binding	A0A6J1RST5	491	K	vigilin OS=Frankliniella occidentalis OX=133901 GN=LOC113201772 PE=4 SV=1	LOC113201772	2	-3.8728	5	1	DK(1)DVIIDHR	0.00172211	81.017	1	0.00505619	63.624	1	0.00177247	81.017	3
binding	A0A6J1RWP0	766	K	myosin heavy chain, muscle isoform X21 OS=Frankliniella occidentalis OX=133901 GN=LOC113201709 PE=3 SV=1	LOC113201709	2	0.18037	3	1	LGSTK(1)VFFR	0.00224485	76.1	1	0.00320608	71.451	1	0.0119737	53.751	3
binding	A0A6J1RST5	841	K	vigilin OS=Frankliniella occidentalis OX=133901 GN=LOC113201772 PE=4 SV=1	LOC113201772	2	1.1557	3	1	ECIEAAK(1)TR	0.0133597	49.3	1	0.0208023	42.336	1	0.00730813	59.067	3
binding	A0A6J1RST5	501	K	vigilin OS=Frankliniella occidentalis OX=133901 GN=LOC113201772 PE=4 SV=1	LOC113201772	2	0.8739	3	1	YFK(1)SLIGTK	0.0111295	52.49	1	0.015095	46.819	1	0.018801	43.77	3
binding	A0A6J1RXX4	862	K	Staphylococcal nuclease domain-containing protein OS=Frankliniella occidentalis OX=133901 GN=LOC113203370 PE=4 SV=1	LOC113203370	2	0.71992	3	1	LAK(1)LLTDYK	0.00405729	67.334	1	0.00221837	76.228	1	0.00441382	66.19	3
binding	A0A6J1TS79	32	K	60S ribosomal protein L36 OS=Frankliniella occidentalis OX=133901 GN=LOC113218282 PE=3 SV=1	LOC113218282	2	0.2437	3	1	TVAATVDK(1)R	0.0180392	50.108	1	0.00533437	68.657	1	0.0188349	49.3	3
binding	A0A6J1RXX4	502	K	Staphylococcal nuclease domain-containing protein OS=Frankliniella occidentalis OX=133901 GN=LOC113203370 PE=4 SV=1	LOC113203370	2	0.39409	3	1	VVDVSGDLAK(1)AK	0.000139277	81.565	1	0.00469252	54.343	1	0.00165691	64.121	3
binding	A0A6J1S871	229	K	Vesicle-fusing ATPase OS=Frankliniella occidentalis OX=133901 GN=LOC113205725 PE=4 SV=1	LOC113205725	3	0.26994	4	0.999999	HPSLFK(1)AIGVKPPR	0.000173524	79.089	0.999999	9.52425e-05	83.204	0.999998	0.000209745	77.185	3
binding	A0A6J1S871	503	K	Vesicle-fusing ATPase OS=Frankliniella occidentalis OX=133901 GN=LOC113205725 PE=4 SV=1	LOC113205725	2	0.51564	6	1	FLK(1)FGMQPSR	0.0111366	45.829	1	0.0040512	63.624	1	0.00800009	52.247	3
binding	A0A6J1S871	500	K	Vesicle-fusing ATPase OS=Frankliniella occidentalis OX=133901 GN=LOC113205725 PE=4 SV=1	LOC113205725	3	0.44433	6	1	ELQELVQYPVEHPDK(1)FLK	4.99597e-27	144.68	1	4.10135e-16	124.91	1	2.58413e-27	147.17	3
binding	A0A6J1S871	694	K	Vesicle-fusing ATPase OS=Frankliniella occidentalis OX=133901 GN=LOC113205725 PE=4 SV=1	LOC113205725	2	-0.67083	3	1	ACK(1)LAIR	0.0157777	64.757	1	0.0174539	62.717	1	0.00813713	81.297	3
binding	A0A6J1S4X0	360	K	ELAV-like protein 1 isoform X11 OS=Frankliniella occidentalis OX=133901 GN=LOC113205030 PE=3 SV=1	LOC113205030	2	-0.20281	3	1	VLQVSFK(1)TNK	0.00181944	72.2	1	0.00530283	60.255	1	0.00803547	54.486	3
binding	A0A6J1RZI2	410	K	Histone deacetylase OS=Frankliniella occidentalis OX=133901 GN=LOC113203698 PE=3 SV=1	LOC113203698	2	-0.21249	3	1	LTQAALDK(1)R	0.00112304	93.096	1	0.0164079	51.762	1	0.00572008	67.334	3
binding	A0A6J1S0S6	413	K	Spectrin beta chain OS=Frankliniella occidentalis OX=133901 GN=LOC113203990 PE=3 SV=1	LOC113203990	2	1.632	3	1	QEK(1)LEQLAAR	0.000682369	79.659	1	0.000652608	80.102	1	0.000682369	79.659	3
binding	A0A6J1SAR9	214	K	RNA helicase OS=Frankliniella occidentalis OX=133901 GN=LOC113204731 PE=3 SV=1	LOC113204731	2	-0.25328	6	1	GFK(1)DQIHDVFR	4.71602e-05	96.756	1	3.25679e-09	125.53	1	4.58764e-06	110.38	3
binding	A0A6J1TS31	142	K	60S ribosomal protein L18a OS=Frankliniella occidentalis OX=133901 GN=LOC113218254 PE=3 SV=1	LOC113218254	3	0.30993	4	1	RPLVK(1)QFHDSK	0.00011169	80.69	1	0.00119469	64.121	1	1.13448e-05	90.434	3
binding	A0A6J1SFS7	10	K	troponin I isoform X6 OS=Frankliniella occidentalis OX=133901 GN=LOC113207274 PE=4 SV=1	LOC113207274	2	-0.24829	5	1	AK(1)QAEIDR	0.00367579	88.37	1	0.00379723	87.639	1	0.00197067	99.442	3
binding	A0A6J1SFS7	184	K	troponin I isoform X6 OS=Frankliniella occidentalis OX=133901 GN=LOC113207274 PE=4 SV=1	LOC113207274	2	-0.51048	3	1	EFTLEEEDK(1)EK	0.00605265	54.772	1	0.00203637	65.179	1	0.00506419	56.205	3
binding	A0A6J1SJN5	82	K	troponin I isoform X7 OS=Frankliniella occidentalis OX=133901 GN=LOC113207274 PE=4 SV=1	LOC113207274	2	-0.45035	3	1	PK(1)NIDDANEGQLK	0.000728805	69.92	1	3.96784e-08	105.03	1	1.49052e-05	88.075	3
binding	A0A6J1SI08	184	K	heterogeneous nuclear ribonucleoprotein 87F-like isoform X2 OS=Frankliniella occidentalis OX=133901 GN=LOC113207835 PE=4 SV=1	LOC113207835	2	0.57713	3	1	AISK(1)AELQAGGGPR	1.74318e-05	90.707	1	0.00148839	64.244	1	0.0120221	40.941	3
binding	A0A6J1RVA6	13	K	14-3-3 protein zeta isoform X1 OS=Frankliniella occidentalis OX=133901 GN=LOC113202324 PE=3 SV=1	LOC113202324	2	0.195	7	1	AK(1)LAEQAER	0.0035002	70.028	1	0.0018848	78.939	1	0.00592826	62.463	3
binding	A0A6J1RVA6	117	K	14-3-3 protein zeta isoform X1 OS=Frankliniella occidentalis OX=133901 GN=LOC113202324 PE=3 SV=1	LOC113202324	2	0.1616	6	1	ASNAESK(1)VFYLK	9.68089e-08	104.24	1	3.12896e-05	86.772	1	0.000845206	69.03	3
binding	A0A6J1RVA6	5	K	14-3-3 protein zeta isoform X1 OS=Frankliniella occidentalis OX=133901 GN=LOC113202324 PE=3 SV=1	LOC113202324	2	-1.0542	3	1	SVDK(1)EELVQR	1.58718e-09	129.89	1	2.08368e-05	96.229	1	0.0023877	60.255	3
binding	A0A6J1RVA6	161	K	14-3-3 protein zeta isoform X1 OS=Frankliniella occidentalis OX=133901 GN=LOC113202324 PE=3 SV=1	LOC113202324	3	-0.46092	7	1	AK(1)MQPTHPIR	0.00015055	83.862	1	0.00201823	60.102	1	0.0011854	67.334	3
binding	A0A6J1RVA6	159	K	14-3-3 protein zeta isoform X1 OS=Frankliniella occidentalis OX=133901 GN=LOC113202324 PE=3 SV=1	LOC113202324	2	-1.7936	5	1	AYQDAFEISK(1)AK	1.28149e-07	102.87	1	7.50887e-06	92.856	1	3.84301e-06	95.417	3
binding	A0A6J1TMR1	1497	K	uncharacterized protein LOC113218109 OS=Frankliniella occidentalis OX=133901 GN=LOC113218109 PE=3 SV=1	LOC113218109	2	-0.23149	3	1	K(1)GGAVLR	0.0182405	69.383	1	0.0268418	60.788	1	0.0182405	69.383	3
binding	A0A6J1TS31	132	K	60S ribosomal protein L18a OS=Frankliniella occidentalis OX=133901 GN=LOC113218254 PE=3 SV=1	LOC113218254	2	-1.004	3	1	CEEVK(1)AANCR	4.49111e-05	96.342	1	0.00276883	67.334	1	0.0110037	50.108	3
binding	A0A6J1TS31	40	K	60S ribosomal protein L18a OS=Frankliniella occidentalis OX=133901 GN=LOC113218254 PE=3 SV=1	LOC113218254	2	-0.65715	3	1	IFAPDAIVAK(1)SR	0.0036675	56.139	1	0.00711979	50.088	1	0.00570038	52.576	3
binding	A0A6J1TS31	75	K	60S ribosomal protein L18a OS=Frankliniella occidentalis OX=133901 GN=LOC113218254 PE=3 SV=1	LOC113218254	2	-0.054028	3	1	IK(1)NFGVWLR	0.000108748	107.57	1	0.00225222	76.064	1	0.00391622	68.016	3
binding	A0A6J1SFS7	93	K	troponin I isoform X6 OS=Frankliniella occidentalis OX=133901 GN=LOC113207274 PE=4 SV=1	LOC113207274	2	-0.34273	3	1	NIDDANEEQLK(1)R	2.94213e-15	141.13	1	0.000114499	84.365	1	0.0162654	44.511	3
binding	A0A6J1RTE7	159	K	14-3-3 protein zeta isoform X2 OS=Frankliniella occidentalis OX=133901 GN=LOC113202324 PE=3 SV=1	LOC113202324	2	2.4366	3	1	AYQEAFDIAK(1)SK	0.000105302	83.204	1	0.00305315	58.32	1	0.00618531	51.726	3
binding	A0A6J1SFS7	152	K	troponin I isoform X6 OS=Frankliniella occidentalis OX=133901 GN=LOC113207274 PE=4 SV=1	LOC113207274	2	0.26036	6	1	YENK(1)FAK	0.00536951	91.626	1	0.00813713	81.297	1	0.0190621	60.76	3
binding	A0A6J1SFS7	170	K	troponin I isoform X6 OS=Frankliniella occidentalis OX=133901 GN=LOC113207274 PE=4 SV=1	LOC113207274	2	-0.40156	5	1	NQLK(1)VVK	0.00581908	89.369	1	0.00798479	81.784	1	0.0269635	53.554	3
binding	A0A6J1SFS7	159	K	troponin I isoform X6 OS=Frankliniella occidentalis OX=133901 GN=LOC113207274 PE=4 SV=1	LOC113207274	2	-1.037	5	1	K(1)AAEFNFR	0.0146918	61.679	1	0.00970933	69.812	1	0.01782	57.59	3
binding	A0A6J1SFS7	140	K	troponin I isoform X6 OS=Frankliniella occidentalis OX=133901 GN=LOC113207274 PE=4 SV=1	LOC113207274	2	-0.19047	3	1	FVK(1)PTLK	0.0191042	60.709	1	0.00960626	76.774	1	0.0176618	62.464	3
binding	A0A6J1SI08	107	K	heterogeneous nuclear ribonucleoprotein 87F-like isoform X2 OS=Frankliniella occidentalis OX=133901 GN=LOC113207835 PE=4 SV=1	LOC113207835	2	-0.35267	3	1	K(1)LFVGGVK	0.0102163	68.383	1	0.0258839	51.059	1	0.0198998	55.531	3
binding	A0A6J1RQW8	995	K	myosin heavy chain, muscle isoform X14 OS=Frankliniella occidentalis OX=133901 GN=LOC113201709 PE=3 SV=1	LOC113201709	3	0.58615	7	1	NLNDEIAHQDELINK(1)LNK	5.13914e-69	209.12	1	1.09183e-16	127.97	1	6.89109e-27	142.72	3
binding	A0A6J1RQW8	1532	K	myosin heavy chain, muscle isoform X14 OS=Frankliniella occidentalis OX=133901 GN=LOC113201709 PE=3 SV=1	LOC113201709	3	-0.10182	6	1	NIHEIEK(1)AR	0.000623174	88.134	1	0.00036175	94.692	1	0.000800665	83.862	3
binding	A0A6J1RQW8	1874	K	myosin heavy chain, muscle isoform X14 OS=Frankliniella occidentalis OX=133901 GN=LOC113201709 PE=3 SV=1	LOC113201709	2	-0.92436	9	1	MQDLVDK(1)LQQK	4.80856e-09	123.67	1	3.83617e-05	86.911	1	5.57298e-07	105.65	3
binding	A0A6J1RQW8	1394	K	myosin heavy chain, muscle isoform X14 OS=Frankliniella occidentalis OX=133901 GN=LOC113201709 PE=3 SV=1	LOC113201709	2	-1.8311	5	1	AEELEEAK(1)R	0.0024641	80.688	1	0.00982188	59.908	1	0.00910358	61.161	3
binding	A0A6J1RQW8	1455	K	myosin heavy chain, muscle isoform X14 OS=Frankliniella occidentalis OX=133901 GN=LOC113201709 PE=3 SV=1	LOC113201709	2	0.021084	6	1	AIDK(1)IIGEWK	4.24692e-07	116.55	1	0.0023032	69.721	1	0.00489839	61.344	3
binding	A0A6J1RQW8	1461	K	myosin heavy chain, muscle isoform X14 OS=Frankliniella occidentalis OX=133901 GN=LOC113201709 PE=3 SV=1	LOC113201709	2	0.23939	4	1	IIGEWK(1)LK	0.00641374	71.692	1	0.0170091	52.482	1	0.0296175	41.448	3
binding	A0A6J1RQW8	1818	K	myosin heavy chain, muscle isoform X14 OS=Frankliniella occidentalis OX=133901 GN=LOC113201709 PE=3 SV=1	LOC113201709	2	0.085817	7	1	AIQK(1)LEQR	0.00322692	91.069	1	0.00409348	85.161	1	0.0068869	69.812	3
binding	A0A6J1RQW8	1795	K	myosin heavy chain, muscle isoform X14 OS=Frankliniella occidentalis OX=133901 GN=LOC113201709 PE=3 SV=1	LOC113201709	2	1.4059	4	1	ALETQIK(1)ELQVR	0.000112624	82.85	1	0.000165318	80.31	1	0.000136297	81.709	3
binding	A0A6J1RQW8	1645	K	myosin heavy chain, muscle isoform X14 OS=Frankliniella occidentalis OX=133901 GN=LOC113201709 PE=3 SV=1	LOC113201709	2	0.1412	3	1	ANAEAQK(1)NIK	3.20682e-12	147.4	1	5.34068e-05	95.642	1	0.00279364	67.207	3
binding	A0A6J1RQW8	1448	K	myosin heavy chain, muscle isoform X14 OS=Frankliniella occidentalis OX=133901 GN=LOC113201709 PE=3 SV=1	LOC113201709	2	-0.046603	7	1	ATAIANAAEK(1)K	6.8284e-07	106.67	1	2.86022e-06	99.5	1	2.6102e-05	91.961	3
binding	A0A6J1RQW8	1923	K	myosin heavy chain, muscle isoform X14 OS=Frankliniella occidentalis OX=133901 GN=LOC113201709 PE=3 SV=1	LOC113201709	2	0.18222	5	1	ADLAEQAIAK(1)FR	1.94302e-06	96.745	1	8.8606e-13	129.34	1	3.22522e-11	122.33	3
binding	A0A6J1RQW8	1336	K	myosin heavy chain, muscle isoform X14 OS=Frankliniella occidentalis OX=133901 GN=LOC113201709 PE=3 SV=1	LOC113201709	2	0.090552	5	1	ATLLGK(1)FR	0.00901799	64.265	1	0.0102672	61.962	1	0.00728654	68.224	3
binding	A0A6J1RQW8	1089	K	myosin heavy chain, muscle isoform X14 OS=Frankliniella occidentalis OX=133901 GN=LOC113201709 PE=3 SV=1	LOC113201709	2	0.9809	9	1	DK(1)EISSLTAK	7.10144e-15	151.99	1	5.47999e-05	98.592	1	0.00296063	79.089	3
binding	A0A6J1RQW8	1097	K	myosin heavy chain, muscle isoform X14 OS=Frankliniella occidentalis OX=133901 GN=LOC113201709 PE=3 SV=1	LOC113201709	2	-0.023799	9	1	EISSLTAK(1)LEDEQSVVGK	1.88881e-39	160.43	1	7.58509e-40	166.52	1	5.0338e-13	112.58	3
binding	A0A6J1RQW8	1107	K	myosin heavy chain, muscle isoform X14 OS=Frankliniella occidentalis OX=133901 GN=LOC113201709 PE=3 SV=1	LOC113201709	2	0.069615	6	1	LEDEQSVVGK(1)LQK	9.32409e-17	133.16	1	3.19703e-14	120.87	1	9.59009e-06	91.62	3
binding	A0A6J1RQW8	967	K	myosin heavy chain, muscle isoform X14 OS=Frankliniella occidentalis OX=133901 GN=LOC113201709 PE=3 SV=1	LOC113201709	2	-1.7116	3	1	DVEDLELNLQK(1)SEQDK	3.70126e-62	209.13	1	1.84897e-71	216.99	1	0.00185486	59.728	3
binding	A0A6J1RQW8	1177	K	myosin heavy chain, muscle isoform X14 OS=Frankliniella occidentalis OX=133901 GN=LOC113201709 PE=3 SV=1	LOC113201709	2	-0.48673	4	1	EAELAK(1)LR	0.0030964	91.853	1	0.00318543	91.318	1	0.00318543	91.318	3
binding	A0A6J1RQW8	348	K	myosin heavy chain, muscle isoform X14 OS=Frankliniella occidentalis OX=133901 GN=LOC113201709 PE=3 SV=1	LOC113201709	2	-0.18707	5	1	EDK(1)ADIYK	0.00660259	70.942	1	0.0163168	53.211	1	0.00720798	68.536	3
binding	A0A6J1RQW8	213	K	myosin heavy chain, muscle isoform X14 OS=Frankliniella occidentalis OX=133901 GN=LOC113201709 PE=3 SV=1	LOC113201709	2	0.054877	3	1	EEPAPGEK(1)K	0.00699576	64.841	1	0.0254284	44.318	1	0.0221151	46.001	3
binding	A0A6J1RQW8	454	K	myosin heavy chain, muscle isoform X14 OS=Frankliniella occidentalis OX=133901 GN=LOC113201709 PE=3 SV=1	LOC113201709	2	-0.044782	7	1	CNETLDTQQK(1)R	1.06437e-25	176.42	1	1.37458e-10	135.99	1	2.7119e-13	147.91	3
binding	A0A6J1RQW8	353	K	myosin heavy chain, muscle isoform X14 OS=Frankliniella occidentalis OX=133901 GN=LOC113201709 PE=3 SV=1	LOC113201709	3	-1.2812	4	1	ADIYK(1)ITAAVMHMGGMK	0.000274318	69.979	1	0.00061471	58.98	1	0.000801342	55.011	3
binding	A0A6J1T0Z0	651	K	Calcium-transporting ATPase OS=Frankliniella occidentalis OX=133901 GN=LOC113212421 PE=3 SV=1	LOC113212421	2	0.35048	3	1	IGVFAEDEDTTGK(1)SYSGR	1.40491e-33	153.75	1	1.3434e-08	102.89	1	7.43062e-07	96.143	3
binding	A0A6J1T0Z0	167	K	Calcium-transporting ATPase OS=Frankliniella occidentalis OX=133901 GN=LOC113212421 PE=3 SV=1	LOC113212421	2	0.25096	6	1	IIK(1)IFSTTLR	0.000138966	88.596	1	0.000770939	78.342	1	0.00515936	60.641	3
binding	A0A6J1T0Z0	35	K	Calcium-transporting ATPase OS=Frankliniella occidentalis OX=133901 GN=LOC113212421 PE=3 SV=1	LOC113212421	2	-0.37715	3	1	NQEK(1)YGLNELPAEEGK	6.05461e-34	168.64	1	4.36673e-16	128.59	1	5.31871e-20	133.86	3
binding	A0A6J1T0Z0	459	K	Calcium-transporting ATPase OS=Frankliniella occidentalis OX=133901 GN=LOC113212421 PE=3 SV=1	LOC113212421	2	-1.9628	7	1	MNPFGVSK(1)TGLDR	3.48645e-11	114.7	1	4.38296e-05	58.268	1	0.00736846	45.992	3
binding	A0A6J1SIE8	607	K	alpha-actinin, sarcomeric isoform X2 OS=Frankliniella occidentalis OX=133901 GN=LOC113207941 PE=3 SV=1	LOC113207941	3	-0.27829	5	1	YQVPGGLENPYTTLTAHDLTK(1)K	9.85133e-12	101.6	1	3.41528e-09	89.663	1	3.74051e-09	88.872	3
binding	A0A6J1SIE8	272	K	alpha-actinin, sarcomeric isoform X2 OS=Frankliniella occidentalis OX=133901 GN=LOC113207941 PE=3 SV=1	LOC113207941	2	0.060912	11	1	VLK(1)VNQENER	5.63625e-07	115.57	1	1.57851e-06	108.47	1	1.36863e-05	103.08	3
binding	A0A6J1SIE8	765	K	alpha-actinin, sarcomeric isoform X2 OS=Frankliniella occidentalis OX=133901 GN=LOC113207941 PE=3 SV=1	LOC113207941	3	0.10476	4	1	SSFNHFDK(1)NR	0.000315653	81.017	1	0.0072356	46.352	1	0.000380823	79.201	3
binding	A0A6J1SIE8	643	K	alpha-actinin, sarcomeric isoform X2 OS=Frankliniella occidentalis OX=133901 GN=LOC113207941 PE=3 SV=1	LOC113207941	2	0.52825	4	1	QFAEK(1)ANQVGPWIER	1.49404e-32	160.8	1	7.74721e-11	113.11	1	0.00173106	61.265	3
binding	A0A6J1SIE8	436	K	alpha-actinin, sarcomeric isoform X2 OS=Frankliniella occidentalis OX=133901 GN=LOC113207941 PE=3 SV=1	LOC113207941	2	0.17479	4	1	LNELK(1)ALK	0.00181123	101.54	1	0.00487638	78.516	1	0.000376344	91.069	3
binding	A0A6J1SIE8	677	K	alpha-actinin, sarcomeric isoform X2 OS=Frankliniella occidentalis OX=133901 GN=LOC113207941 PE=3 SV=1	LOC113207941	4	0.41117	4	1	LK(1)EYEQGVYAYKPHIEELEK	5.28345e-06	80.236	1	1.18049e-06	86.136	0.999993	0.000265613	56.882	3
binding	A0A6J1SIE8	403	K	alpha-actinin, sarcomeric isoform X2 OS=Frankliniella occidentalis OX=133901 GN=LOC113207941 PE=3 SV=1	LOC113207941	3	0.24137	7	1	LEHLAQK(1)FK	0.000160832	101.9	1	7.42031e-05	106.68	1	0.000512683	90.906	3
binding	A0A6J1SIE8	441	K	alpha-actinin, sarcomeric isoform X2 OS=Frankliniella occidentalis OX=133901 GN=LOC113207941 PE=3 SV=1	LOC113207941	3	-0.43549	3	1	K(1)HEAFESDLAAHQDR	0.00340283	43.05	1	0.00385748	73.928	1	7.89954e-25	141.13	3
binding	A0A6J1SIE8	200	K	alpha-actinin, sarcomeric isoform X2 OS=Frankliniella occidentalis OX=133901 GN=LOC113207941 PE=3 SV=1	LOC113207941	3	-0.3938	3	1	HRPDLIDYSK(1)LSK	7.2214e-14	127.32	1	0.000985481	60.196	1	3.50139e-08	102.52	3
binding	A0A6J1SIE8	94	K	alpha-actinin, sarcomeric isoform X2 OS=Frankliniella occidentalis OX=133901 GN=LOC113207941 PE=3 SV=1	LOC113207941	3	0.36784	7	1	FHK(1)IANVNK	0.00155437	76.221	1	5.08146e-05	113.71	1	0.000705975	94.309	3
binding	A0A6J1SIE8	36	K	alpha-actinin, sarcomeric isoform X2 OS=Frankliniella occidentalis OX=133901 GN=LOC113207941 PE=3 SV=1	LOC113207941	2	1.0784	3	1	EGLLDPAWEK(1)QQK	3.94604e-11	115.12	1	0.0010524	66.004	1	9.75518e-08	100.22	3
binding	A0A6J1T0Z0	205	K	Calcium-transporting ATPase OS=Frankliniella occidentalis OX=133901 GN=LOC113212421 PE=3 SV=1	LOC113212421	2	0.68099	5	1	K(1)NILFSGTNVAAGK	6.84036e-06	95.981	1	0.000558582	77.776	1	0.00464049	53.3	3
binding	A0A6J1T0Z0	990	K	Calcium-transporting ATPase OS=Frankliniella occidentalis OX=133901 GN=LOC113212421 PE=3 SV=1	LOC113212421	2	-0.14789	6	1	K(1)LADVTPEK	0.00969725	46.844	1	0.0345763	49.777	1	0.00478632	52.247	3
binding	A0A6J1T0Z0	605	K	Calcium-transporting ATPase OS=Frankliniella occidentalis OX=133901 GN=LOC113212421 PE=3 SV=1	LOC113212421	2	0.0072292	6	1	K(1)EVFDSIVR	0.00333705	75.509	1	0.00629963	66.056	1	0.011183	57.532	3
binding	A0A6J1T0Z0	481	K	Calcium-transporting ATPase OS=Frankliniella occidentalis OX=133901 GN=LOC113212421 PE=3 SV=1	LOC113212421	2	-0.42052	8	1	K(1)EFTLEFSR	8.5189e-05	112.13	1	0.00144351	90.05	1	0.00257774	79.659	3
binding	A0A6J1RQW8	883	K	myosin heavy chain, muscle isoform X14 OS=Frankliniella occidentalis OX=133901 GN=LOC113201709 PE=3 SV=1	LOC113201709	2	-0.1477	8	0.999992	ELEGLNAK(1)LLAEK	0.00346816	68.413	1	3.96784e-08	105.03	1	3.96784e-08	105.03	3
binding	A0A6J1RQW8	1507	K	myosin heavy chain, muscle isoform X14 OS=Frankliniella occidentalis OX=133901 GN=LOC113201709 PE=3 SV=1	LOC113201709	2	0.74405	6	1	RENK(1)NLADEVK	3.4148e-06	107.53	1	1.11593e-07	119.25	1	0.000171813	96.229	3
binding	A0A6J1RQW8	1358	K	myosin heavy chain, muscle isoform X14 OS=Frankliniella occidentalis OX=133901 GN=LOC113201709 PE=3 SV=1	LOC113201709	2	-0.48447	4	1	EQVEEEAEGK(1)ADLQR	0.000451573	76.82	1	3.76001e-28	153.23	1	0.00113363	69.331	3
binding	A0A6J1RQW8	908	K	myosin heavy chain, muscle isoform X14 OS=Frankliniella occidentalis OX=133901 GN=LOC113201709 PE=3 SV=1	LOC113201709	2	-0.17517	9	1	GSLSEYQEK(1)SAK	8.98795e-29	174.23	1	6.47147e-08	105.65	1	2.43466e-13	136.7	3
binding	A0A6J1RQW8	1638	K	myosin heavy chain, muscle isoform X14 OS=Frankliniella occidentalis OX=133901 GN=LOC113201709 PE=3 SV=1	LOC113201709	4	0.73101	5	1	KLEADINELEIALDHANK(1)ANAEAQK	1.51437e-11	90.062	1	3.96316e-18	115.01	1	9.33949e-10	85.376	3
binding	A0A6J1RQW8	946	K	myosin heavy chain, muscle isoform X14 OS=Frankliniella occidentalis OX=133901 GN=LOC113201709 PE=3 SV=1	LOC113201709	2	-0.0044194	6	1	K(1)LEQEVSGLK	2.68503e-09	134.3	1	5.98741e-07	116.55	1	0.00108689	78.342	3
binding	A0A6J1RQW8	955	K	myosin heavy chain, muscle isoform X14 OS=Frankliniella occidentalis OX=133901 GN=LOC113201709 PE=3 SV=1	LOC113201709	2	-0.071969	9	1	LEQEVSGLK(1)K	2.4444e-15	156.48	1	9.14333e-08	124.12	1	3.16747e-05	99.283	3
binding	A0A6J1RQW8	1009	K	myosin heavy chain, muscle isoform X14 OS=Frankliniella occidentalis OX=133901 GN=LOC113201709 PE=3 SV=1	LOC113201709	2	-0.16394	11	1	LQGETNQK(1)TGEELQAAEDK	4.53501e-28	140.2	1	1.24014e-95	227.06	1	1.53249e-66	196.31	3
binding	A0A6J1RQW8	1020	K	myosin heavy chain, muscle isoform X14 OS=Frankliniella occidentalis OX=133901 GN=LOC113201709 PE=3 SV=1	LOC113201709	3	-0.21795	13	1	TGEELQAAEDK(1)VNHLNK	6.61945e-52	186.85	1	1.41075e-33	156.11	1	3.83778e-45	174.59	3
binding	A0A6J1RQW8	1026	K	myosin heavy chain, muscle isoform X14 OS=Frankliniella occidentalis OX=133901 GN=LOC113201709 PE=3 SV=1	LOC113201709	2	-0.31183	10	1	VNHLNK(1)VK	8.03677e-13	125.31	1	2.48627e-34	198.92	1	6.19861e-05	123.98	3
binding	A0A6J1RQW8	1283	K	myosin heavy chain, muscle isoform X14 OS=Frankliniella occidentalis OX=133901 GN=LOC113201709 PE=3 SV=1	LOC113201709	2	1.4151	5	1	K(1)LSIENSDLLR	4.09466e-11	138.45	1	0.000259094	66.267	1	7.53847e-08	114.86	3
binding	A0A6J1RQW8	1810	K	myosin heavy chain, muscle isoform X14 OS=Frankliniella occidentalis OX=133901 GN=LOC113201709 PE=3 SV=1	LOC113201709	2	1.0011	6	1	LDEAENNALK(1)GGK	2.65795e-19	141.13	1	8.17809e-08	101.53	1	1.14015e-05	90.412	3
binding	A0A6J1RQW8	439	K	myosin heavy chain, muscle isoform X14 OS=Frankliniella occidentalis OX=133901 GN=LOC113201709 PE=3 SV=1	LOC113201709	2	0.18271	12	1	LFK(1)YLVK	0.0042857	97.068	1	0.0042857	97.068	1	0.00481559	94.407	3
binding	A0A6J1RQW8	766	K	myosin heavy chain, muscle isoform X14 OS=Frankliniella occidentalis OX=133901 GN=LOC113201709 PE=3 SV=1	LOC113201709	3	-0.17035	15	1	LGHTK(1)VFFR	0.00303289	63.076	1	0.000797071	83.948	1	0.000403336	93.649	3
binding	A0A6J1RQW8	1489	K	myosin heavy chain, muscle isoform X14 OS=Frankliniella occidentalis OX=133901 GN=LOC113201709 PE=3 SV=1	LOC113201709	2	-0.74976	5	1	LK(1)GAYEEGQEQLEAVR	1.11301e-15	127.83	1	1.11301e-15	127.83	1	7.08231e-29	153.72	3
binding	A0A6J1RQW8	1476	K	myosin heavy chain, muscle isoform X14 OS=Frankliniella occidentalis OX=133901 GN=LOC113201709 PE=3 SV=1	LOC113201709	2	-2.032	4	1	VDDLAAELDASQK(1)ECR	2.19334e-05	83.423	0.999986	0.0012504	51.566	1	0.00190852	58.98	3
binding	A0A6J1RQW8	893	K	myosin heavy chain, muscle isoform X14 OS=Frankliniella occidentalis OX=133901 GN=LOC113201709 PE=3 SV=1	LOC113201709	2	0.32475	10	1	NALLK(1)NLEGEK	1.75487e-39	195.8	1	7.16255e-09	120.86	1	8.7166e-13	141.08	3
binding	A0A6J1RQW8	504	K	myosin heavy chain, muscle isoform X14 OS=Frankliniella occidentalis OX=133901 GN=LOC113201709 PE=3 SV=1	LOC113201709	4	0.19289	7	1	LQQFFNHHMFVLEQEEYK(1)K	1.27793e-05	77.505	1	3.51543e-07	87.676	1	5.66465e-09	107.98	3
binding	A0A6J1RQW8	839	K	myosin heavy chain, muscle isoform X14 OS=Frankliniella occidentalis OX=133901 GN=LOC113201709 PE=3 SV=1	LOC113201709	2	-0.33968	5	0.999022	LWQK(1)VKPLLNVTR	8.47742e-05	81.185	0.998739	0.000146451	76.759	0.999776	0.000426624	78.814	3
binding	A0A6J1RQW8	841	K	myosin heavy chain, muscle isoform X14 OS=Frankliniella occidentalis OX=133901 GN=LOC113201709 PE=3 SV=1	LOC113201709	2	-0.066732	6	1	VK(1)PLLNVTR	0.00620605	61.78	1	0.00258297	74.464	1	0.00938697	54.982	3
binding	A0A6J1RQW8	725	K	myosin heavy chain, muscle isoform X14 OS=Frankliniella occidentalis OX=133901 GN=LOC113201709 PE=3 SV=1	LOC113201709	2	-0.45593	62	1	MNYPDFK(1)LR	6.58387e-06	126.07	1	6.45337e-05	111.46	1	0.000245189	101.65	3
binding	A0A6J1RQW8	1199	K	myosin heavy chain, muscle isoform X14 OS=Frankliniella occidentalis OX=133901 GN=LOC113201709 PE=3 SV=1	LOC113201709	3	0.0019546	13	1	K(1)HNDAVAEMGEQIDQLNK	3.58282e-79	221.13	1	4.14704e-52	176.69	1	1.11836e-45	172.96	3
binding	A0A6J1T0Z0	246	K	Calcium-transporting ATPase OS=Frankliniella occidentalis OX=133901 GN=LOC113212421 PE=3 SV=1	LOC113212421	2	-0.27672	5	1	TEMSETEEIK(1)TPLQQK	1.20721e-20	138.19	1	1.20721e-20	138.19	1	0.00948664	41.695	3
binding	A0A6J1RQW8	646	K	myosin heavy chain, muscle isoform X14 OS=Frankliniella occidentalis OX=133901 GN=LOC113201709 PE=3 SV=1	LOC113201709	2	-0.31039	7	1	K(1)GGGFATVSSSYK	1.28391e-10	110.44	1	0.000188726	82.651	1	1.19176e-07	101.3	3
binding	A0A6J1RQW8	74	K	myosin heavy chain, muscle isoform X14 OS=Frankliniella occidentalis OX=133901 GN=LOC113201709 PE=3 SV=1	LOC113201709	2	-0.15696	11	1	K(1)EQVGQVNPPK	4.89963e-14	149.49	1	1.78493e-07	108.56	1	1.96918e-11	138.99	3
binding	A0A6J1RQW8	911	K	myosin heavy chain, muscle isoform X14 OS=Frankliniella occidentalis OX=133901 GN=LOC113201709 PE=3 SV=1	LOC113201709	2	-0.79892	4	1	SAK(1)LQAQK	0.000126991	126.52	1	0.000645161	116.25	1	0.00232498	96.492	3
binding	A0A6J1RQW8	618	K	myosin heavy chain, muscle isoform X14 OS=Frankliniella occidentalis OX=133901 GN=LOC113201709 PE=3 SV=1	LOC113201709	3	0.035902	5	1	GSNK(1)LLCEIFLDHPGQSGGGGDAGGK	5.78046e-15	104.53	1	1.23445e-14	100.23	1	1.23346e-11	87.881	3
binding	A0A6J1RQW8	640	K	myosin heavy chain, muscle isoform X14 OS=Frankliniella occidentalis OX=133901 GN=LOC113201709 PE=3 SV=1	LOC113201709	3	-0.81415	3	1	LLCEIFLDHPGQSGGGGDAGGK(1)GGR	3.52349e-09	80.786	1	1.14838e-06	64.589	1	2.8509e-06	60.735	3
binding	A0A6J1RQW8	1246	K	myosin heavy chain, muscle isoform X14 OS=Frankliniella occidentalis OX=133901 GN=LOC113201709 PE=3 SV=1	LOC113201709	3	-0.343	3	1	GSVDHLTNEK(1)AATEK	2.17443e-52	191.96	1	2.89216e-61	207.39	1	7.52281e-71	213.99	3
binding	A0A6J1RQW8	1842	K	myosin heavy chain, muscle isoform X14 OS=Frankliniella occidentalis OX=133901 GN=LOC113201709 PE=3 SV=1	LOC113201709	2	0.43518	3	1	HADAQK(1)NLR	0.0048062	65.224	1	0.0017478	80.688	1	0.00438122	66.27	3
binding	A0A6J1RQW8	859	K	myosin heavy chain, muscle isoform X14 OS=Frankliniella occidentalis OX=133901 GN=LOC113201709 PE=3 SV=1	LOC113201709	2	-0.42304	6	1	IEDEIAALQDK(1)AAK	1.61685e-10	108.58	1	0.000615356	74.789	1	0.00190887	59.248	3
binding	A0A6J1RQW8	738	K	myosin heavy chain, muscle isoform X14 OS=Frankliniella occidentalis OX=133901 GN=LOC113201709 PE=3 SV=1	LOC113201709	2	0.54261	6	1	IIAPQAIAK(1)VDEEK	3.18976e-05	86.497	1	0.000610075	74.853	1	0.000528425	73.834	3
binding	A0A6J1RQW8	744	K	myosin heavy chain, muscle isoform X14 OS=Frankliniella occidentalis OX=133901 GN=LOC113201709 PE=3 SV=1	LOC113201709	2	0.27142	4	1	K(1)CAEIILK	0.0189953	63.426	1	0.00676986	79.148	1	0.00989955	69.275	3
binding	A0A6J1RQW8	1463	K	myosin heavy chain, muscle isoform X14 OS=Frankliniella occidentalis OX=133901 GN=LOC113201709 PE=3 SV=1	LOC113201709	2	-0.14513	5	1	LK(1)VDDLAAELDASQK	3.65295e-24	146.2	1	0.0123107	74.141	1	6.51046e-09	112.34	3
binding	A0A6J1RQW8	1852	K	myosin heavy chain, muscle isoform X14 OS=Frankliniella occidentalis OX=133901 GN=LOC113201709 PE=3 SV=1	LOC113201709	3	-0.60956	3	1	IK(1)ELSFQAEEDRK	9.35468e-08	88.075	1	5.45178e-06	90.759	1	1.5225e-05	73.927	3
binding	A0A6J1RQW8	1320	K	myosin heavy chain, muscle isoform X14 OS=Frankliniella occidentalis OX=133901 GN=LOC113201709 PE=3 SV=1	LOC113201709	2	-0.57523	7	1	ISLTTQLEDTK(1)R	3.00707e-23	164.11	1	4.50333e-11	122.39	1	1.36484e-07	104.24	3
binding	A0A6J1RQW8	36	K	myosin heavy chain, muscle isoform X14 OS=Frankliniella occidentalis OX=133901 GN=LOC113201709 PE=3 SV=1	LOC113201709	2	0.18359	4	1	K(1)ACWVPDEADGFVQGEIK	0.0139743	40.432	1	0.000433083	73.057	1	0.000891566	66.606	3
binding	A0A6J1RQW8	1788	K	myosin heavy chain, muscle isoform X14 OS=Frankliniella occidentalis OX=133901 GN=LOC113201709 PE=3 SV=1	LOC113201709	2	-0.077964	6	1	K(1)ALETQIK	0.00378948	94.309	1	0.0078971	74.92	1	0.0080587	74.464	3
binding	A0A6J1RQW8	1902	K	myosin heavy chain, muscle isoform X14 OS=Frankliniella occidentalis OX=133901 GN=LOC113201709 PE=3 SV=1	LOC113201709	2	0.35773	5	1	K(1)AQQELEEAEER	8.70793e-16	147.26	1	3.50414e-15	139.46	1	8.70793e-16	147.26	3
binding	A0A6J1RQW8	956	K	myosin heavy chain, muscle isoform X14 OS=Frankliniella occidentalis OX=133901 GN=LOC113201709 PE=3 SV=1	LOC113201709	2	0.41454	6	1	K(1)DVEDLELNLQK	1.60292e-10	118.52	1	2.75077e-07	99.941	1	3.40665e-11	124.07	3
binding	A0A6J1RQW8	205	K	myosin heavy chain, muscle isoform X14 OS=Frankliniella occidentalis OX=133901 GN=LOC113201709 PE=3 SV=1	LOC113201709	2	0.054877	3	1	K(1)EEPAPGEK	0.000313507	104.22	1	0.00329529	75.652	1	0.00112304	93.096	3
binding	A0A6J1RQW8	1078	K	myosin heavy chain, muscle isoform X14 OS=Frankliniella occidentalis OX=133901 GN=LOC113201709 PE=3 SV=1	LOC113201709	2	0.38666	6	1	K(1)ELEQTVQR	1.94417e-07	137.98	1	0.000106373	109.66	1	4.49785e-09	142.43	3
binding	A0A6J1RQW8	84	K	myosin heavy chain, muscle isoform X14 OS=Frankliniella occidentalis OX=133901 GN=LOC113201709 PE=3 SV=1	LOC113201709	3	0.6845	5	1	KEQVGQVNPPK(1)YEK	0.00052585	69.516	1	6.70843e-08	101.2	0.999998	0.000971631	58.885	3
binding	A0A6J1TVJ7	321	K	uncharacterized protein LOC113218471 OS=Frankliniella occidentalis OX=133901 GN=LOC113218471 PE=4 SV=1	LOC113218471	3	-1.4712	3	1	NVGYYNLNHK(1)LYCDIHAK	1.70796e-05	84.653	1	1.93087e-07	97.095	1	7.68522e-06	86.488	3
binding	A0A6J1RSS1	6965	K	twitchin isoform X7 OS=Frankliniella occidentalis OX=133901 GN=LOC113201767 PE=3 SV=1	LOC113201767	2	-0.050886	5	1	ITGYIIEK(1)R	3.73475e-05	117.7	1	0.00211379	83.862	1	0.00353174	74.841	3
binding	A0A6J1SH13	152	K	60S ribosomal protein L10a OS=Frankliniella occidentalis OX=133901 GN=LOC113206146 PE=3 SV=1	LOC113206146	2	0.39135	3	1	IDEVK(1)ATIK	0.00745772	58.699	1	0.00793217	57.532	1	0.0135832	48.981	3
binding	A0A6J1S3U0	78	K	60S ribosomal protein L10 OS=Frankliniella occidentalis OX=133901 GN=LOC113204787 PE=4 SV=1	LOC113204787	2	1.8065	4	1	YLVK(1)NCGK	0.0102672	61.962	1	0.00848212	65.252	1	0.010962	60.682	3
binding	A0A6J1S3U0	101	K	60S ribosomal protein L10 OS=Frankliniella occidentalis OX=133901 GN=LOC113204787 PE=4 SV=1	LOC113204787	2	-2.6198	3	1	INK(1)MLSCAGADR	0.000376455	73.927	1	0.00451376	52.576	1	0.00241759	58.32	3
binding	A0A6J1S3U0	164	K	60S ribosomal protein L10 OS=Frankliniella occidentalis OX=133901 GN=LOC113204787 PE=4 SV=1	LOC113204787	2	-0.23806	3	1	QK(1)IYVSK	0.00389665	105.2	1	0.0133105	68.557	1	0.00547688	91.087	3
binding	A0A6J1SMJ7	39	K	40S ribosomal protein S13 OS=Frankliniella occidentalis OX=133901 GN=LOC113207411 PE=3 SV=1	LOC113207411	2	-0.69666	3	1	DQIQK(1)LAK	0.00492391	78.113	1	0.0183596	51.059	1	0.00788582	66.351	3
binding	A0A6J1SGJ6	110	K	alpha-crystallin A chain-like OS=Frankliniella occidentalis OX=133901 GN=LOC113206544 PE=3 SV=1	LOC113206544	2	-0.75209	3	1	ADNATGGYTK(1)R	6.7813e-10	128.85	1	0.00661673	57.106	1	7.86837e-06	96.745	3
binding	A0A6J1SGJ6	96	K	alpha-crystallin A chain-like OS=Frankliniella occidentalis OX=133901 GN=LOC113206544 PE=3 SV=1	LOC113206544	3	-1.6838	3	1	AENNYLTVEGK(1)HEER	0.000687313	67.646	1	0.000949707	60.55	1	0.00315103	53.981	3
binding	A0A6J1S3U0	121	K	60S ribosomal protein L10 OS=Frankliniella occidentalis OX=133901 GN=LOC113204787 PE=4 SV=1	LOC113204787	2	0.61924	6	1	GAFGK(1)PLGTVAR	0.00214627	62.088	1	0.0148966	42.083	1	0.00429448	55.04	3
binding	A0A6J1S3U0	145	K	60S ribosomal protein L10 OS=Frankliniella occidentalis OX=133901 GN=LOC113204787 PE=4 SV=1	LOC113204787	2	-1.037	5	1	YK(1)AQVIEALR	2.80095e-05	97.734	1	0.00955345	52.247	1	9.66473e-06	104.82	3
binding	A0A6J1S7C4	24	K	Nucleoside diphosphate kinase OS=Frankliniella occidentalis OX=133901 GN=LOC113205484 PE=3 SV=1	LOC113205484	2	-0.2493	6	1	GLVGK(1)IIK	0.00939753	63.565	1	0.0149876	54.611	1	0.0149876	54.611	3
binding	A0A6J1S7C4	128	K	Nucleoside diphosphate kinase OS=Frankliniella occidentalis OX=133901 GN=LOC113205484 PE=3 SV=1	LOC113205484	3	-0.27894	4	1	NIIHGSDSVEAAK(1)K	4.79066e-12	117.93	1	0.0033995	52.527	1	7.11442e-06	90.412	3
binding	A0A6J1SMJ1	46	K	Ribosomal protein L19 OS=Frankliniella occidentalis OX=133901 GN=LOC113207408 PE=3 SV=1	LOC113207408	2	-0.62079	3	1	LIK(1)DGLIIK	0.0035002	70.028	1	0.00198474	77.662	1	0.0208023	42.336	3
binding	A0A6J1S7E3	199	K	chitinase-like protein Idgf4 OS=Frankliniella occidentalis OX=133901 GN=LOC113205255 PE=3 SV=1	LOC113205255	2	-0.32461	3	1	ELK(1)AALR	0.0361144	47.849	1	0.0339713	62.714	1	0.0343012	57.281	3
binding	A0A6J1S7E3	265	K	chitinase-like protein Idgf4 OS=Frankliniella occidentalis OX=133901 GN=LOC113205255 PE=3 SV=1	LOC113205255	2	-0.38894	3	1	K(1)SYQNVDATVR	9.83866e-13	142.83	1	0.000361676	79.492	1	0.000361676	79.492	3
binding	A0A6J1S7E3	173	K	chitinase-like protein Idgf4 OS=Frankliniella occidentalis OX=133901 GN=LOC113205255 PE=3 SV=1	LOC113205255	2	-1.8595	3	1	K(1)TFSSGSK	0.00454502	91.087	1	0.024693	51.949	1	0.0199922	55.461	3
binding	A0A6J1S7C4	35	K	Nucleoside diphosphate kinase OS=Frankliniella occidentalis OX=133901 GN=LOC113205484 PE=3 SV=1	LOC113205484	2	0.13659	4	1	GFK(1)LVGLK	0.0055278	75.213	1	0.00704138	69.198	1	0.0186975	50.703	3
binding	A0A6J1SMJ7	93	K	40S ribosomal protein S13 OS=Frankliniella occidentalis OX=133901 GN=LOC113207411 PE=3 SV=1	LOC113207411	2	-0.64576	3	1	EDLYYLIK(1)K	0.00299602	76.679	1	0.00317525	76.064	1	0.00317525	76.064	3
binding	A0A6J1SMJ7	70	K	40S ribosomal protein S13 OS=Frankliniella occidentalis OX=133901 GN=LOC113207411 PE=3 SV=1	LOC113207411	2	-0.16786	3	1	FVTGSK(1)ILR	0.00320608	71.451	1	0.00938697	54.982	1	0.000888312	91.867	3
binding	A0A6J1SMJ7	43	K	40S ribosomal protein S13 OS=Frankliniella occidentalis OX=133901 GN=LOC113207411 PE=3 SV=1	LOC113207411	2	-0.068258	3	1	K(1)GLTPSQIGVILR	7.03702e-06	94.688	1	9.73152e-11	112.44	1	0.00169715	65.043	3
binding	A0A6J1SCP9	842	K	Alpha-1,4 glucan phosphorylase OS=Frankliniella occidentalis OX=133901 GN=LOC113206561 PE=3 SV=1	LOC113206561	3	0.11934	4	1	LPAPHEPK(1)DDESK	0.005558	43.594	1	0.005558	43.594	1	0.00230736	52.576	3
binding	A0A6J1SCP9	552	K	Alpha-1,4 glucan phosphorylase OS=Frankliniella occidentalis OX=133901 GN=LOC113206561 PE=3 SV=1	LOC113206561	2	0.51358	4	1	LASLLEK(1)DYGVK	1.7319e-11	125.54	1	3.09927e-09	110.31	1	1.85177e-07	100.38	3
binding	A0A6J1SCP9	172	K	Alpha-1,4 glucan phosphorylase OS=Frankliniella occidentalis OX=133901 GN=LOC113206561 PE=3 SV=1	LOC113206561	2	-0.39116	3	1	IK(1)NGEQTEEPDDWLR	6.68281e-53	198.74	1	0.0084522	80.632	1	0.00204583	56.514	3
binding	A0A6J1SCP9	29	K	Alpha-1,4 glucan phosphorylase OS=Frankliniella occidentalis OX=133901 GN=LOC113206561 PE=3 SV=1	LOC113206561	2	0.061404	3	1	GIAQVENVTNVK(1)K	6.72828e-17	136.24	1	7.03702e-06	94.688	1	7.32247e-11	113.99	3
binding	A0A6J1SCP9	483	K	Alpha-1,4 glucan phosphorylase OS=Frankliniella occidentalis OX=133901 GN=LOC113206561 PE=3 SV=1	LOC113206561	2	0.33806	3	1	FQNK(1)TNGITPR	0.00259796	63.473	1	2.31828e-06	98.156	1	1.85143e-05	91.961	3
binding	A0A6J1SL56	121	K	60S ribosomal protein L7 OS=Frankliniella occidentalis OX=133901 GN=LOC113208953 PE=3 SV=1	LOC113208953	2	-0.28945	5	1	K(1)VLQLFR	0.0114719	81.297	1	0.00604209	97.068	1	0.00678915	94.407	3
binding	A0A6J1SCP9	320	K	Alpha-1,4 glucan phosphorylase OS=Frankliniella occidentalis OX=133901 GN=LOC113206561 PE=3 SV=1	LOC113206561	2	-0.49166	4	1	FGSK(1)EAVR	0.00322692	91.069	1	0.00464993	80.438	1	0.0116848	59.35	3
binding	A0A6J1S6C6	103	K	Gluconolactonase OS=Frankliniella occidentalis OX=133901 GN=LOC113205253 PE=3 SV=1	LOC113205253	2	0.22444	3	1	DVK(1)VDLLR	0.0124939	57.859	1	0.0124939	57.859	1	0.029012	41.876	3
binding	A0A6J1S3S9	367	K	Eukaryotic translation initiation factor 3 subunit L OS=Frankliniella occidentalis OX=133901 GN=LOC113203394 PE=3 SV=1	LOC113203394	2	-0.26872	15	1	NYTEK(1)MYK	0.0019398	95.741	1	0.00464993	80.438	1	0.0032967	84.568	3
binding	A0A6J1S6C6	279	K	Gluconolactonase OS=Frankliniella occidentalis OX=133901 GN=LOC113205253 PE=3 SV=1	LOC113205253	2	0.23316	3	1	EK(1)YPDAGALFR	0.00400476	59.198	1	0.00117164	69.721	1	0.00938969	49.934	3
binding	A0A6J1S901	70	K	globin-1 subunit beta-like OS=Frankliniella occidentalis OX=133901 GN=LOC113205635 PE=3 SV=1	LOC113205635	2	0.11817	3	1	GK(1)EAAEYR	0.00733873	68.016	1	0.0216409	47.603	1	0.00849718	65.224	3
binding	A0A6J1SNI0	130	K	39S ribosomal protein L12, mitochondrial OS=Frankliniella occidentalis OX=133901 GN=LOC113209162 PE=3 SV=1	LOC113209162	2	-0.72167	3	1	VALIK(1)CVK	0.00848212	65.252	1	0.0149876	54.611	1	0.0128074	57.281	3
binding	A0A6J1SNI0	116	K	39S ribosomal protein L12, mitochondrial OS=Frankliniella occidentalis OX=133901 GN=LOC113209162 PE=3 SV=1	LOC113209162	2	0.57285	4	1	NSFNVK(1)IVK	0.000371702	99.815	1	0.0148377	47.187	1	0.00592826	62.463	3
binding	A0A6J1SMJ7	34	K	40S ribosomal protein S13 OS=Frankliniella occidentalis OX=133901 GN=LOC113207411 PE=3 SV=1	LOC113207411	2	0.76063	6	1	LTPDDVK(1)DQIQK	3.12896e-05	86.772	1	0.000765224	70.089	1	0.00469252	54.343	3
binding	A0A6J1TK28	83	K	Importin subunit alpha OS=Frankliniella occidentalis OX=133901 GN=LOC113217419 PE=3 SV=1	LOC113217419	2	-0.30605	3	1	SPDPTIK(1)LAAVQK	1.12971e-07	98.942	1	0.000473065	73.927	1	0.00182308	61.11	3
binding	A0A6J1S7E3	126	K	chitinase-like protein Idgf4 OS=Frankliniella occidentalis OX=133901 GN=LOC113205255 PE=3 SV=1	LOC113205255	2	-0.74536	3	1	YLTLLETPEK(1)R	9.83191e-06	96.229	1	0.000670953	75.819	1	0.00202745	67.385	3
binding	A0A6J1SCP9	598	K	Alpha-1,4 glucan phosphorylase OS=Frankliniella occidentalis OX=133901 GN=LOC113206561 PE=3 SV=1	LOC113206561	2	0.40061	3	1	QNPQAK(1)FVPR	0.00223769	70.056	1	0.0115508	49.3	1	0.00588104	58.699	3
binding	A0A6J1S7G2	216	K	elongation factor 1-gamma OS=Frankliniella occidentalis OX=133901 GN=LOC113205514 PE=4 SV=1	LOC113205514	2	-0.5206	4	1	AAEFDAK(1)K	0.0103885	67.897	1	0.0189261	56.258	1	0.0103885	67.897	3
binding	A0A6J1S7G2	133	K	elongation factor 1-gamma OS=Frankliniella occidentalis OX=133901 GN=LOC113205514 PE=4 SV=1	LOC113205514	3	0.24843	3	0.999973	AKEDVK(1)SALNALNQHLLTR	2.29531e-43	167.51	0.999989	6.9161e-13	114.55	1	2.13548e-147	266.35	3
binding	A0A6J1SCS4	136	K	60S ribosomal protein L3 isoform X2 OS=Frankliniella occidentalis OX=133901 GN=LOC113206576 PE=3 SV=1	LOC113206576	2	-0.24874	3	1	K(1)WQDELGR	0.0074912	76.064	1	0.01782	57.59	1	0.0108569	66.692	3
binding	A0A6J1SCS4	349	K	60S ribosomal protein L3 isoform X2 OS=Frankliniella occidentalis OX=133901 GN=LOC113206576 PE=3 SV=1	LOC113206576	2	-0.21116	3	1	K(1)SLITHTK	0.000566307	119.75	1	0.00436225	91.867	1	0.0024973	102.07	3
binding	A0A6J1SCS4	366	K	60S ribosomal protein L3 isoform X2 OS=Frankliniella occidentalis OX=133901 GN=LOC113206576 PE=3 SV=1	LOC113206576	2	-0.86499	4	1	INLK(1)FIDTSSK	5.5811e-06	96.745	1	0.000289304	78.324	1	1.26606e-07	108.56	3
binding	A0A6J1SJL9	46	K	60S ribosomal protein L11 OS=Frankliniella occidentalis OX=133901 GN=LOC113208398 PE=3 SV=1	LOC113208398	2	-0.36638	4	1	AAK(1)VLEQLTGQQPVFSK	2.23728e-15	124.63	1	0.000423012	74.732	1	7.8348e-06	90.385	3
binding	A0A6J1SJL9	60	K	60S ribosomal protein L11 OS=Frankliniella occidentalis OX=133901 GN=LOC113208398 PE=3 SV=1	LOC113208398	2	0.075102	3	1	VLEQLTGQQPVFSK(1)AR	5.23959e-21	138.91	1	3.61881e-11	114.63	1	1.43576e-05	89.358	3
binding	A0A6J1SJL9	186	K	60S ribosomal protein L11 OS=Frankliniella occidentalis OX=133901 GN=LOC113208398 PE=3 SV=1	LOC113208398	2	0.037744	4	1	YDGIILPGK(1)K	0.0105373	55.314	1	0.00899905	57.347	1	0.00531886	64.374	3
binding	A0A6J1SCS4	362	K	60S ribosomal protein L3 isoform X2 OS=Frankliniella occidentalis OX=133901 GN=LOC113206576 PE=3 SV=1	LOC113206576	2	0.065719	4	1	VALEK(1)INLK	0.0102438	53.756	1	0.0148377	47.187	1	0.0102438	53.756	3
binding	A0A6J1SBD6	256	K	Probable methylmalonate-semialdehyde dehydrogenase [acylating], mitochondrial OS=Frankliniella occidentalis OX=133901 GN=LOC113205238 PE=3 SV=1	LOC113205238	2	-0.91468	4	1	AISFVGGDK(1)AGR	3.12896e-05	86.772	1	0.00665828	50.897	1	0.00416843	55.261	3
binding	A0A6J1SL56	48	K	60S ribosomal protein L7 OS=Frankliniella occidentalis OX=133901 GN=LOC113208953 PE=3 SV=1	LOC113208953	2	-0.086	5	1	ASLVK(1)AALK	0.000815819	92.838	1	0.000223088	104.2	1	0.000755287	93.649	3
binding	A0A6J1SL56	253	K	60S ribosomal protein L7 OS=Frankliniella occidentalis OX=133901 GN=LOC113208953 PE=3 SV=1	LOC113208953	2	0.027354	3	1	EDK(1)INELLR	3.66822e-05	116.03	1	0.000431575	98.048	1	0.00147529	84.169	3
binding	A0A6J1SL56	175	K	60S ribosomal protein L7 OS=Frankliniella occidentalis OX=133901 GN=LOC113208953 PE=3 SV=1	LOC113208953	2	0.43555	4	1	GFAK(1)VNHQR	0.000364854	100.02	1	0.00105019	89.698	1	1.32459e-05	122.52	3
binding	A0A6J1SL56	114	K	60S ribosomal protein L7 OS=Frankliniella occidentalis OX=133901 GN=LOC113208953 PE=3 SV=1	LOC113208953	2	0.24847	3	1	GVNK(1)VAPK	0.0279895	42.599	1	0.0193018	56.721	1	0.00999486	62.464	3
binding	A0A6J1S8U1	49	K	60S ribosomal protein L18 OS=Frankliniella occidentalis OX=133901 GN=LOC113204639 PE=3 SV=1	LOC113204639	2	0.74079	3	1	FNSIVLK(1)R	0.00660089	80.165	1	0.0140009	62.582	1	0.00687485	78.516	3
binding	A0A6J1SL56	92	K	60S ribosomal protein L7 OS=Frankliniella occidentalis OX=133901 GN=LOC113208953 PE=3 SV=1	LOC113208953	2	-0.23109	4	1	K(1)GDFYVPSEAR	0.000838045	74.78	1	0.00563261	59.227	1	0.0106688	52.576	3
binding	A0A6J1S9F7	77	K	Proteasome subunit beta OS=Frankliniella occidentalis OX=133901 GN=LOC113205742 PE=3 SV=1	LOC113205742	2	0.2866	4	1	VNLYELK(1)EGR	0.00153352	73.666	1	0.000770939	78.342	1	0.0023032	69.721	3
binding	A0A6J1SJ92	369	K	succinate-semialdehyde dehydrogenase, mitochondrial OS=Frankliniella occidentalis OX=133901 GN=LOC113208292 PE=3 SV=1	LOC113208292	2	0.66108	3	1	VDNIVQDAVK(1)K	0.000361676	79.492	1	3.62443e-05	89.301	1	0.000361676	79.492	3
binding	A0A6J1SJ92	156	K	succinate-semialdehyde dehydrogenase, mitochondrial OS=Frankliniella occidentalis OX=133901 GN=LOC113208292 PE=3 SV=1	LOC113208292	2	0.23995	7	1	SK(1)EMLFIR	0.00750413	66.27	1	0.00792971	66.27	1	0.0116848	59.35	3
binding	A0A6J1SHH0	57	K	60S ribosomal protein L38 OS=Frankliniella occidentalis OX=133901 GN=LOC113206261 PE=3 SV=1	LOC113206261	2	0.069814	6	1	LK(1)QSLPPGLQVK	4.1446e-08	106.67	1	0.000785918	69.815	1	0.00165691	64.121	3
binding	A0A6J1S7G2	227	K	elongation factor 1-gamma OS=Frankliniella occidentalis OX=133901 GN=LOC113205514 PE=4 SV=1	LOC113205514	2	-0.21767	3	1	FAEFQGSQGK(1)DSK	2.40918e-08	106.32	1	0.00509036	50.897	1	0.00287786	55.724	3
binding	A0A6J1SH13	54	K	60S ribosomal protein L10a OS=Frankliniella occidentalis OX=133901 GN=LOC113206146 PE=3 SV=1	LOC113206146	2	0.25733	3	1	FSGTVK(1)LK	0.00728654	68.224	1	0.0227922	46.39	1	0.0126399	57.59	3
binding	A0A6J1S7G2	425	K	elongation factor 1-gamma OS=Frankliniella occidentalis OX=133901 GN=LOC113205514 PE=4 SV=1	LOC113205514	2	-0.14244	14	1	FNQGK(1)IFK	2.46585e-06	138.4	1	0.00383878	97.635	1	1.31171e-06	138.4	3
binding	A0A6J1S7G2	297	K	elongation factor 1-gamma OS=Frankliniella occidentalis OX=133901 GN=LOC113205514 PE=4 SV=1	LOC113205514	2	0.43554	3	1	FYSNEEESK(1)SVK	0.000128836	82.069	1	1.89831e-09	113.61	1	0.017122	40.475	3
binding	A0A6J1S7G2	402	K	elongation factor 1-gamma OS=Frankliniella occidentalis OX=133901 GN=LOC113205514 PE=4 SV=1	LOC113205514	2	-0.21547	3	1	LDPASPETK(1)K	2.01106e-06	112.44	1	0.0319208	40.015	1	0.0063203	79.492	3
binding	A0A6J1S7G2	48	K	elongation factor 1-gamma OS=Frankliniella occidentalis OX=133901 GN=LOC113205514 PE=4 SV=1	LOC113205514	2	-1.0526	4	1	SDAFLK(1)K	0.0124333	79.116	1	0.0290086	58.917	1	0.0322379	56.258	3
binding	A0A6J1SLM3	94	K	40S ribosomal protein S9 OS=Frankliniella occidentalis OX=133901 GN=LOC113209073 PE=3 SV=1	LOC113209073	2	0.37363	3	1	MK(1)LDYVLGLK	0.000610457	78.342	1	0.0102191	47.302	1	0.0173665	40.496	3
binding	A0A6J1SLM3	117	K	40S ribosomal protein S9 OS=Frankliniella occidentalis OX=133901 GN=LOC113209073 PE=3 SV=1	LOC113209073	2	-0.87411	3	1	LQTQVFK(1)LGLAK	0.00200043	62.694	1	0.00363007	56.205	1	0.00798685	48.568	3
binding	A0A6J1S7R7	140	K	60S ribosomal protein L6 OS=Frankliniella occidentalis OX=133901 GN=LOC113205726 PE=3 SV=1	LOC113205726	2	-0.63357	9	1	VVLMK(1)VLK	0.0139769	55.676	1	0.00555384	75.109	1	0.00671645	65.252	3
binding	A0A6J1SLM3	156	K	40S ribosomal protein S9 OS=Frankliniella occidentalis OX=133901 GN=LOC113209073 PE=3 SV=1	LOC113209073	3	-0.21616	3	1	LDSQK(1)HIDFSLK	4.33701e-05	84.365	1	0.000408642	70.089	1	3.01999e-05	85.554	3
binding	A0A6J1SLM3	140	K	40S ribosomal protein S9 OS=Frankliniella occidentalis OX=133901 GN=LOC113209073 PE=3 SV=1	LOC113209073	2	0.25766	3	1	K(1)QVVNIPSFVVR	0.00156522	66.393	1	0.00119159	69.03	1	0.00368105	60.157	3
binding	A0A6J1SLM3	67	K	40S ribosomal protein S9 OS=Frankliniella occidentalis OX=133901 GN=LOC113209073 PE=3 SV=1	LOC113209073	2	2.3231	3	1	ELLTLEEK(1)DQR	2.68971e-10	129.82	1	1.85143e-05	91.961	1	0.0109224	47.712	3
binding	A0A6J1SXX8	2280	K	uncharacterized protein LOC113209802 isoform X3 OS=Frankliniella occidentalis OX=133901 GN=LOC113209802 PE=4 SV=1	LOC113209802	2	-0.28644	3	1	DK(1)EVEQGGATPR	7.13142e-13	131.32	1	0.00015184	80.96	1	8.12149e-05	84.365	3
binding	A0A6J1SHH0	14	K	60S ribosomal protein L38 OS=Frankliniella occidentalis OX=133901 GN=LOC113206261 PE=3 SV=1	LOC113206261	2	-0.71876	5	1	DFLLK(1)AR	0.0205235	58.981	1	0.0205235	58.981	1	0.0205235	58.981	3
binding	A0A6J1SHH0	9	K	60S ribosomal protein L38 OS=Frankliniella occidentalis OX=133901 GN=LOC113206261 PE=3 SV=1	LOC113206261	2	0.08159	4	1	EIK(1)DFLLK	0.0234184	45.829	1	0.0223614	46.844	1	0.0292551	41.704	3
binding	A0A6J1S7G2	217	K	elongation factor 1-gamma OS=Frankliniella occidentalis OX=133901 GN=LOC113205514 PE=4 SV=1	LOC113205514	2	0.05093	4	1	K(1)FAEFQGSQGK	7.86837e-06	96.745	1	0.0066867	56.956	1	0.00200587	67.519	3
binding	A0A6J1SCP9	78	K	Alpha-1,4 glucan phosphorylase OS=Frankliniella occidentalis OX=133901 GN=LOC113206561 PE=3 SV=1	LOC113206561	2	-0.0058399	3	1	TQQFYYEK(1)DPK	0.00337553	61.11	1	0.0114967	46.88	1	0.00305377	62.088	3
binding	A0A6J1SL56	34	K	60S ribosomal protein L7 OS=Frankliniella occidentalis OX=133901 GN=LOC113208953 PE=3 SV=1	LOC113208953	2	-0.49888	3	1	LPAVPETVLK(1)R	0.000471048	77.062	1	0.00207657	67.08	1	0.00564601	59.198	3
binding	A0A6J1SEY1	219	K	electron transfer flavoprotein subunit alpha, mitochondrial OS=Frankliniella occidentalis OX=133901 GN=LOC113206140 PE=4 SV=1	LOC113206140	3	-0.35943	3	1	SDRPELAGAK(1)VVVSGGR	0.00208346	45.916	1	0.00208346	45.916	1	0.00162841	49.708	3
binding	A0A6J1SEI7	240	K	60S ribosomal protein L23a OS=Frankliniella occidentalis OX=133901 GN=LOC113206038 PE=3 SV=1	LOC113206038	2	0.53519	3	1	K(1)LYDIDVAK	0.00700756	64.82	1	0.011183	57.532	1	0.032947	40.496	3
binding	M4XYZ9	164	K	Heat shock cognate 70-2 protein OS=Frankliniella occidentalis OX=133901 GN=LOC113215650 PE=3 SV=1	LOC113215650	2	0.18979	3	1	ETAEAYLGK(1)K	0.0139319	51.762	1	0.00436771	66.19	1	0.0151844	50.452	3
binding	A0A6J1SP72	7	K	60S ribosomal protein L9 OS=Frankliniella occidentalis OX=133901 GN=LOC113208369 PE=3 SV=1	LOC113208369	2	0.4125	3	1	QILGK(1)QEVK	8.21535e-05	108.56	1	0.00255269	74.611	1	0.00767195	58.172	3
binding	M4XYZ9	165	K	Heat shock cognate 70-2 protein OS=Frankliniella occidentalis OX=133901 GN=LOC113215650 PE=3 SV=1	LOC113215650	3	0.51612	3	1	K(1)VTHAVVTVPAYFNDAQR	0.00325484	49.141	1	0.00206823	56.819	1	0.000173312	70.334	3
binding	M4XYZ9	371	K	Heat shock cognate 70-2 protein OS=Frankliniella occidentalis OX=133901 GN=LOC113215650 PE=3 SV=1	LOC113215650	2	-0.26117	4	1	IPK(1)VQQLVK	0.00135193	85.744	1	0.013973	48.423	1	0.0021251	76.679	3
binding	A0A6J1SE25	347	K	60S ribosomal protein L4 OS=Frankliniella occidentalis OX=133901 GN=LOC113205950 PE=3 SV=1	LOC113205950	2	1.1734	3	1	NAILTIQK(1)R	0.0024641	80.688	1	0.0274153	43.308	1	0.0274153	43.308	3
binding	A0A6J1SE25	358	K	60S ribosomal protein L4 OS=Frankliniella occidentalis OX=133901 GN=LOC113205950 PE=3 SV=1	LOC113205950	2	0.35991	3	1	AELLAK(1)K	0.019735	67.032	1	0.019735	67.032	1	0.019735	67.032	3
binding	A0A6J1S646	136	K	60S ribosomal protein L13a OS=Frankliniella occidentalis OX=133901 GN=LOC113203942 PE=3 SV=1	LOC113203942	2	-0.99788	3	1	K(1)FCHVGR	0.0085803	88.029	1	0.00682999	94.262	1	0.00255396	117.93	3
binding	A0A6J1S646	27	K	60S ribosomal protein L13a OS=Frankliniella occidentalis OX=133901 GN=LOC113203942 PE=3 SV=1	LOC113203942	2	-0.2681	3	1	LAAVTAK(1)ALLQGR	1.95337e-15	128.61	1	3.89755e-06	95.417	1	6.52706e-08	102.9	3
binding	A0A6J1SDG9	386	K	calcium-binding mitochondrial carrier protein Aralar1 isoform X7 OS=Frankliniella occidentalis OX=133901 GN=LOC113205324 PE=3 SV=1	LOC113205324	2	0.33497	3	1	AIK(1)LTVNDLVR	0.015918	43.502	1	0.00203637	65.179	1	0.00924129	50.149	3
binding	A0A6J1SDU7	527	K	Eukaryotic translation initiation factor 3 subunit C OS=Frankliniella occidentalis OX=133901 GN=LOC113206813 PE=3 SV=1	LOC113206813	2	-0.7766	3	1	FIYDK(1)DQSDR	0.0135494	46.352	1	0.00448142	62.466	1	0.0122398	48.284	3
binding	A0A6J1S646	150	K	60S ribosomal protein L13a OS=Frankliniella occidentalis OX=133901 GN=LOC113203942 PE=3 SV=1	LOC113203942	3	0.079505	3	1	LSHEVGWK(1)YK	0.00275518	60.641	1	0.00861668	44.425	1	0.00691864	47.228	3
binding	A0A6J1RZ69	397	K	Citrate hydro-lyase OS=Frankliniella occidentalis OX=133901 GN=LOC113203645 PE=3 SV=1	LOC113203645	2	0.52436	3	1	SCLVNK(1)VGFK	0.000299428	85.355	1	0.00988203	51.762	1	0.0201498	41.704	3
binding	A0A6J1S2B2	12	K	40S ribosomal protein S28 OS=Frankliniella occidentalis OX=133901 GN=LOC113202780 PE=3 SV=1	LOC113202780	2	0.46653	3	1	VMK(1)VLGR	0.031392	50.632	1	0.023073	56.122	1	0.0205235	58.981	3
binding	A0A6J1SP85	459	K	NADH-ubiquinone oxidoreductase 75 kDa subunit, mitochondrial OS=Frankliniella occidentalis OX=133901 GN=LOC113209434 PE=3 SV=1	LOC113209434	3	0.34623	3	1	VDLSYDYEHLGDDTTTLK(1)K	4.3899e-06	84.249	1	9.67099e-22	129.46	1	0.00035964	58.693	3
binding	A0A6J1SP85	170	K	NADH-ubiquinone oxidoreductase 75 kDa subunit, mitochondrial OS=Frankliniella occidentalis OX=133901 GN=LOC113209434 PE=3 SV=1	LOC113209434	2	1.6972	3	1	AVEDK(1)DVGPLIK	0.00140226	65.179	1	0.000423789	74.611	1	0.00140226	65.179	3
binding	A0A6J1SP85	692	K	NADH-ubiquinone oxidoreductase 75 kDa subunit, mitochondrial OS=Frankliniella occidentalis OX=133901 GN=LOC113209434 PE=3 SV=1	LOC113209434	2	0.27944	3	1	AQLASTPLDVK(1)LK	0.000473065	73.927	1	8.17809e-08	101.53	1	0.000120551	83.204	3
binding	A0A6J1SF27	61	K	eukaryotic translation initiation factor 4H-like OS=Frankliniella occidentalis OX=133901 GN=LOC113207117 PE=4 SV=1	LOC113207117	2	-0.87943	3	1	GLNVK(1)SVR	0.0108381	60.91	1	0.0108381	60.91	1	0.0126399	57.59	3
binding	A0A6J1RS19	80	K	Superoxide dismutase OS=Frankliniella occidentalis OX=133901 GN=LOC113202034 PE=4 SV=1	LOC113202034	2	1.5416	3	1	IETTGK(1)DAILR	0.00325374	61.48	1	0.00238459	64.121	1	0.00467079	57.175	3
binding	A0A6J1SFE8	135	K	cullin-associated NEDD8-dissociated protein 1 isoform X2 OS=Frankliniella occidentalis OX=133901 GN=LOC113207395 PE=3 SV=1	LOC113207395	2	0.26496	3	1	ITGK(1)LSNAIEK	2.19325e-05	90.697	1	0.00400476	59.198	1	0.0142344	44.612	3
binding	A0A6J1SEY1	119	K	electron transfer flavoprotein subunit alpha, mitochondrial OS=Frankliniella occidentalis OX=133901 GN=LOC113206140 PE=4 SV=1	LOC113206140	3	-1.1069	4	1	FSHILAGASAQGK(1)ALLPR	2.04759e-06	88.427	1	3.87388e-09	105.39	1	0.000158167	73.279	3
binding	A0A6J1T6W0	179	K	protein obstructor-E OS=Frankliniella occidentalis OX=133901 GN=LOC113213719 PE=4 SV=1	LOC113213719	2	-1.4191	3	1	K(1)YYICMEGVAR	0.00970831	50.354	1	0.0180492	42.843	1	0.0103748	49.448	3
binding	A0A6J1S646	189	K	60S ribosomal protein L13a OS=Frankliniella occidentalis OX=133901 GN=LOC113203942 PE=3 SV=1	LOC113203942	2	0.033791	3	1	GASEHISK(1)LVAK	2.2226e-11	124.48	1	4.59028e-11	119.39	1	9.68089e-08	104.24	3
binding	M4XYZ9	524	K	Heat shock cognate 70-2 protein OS=Frankliniella occidentalis OX=133901 GN=LOC113215650 PE=3 SV=1	LOC113215650	2	-0.42474	3	1	EK(1)IVITNDQNR	0.000222932	80.69	1	0.000878483	72.29	1	0.00972493	49.448	3
binding	A0A6J1S1Y0	27	K	60S ribosomal protein L24 OS=Frankliniella occidentalis OX=133901 GN=LOC113203907 PE=3 SV=1	LOC113203907	2	1.2697	5	1	VDGK(1)TFTFLNK	0.000107074	84.821	1	0.000485075	75.739	1	3.01966e-05	87.641	3
binding	A0A6J1SP72	84	K	60S ribosomal protein L9 OS=Frankliniella occidentalis OX=133901 GN=LOC113208369 PE=3 SV=1	LOC113208369	2	0.30409	4	1	GVTK(1)GFLYK	0.00194665	78.149	1	0.00120384	87.639	1	0.0019179	78.516	3
binding	A0A6J1SP72	11	K	60S ribosomal protein L9 OS=Frankliniella occidentalis OX=133901 GN=LOC113208369 PE=3 SV=1	LOC113208369	2	-0.45366	3	1	QEVK(1)IPK	0.0300343	51.528	1	0.0170441	63.216	1	0.0366119	47.187	3
biological regulation	A0A6J1SLM3	156	K	40S ribosomal protein S9 OS=Frankliniella occidentalis OX=133901 GN=LOC113209073 PE=3 SV=1	LOC113209073	3	-0.21616	3	1	LDSQK(1)HIDFSLK	4.33701e-05	84.365	1	0.000408642	70.089	1	3.01999e-05	85.554	3
biological regulation	A0A6J1T4L8	190	K	Phosphoglycerate kinase OS=Frankliniella occidentalis OX=133901 GN=LOC113211422 PE=3 SV=1	LOC113211422	2	3.4781	3	1	K(1)ELQYFAK	2.71435e-06	104.2	1	1.81319e-06	105.52	1	4.45203e-06	101.65	3
biological regulation	A0A6J1T4L8	139	K	Phosphoglycerate kinase OS=Frankliniella occidentalis OX=133901 GN=LOC113211422 PE=3 SV=1	LOC113211422	2	0.27752	6	1	IK(1)ASPDAVK	0.00250509	74.841	1	0.0100273	54.066	1	0.00645724	61.161	3
biological regulation	A0A6J1SJX9	65	K	copper transport protein ATOX1 OS=Frankliniella occidentalis OX=133901 GN=LOC113206807 PE=4 SV=1	LOC113206807	2	-0.1172	4	1	TGK(1)AVSYVGLK	0.00506419	56.205	1	0.0131031	45.357	1	0.0120557	46.069	3
biological regulation	A0A6J1TG39	43	K	Phosphoglycerate mutase OS=Frankliniella occidentalis OX=133901 GN=LOC113215315 PE=3 SV=1	LOC113215315	2	-2.7881	4	1	GEEEAVSAGK(1)ALK	7.66215e-06	92.906	1	0.0120269	42.317	1	0.00582309	49.298	3
biological regulation	A0A6J1TG39	241	K	Phosphoglycerate mutase OS=Frankliniella occidentalis OX=133901 GN=LOC113215315 PE=3 SV=1	LOC113215315	2	0.56519	4	1	FLGDEETVK(1)K	2.11181e-05	102.52	1	0.000700624	82.417	1	0.0025651	72.2	3
biological regulation	A0A6J1T4L8	154	K	Phosphoglycerate kinase OS=Frankliniella occidentalis OX=133901 GN=LOC113211422 PE=3 SV=1	LOC113211422	3	-0.8732	3	1	K(1)LGDVYVNDAFGTAHR	1.45736e-11	114.52	1	4.356e-06	91.317	1	3.36876e-11	109.04	3
biological regulation	A0A6J1T258	405	K	far upstream element-binding protein 2 isoform X2 OS=Frankliniella occidentalis OX=133901 GN=LOC113212991 PE=4 SV=1	LOC113212991	3	0.19945	4	1	RPNNNPTEK(1)IILIR	1.8539e-06	96.464	1	2.9507e-08	105.19	1	6.06941e-11	111.12	3
biological regulation	A0A482JNV8	124	K	ATP synthase subunit alpha OS=Frankliniella occidentalis OX=133901 GN=LOC113206634 PE=2 SV=1	LOC113206634	2	0.071232	5	1	LIK(1)EGDIVK	0.00162265	82.287	1	0.00162265	82.287	1	0.00162265	82.287	3
biological regulation	A0A6J1T4L8	189	K	Phosphoglycerate kinase OS=Frankliniella occidentalis OX=133901 GN=LOC113211422 PE=3 SV=1	LOC113211422	2	-0.095776	3	1	ASGFLLK(1)K	0.00904226	71.692	1	0.0146918	61.679	1	0.0280739	49.423	3
biological regulation	A0A6J1TG39	252	K	Phosphoglycerate mutase OS=Frankliniella occidentalis OX=133901 GN=LOC113215315 PE=3 SV=1	LOC113215315	2	0.31972	5	1	AMEAVASQGK(1)AK	1.25991e-05	89.301	1	0.000163515	78.324	1	0.0011	65.234	3
biological regulation	A0A6J1TG39	46	K	Phosphoglycerate mutase OS=Frankliniella occidentalis OX=133901 GN=LOC113215315 PE=3 SV=1	LOC113215315	3	-0.38564	3	1	ALK(1)ESGYQFDIAHTSVLTR	9.17194e-13	113.54	1	0.00136133	47.082	1	2.52892e-09	98.175	3
biological regulation	A0A482JNV8	216	K	ATP synthase subunit alpha OS=Frankliniella occidentalis OX=133901 GN=LOC113206634 PE=2 SV=1	LOC113206634	2	0.94609	3	1	QTGK(1)TALAIDTIINQQR	2.92988e-20	133.52	1	2.28097e-33	156.67	1	0.000217731	78.078	3
biological regulation	A0A6J1T890	76	K	Coatomer subunit alpha OS=Frankliniella occidentalis OX=133901 GN=LOC113212400 PE=4 SV=1	LOC113212400	2	0.43584	4	1	IK(1)VWNYK	0.0328804	49.65	1	0.0349688	53.351	1	0.0377652	46.426	3
biological regulation	A0A6J1T8P2	626	K	Clathrin heavy chain OS=Frankliniella occidentalis OX=133901 GN=LOC113213253 PE=3 SV=1	LOC113213253	3	-0.6635	3	1	AHIAQLCEK(1)AGLLQR	5.08081e-11	111.83	1	0.000336788	74.853	1	0.000995789	59.248	3
biological regulation	A0A6J1TBV4	174	K	Coatomer subunit gamma OS=Frankliniella occidentalis OX=133901 GN=LOC113213414 PE=3 SV=1	LOC113213414	2	2.9951	3	1	TAGELVK(1)R	0.0108569	66.692	1	0.01782	57.59	1	0.0176143	57.859	3
biological regulation	A0A482JNV8	259	K	ATP synthase subunit alpha OS=Frankliniella occidentalis OX=133901 GN=LOC113206634 PE=2 SV=1	LOC113206634	2	-0.1067	6	1	STVAQIVK(1)R	0.000436547	101.65	1	0.000666858	97.431	1	0.000541873	99.442	3
biological regulation	A0A6J1S7C4	128	K	Nucleoside diphosphate kinase OS=Frankliniella occidentalis OX=133901 GN=LOC113205484 PE=3 SV=1	LOC113205484	3	-0.27894	4	1	NIIHGSDSVEAAK(1)K	4.79066e-12	117.93	1	0.0033995	52.527	1	7.11442e-06	90.412	3
biological regulation	A0A6J1TG39	158	K	Phosphoglycerate mutase OS=Frankliniella occidentalis OX=133901 GN=LOC113215315 PE=3 SV=1	LOC113215315	2	-0.025095	3	1	FESLK(1)LTIQR	0.00181944	72.2	1	0.00973541	51.979	1	0.00898864	53.08	3
biological regulation	A0A6J1SLZ1	97	K	troponin I isoform X8 OS=Frankliniella occidentalis OX=133901 GN=LOC113207274 PE=4 SV=1	LOC113207274	2	-0.21114	3	1	AICK(1)QYYER	0.0106863	53.124	1	0.0018684	79.148	1	0.0178866	44.425	3
biological regulation	A0A6J1SSU2	466	K	heat shock 70 kDa protein cognate 5 OS=Frankliniella occidentalis OX=133901 GN=LOC113210248 PE=3 SV=1	LOC113210248	2	0.60538	3	1	NTTIPTK(1)K	0.0298565	48.091	1	0.0320368	46.462	1	0.0320368	46.462	3
biological regulation	A0A6J1SSU2	572	K	heat shock 70 kDa protein cognate 5 OS=Frankliniella occidentalis OX=133901 GN=LOC113210248 PE=3 SV=1	LOC113210248	2	-0.025469	3	1	NAEQYAAQDK(1)VK	9.27841e-06	91.62	1	9.68089e-08	104.24	1	0.002611	60.157	3
biological regulation	A0A6J1SLM3	117	K	40S ribosomal protein S9 OS=Frankliniella occidentalis OX=133901 GN=LOC113209073 PE=3 SV=1	LOC113209073	2	-0.87411	3	1	LQTQVFK(1)LGLAK	0.00200043	62.694	1	0.00363007	56.205	1	0.00798685	48.568	3
biological regulation	A0A6J1SLM3	94	K	40S ribosomal protein S9 OS=Frankliniella occidentalis OX=133901 GN=LOC113209073 PE=3 SV=1	LOC113209073	2	0.37363	3	1	MK(1)LDYVLGLK	0.000610457	78.342	1	0.0102191	47.302	1	0.0173665	40.496	3
biological regulation	A0A6J1SLM3	140	K	40S ribosomal protein S9 OS=Frankliniella occidentalis OX=133901 GN=LOC113209073 PE=3 SV=1	LOC113209073	2	0.25766	3	1	K(1)QVVNIPSFVVR	0.00156522	66.393	1	0.00119159	69.03	1	0.00368105	60.157	3
biological regulation	A0A6J1SPR4	333	K	Fructose-bisphosphate aldolase OS=Frankliniella occidentalis OX=133901 GN=LOC113208513 PE=3 SV=1	LOC113208513	2	0.41678	3	1	AK(1)ANSLACQGK	0.00143808	67.385	1	0.008457	51.286	1	0.00435559	58.132	3
biological regulation	A0A6J1SMG9	107	K	protein transport protein Sec61 subunit alpha OS=Frankliniella occidentalis OX=133901 GN=LOC113208908 PE=3 SV=1	LOC113208908	2	0.20865	3	1	IIEVGDTPK(1)DR	0.00203637	65.179	1	0.00203637	65.179	1	0.00143808	67.385	3
biological regulation	A0A6J1S646	150	K	60S ribosomal protein L13a OS=Frankliniella occidentalis OX=133901 GN=LOC113203942 PE=3 SV=1	LOC113203942	3	0.079505	3	1	LSHEVGWK(1)YK	0.00275518	60.641	1	0.00861668	44.425	1	0.00691864	47.228	3
biological regulation	A0A6J1S646	27	K	60S ribosomal protein L13a OS=Frankliniella occidentalis OX=133901 GN=LOC113203942 PE=3 SV=1	LOC113203942	2	-0.2681	3	1	LAAVTAK(1)ALLQGR	1.95337e-15	128.61	1	3.89755e-06	95.417	1	6.52706e-08	102.9	3
biological regulation	A0A6J1TA92	184	K	ras-related protein Rac1 OS=Frankliniella occidentalis OX=133901 GN=LOC113212979 PE=4 SV=1	LOC113212979	2	-0.12748	3	1	AVLCPVVPIK(1)R	0.00630183	57.785	1	0.00203567	67.334	1	0.00570679	59.067	3
biological regulation	A0A6J1SSU2	291	K	heat shock 70 kDa protein cognate 5 OS=Frankliniella occidentalis OX=133901 GN=LOC113210248 PE=3 SV=1	LOC113210248	2	0.16277	3	1	K(1)EQGLDITK	0.00144351	90.05	1	0.00252888	80.102	1	0.00527901	68.847	3
biological regulation	A0A6J1S646	136	K	60S ribosomal protein L13a OS=Frankliniella occidentalis OX=133901 GN=LOC113203942 PE=3 SV=1	LOC113203942	2	-0.99788	3	1	K(1)FCHVGR	0.0085803	88.029	1	0.00682999	94.262	1	0.00255396	117.93	3
biological regulation	A0A482JNV8	425	K	ATP synthase subunit alpha OS=Frankliniella occidentalis OX=133901 GN=LOC113206634 PE=2 SV=1	LOC113206634	2	-0.34286	11	1	AMK(1)QVAGSMK	1.49623e-05	102.53	1	0.000603345	79.201	1	0.000666564	77.288	3
biological regulation	A0A482JNV8	192	K	ATP synthase subunit alpha OS=Frankliniella occidentalis OX=133901 GN=LOC113206634 PE=2 SV=1	LOC113206634	3	0.70384	7	1	ESVRDPMQTGIK(1)AVDSLVPIGR	1.53397e-30	145.77	1	2.93607e-19	125.04	1	5.17754e-06	72.568	3
biological regulation	A0A482JNV8	238	K	ATP synthase subunit alpha OS=Frankliniella occidentalis OX=133901 GN=LOC113206634 PE=2 SV=1	LOC113206634	2	-0.060566	5	1	FNDGADENK(1)K	1.1641e-07	121.9	1	1.83924e-06	110.39	1	1.17648e-11	143.5	3
biological regulation	A0A6J1SPH7	72	K	Superoxide dismutase OS=Frankliniella occidentalis OX=133901 GN=LOC113209492 PE=3 SV=1	LOC113209492	4	-0.084614	3	1	HHAAYVTNYNATLEK(1)LQAAISR	7.75271e-25	137.89	1	1.90251e-07	84.327	1	1.11095e-05	66.536	3
biological regulation	A0A482JNV8	496	K	ATP synthase subunit alpha OS=Frankliniella occidentalis OX=133901 GN=LOC113206634 PE=2 SV=1	LOC113206634	2	-0.50276	6	1	GHLDK(1)LDPAK	4.50944e-06	107.06	1	0.00227268	63.624	1	4.62763e-05	96.229	3
biological regulation	A0A482JNV8	501	K	ATP synthase subunit alpha OS=Frankliniella occidentalis OX=133901 GN=LOC113206634 PE=2 SV=1	LOC113206634	2	-0.29921	12	1	LDPAK(1)ITDFEK	1.6968e-25	143.46	1	2.8941e-08	103.13	1	1.3483e-15	126.07	3
biological regulation	A0A482JNV8	537	K	ATP synthase subunit alpha OS=Frankliniella occidentalis OX=133901 GN=LOC113206634 PE=2 SV=1	LOC113206634	2	0.3692	8	1	ITDETDAK(1)LK	9.55093e-07	112.83	1	1.43871e-11	143.97	1	3.18081e-06	108.35	3
biological regulation	A0A6J1T6W0	179	K	protein obstructor-E OS=Frankliniella occidentalis OX=133901 GN=LOC113213719 PE=4 SV=1	LOC113213719	2	-1.4191	3	1	K(1)YYICMEGVAR	0.00970831	50.354	1	0.0180492	42.843	1	0.0103748	49.448	3
biological regulation	A0A6J1S646	189	K	60S ribosomal protein L13a OS=Frankliniella occidentalis OX=133901 GN=LOC113203942 PE=3 SV=1	LOC113203942	2	0.033791	3	1	GASEHISK(1)LVAK	2.2226e-11	124.48	1	4.59028e-11	119.39	1	9.68089e-08	104.24	3
biological regulation	A0A6J1S7C4	24	K	Nucleoside diphosphate kinase OS=Frankliniella occidentalis OX=133901 GN=LOC113205484 PE=3 SV=1	LOC113205484	2	-0.2493	6	1	GLVGK(1)IIK	0.00939753	63.565	1	0.0149876	54.611	1	0.0149876	54.611	3
biological regulation	A0A6J1T4Y8	21	K	Dihydrolipoyl dehydrogenase OS=Frankliniella occidentalis OX=133901 GN=LOC113213499 PE=3 SV=1	LOC113213499	3	0.11698	4	1	ALTGGIAHLFK(1)QNK	3.28254e-08	106.58	1	4.86079e-15	127.02	1	0.00102028	59.227	3
biological regulation	A0A6J1TCU7	185	K	ras-related protein Rab-1A OS=Frankliniella occidentalis OX=133901 GN=LOC113215643 PE=4 SV=1	LOC113215643	2	0.7064	3	1	VGPTSSAADTANK(1)VK	7.87311e-06	94.487	1	0.00405655	49.595	1	0.00157089	63.682	3
biological regulation	A0A6J1T5C4	294	K	Dihydrolipoyllysine-residue succinyltransferase component of 2-oxoglutarate dehydrogenase complex, mitochondrial OS=Frankliniella occidentalis OX=133901 GN=LOC113213820 PE=3 SV=1	LOC113213820	2	0.19521	3	1	K(1)LNQEAFQK	0.00515408	69.275	1	0.00237175	81.525	1	0.00780591	63.426	3
biological regulation	A0A6J1T5C4	465	K	Dihydrolipoyllysine-residue succinyltransferase component of 2-oxoglutarate dehydrogenase complex, mitochondrial OS=Frankliniella occidentalis OX=133901 GN=LOC113213820 PE=3 SV=1	LOC113213820	2	-0.60785	3	1	EAVLFLK(1)K	0.014475	61.962	1	0.00848596	73.26	1	0.0182348	57.047	3
biological regulation	A0A6J1SKY7	644	K	Sodium/potassium-transporting ATPase subunit alpha OS=Frankliniella occidentalis OX=133901 GN=LOC113207579 PE=3 SV=1	LOC113207579	3	0.078443	3	1	AIAK(1)SVGIISEGNETVEDIAQR	6.4968e-12	105.06	1	9.97596e-06	69.088	1	4.09456e-05	61.963	3
biological regulation	A0A6J1SKY7	541	K	Sodium/potassium-transporting ATPase subunit alpha OS=Frankliniella occidentalis OX=133901 GN=LOC113207579 PE=3 SV=1	LOC113207579	2	-0.96617	3	1	CSTIFIGGK(1)EK	2.57083e-05	89.301	1	0.00972493	49.448	1	0.00434253	58.172	3
biological regulation	A0A6J1SKY7	543	K	Sodium/potassium-transporting ATPase subunit alpha OS=Frankliniella occidentalis OX=133901 GN=LOC113207579 PE=3 SV=1	LOC113207579	2	-0.40088	4	1	EK(1)VLDEEMK	0.00301237	68.557	1	0.00175658	76.228	1	0.00187427	75.509	3
biological regulation	A0A6J1SKY7	227	K	Sodium/potassium-transporting ATPase subunit alpha OS=Frankliniella occidentalis OX=133901 GN=LOC113207579 PE=3 SV=1	LOC113207579	2	-0.35983	3	1	GFK(1)VDNSSLTGESEPQSR	0.000349075	72.21	1	8.15006e-05	79.489	1	9.70123e-05	77.871	3
biological regulation	A0A6J1SKY7	459	K	Sodium/potassium-transporting ATPase subunit alpha OS=Frankliniella occidentalis OX=133901 GN=LOC113207579 PE=3 SV=1	LOC113207579	2	0.11174	6	1	GGQENVPILK(1)K	3.4323e-05	89.805	1	7.53847e-08	114.86	1	0.00165181	69.721	3
biological regulation	A0A6J1SKY7	43	K	Sodium/potassium-transporting ATPase subunit alpha OS=Frankliniella occidentalis OX=133901 GN=LOC113207579 PE=3 SV=1	LOC113207579	4	0.042057	3	1	K(1)GDDLDDLKQELDIDFHK	5.86545e-12	111.63	0.997811	0.000544925	55.337	0.999442	0.000307922	61.276	3
biological regulation	A0A6J1SKY7	491	K	Sodium/potassium-transporting ATPase subunit alpha OS=Frankliniella occidentalis OX=133901 GN=LOC113207579 PE=3 SV=1	LOC113207579	2	0.53068	3	1	K(1)VCEVPFNSTNK	0.000922527	71.558	1	0.0147649	45.28	1	0.00302587	62.088	3
biological regulation	A0A6J1SKY7	627	K	Sodium/potassium-transporting ATPase subunit alpha OS=Frankliniella occidentalis OX=133901 GN=LOC113207579 PE=3 SV=1	LOC113207579	3	-0.31246	4	1	SAGIK(1)VIMVTGDHPITAK	0.000162254	70.555	1	2.00011e-05	82.449	1	1.56045e-06	87.654	3
biological regulation	A0A6J1SKY7	858	K	Sodium/potassium-transporting ATPase subunit alpha OS=Frankliniella occidentalis OX=133901 GN=LOC113207579 PE=3 SV=1	LOC113207579	2	-0.14085	5	1	DPYSDK(1)LVNHR	9.16979e-06	95.417	1	2.90641e-06	97.734	1	1.40382e-06	102.4	3
biological regulation	A0A6J1T598	6	K	NEDD8 OS=Frankliniella occidentalis OX=133901 GN=LOC113213299 PE=3 SV=1	LOC113213299	2	0.11939	3	1	VK(1)TLTGK	0.00401201	101.33	1	0.00409563	98.523	1	0.00640601	86.833	3
biological regulation	M4XYZ9	165	K	Heat shock cognate 70-2 protein OS=Frankliniella occidentalis OX=133901 GN=LOC113215650 PE=3 SV=1	LOC113215650	3	0.51612	3	1	K(1)VTHAVVTVPAYFNDAQR	0.00325484	49.141	1	0.00206823	56.819	1	0.000173312	70.334	3
biological regulation	A0A6J1T878	186	K	RNA helicase OS=Frankliniella occidentalis OX=133901 GN=LOC113213124 PE=4 SV=1	LOC113213124	2	-0.6411	3	1	LNLK(1)HLK	0.0226164	56.434	1	0.0042857	97.068	1	0.0333214	49.358	3
biological regulation	A0A6J1ST73	272	K	ankyrin-3 isoform X18 OS=Frankliniella occidentalis OX=133901 GN=LOC113210314 PE=4 SV=1	LOC113210314	3	0.058364	4	1	GAHIEAK(1)TR	1.54434e-05	117.3	1	0.00688757	60.102	1	0.00269045	64.654	3
biological regulation	A0A6J1SKZ1	831	K	Sodium/potassium-transporting ATPase subunit alpha OS=Frankliniella occidentalis OX=133901 GN=LOC113207579 PE=3 SV=1	LOC113207579	2	-2.7712	4	1	NPFTDK(1)LVNER	6.59197e-05	86.288	1	0.000321262	77.185	1	0.00506419	56.205	3
biological regulation	A0A6J1T4Y8	33	K	Dihydrolipoyl dehydrogenase OS=Frankliniella occidentalis OX=133901 GN=LOC113213499 PE=3 SV=1	LOC113213499	3	-0.20667	4	1	VTLVSGHGK(1)ITGPNEVTALK	6.25244e-13	111.57	1	2.7045e-43	163.62	1	7.31236e-29	148.38	3
biological regulation	A0A6J1T4Y8	174	K	Dihydrolipoyl dehydrogenase OS=Frankliniella occidentalis OX=133901 GN=LOC113213499 PE=3 SV=1	LOC113213499	2	-0.86508	6	1	VSVEDAK(1)DPSK	0.00125041	69.03	1	0.00272358	63.091	1	0.00238459	64.121	3
biological regulation	A0A6J1T4Y8	198	K	Dihydrolipoyl dehydrogenase OS=Frankliniella occidentalis OX=133901 GN=LOC113213499 PE=3 SV=1	LOC113213499	3	-0.23233	4	1	RPFTK(1)NLGLEDVGIER	3.2423e-20	132.64	1	4.3717e-20	130.27	1	1.66332e-11	114.96	3
biological regulation	A0A6J1T4Y8	288	K	Dihydrolipoyl dehydrogenase OS=Frankliniella occidentalis OX=133901 GN=LOC113213499 PE=3 SV=1	LOC113213499	2	-1.0797	3	1	NEEDLK(1)K	0.00729456	80.229	1	0.029127	58.815	1	0.019735	67.032	3
biological regulation	A0A6J1T4Y8	145	K	Dihydrolipoyl dehydrogenase OS=Frankliniella occidentalis OX=133901 GN=LOC113213499 PE=3 SV=1	LOC113213499	2	-0.034715	5	1	ILQK(1)QGMK	0.0104567	56.547	1	0.00671645	65.252	1	0.00377244	79.469	3
biological regulation	A0A6J1SWA8	7139	K	titin-like OS=Frankliniella occidentalis OX=133901 GN=LOC113211101 PE=3 SV=1	LOC113211101	3	-0.42142	3	1	VQQLEEGK(1)GPQRPDEPER	0.000500412	62.203	1	0.00139611	50.178	1	0.000189968	71.601	3
biological regulation	A0A6J1SWA8	8016	K	titin-like OS=Frankliniella occidentalis OX=133901 GN=LOC113211101 PE=3 SV=1	LOC113211101	2	-1.8103	3	1	VGEDSTK(1)ANLK	7.92429e-05	85.813	1	0.00910022	50.354	1	0.0026668	57.175	3
biological regulation	A0A6J1T4Y8	323	K	Dihydrolipoyl dehydrogenase OS=Frankliniella occidentalis OX=133901 GN=LOC113213499 PE=3 SV=1	LOC113213499	3	-0.41856	6	1	ILGDK(1)HTDR	4.94751e-05	113.93	1	0.00105988	77.662	1	0.000658654	87.258	3
biological regulation	A0A6J1SWA8	5562	K	titin-like OS=Frankliniella occidentalis OX=133901 GN=LOC113211101 PE=3 SV=1	LOC113211101	2	1.7848	3	1	TPIK(1)DQLNIR	0.000358278	84.479	1	0.000103107	91.549	1	0.00441952	62.633	3
biological regulation	A0A6J1SWA8	9444	K	titin-like OS=Frankliniella occidentalis OX=133901 GN=LOC113211101 PE=3 SV=1	LOC113211101	2	-0.25999	3	1	TPAGTVSTSAK(1)LR	8.16666e-09	107.65	1	9.75518e-08	100.22	1	9.17155e-11	110.38	3
biological regulation	A0A6J1T4Y8	308	K	Dihydrolipoyl dehydrogenase OS=Frankliniella occidentalis OX=133901 GN=LOC113213499 PE=3 SV=1	LOC113213499	2	0.052266	4	1	AK(1)TNNETDGFVK	3.22522e-11	122.33	1	3.12896e-05	86.772	1	6.41161e-06	93.623	3
biological regulation	A0A6J1T4Y8	53	K	Dihydrolipoyl dehydrogenase OS=Frankliniella occidentalis OX=133901 GN=LOC113213499 PE=3 SV=1	LOC113213499	2	1.1276	4	1	EDGSTEVVK(1)TK	0.000256539	79.492	1	0.00696599	53.448	1	0.00791531	52.071	3
biological regulation	A0A6J1SSY8	173	K	Ferritin OS=Frankliniella occidentalis OX=133901 GN=LOC113210291 PE=3 SV=1	LOC113210291	2	-0.62734	3	1	SIVAVCEDPSSAK(1)EPK	0.00258212	54.281	1	0.00381817	48.899	1	0.001571	63.682	3
biological regulation	A0A6J1T4L8	16	K	Phosphoglycerate kinase OS=Frankliniella occidentalis OX=133901 GN=LOC113211422 PE=3 SV=1	LOC113211422	2	0.39819	4	1	LSIDALSLAGK(1)R	8.75109e-06	93.766	1	0.000324443	77.185	1	0.000324443	77.185	3
biological regulation	A0A6J1S6C6	103	K	Gluconolactonase OS=Frankliniella occidentalis OX=133901 GN=LOC113205253 PE=3 SV=1	LOC113205253	2	0.22444	3	1	DVK(1)VDLLR	0.0124939	57.859	1	0.0124939	57.859	1	0.029012	41.876	3
biological regulation	A0A6J1S6C6	279	K	Gluconolactonase OS=Frankliniella occidentalis OX=133901 GN=LOC113205253 PE=3 SV=1	LOC113205253	2	0.23316	3	1	EK(1)YPDAGALFR	0.00400476	59.198	1	0.00117164	69.721	1	0.00938969	49.934	3
biological regulation	A0A6J1T4L8	277	K	Phosphoglycerate kinase OS=Frankliniella occidentalis OX=133901 GN=LOC113211422 PE=3 SV=1	LOC113211422	3	-0.94384	5	1	NNVK(1)LHLPVDFVTADK	4.0722e-11	110.12	1	0.000159562	78.95	1	0.000752043	65.949	3
biological regulation	A0A6J1S7C4	35	K	Nucleoside diphosphate kinase OS=Frankliniella occidentalis OX=133901 GN=LOC113205484 PE=3 SV=1	LOC113205484	2	0.13659	4	1	GFK(1)LVGLK	0.0055278	75.213	1	0.00704138	69.198	1	0.0186975	50.703	3
biological regulation	A0A6J1T4L8	323	K	Phosphoglycerate kinase OS=Frankliniella occidentalis OX=133901 GN=LOC113211422 PE=3 SV=1	LOC113211422	2	1.3304	5	1	TIELLK(1)DPIK	0.00390498	52.247	1	0.0023032	77.062	0.937796	0.00634002	45.653	3
biological regulation	A0A6J1T4L8	29	K	Phosphoglycerate kinase OS=Frankliniella occidentalis OX=133901 GN=LOC113211422 PE=3 SV=1	LOC113211422	2	1.1358	4	1	VDFNVPLK(1)EGK	7.68979e-08	112.84	1	9.16979e-06	95.417	1	7.03804e-07	105.65	3
biological regulation	A0A6J1T7E0	73	K	glutamate decarboxylase OS=Frankliniella occidentalis OX=133901 GN=LOC113212929 PE=3 SV=1	LOC113212929	3	0.17776	3	1	GVNLQQLVEDCHTTLK(1)YQVK	1.93791e-10	106.75	1	4.9843e-28	139.9	1	0.00393995	41.513	3
biological regulation	A0A6J1T3Y4	319	K	Serine hydroxymethyltransferase OS=Frankliniella occidentalis OX=133901 GN=LOC113211977 PE=3 SV=1	LOC113211977	2	0.22044	3	1	YQEQVVK(1)NAK	0.000103107	91.549	1	0.000140188	88.495	1	0.0008166	77.662	3
biological regulation	A0A6J1TKF7	264	K	RNA-binding protein squid isoform X3 OS=Frankliniella occidentalis OX=133901 GN=LOC113216628 PE=4 SV=1	LOC113216628	2	-1.4458	3	1	QSISGK(1)EVDVK	1.40213e-05	93.623	1	0.0036878	60.161	1	0.000788188	73.082	3
biological regulation	A0A6J1SYC4	15	K	guanine nucleotide-binding protein G(I)/G(S)/G(T) subunit beta-1 OS=Frankliniella occidentalis OX=133901 GN=LOC113211925 PE=3 SV=1	LOC113211925	2	1.1496	4	1	QEAETLK(1)NAIR	1.81071e-05	92.112	1	0.000188443	81.92	1	0.000116645	84.479	3
biological regulation	A0A6J1T3Y4	423	K	Serine hydroxymethyltransferase OS=Frankliniella occidentalis OX=133901 GN=LOC113211977 PE=3 SV=1	LOC113211977	2	-0.61932	3	1	LGLEVAK(1)ASGPK	5.65524e-05	85.554	1	0.000845206	69.03	1	0.000923221	67.997	3
biological regulation	A0A6J1T3Y4	402	K	Serine hydroxymethyltransferase OS=Frankliniella occidentalis OX=133901 GN=LOC113211977 PE=3 SV=1	LOC113211977	2	-0.44753	3	1	GFVEK(1)DIEK	0.00178361	80.231	1	0.00592826	62.463	1	0.0017478	80.688	3
biological regulation	A0A6J1SBT5	83	K	Pyruvate kinase OS=Frankliniella occidentalis OX=133901 GN=LOC113205339 PE=3 SV=1	LOC113205339	2	0.8822	3	1	AVENYSK(1)K	0.0119796	65.224	1	0.0310665	47.187	1	0.0289154	48.794	3
biological regulation	A0A6J1SNI0	116	K	39S ribosomal protein L12, mitochondrial OS=Frankliniella occidentalis OX=133901 GN=LOC113209162 PE=3 SV=1	LOC113209162	2	0.57285	4	1	NSFNVK(1)IVK	0.000371702	99.815	1	0.0148377	47.187	1	0.00592826	62.463	3
biological regulation	A0A6J1SNI0	130	K	39S ribosomal protein L12, mitochondrial OS=Frankliniella occidentalis OX=133901 GN=LOC113209162 PE=3 SV=1	LOC113209162	2	-0.72167	3	1	VALIK(1)CVK	0.00848212	65.252	1	0.0149876	54.611	1	0.0128074	57.281	3
biological regulation	A0A6J1RWY7	92	K	ubiquitin-conjugating enzyme E2 N OS=Frankliniella occidentalis OX=133901 GN=LOC113203156 PE=3 SV=1	LOC113203156	2	0.11129	7	1	ICLDILK(1)DK	0.000101516	107.79	1	0.00250509	74.841	1	0.00497052	64.82	3
biological regulation	A0A6J1SBT5	209	K	Pyruvate kinase OS=Frankliniella occidentalis OX=133901 GN=LOC113205339 PE=3 SV=1	LOC113205339	2	-0.414	4	1	DK(1)ADLQFGVK	0.00181944	72.2	1	0.0023032	69.721	1	0.0155128	44.847	3
biological regulation	A0A6J1T3Y4	428	K	Serine hydroxymethyltransferase OS=Frankliniella occidentalis OX=133901 GN=LOC113211977 PE=3 SV=1	LOC113211977	2	0.7225	3	1	ASGPK(1)LVDYK	0.0023032	69.721	1	0.00448142	62.466	1	0.00530283	60.255	3
biological regulation	A0A6J1SQM7	773	K	Calcium-transporting ATPase OS=Frankliniella occidentalis OX=133901 GN=LOC113210006 PE=3 SV=1	LOC113210006	2	1.0488	3	1	FTLVK(1)GIIDSK	1.85143e-05	91.961	1	1.00443e-05	95.094	1	0.00434253	58.172	3
biological regulation	A0A6J1SQM7	779	K	Calcium-transporting ATPase OS=Frankliniella occidentalis OX=133901 GN=LOC113210006 PE=3 SV=1	LOC113210006	2	0.85333	3	1	GIIDSK(1)VSEAR	1.25667e-06	103.08	1	0.00244298	63.944	1	0.00167848	66.267	3
biological regulation	A0A6J1TLA6	853	K	myosin heavy chain, non-muscle-like isoform X3 OS=Frankliniella occidentalis OX=133901 GN=LOC113218129 PE=3 SV=1	LOC113218129	2	0.29714	3	1	LTQK(1)EDELK	0.0102475	53.751	1	0.00290061	72.928	1	0.0017478	80.688	3
biological regulation	A0A6J1SBT5	246	K	Pyruvate kinase OS=Frankliniella occidentalis OX=133901 GN=LOC113205339 PE=3 SV=1	LOC113205339	2	-0.87687	5	1	GILGEAGK(1)K	0.0115359	56.916	1	0.00706975	64.711	1	0.0106665	58.433	3
biological regulation	A0A6J1TV44	279	K	cAMP-dependent protein kinase type I regulatory subunit isoform X3 OS=Frankliniella occidentalis OX=133901 GN=LOC113218371 PE=3 SV=1	LOC113218371	2	-0.70143	3	1	AATVTAK(1)GPLK	0.00711109	53.237	1	0.0077943	52.247	1	0.0153196	43.897	3
biological regulation	A0A6J1TN45	19	K	cofilin/actin-depolymerizing factor homolog OS=Frankliniella occidentalis OX=133901 GN=LOC113216673 PE=3 SV=1	LOC113216673	2	-2.0033	5	1	TTYEEIK(1)K	0.00495127	89.355	1	0.00687485	78.516	1	0.0152798	60.91	3
biological regulation	A0A6J1SBT5	488	K	Pyruvate kinase OS=Frankliniella occidentalis OX=133901 GN=LOC113205339 PE=3 SV=1	LOC113205339	2	0.95227	3	1	K(1)GDPVVIVTGWK	0.0016149	66.246	1	0.00354775	60.55	1	0.00104867	70.373	3
biological regulation	A0A6J1TNL5	109	K	complement component 1 Q subcomponent-binding protein, mitochondrial OS=Frankliniella occidentalis OX=133901 GN=LOC113217506 PE=3 SV=1	LOC113217506	2	-1.6597	3	1	VK(1)TDGADVVLSK	0.0105737	45.207	1	0.00163204	64.224	1	0.0164773	40.941	3
biological regulation	A0A6J1SBT5	235	K	Pyruvate kinase OS=Frankliniella occidentalis OX=133901 GN=LOC113205339 PE=3 SV=1	LOC113205339	2	0.37262	5	1	NAAAIK(1)EIR	0.000101516	107.79	1	0.00207047	76.943	1	0.00198474	77.662	3
biological regulation	A0A6J1T9Q2	420	K	Phosphotransferase OS=Frankliniella occidentalis OX=133901 GN=LOC113214981 PE=3 SV=1	LOC113214981	2	-0.45862	3	1	IK(1)QLILPGIK	0.00496615	61.161	1	2.53287e-05	98.044	1	0.0025107	68.657	3
biological regulation	A0A6J1TFI2	75	K	40S ribosomal protein S21 OS=Frankliniella occidentalis OX=133901 GN=LOC113215133 PE=3 SV=1	LOC113215133	2	-0.60813	3	1	K(1)DNIIAK	0.0226342	64.42	1	0.0267001	60.91	1	0.0179601	69.825	3
biological regulation	A0A6J1SBT5	482	K	Pyruvate kinase OS=Frankliniella occidentalis OX=133901 GN=LOC113205339 PE=3 SV=1	LOC113205339	2	0.5096	5	1	VQFGIQFGQK(1)K	0.000982682	73.881	1	6.03422e-08	115.78	1	0.0030376	64.82	3
biological regulation	A0A6J1TIN2	287	K	cAMP-dependent protein kinase catalytic subunit OS=Frankliniella occidentalis OX=133901 GN=LOC113217618 PE=3 SV=1	LOC113217618	2	0.1205	3	1	YGNLK(1)NGVNDIK	2.18642e-09	112.82	1	0.00469252	54.343	1	0.000114285	66.004	3
biological regulation	A0A6J1SKY7	620	K	Sodium/potassium-transporting ATPase subunit alpha OS=Frankliniella occidentalis OX=133901 GN=LOC113207579 PE=3 SV=1	LOC113207579	2	0.096205	3	1	AAVPDAVAK(1)CR	0.00400476	59.198	1	0.00711109	53.237	1	0.0129885	45.433	3
biological regulation	M4XYZ9	164	K	Heat shock cognate 70-2 protein OS=Frankliniella occidentalis OX=133901 GN=LOC113215650 PE=3 SV=1	LOC113215650	2	0.18979	3	1	ETAEAYLGK(1)K	0.0139319	51.762	1	0.00436771	66.19	1	0.0151844	50.452	3
biological regulation	A0A6J1SJ92	369	K	succinate-semialdehyde dehydrogenase, mitochondrial OS=Frankliniella occidentalis OX=133901 GN=LOC113208292 PE=3 SV=1	LOC113208292	2	0.66108	3	1	VDNIVQDAVK(1)K	0.000361676	79.492	1	3.62443e-05	89.301	1	0.000361676	79.492	3
biological regulation	A0A6J1SCT2	76	K	Succinate--CoA ligase [ADP-forming] subunit beta, mitochondrial OS=Frankliniella occidentalis OX=133901 GN=LOC113205147 PE=3 SV=1	LOC113205147	2	0.48412	5	1	SEAVDIANK(1)LGTK	5.28652e-23	154.1	1	7.61256e-06	92.939	1	1.09592e-05	90.707	3
biological regulation	A0A6J1SCT2	130	K	Succinate--CoA ligase [ADP-forming] subunit beta, mitochondrial OS=Frankliniella occidentalis OX=133901 GN=LOC113205147 PE=3 SV=1	LOC113205147	2	-0.32194	5	1	QTLVTK(1)QTGEK	1.86706e-08	117.86	1	4.03259e-09	124.6	1	8.36774e-07	105.03	3
biological regulation	A0A6J1SCT2	124	K	Succinate--CoA ligase [ADP-forming] subunit beta, mitochondrial OS=Frankliniella occidentalis OX=133901 GN=LOC113205147 PE=3 SV=1	LOC113205147	2	1.8269	4	1	MLK(1)QTLVTK	0.0010666	85.807	1	0.00339198	70.552	1	0.00240894	72.243	3
biological regulation	A0A6J1SCT2	235	K	Succinate--CoA ligase [ADP-forming] subunit beta, mitochondrial OS=Frankliniella occidentalis OX=133901 GN=LOC113205147 PE=3 SV=1	LOC113205147	2	0.13042	3	1	LYDLFLK(1)K	0.0164736	59.35	1	0.0146918	61.679	1	0.0152798	60.91	3
biological regulation	A0A6J1SCT2	80	K	Succinate--CoA ligase [ADP-forming] subunit beta, mitochondrial OS=Frankliniella occidentalis OX=133901 GN=LOC113205147 PE=3 SV=1	LOC113205147	2	-0.25875	4	1	LGTK(1)DLVVK	0.00301703	72.365	1	0.0118022	51.528	1	0.00370657	69.03	3
biological regulation	A0A6J1SCT2	99	K	Succinate--CoA ligase [ADP-forming] subunit beta, mitochondrial OS=Frankliniella occidentalis OX=133901 GN=LOC113205147 PE=3 SV=1	LOC113205147	2	-0.53069	3	1	GSFK(1)NGFK	0.00555384	75.109	1	0.011975	58.815	1	0.0167207	52.786	3
biological regulation	A0A6J1SCT2	137	K	Succinate--CoA ligase [ADP-forming] subunit beta, mitochondrial OS=Frankliniella occidentalis OX=133901 GN=LOC113205147 PE=3 SV=1	LOC113205147	2	-0.20864	5	1	GK(1)ICNAVMVAER	0.000791326	68.171	1	0.00120367	66.004	1	0.00283478	59.227	3
biological regulation	A0A6J1SCT2	212	K	Succinate--CoA ligase [ADP-forming] subunit beta, mitochondrial OS=Frankliniella occidentalis OX=133901 GN=LOC113205147 PE=3 SV=1	LOC113205147	2	-0.037189	6	1	VADK(1)VGLK	0.0108481	60.892	1	0.0167868	52.716	1	0.0155985	53.968	3
biological regulation	A0A6J1SCT2	348	K	Succinate--CoA ligase [ADP-forming] subunit beta, mitochondrial OS=Frankliniella occidentalis OX=133901 GN=LOC113205147 PE=3 SV=1	LOC113205147	2	-0.6908	3	1	EAFK(1)IITSDPK	0.00122405	69.261	1	0.00506419	56.205	1	0.00506419	56.205	3
biological regulation	A0A6J1RWP0	766	K	myosin heavy chain, muscle isoform X21 OS=Frankliniella occidentalis OX=133901 GN=LOC113201709 PE=3 SV=1	LOC113201709	2	0.18037	3	1	LGSTK(1)VFFR	0.00224485	76.1	1	0.00320608	71.451	1	0.0119737	53.751	3
biological regulation	A0A6J1RST5	491	K	vigilin OS=Frankliniella occidentalis OX=133901 GN=LOC113201772 PE=4 SV=1	LOC113201772	2	-3.8728	5	1	DK(1)DVIIDHR	0.00172211	81.017	1	0.00505619	63.624	1	0.00177247	81.017	3
biological regulation	A0A6J1RST5	841	K	vigilin OS=Frankliniella occidentalis OX=133901 GN=LOC113201772 PE=4 SV=1	LOC113201772	2	1.1557	3	1	ECIEAAK(1)TR	0.0133597	49.3	1	0.0208023	42.336	1	0.00730813	59.067	3
biological regulation	A0A6J1RST5	501	K	vigilin OS=Frankliniella occidentalis OX=133901 GN=LOC113201772 PE=4 SV=1	LOC113201772	2	0.8739	3	1	YFK(1)SLIGTK	0.0111295	52.49	1	0.015095	46.819	1	0.018801	43.77	3
biological regulation	A0A6J1SFE8	135	K	cullin-associated NEDD8-dissociated protein 1 isoform X2 OS=Frankliniella occidentalis OX=133901 GN=LOC113207395 PE=3 SV=1	LOC113207395	2	0.26496	3	1	ITGK(1)LSNAIEK	2.19325e-05	90.697	1	0.00400476	59.198	1	0.0142344	44.612	3
biological regulation	A0A6J1SFS7	93	K	troponin I isoform X6 OS=Frankliniella occidentalis OX=133901 GN=LOC113207274 PE=4 SV=1	LOC113207274	2	-0.34273	3	1	NIDDANEEQLK(1)R	2.94213e-15	141.13	1	0.000114499	84.365	1	0.0162654	44.511	3
biological regulation	I6NC81	32	K	ATP synthase subunit a OS=Frankliniella occidentalis OX=133901 PE=3 SV=1	--	2	-0.44631	6	1	SK(1)MLFMMLLK	0.00221403	58.699	1	9.60298e-05	86.014	1	0.000159693	83.499	3
biological regulation	A0A6J1SFS7	152	K	troponin I isoform X6 OS=Frankliniella occidentalis OX=133901 GN=LOC113207274 PE=4 SV=1	LOC113207274	2	0.26036	6	1	YENK(1)FAK	0.00536951	91.626	1	0.00813713	81.297	1	0.0190621	60.76	3
biological regulation	A0A6J1S1G8	337	K	heterogeneous nuclear ribonucleoprotein Q isoform X4 OS=Frankliniella occidentalis OX=133901 GN=LOC113202575 PE=4 SV=1	LOC113202575	2	0.28801	3	1	VK(1)VLYVR	0.0116961	72.138	1	0.0149185	65.803	1	0.00993967	76.035	3
biological regulation	A0A6J1SFT5	87	K	60S acidic ribosomal protein P1 OS=Frankliniella occidentalis OX=133901 GN=LOC113205896 PE=3 SV=1	LOC113205896	3	0.70983	3	1	DLITNVGSGVGAAPAAGAAPAAAAAGGAAK(1)EEK	1.92094e-15	81.732	1	1.00802e-06	52.697	1	1.3856e-11	69.142	3
biological regulation	A0A6J1TID0	10	K	transketolase-like protein 2 OS=Frankliniella occidentalis OX=133901 GN=LOC113216888 PE=4 SV=1	LOC113216888	2	0.2224	5	1	LESK(1)TLQELK	1.27394e-09	136.02	1	1.04817e-11	141.88	1	1.0557e-06	112.13	3
biological regulation	A0A6J1TID0	16	K	transketolase-like protein 2 OS=Frankliniella occidentalis OX=133901 GN=LOC113216888 PE=4 SV=1	LOC113216888	2	0.52008	4	1	TLQELK(1)DLANK	8.79342e-09	118.9	1	1.85143e-05	91.961	1	1.85143e-05	91.961	3
biological regulation	A0A6J1TID0	354	K	transketolase-like protein 2 OS=Frankliniella occidentalis OX=133901 GN=LOC113216888 PE=4 SV=1	LOC113216888	2	0.55716	4	1	NSTYSEK(1)LK	0.00055427	96.342	1	0.0216838	41.704	1	0.00793217	57.532	3
biological regulation	A0A6J1SI08	16	K	heterogeneous nuclear ribonucleoprotein 87F-like isoform X2 OS=Frankliniella occidentalis OX=133901 GN=LOC113207835 PE=4 SV=1	LOC113207835	2	-0.53675	3	1	K(1)LFIGGLDYR	0.00142886	76.332	1	0.0134687	52.247	1	0.0115456	54.259	3
biological regulation	A0A6J1SI08	107	K	heterogeneous nuclear ribonucleoprotein 87F-like isoform X2 OS=Frankliniella occidentalis OX=133901 GN=LOC113207835 PE=4 SV=1	LOC113207835	2	-0.35267	3	1	K(1)LFVGGVK	0.0102163	68.383	1	0.0258839	51.059	1	0.0198998	55.531	3
biological regulation	A0A6J1SI08	184	K	heterogeneous nuclear ribonucleoprotein 87F-like isoform X2 OS=Frankliniella occidentalis OX=133901 GN=LOC113207835 PE=4 SV=1	LOC113207835	2	0.57713	3	1	AISK(1)AELQAGGGPR	1.74318e-05	90.707	1	0.00148839	64.244	1	0.0120221	40.941	3
biological regulation	A0A6J1TID0	495	K	transketolase-like protein 2 OS=Frankliniella occidentalis OX=133901 GN=LOC113216888 PE=4 SV=1	LOC113216888	2	0.46905	3	1	TAVIYENNEPFAVGK(1)AK	0.0131684	46.249	1	4.25422e-15	120.63	1	0.00015962	80.738	3
biological regulation	A0A6J1TID0	6	K	transketolase-like protein 2 OS=Frankliniella occidentalis OX=133901 GN=LOC113216888 PE=4 SV=1	LOC113216888	2	-0.91098	4	1	SNYHK(1)LESK	0.000996325	76.255	1	0.000783668	80.782	1	0.00159861	69.786	3
biological regulation	A0A6J1TID0	278	K	transketolase-like protein 2 OS=Frankliniella occidentalis OX=133901 GN=LOC113216888 PE=4 SV=1	LOC113216888	2	-0.05657	4	1	TDAVIAHVQK(1)QIK	1.89605e-27	164.11	1	9.57023e-08	100.38	1	0.00166912	62.088	3
biological regulation	A0A6J1TID0	347	K	transketolase-like protein 2 OS=Frankliniella occidentalis OX=133901 GN=LOC113216888 PE=4 SV=1	LOC113216888	2	-0.022349	3	1	VIALDGDTK(1)NSTYSEK	3.38391e-53	194.23	1	0.00174453	61.265	1	1.43576e-05	89.358	3
biological regulation	A0A6J1TID0	144	K	transketolase-like protein 2 OS=Frankliniella occidentalis OX=133901 GN=LOC113216888 PE=4 SV=1	LOC113216888	2	0.02289	3	1	YIDK(1)ASYR	0.00531356	76.064	1	0.0124939	57.859	1	0.0216409	47.603	3
biological regulation	A0A6J1SJN5	101	K	troponin I isoform X7 OS=Frankliniella occidentalis OX=133901 GN=LOC113207274 PE=4 SV=1	LOC113207274	2	0.15904	3	1	SVCQDYYK(1)R	0.00447253	71.614	1	0.00874945	61.78	1	0.0144472	53.751	3
biological regulation	A0A6J1SJN5	82	K	troponin I isoform X7 OS=Frankliniella occidentalis OX=133901 GN=LOC113207274 PE=4 SV=1	LOC113207274	2	-0.45035	3	1	PK(1)NIDDANEGQLK	0.000728805	69.92	1	3.96784e-08	105.03	1	1.49052e-05	88.075	3
biological regulation	A0A6J1RTE7	159	K	14-3-3 protein zeta isoform X2 OS=Frankliniella occidentalis OX=133901 GN=LOC113202324 PE=3 SV=1	LOC113202324	2	2.4366	3	1	AYQEAFDIAK(1)SK	0.000105302	83.204	1	0.00305315	58.32	1	0.00618531	51.726	3
biological regulation	A0A6J1SCQ3	23	K	Serine/threonine-protein phosphatase OS=Frankliniella occidentalis OX=133901 GN=LOC113205134 PE=3 SV=1	LOC113205134	2	-1.2967	4	1	YLPENDLK(1)K	0.00835782	62.463	1	0.0187188	49.418	1	0.0071029	64.654	3
biological regulation	A0A6J1S1G8	255	K	heterogeneous nuclear ribonucleoprotein Q isoform X4 OS=Frankliniella occidentalis OX=133901 GN=LOC113202575 PE=4 SV=1	LOC113202575	2	-0.84976	3	1	GK(1)DEILEEFNK	0.000447017	76.073	1	0.0120557	46.069	1	0.00272358	63.091	3
biological regulation	A0A6J1SFS7	170	K	troponin I isoform X6 OS=Frankliniella occidentalis OX=133901 GN=LOC113207274 PE=4 SV=1	LOC113207274	2	-0.40156	5	1	NQLK(1)VVK	0.00581908	89.369	1	0.00798479	81.784	1	0.0269635	53.554	3
biological regulation	A0A6J1SFS7	159	K	troponin I isoform X6 OS=Frankliniella occidentalis OX=133901 GN=LOC113207274 PE=4 SV=1	LOC113207274	2	-1.037	5	1	K(1)AAEFNFR	0.0146918	61.679	1	0.00970933	69.812	1	0.01782	57.59	3
biological regulation	A0A6J1SFS7	140	K	troponin I isoform X6 OS=Frankliniella occidentalis OX=133901 GN=LOC113207274 PE=4 SV=1	LOC113207274	2	-0.19047	3	1	FVK(1)PTLK	0.0191042	60.709	1	0.00960626	76.774	1	0.0176618	62.464	3
biological regulation	A0A6J1S871	694	K	Vesicle-fusing ATPase OS=Frankliniella occidentalis OX=133901 GN=LOC113205725 PE=4 SV=1	LOC113205725	2	-0.67083	3	1	ACK(1)LAIR	0.0157777	64.757	1	0.0174539	62.717	1	0.00813713	81.297	3
biological regulation	A0A6J1S7P8	160	K	H(+)-transporting two-sector ATPase OS=Frankliniella occidentalis OX=133901 GN=LOC113203977 PE=3 SV=1	LOC113203977	2	-0.40442	7	1	HK(1)IILPPK	0.0108381	60.91	1	0.0190297	50.353	1	0.0279895	42.599	3
biological regulation	A0A6J1S4X0	360	K	ELAV-like protein 1 isoform X11 OS=Frankliniella occidentalis OX=133901 GN=LOC113205030 PE=3 SV=1	LOC113205030	2	-0.20281	3	1	VLQVSFK(1)TNK	0.00181944	72.2	1	0.00530283	60.255	1	0.00803547	54.486	3
biological regulation	A0A6J1S0S6	413	K	Spectrin beta chain OS=Frankliniella occidentalis OX=133901 GN=LOC113203990 PE=3 SV=1	LOC113203990	2	1.632	3	1	QEK(1)LEQLAAR	0.000682369	79.659	1	0.000652608	80.102	1	0.000682369	79.659	3
biological regulation	A0A6J1RZI2	410	K	Histone deacetylase OS=Frankliniella occidentalis OX=133901 GN=LOC113203698 PE=3 SV=1	LOC113203698	2	-0.21249	3	1	LTQAALDK(1)R	0.00112304	93.096	1	0.0164079	51.762	1	0.00572008	67.334	3
biological regulation	A0A6J1S1V0	148	K	Receptor expression-enhancing protein OS=Frankliniella occidentalis OX=133901 GN=LOC113202657 PE=3 SV=1	LOC113202657	2	-0.15505	3	1	FLK(1)YESK	0.036274	47.082	1	0.0341071	60.478	1	0.0343153	57.047	3
biological regulation	A0A6J1S1V0	163	K	Receptor expression-enhancing protein OS=Frankliniella occidentalis OX=133901 GN=LOC113202657 PE=3 SV=1	LOC113202657	2	0.63209	3	1	VDNAMSGLADK(1)VTK	0.000235223	80.387	1	0.000257327	79.652	1	0.00326738	51.03	3
biological regulation	A0A6J1RZA3	108	K	Voltage-dependent anion-selective channel protein 3 OS=Frankliniella occidentalis OX=133901 GN=LOC113202320 PE=3 SV=1	LOC113202320	2	-0.15053	3	1	VAFDSSFAPQTSK(1)K	1.30299e-24	159.75	1	0.00273417	58.885	1	0.000754363	75.764	3
biological regulation	A0A6J1RZA3	35	K	Voltage-dependent anion-selective channel protein 3 OS=Frankliniella occidentalis OX=133901 GN=LOC113202320 PE=3 SV=1	LOC113202320	3	0.041236	3	1	TK(1)NGVEFTSGGNAAHDTGK	9.4829e-28	140.56	1	5.68695e-28	144.27	1	1.11363e-12	112.44	3
biological regulation	A0A6J1RZA3	60	K	Voltage-dependent anion-selective channel protein 3 OS=Frankliniella occidentalis OX=133901 GN=LOC113202320 PE=3 SV=1	LOC113202320	2	0.33468	5	1	VTSSLQSK(1)YNVK	2.16016e-71	232.56	1	3.96965e-16	148.18	1	3.83088e-11	121.02	3
biological regulation	A0A6J1RZA3	65	K	Voltage-dependent anion-selective channel protein 3 OS=Frankliniella occidentalis OX=133901 GN=LOC113202320 PE=3 SV=1	LOC113202320	2	-0.47233	6	1	K(1)YGLTFVEK	0.00246216	80.706	1	0.010554	58.63	1	0.00726313	64.374	3
biological regulation	A0A6J1RZA3	109	K	Voltage-dependent anion-selective channel protein 3 OS=Frankliniella occidentalis OX=133901 GN=LOC113202320 PE=3 SV=1	LOC113202320	2	-0.12725	5	1	K(1)TGSISSAFK	1.04158e-07	122.69	1	0.00388949	67.385	1	0.00108689	78.342	3
biological regulation	A0A6J1RZA3	249	K	Voltage-dependent anion-selective channel protein 3 OS=Frankliniella occidentalis OX=133901 GN=LOC113202320 PE=3 SV=1	LOC113202320	3	-0.18448	3	1	VNNNSQVGLGYQQK(1)LR	5.8021e-11	112.17	1	7.42575e-11	110.35	1	0.00177753	51.03	3
biological regulation	A0A6J1S4T8	8	K	muscle LIM protein Mlp84B-like OS=Frankliniella occidentalis OX=133901 GN=LOC113203353 PE=3 SV=1	LOC113203353	2	0.63029	3	1	AIAK(1)APEGEGCPR	6.83529e-11	112.5	1	0.00372826	53.869	1	0.000405405	74.987	3
biological regulation	A0A6J1S4T8	173	K	muscle LIM protein Mlp84B-like OS=Frankliniella occidentalis OX=133901 GN=LOC113203353 PE=3 SV=1	LOC113203353	2	-0.20204	6	1	VYAAEQVLAK(1)GR	9.74035e-12	127.17	1	1.25991e-05	89.301	1	0.000157428	80.69	3
biological regulation	A0A6J1S871	500	K	Vesicle-fusing ATPase OS=Frankliniella occidentalis OX=133901 GN=LOC113205725 PE=4 SV=1	LOC113205725	3	0.44433	6	1	ELQELVQYPVEHPDK(1)FLK	4.99597e-27	144.68	1	4.10135e-16	124.91	1	2.58413e-27	147.17	3
biological regulation	A0A6J1S871	503	K	Vesicle-fusing ATPase OS=Frankliniella occidentalis OX=133901 GN=LOC113205725 PE=4 SV=1	LOC113205725	2	0.51564	6	1	FLK(1)FGMQPSR	0.0111366	45.829	1	0.0040512	63.624	1	0.00800009	52.247	3
biological regulation	A0A6J1S871	229	K	Vesicle-fusing ATPase OS=Frankliniella occidentalis OX=133901 GN=LOC113205725 PE=4 SV=1	LOC113205725	3	0.26994	4	0.999999	HPSLFK(1)AIGVKPPR	0.000173524	79.089	0.999999	9.52425e-05	83.204	0.999998	0.000209745	77.185	3
biological regulation	A0A6J1SAR9	214	K	RNA helicase OS=Frankliniella occidentalis OX=133901 GN=LOC113204731 PE=3 SV=1	LOC113204731	2	-0.25328	6	1	GFK(1)DQIHDVFR	4.71602e-05	96.756	1	3.25679e-09	125.53	1	4.58764e-06	110.38	3
biological regulation	A0A6J1SFS7	184	K	troponin I isoform X6 OS=Frankliniella occidentalis OX=133901 GN=LOC113207274 PE=4 SV=1	LOC113207274	2	-0.51048	3	1	EFTLEEEDK(1)EK	0.00605265	54.772	1	0.00203637	65.179	1	0.00506419	56.205	3
biological regulation	A0A6J1SFS7	10	K	troponin I isoform X6 OS=Frankliniella occidentalis OX=133901 GN=LOC113207274 PE=4 SV=1	LOC113207274	2	-0.24829	5	1	AK(1)QAEIDR	0.00367579	88.37	1	0.00379723	87.639	1	0.00197067	99.442	3
biological regulation	A0A6J1RV84	69	K	Protein disulfide-isomerase OS=Frankliniella occidentalis OX=133901 GN=LOC113202737 PE=3 SV=1	LOC113202737	2	1.0481	3	1	AAK(1)TLAESGSAIK	0.000174654	80.96	1	0.000174654	80.96	1	0.000285395	76.868	3
biological regulation	A0A6J1RV84	79	K	Protein disulfide-isomerase OS=Frankliniella occidentalis OX=133901 GN=LOC113202737 PE=3 SV=1	LOC113202737	2	0.79448	4	1	TLAESGSAIK(1)LGK	6.43245e-05	85.536	1	0.000147911	82.069	1	0.00240195	57.434	3
biological regulation	A0A6J1RXX4	862	K	Staphylococcal nuclease domain-containing protein OS=Frankliniella occidentalis OX=133901 GN=LOC113203370 PE=4 SV=1	LOC113203370	2	0.71992	3	1	LAK(1)LLTDYK	0.00405729	67.334	1	0.00221837	76.228	1	0.00441382	66.19	3
biological regulation	A0A6J1RXX4	502	K	Staphylococcal nuclease domain-containing protein OS=Frankliniella occidentalis OX=133901 GN=LOC113203370 PE=4 SV=1	LOC113203370	2	0.39409	3	1	VVDVSGDLAK(1)AK	0.000139277	81.565	1	0.00469252	54.343	1	0.00165691	64.121	3
biological regulation	A0A6J1RV84	66	K	Protein disulfide-isomerase OS=Frankliniella occidentalis OX=133901 GN=LOC113202737 PE=3 SV=1	LOC113202737	2	0.20716	4	1	ALAPEYAK(1)AAK	0.0077943	52.247	1	0.000213775	81.017	1	0.00711109	53.237	3
biological regulation	A0A6J1TID0	102	K	transketolase-like protein 2 OS=Frankliniella occidentalis OX=133901 GN=LOC113216888 PE=4 SV=1	LOC113216888	3	-0.30714	3	1	K(1)IDSDLEGHPTPR	5.16758e-06	89.231	1	0.00436348	43.03	1	0.000254468	71.176	3
biological regulation	A0A6J1RV84	414	K	Protein disulfide-isomerase OS=Frankliniella occidentalis OX=133901 GN=LOC113202737 PE=3 SV=1	LOC113202737	2	0.71394	3	1	FK(1)DNPAIVVAK	1.97881e-06	99.732	1	0.000747912	73.435	1	0.00116085	69.815	3
biological regulation	A0A6J1RV84	82	K	Protein disulfide-isomerase OS=Frankliniella occidentalis OX=133901 GN=LOC113202737 PE=3 SV=1	LOC113202737	3	-0.40753	4	1	LGK(1)VDATEEQELAESHGVR	6.31997e-10	105.79	1	1.5588e-09	102.07	1	1.59795e-12	109.72	3
biological regulation	A0A6J1RV84	351	K	Protein disulfide-isomerase OS=Frankliniella occidentalis OX=133901 GN=LOC113202737 PE=3 SV=1	LOC113202737	3	0.29605	4	1	LK(1)QHLLSQDLPEDWDK	0.00101918	58.98	1	0.00413204	43.208	1	0.000144074	79.837	3
biological regulation	A0A6J1RV84	447	K	Protein disulfide-isomerase OS=Frankliniella occidentalis OX=133901 GN=LOC113202737 PE=3 SV=1	LOC113202737	2	0.45542	3	1	LYAK(1)GDNK	0.0205099	48.794	1	0.0205099	48.794	1	0.0208618	48.423	3
biological regulation	A0A6J1RV84	129	K	Protein disulfide-isomerase OS=Frankliniella occidentalis OX=133901 GN=LOC113202737 PE=3 SV=1	LOC113202737	2	-0.14733	5	1	TASEIVNWLNK(1)K	3.74473e-09	111.52	1	5.55253e-13	134.98	1	0.00400634	59.198	3
biological regulation	A0A6J1RV84	201	K	Protein disulfide-isomerase OS=Frankliniella occidentalis OX=133901 GN=LOC113202737 PE=3 SV=1	LOC113202737	2	-0.80176	3	1	VEDGK(1)VVLFK	1.87804e-05	100.88	1	0.00118074	75.474	1	0.0104687	50.897	3
biological regulation	A0A6J1RV84	206	K	Protein disulfide-isomerase OS=Frankliniella occidentalis OX=133901 GN=LOC113202737 PE=3 SV=1	LOC113202737	2	0.26123	5	1	VVLFK(1)QFDEGR	0.000153029	83.182	1	1.07864e-06	103.91	1	2.36811e-05	90.05	3
biological regulation	A0A6J1RV84	332	K	Protein disulfide-isomerase OS=Frankliniella occidentalis OX=133901 GN=LOC113202737 PE=3 SV=1	LOC113202737	3	-0.44691	3	0.999507	YKPADPK(1)LDADNIR	0.00233183	49.595	0.998337	0.00364723	44.925	0.99922	0.00258578	48.216	3
biological regulation	A0A6J1RV84	104	K	Protein disulfide-isomerase OS=Frankliniella occidentalis OX=133901 GN=LOC113202737 PE=3 SV=1	LOC113202737	2	1.0175	4	1	GYPTLK(1)FFR	0.0048062	65.224	1	0.00938697	54.982	1	0.0148377	47.187	3
biological regulation	A0A6J1TID0	334	K	transketolase-like protein 2 OS=Frankliniella occidentalis OX=133901 GN=LOC113216888 PE=4 SV=1	LOC113216888	2	1.2663	3	1	IGK(1)DNPR	7.9319e-05	133.12	1	0.00324591	111.01	1	0.00583373	89.296	3
biological regulation	A0A6J1SEV7	105	K	troponin I isoform X14 OS=Frankliniella occidentalis OX=133901 GN=LOC113207274 PE=4 SV=1	LOC113207274	3	0.39159	3	0.999967	VYK(1)LEGDKFDLER	0.000749661	63.185	0.981285	0.0064675	41.621	0.99996	8.75026e-05	80.96	3
biological regulation	A0A6J1RVA6	159	K	14-3-3 protein zeta isoform X1 OS=Frankliniella occidentalis OX=133901 GN=LOC113202324 PE=3 SV=1	LOC113202324	2	-1.7936	5	1	AYQDAFEISK(1)AK	1.28149e-07	102.87	1	7.50887e-06	92.856	1	3.84301e-06	95.417	3
biological regulation	A0A6J1SIE8	403	K	alpha-actinin, sarcomeric isoform X2 OS=Frankliniella occidentalis OX=133901 GN=LOC113207941 PE=3 SV=1	LOC113207941	3	0.24137	7	1	LEHLAQK(1)FK	0.000160832	101.9	1	7.42031e-05	106.68	1	0.000512683	90.906	3
biological regulation	A0A6J1SIE8	441	K	alpha-actinin, sarcomeric isoform X2 OS=Frankliniella occidentalis OX=133901 GN=LOC113207941 PE=3 SV=1	LOC113207941	3	-0.43549	3	1	K(1)HEAFESDLAAHQDR	0.00340283	43.05	1	0.00385748	73.928	1	7.89954e-25	141.13	3
biological regulation	A0A6J1SIE8	200	K	alpha-actinin, sarcomeric isoform X2 OS=Frankliniella occidentalis OX=133901 GN=LOC113207941 PE=3 SV=1	LOC113207941	3	-0.3938	3	1	HRPDLIDYSK(1)LSK	7.2214e-14	127.32	1	0.000985481	60.196	1	3.50139e-08	102.52	3
biological regulation	A0A6J1SIE8	94	K	alpha-actinin, sarcomeric isoform X2 OS=Frankliniella occidentalis OX=133901 GN=LOC113207941 PE=3 SV=1	LOC113207941	3	0.36784	7	1	FHK(1)IANVNK	0.00155437	76.221	1	5.08146e-05	113.71	1	0.000705975	94.309	3
biological regulation	A0A6J1T0Z0	534	K	Calcium-transporting ATPase OS=Frankliniella occidentalis OX=133901 GN=LOC113212421 PE=3 SV=1	LOC113212421	2	0.003818	6	1	VGTQK(1)VPLTSSLK	2.37159e-27	162.48	1	9.54087e-11	110.04	1	1.72614e-06	96.866	3
biological regulation	A0A6J1T0Z0	246	K	Calcium-transporting ATPase OS=Frankliniella occidentalis OX=133901 GN=LOC113212421 PE=3 SV=1	LOC113212421	2	-0.27672	5	1	TEMSETEEIK(1)TPLQQK	1.20721e-20	138.19	1	1.20721e-20	138.19	1	0.00948664	41.695	3
biological regulation	A0A6J1T0Z0	478	K	Calcium-transporting ATPase OS=Frankliniella occidentalis OX=133901 GN=LOC113212421 PE=3 SV=1	LOC113212421	2	-0.4056	5	1	QDLESK(1)WK	0.00423641	83.948	1	0.00135327	107.57	1	0.00602591	73.233	3
biological regulation	A0A6J1SIE8	36	K	alpha-actinin, sarcomeric isoform X2 OS=Frankliniella occidentalis OX=133901 GN=LOC113207941 PE=3 SV=1	LOC113207941	2	1.0784	3	1	EGLLDPAWEK(1)QQK	3.94604e-11	115.12	1	0.0010524	66.004	1	9.75518e-08	100.22	3
biological regulation	A0A6J1T0Z0	35	K	Calcium-transporting ATPase OS=Frankliniella occidentalis OX=133901 GN=LOC113212421 PE=3 SV=1	LOC113212421	2	-0.37715	3	1	NQEK(1)YGLNELPAEEGK	6.05461e-34	168.64	1	4.36673e-16	128.59	1	5.31871e-20	133.86	3
biological regulation	A0A6J1T0Z0	459	K	Calcium-transporting ATPase OS=Frankliniella occidentalis OX=133901 GN=LOC113212421 PE=3 SV=1	LOC113212421	2	-1.9628	7	1	MNPFGVSK(1)TGLDR	3.48645e-11	114.7	1	4.38296e-05	58.268	1	0.00736846	45.992	3
biological regulation	A0A6J1T0Z0	205	K	Calcium-transporting ATPase OS=Frankliniella occidentalis OX=133901 GN=LOC113212421 PE=3 SV=1	LOC113212421	2	0.68099	5	1	K(1)NILFSGTNVAAGK	6.84036e-06	95.981	1	0.000558582	77.776	1	0.00464049	53.3	3
biological regulation	A0A6J1T0Z0	990	K	Calcium-transporting ATPase OS=Frankliniella occidentalis OX=133901 GN=LOC113212421 PE=3 SV=1	LOC113212421	2	-0.14789	6	1	K(1)LADVTPEK	0.00969725	46.844	1	0.0345763	49.777	1	0.00478632	52.247	3
biological regulation	A0A6J1T0Z0	605	K	Calcium-transporting ATPase OS=Frankliniella occidentalis OX=133901 GN=LOC113212421 PE=3 SV=1	LOC113212421	2	0.0072292	6	1	K(1)EVFDSIVR	0.00333705	75.509	1	0.00629963	66.056	1	0.011183	57.532	3
biological regulation	A0A6J1T0Z0	481	K	Calcium-transporting ATPase OS=Frankliniella occidentalis OX=133901 GN=LOC113212421 PE=3 SV=1	LOC113212421	2	-0.42052	8	1	K(1)EFTLEFSR	8.5189e-05	112.13	1	0.00144351	90.05	1	0.00257774	79.659	3
biological regulation	A0A6J1T0Z0	167	K	Calcium-transporting ATPase OS=Frankliniella occidentalis OX=133901 GN=LOC113212421 PE=3 SV=1	LOC113212421	2	0.25096	6	1	IIK(1)IFSTTLR	0.000138966	88.596	1	0.000770939	78.342	1	0.00515936	60.641	3
biological regulation	A0A6J1SIE8	677	K	alpha-actinin, sarcomeric isoform X2 OS=Frankliniella occidentalis OX=133901 GN=LOC113207941 PE=3 SV=1	LOC113207941	4	0.41117	4	1	LK(1)EYEQGVYAYKPHIEELEK	5.28345e-06	80.236	1	1.18049e-06	86.136	0.999993	0.000265613	56.882	3
biological regulation	A0A6J1SIE8	436	K	alpha-actinin, sarcomeric isoform X2 OS=Frankliniella occidentalis OX=133901 GN=LOC113207941 PE=3 SV=1	LOC113207941	2	0.17479	4	1	LNELK(1)ALK	0.00181123	101.54	1	0.00487638	78.516	1	0.000376344	91.069	3
biological regulation	A0A6J1SIE8	643	K	alpha-actinin, sarcomeric isoform X2 OS=Frankliniella occidentalis OX=133901 GN=LOC113207941 PE=3 SV=1	LOC113207941	2	0.52825	4	1	QFAEK(1)ANQVGPWIER	1.49404e-32	160.8	1	7.74721e-11	113.11	1	0.00173106	61.265	3
biological regulation	A0A6J1SIE8	765	K	alpha-actinin, sarcomeric isoform X2 OS=Frankliniella occidentalis OX=133901 GN=LOC113207941 PE=3 SV=1	LOC113207941	3	0.10476	4	1	SSFNHFDK(1)NR	0.000315653	81.017	1	0.0072356	46.352	1	0.000380823	79.201	3
biological regulation	A0A6J1SJ92	156	K	succinate-semialdehyde dehydrogenase, mitochondrial OS=Frankliniella occidentalis OX=133901 GN=LOC113208292 PE=3 SV=1	LOC113208292	2	0.23995	7	1	SK(1)EMLFIR	0.00750413	66.27	1	0.00792971	66.27	1	0.0116848	59.35	3
biological regulation	A0A6J1SH59	63	K	Peroxiredoxin-5 OS=Frankliniella occidentalis OX=133901 GN=LOC113207624 PE=3 SV=1	LOC113207624	2	2.6604	3	1	VNFASLCEGK(1)K	0.00519916	60.161	1	0.000331908	80.245	1	0.00805733	55.261	3
biological regulation	A0A6J1SLW6	293	K	carnitine O-palmitoyltransferase 2, mitochondrial isoform X2 OS=Frankliniella occidentalis OX=133901 GN=LOC113207810 PE=3 SV=1	LOC113207810	2	-0.060132	3	1	DVAK(1)HISK	0.00578951	74.173	1	0.00761451	66.92	1	0.00966316	63.076	3
biological regulation	A0A482JNV8	173	K	ATP synthase subunit alpha OS=Frankliniella occidentalis OX=133901 GN=LOC113206634 PE=2 SV=1	LOC113206634	2	-0.24109	4	1	VGTK(1)APGIIPR	1.14234e-05	94.584	1	2.18946e-06	98.754	1	0.000196712	81.625	3
biological regulation	A0A6J1SCP9	320	K	Alpha-1,4 glucan phosphorylase OS=Frankliniella occidentalis OX=133901 GN=LOC113206561 PE=3 SV=1	LOC113206561	2	-0.49166	4	1	FGSK(1)EAVR	0.00322692	91.069	1	0.00464993	80.438	1	0.0116848	59.35	3
biological regulation	A0A6J1SCP9	483	K	Alpha-1,4 glucan phosphorylase OS=Frankliniella occidentalis OX=133901 GN=LOC113206561 PE=3 SV=1	LOC113206561	2	0.33806	3	1	FQNK(1)TNGITPR	0.00259796	63.473	1	2.31828e-06	98.156	1	1.85143e-05	91.961	3
biological regulation	A0A6J1SCP9	29	K	Alpha-1,4 glucan phosphorylase OS=Frankliniella occidentalis OX=133901 GN=LOC113206561 PE=3 SV=1	LOC113206561	2	0.061404	3	1	GIAQVENVTNVK(1)K	6.72828e-17	136.24	1	7.03702e-06	94.688	1	7.32247e-11	113.99	3
biological regulation	A0A6J1T0Z0	651	K	Calcium-transporting ATPase OS=Frankliniella occidentalis OX=133901 GN=LOC113212421 PE=3 SV=1	LOC113212421	2	0.35048	3	1	IGVFAEDEDTTGK(1)SYSGR	1.40491e-33	153.75	1	1.3434e-08	102.89	1	7.43062e-07	96.143	3
biological regulation	A0A6J1SCP9	172	K	Alpha-1,4 glucan phosphorylase OS=Frankliniella occidentalis OX=133901 GN=LOC113206561 PE=3 SV=1	LOC113206561	2	-0.39116	3	1	IK(1)NGEQTEEPDDWLR	6.68281e-53	198.74	1	0.0084522	80.632	1	0.00204583	56.514	3
biological regulation	A0A6J1SCP9	842	K	Alpha-1,4 glucan phosphorylase OS=Frankliniella occidentalis OX=133901 GN=LOC113206561 PE=3 SV=1	LOC113206561	3	0.11934	4	1	LPAPHEPK(1)DDESK	0.005558	43.594	1	0.005558	43.594	1	0.00230736	52.576	3
biological regulation	A0A6J1SH86	212	K	Coatomer subunit beta' OS=Frankliniella occidentalis OX=133901 GN=LOC113207838 PE=3 SV=1	LOC113207838	2	0.78876	6	1	LVK(1)IWDYQNK	1.62487e-05	101.97	1	7.0053e-06	105.98	1	4.49111e-05	96.342	3
biological regulation	A0A6J1SCP9	598	K	Alpha-1,4 glucan phosphorylase OS=Frankliniella occidentalis OX=133901 GN=LOC113206561 PE=3 SV=1	LOC113206561	2	0.40061	3	1	QNPQAK(1)FVPR	0.00223769	70.056	1	0.0115508	49.3	1	0.00588104	58.699	3
biological regulation	A0A6J1SCP9	78	K	Alpha-1,4 glucan phosphorylase OS=Frankliniella occidentalis OX=133901 GN=LOC113206561 PE=3 SV=1	LOC113206561	2	-0.0058399	3	1	TQQFYYEK(1)DPK	0.00337553	61.11	1	0.0114967	46.88	1	0.00305377	62.088	3
biological regulation	A0A6J1RWN8	743	K	myosin heavy chain, muscle isoform X17 OS=Frankliniella occidentalis OX=133901 GN=LOC113201709 PE=3 SV=1	LOC113201709	2	-0.037756	4	1	EPEPK(1)DAAAK	0.00149051	73.887	1	0.00330734	65.627	1	0.00284951	66.92	3
biological regulation	A0A6J1SIE8	607	K	alpha-actinin, sarcomeric isoform X2 OS=Frankliniella occidentalis OX=133901 GN=LOC113207941 PE=3 SV=1	LOC113207941	3	-0.27829	5	1	YQVPGGLENPYTTLTAHDLTK(1)K	9.85133e-12	101.6	1	3.41528e-09	89.663	1	3.74051e-09	88.872	3
biological regulation	A0A6J1SIE8	272	K	alpha-actinin, sarcomeric isoform X2 OS=Frankliniella occidentalis OX=133901 GN=LOC113207941 PE=3 SV=1	LOC113207941	2	0.060912	11	1	VLK(1)VNQENER	5.63625e-07	115.57	1	1.57851e-06	108.47	1	1.36863e-05	103.08	3
biological regulation	A0A6J1SCP9	552	K	Alpha-1,4 glucan phosphorylase OS=Frankliniella occidentalis OX=133901 GN=LOC113206561 PE=3 SV=1	LOC113206561	2	0.51358	4	1	LASLLEK(1)DYGVK	1.7319e-11	125.54	1	3.09927e-09	110.31	1	1.85177e-07	100.38	3
biological regulation	A0A6J1SLM3	67	K	40S ribosomal protein S9 OS=Frankliniella occidentalis OX=133901 GN=LOC113209073 PE=3 SV=1	LOC113209073	2	2.3231	3	1	ELLTLEEK(1)DQR	2.68971e-10	129.82	1	1.85143e-05	91.961	1	0.0109224	47.712	3
biological regulation	A0A6J1T0Z0	515	K	Calcium-transporting ATPase OS=Frankliniella occidentalis OX=133901 GN=LOC113212421 PE=3 SV=1	LOC113212421	2	0.14853	13	1	LFVK(1)GAPEGVLER	0.000120551	83.204	1	0.000367013	75.589	1	9.59009e-06	91.62	3
biological regulation	A0A6J1T0Z0	30	K	Calcium-transporting ATPase OS=Frankliniella occidentalis OX=133901 GN=LOC113212421 PE=3 SV=1	LOC113212421	2	0.096271	5	1	GLSVDQVK(1)R	0.00125237	91.867	1	0.0021043	83.948	1	0.00400042	73.233	3
biological regulation	A0A6J1T7Y3	337	K	spectrin alpha chain isoform X2 OS=Frankliniella occidentalis OX=133901 GN=LOC113212330 PE=3 SV=1	LOC113212330	4	-0.24627	3	1	LCGIHADHSDQIK(1)AK	2.04922e-28	153.09	1	0.00182461	51.771	1	0.000410801	71.031	3
biological regulation	A0A482JR79	362	K	2-phospho-D-glycerate hydro-lyase OS=Frankliniella occidentalis OX=133901 GN=LOC113211604 PE=2 SV=1	LOC113211604	3	-0.64726	5	1	VNQIGSVTESIQAHLLAK(1)K	1.00114e-21	129.11	1	1.92794e-43	167.28	1	3.89587e-06	84.653	3
biological regulation	A0A6J1SAR8	1019	K	Elongator complex protein 1 OS=Frankliniella occidentalis OX=133901 GN=LOC113206055 PE=3 SV=1	LOC113206055	2	-0.97159	4	1	LYK(1)EAAVMYR	6.76978e-05	94.465	1	0.0013043	74.841	1	0.0008166	77.662	3
biological regulation	A0A6J1SUN5	91	K	14-3-3 protein epsilon isoform X2 OS=Frankliniella occidentalis OX=133901 GN=LOC113210698 PE=3 SV=1	LOC113210698	2	-0.59916	4	1	SQVEK(1)ELR	0.00926128	63.816	1	0.0255571	44.318	1	0.0211774	48.091	3
biological regulation	A0A6J1SUN5	142	K	14-3-3 protein epsilon isoform X2 OS=Frankliniella occidentalis OX=133901 GN=LOC113210698 PE=3 SV=1	LOC113210698	2	0.3291	4	1	K(1)EAAENSLVAYK	3.92438e-13	136.3	1	1.55194e-05	90.412	1	4.32135e-05	86.803	3
biological regulation	A0A6J1SUN5	69	K	14-3-3 protein epsilon isoform X2 OS=Frankliniella occidentalis OX=133901 GN=LOC113210698 PE=3 SV=1	LOC113210698	2	0.21907	5	1	IISSIEQK(1)EENK	5.92684e-10	117.2	1	3.84301e-06	95.417	1	1.94302e-06	96.745	3
biological regulation	A0A6J1TEI7	82	K	3-hydroxyisobutyryl-CoA hydrolase, mitochondrial OS=Frankliniella occidentalis OX=133901 GN=LOC113214197 PE=3 SV=1	LOC113214197	2	0.9289	4	1	AITTNK(1)DTSYGK	3.17501e-08	107.09	1	0.000845206	69.03	1	4.59005e-11	119.39	3
biological regulation	A0A6J1TID0	21	K	transketolase-like protein 2 OS=Frankliniella occidentalis OX=133901 GN=LOC113216888 PE=4 SV=1	LOC113216888	2	-1.3248	5	1	DLANK(1)LR	0.0112902	73.039	1	0.0269635	53.554	1	0.00741242	83.614	3
biological regulation	A0A6J1SLX7	209	K	protein krasavietz OS=Frankliniella occidentalis OX=133901 GN=LOC113207816 PE=3 SV=1	LOC113207816	2	0.072988	3	1	GLSSLVTALK(1)R	0.000164449	84.479	1	0.000865324	74.611	1	0.00236636	66.267	3
biological regulation	A0A6J1TID0	618	K	transketolase-like protein 2 OS=Frankliniella occidentalis OX=133901 GN=LOC113216888 PE=4 SV=1	LOC113216888	2	0.15298	5	1	HVVK(1)AAQDVLK	5.24444e-13	144.57	1	3.24442e-09	125.54	1	4.81002e-10	128.85	3
biological regulation	A0A6J1SLX7	245	K	protein krasavietz OS=Frankliniella occidentalis OX=133901 GN=LOC113207816 PE=3 SV=1	LOC113207816	2	0.9672	3	1	GLADIVK(1)LHK	0.00412467	63.426	1	0.0114345	49.472	1	0.00496615	61.161	3
biological regulation	A0A6J1RVA6	13	K	14-3-3 protein zeta isoform X1 OS=Frankliniella occidentalis OX=133901 GN=LOC113202324 PE=3 SV=1	LOC113202324	2	0.195	7	1	AK(1)LAEQAER	0.0035002	70.028	1	0.0018848	78.939	1	0.00592826	62.463	3
biological regulation	A0A6J1RVA6	117	K	14-3-3 protein zeta isoform X1 OS=Frankliniella occidentalis OX=133901 GN=LOC113202324 PE=3 SV=1	LOC113202324	2	0.1616	6	1	ASNAESK(1)VFYLK	9.68089e-08	104.24	1	3.12896e-05	86.772	1	0.000845206	69.03	3
biological regulation	A0A6J1RVA6	5	K	14-3-3 protein zeta isoform X1 OS=Frankliniella occidentalis OX=133901 GN=LOC113202324 PE=3 SV=1	LOC113202324	2	-1.0542	3	1	SVDK(1)EELVQR	1.58718e-09	129.89	1	2.08368e-05	96.229	1	0.0023877	60.255	3
biological regulation	A0A6J1RVA6	161	K	14-3-3 protein zeta isoform X1 OS=Frankliniella occidentalis OX=133901 GN=LOC113202324 PE=3 SV=1	LOC113202324	3	-0.46092	7	1	AK(1)MQPTHPIR	0.00015055	83.862	1	0.00201823	60.102	1	0.0011854	67.334	3
biological regulation	A0A482JR79	327	K	2-phospho-D-glycerate hydro-lyase OS=Frankliniella occidentalis OX=133901 GN=LOC113211604 PE=2 SV=1	LOC113211604	2	0.3144	5	1	TNIQIVGDDLTVTNPK(1)R	6.25072e-59	191.93	1	3.05069e-26	145.69	1	2.54149e-59	197.75	3
biological regulation	A0A482JR79	407	K	2-phospho-D-glycerate hydro-lyase OS=Frankliniella occidentalis OX=133901 GN=LOC113211604 PE=2 SV=1	LOC113211604	2	-0.64484	3	1	LAK(1)YNQILR	0.000384354	99.442	1	0.00120384	87.639	1	0.000384354	99.442	3
biological regulation	A0A482JR79	423	K	2-phospho-D-glycerate hydro-lyase OS=Frankliniella occidentalis OX=133901 GN=LOC113211604 PE=2 SV=1	LOC113211604	2	-0.54071	5	1	IEEELGAGAK(1)YAGK	0.000549506	75.589	1	1.73085e-05	90.759	1	0.0015002	64.104	3
biological regulation	A0A6J1SGC9	167	K	congested-like trachea protein OS=Frankliniella occidentalis OX=133901 GN=LOC113205992 PE=3 SV=1	LOC113205992	2	-0.15038	3	1	QLYK(1)EGGLR	0.00645724	61.161	1	0.00592826	62.463	1	0.00537844	63.816	3
biological regulation	A0A6J1T0Z0	667	K	Calcium-transporting ATPase OS=Frankliniella occidentalis OX=133901 GN=LOC113212421 PE=3 SV=1	LOC113212421	2	-0.15153	6	1	EFDDLPLAEQK(1)AVCAR	3.20521e-15	125.5	1	9.57327e-20	129.38	1	9.19783e-09	107.5	3
biological regulation	A0A6J1T0Z0	758	K	Calcium-transporting ATPase OS=Frankliniella occidentalis OX=133901 GN=LOC113212421 PE=3 SV=1	LOC113212421	2	0.28367	11	1	AIYNNMK(1)QFIR	6.44947e-09	119.68	1	1.92375e-07	107.79	1	2.05458e-08	117.7	3
biological regulation	A0A6J1SGJ6	96	K	alpha-crystallin A chain-like OS=Frankliniella occidentalis OX=133901 GN=LOC113206544 PE=3 SV=1	LOC113206544	3	-1.6838	3	1	AENNYLTVEGK(1)HEER	0.000687313	67.646	1	0.000949707	60.55	1	0.00315103	53.981	3
biological regulation	A0A6J1SGJ6	110	K	alpha-crystallin A chain-like OS=Frankliniella occidentalis OX=133901 GN=LOC113206544 PE=3 SV=1	LOC113206544	2	-0.75209	3	1	ADNATGGYTK(1)R	6.7813e-10	128.85	1	0.00661673	57.106	1	7.86837e-06	96.745	3
biological regulation	A0A6J1RZT6	1491	K	filamin-A isoform X3 OS=Frankliniella occidentalis OX=133901 GN=LOC113202196 PE=4 SV=1	LOC113202196	2	0.016836	3	1	EVGEHVVSVK(1)K	4.2524e-39	191.53	1	1.25526e-16	157.68	1	1.53769e-25	174.4	3
biological regulation	A0A6J1RZT6	2004	K	filamin-A isoform X3 OS=Frankliniella occidentalis OX=133901 GN=LOC113202196 PE=4 SV=1	LOC113202196	3	-1.7256	3	1	GAQESSSVVVETVHK(1)VSK	0.000616422	60.334	1	1.29008e-08	62.94	1	0.00089974	55.437	3
biological regulation	A0A6J1RZT6	1417	K	filamin-A isoform X3 OS=Frankliniella occidentalis OX=133901 GN=LOC113202196 PE=4 SV=1	LOC113202196	2	1.2671	3	1	GSPYNAK(1)ITGEGR	0.0137704	40.941	1	0.00736846	45.992	1	0.0137704	40.941	3
biological regulation	A0A6J1T0Z0	511	K	Calcium-transporting ATPase OS=Frankliniella occidentalis OX=133901 GN=LOC113212421 PE=3 SV=1	LOC113212421	3	1.2869	8	1	IGNGPK(1)LFVK(1)GAPEGVLER	1.07433e-09	136.57	1	5.43538e-07	115.71	1	7.7612e-05	93.649	3
biological regulation	A0A6J1RZT6	1410	K	filamin-A isoform X3 OS=Frankliniella occidentalis OX=133901 GN=LOC113202196 PE=4 SV=1	LOC113202196	2	-0.97879	3	1	HIK(1)GSPYNAK	1.73868e-05	101.48	1	3.48197e-09	130.01	1	0.00865851	53.567	3
biological regulation	A0A6J1RZT6	1758	K	filamin-A isoform X3 OS=Frankliniella occidentalis OX=133901 GN=LOC113202196 PE=4 SV=1	LOC113202196	2	-0.43946	3	1	K(1)DGSCYVSYR	0.000906499	80.245	1	0.0169847	48.568	1	0.0293695	41.242	3
biological regulation	A0A6J1TRV2	105	K	ATP-dependent 6-phosphofructokinase OS=Frankliniella occidentalis OX=133901 GN=LOC113217647 PE=3 SV=1	LOC113217647	2	0.54332	3	1	AAK(1)NLVER	0.0145582	55.064	1	0.00724952	68.371	1	0.00770088	66.692	3
biological regulation	A0A6J1TRV2	282	K	ATP-dependent 6-phosphofructokinase OS=Frankliniella occidentalis OX=133901 GN=LOC113217647 PE=3 SV=1	LOC113217647	2	0.21246	3	1	VK(1)QVVVDNLK	0.00025508	86.014	1	0.000138966	88.596	1	0.00167867	72.922	3
biological regulation	A0A6J1SGC9	159	K	congested-like trachea protein OS=Frankliniella occidentalis OX=133901 GN=LOC113205992 PE=3 SV=1	LOC113205992	2	0.16421	3	1	YAGPK(1)DCVR	0.0118599	51.445	1	0.0118599	51.445	1	0.0118599	51.445	3
biological regulation	A0A6J1TRV2	290	K	ATP-dependent 6-phosphofructokinase OS=Frankliniella occidentalis OX=133901 GN=LOC113217647 PE=3 SV=1	LOC113217647	2	0.64834	3	1	QVVVDNLK(1)QDTR	9.27841e-06	91.62	1	0.00520296	53.448	1	0.00665828	50.897	3
biological regulation	A0A6J1TRV2	371	K	ATP-dependent 6-phosphofructokinase OS=Frankliniella occidentalis OX=133901 GN=LOC113217647 PE=3 SV=1	LOC113217647	2	-0.30798	3	1	QWEK(1)AVQLR	0.0037446	68.846	1	0.0118599	51.445	1	0.00866554	56.013	3
biological regulation	A0A6J1SGC9	176	K	congested-like trachea protein OS=Frankliniella occidentalis OX=133901 GN=LOC113205992 PE=3 SV=1	LOC113205992	2	0.69681	4	1	SIYK(1)GTVATLLR	8.12149e-05	84.365	1	0.002611	60.157	1	0.002611	60.157	3
biological regulation	A0A6J1RZT6	1509	K	filamin-A isoform X3 OS=Frankliniella occidentalis OX=133901 GN=LOC113202196 PE=4 SV=1	LOC113202196	2	0.053899	3	1	ITVADK(1)EVGDAK	1.28149e-07	102.87	1	0.0115372	44.511	1	0.000630103	71.879	3
biological regulation	A0A482JNV8	159	K	ATP synthase subunit alpha OS=Frankliniella occidentalis OX=133901 GN=LOC113206634 PE=2 SV=1	LOC113206634	2	0.7904	5	1	VVDALGDAIDGK(1)GTIK	0.000251985	75.968	1	9.19783e-09	107.5	1	1.27138e-05	90.348	3
biological regulation	A0A6J1S4T8	100	K	muscle LIM protein Mlp84B-like OS=Frankliniella occidentalis OX=133901 GN=LOC113203353 PE=3 SV=1	LOC113203353	2	-0.35346	6	1	DIYCK(1)GCYGK	0.00276883	67.334	1	0.00543193	59.908	1	0.00922914	52.725	3
biological regulation	A0A6J1S5F6	318	K	Isocitrate dehydrogenase [NAD] subunit, mitochondrial OS=Frankliniella occidentalis OX=133901 GN=LOC113203485 PE=3 SV=1	LOC113203485	3	-0.67842	3	1	HTFAQAVGK(1)NVANPTAMLLCAAK	1.53181e-12	106.63	1	6.95916e-08	85.013	1	3.47014e-05	57.238	3
biological regulation	A0A6J1RXT0	108	K	40S ribosomal protein S3-A OS=Frankliniella occidentalis OX=133901 GN=LOC113203226 PE=3 SV=1	LOC113203226	2	1.071	4	1	YK(1)LIGGLAVR	0.00496615	61.161	1	0.00480564	61.593	1	0.00938888	52.49	3
biological regulation	A0A6J1RXT0	62	K	40S ribosomal protein S3-A OS=Frankliniella occidentalis OX=133901 GN=LOC113203226 PE=3 SV=1	LOC113203226	2	-0.33608	4	1	TQNVLGEK(1)GR	0.00119219	75.416	1	0.000356387	84.507	1	0.0104325	50.95	3
biological regulation	A0A6J1RXT0	10	K	40S ribosomal protein S3-A OS=Frankliniella occidentalis OX=133901 GN=LOC113203226 PE=3 SV=1	LOC113203226	2	0.44026	3	1	K(1)FVGDGVFK	0.0243542	44.863	1	0.0212814	46.819	1	0.015603	52.579	3
biological regulation	A0A6J1T4C6	314	K	Annexin OS=Frankliniella occidentalis OX=133901 GN=LOC113213343 PE=3 SV=1	LOC113213343	2	-0.45639	3	1	TLEEFIAGDTSGDYK(1)K	6.5492e-11	113.47	1	0.000209549	83.54	1	0.00141318	70.41	3
biological regulation	A0A6J1T4C6	140	K	Annexin OS=Frankliniella occidentalis OX=133901 GN=LOC113213343 PE=3 SV=1	LOC113213343	2	-0.74783	5	1	FYEDLYGK(1)K	0.00467811	70.908	1	0.015603	52.579	1	0.00792646	63.216	3
biological regulation	A0A6J1T4C6	155	K	Annexin OS=Frankliniella occidentalis OX=133901 GN=LOC113213343 PE=3 SV=1	LOC113213343	2	-0.24741	3	1	GDTSGHFK(1)R	0.000995333	94.309	1	0.016887	51.276	1	0.00677591	65.224	3
biological regulation	A0A6J1T4C6	247	K	Annexin OS=Frankliniella occidentalis OX=133901 GN=LOC113213343 PE=3 SV=1	LOC113213343	2	-1.0618	3	1	GLLAIAK(1)CVK	0.00167748	72.928	1	0.00167748	72.928	1	0.00161796	73.233	3
biological regulation	A0A6J1T4C6	232	K	Annexin OS=Frankliniella occidentalis OX=133901 GN=LOC113213343 PE=3 SV=1	LOC113213343	2	-0.36608	5	1	K(1)EFSGNIEK	0.00183973	86.344	1	0.000449227	101.38	1	0.00136178	90.827	3
biological regulation	A0A6J1T4C6	265	K	Annexin OS=Frankliniella occidentalis OX=133901 GN=LOC113213343 PE=3 SV=1	LOC113213343	2	-0.010779	6	1	LHASMK(1)GLGTK	6.50203e-13	143.31	1	0.00353584	49.934	1	0.000271715	73.666	3
biological regulation	A0A6J1T4C6	296	K	Annexin OS=Frankliniella occidentalis OX=133901 GN=LOC113213343 PE=3 SV=1	LOC113213343	2	-0.95285	5	1	NAFQEK(1)FGK	0.000357114	100.25	1	0.00320608	71.451	1	0.000755287	93.649	3
biological regulation	A0A6J1T4C6	68	K	Annexin OS=Frankliniella occidentalis OX=133901 GN=LOC113213343 PE=3 SV=1	LOC113213343	2	0.13889	4	1	TQYGK(1)DLTSDLK	0.00804468	48.467	1	0.00711979	50.088	1	0.00618531	51.726	3
biological regulation	A0A6J1S5F6	147	K	Isocitrate dehydrogenase [NAD] subunit, mitochondrial OS=Frankliniella occidentalis OX=133901 GN=LOC113203485 PE=3 SV=1	LOC113203485	3	0.39176	5	1	SLDLYANVVHVK(1)SLPGVK	7.63546e-05	76.378	1	1.18184e-06	92.474	1	1.09704e-08	100.02	3
biological regulation	A0A6J1RQW8	859	K	myosin heavy chain, muscle isoform X14 OS=Frankliniella occidentalis OX=133901 GN=LOC113201709 PE=3 SV=1	LOC113201709	2	-0.42304	6	1	IEDEIAALQDK(1)AAK	1.61685e-10	108.58	1	0.000615356	74.789	1	0.00190887	59.248	3
biological regulation	A0A6J1RXT0	75	K	40S ribosomal protein S3-A OS=Frankliniella occidentalis OX=133901 GN=LOC113203226 PE=3 SV=1	LOC113203226	2	-0.12146	5	1	ELTSVVQK(1)R	0.00408936	72.928	1	0.00758266	63.816	1	0.00400042	73.233	3
biological regulation	A0A6J1TES4	198	K	muscle LIM protein Mlp84B-like OS=Frankliniella occidentalis OX=133901 GN=LOC113216250 PE=4 SV=1	LOC113216250	2	0.20916	8	1	VAGGFK(1)FHK	0.00109983	83.862	1	0.00105019	89.698	1	0.00107582	89.355	3
biological regulation	A0A6J1TES4	205	K	muscle LIM protein Mlp84B-like OS=Frankliniella occidentalis OX=133901 GN=LOC113216250 PE=4 SV=1	LOC113216250	2	-1.1434	15	1	MCFK(1)CDMCNK	5.33981e-07	115.78	1	0.000540324	79.659	1	0.000399797	83.862	3
biological regulation	A0A6J1TES4	201	K	muscle LIM protein Mlp84B-like OS=Frankliniella occidentalis OX=133901 GN=LOC113216250 PE=4 SV=1	LOC113216250	2	-0.40313	13	1	FHK(1)MCFK	0.00531375	91.906	1	0.00420762	91.906	1	0.00881901	79.116	3
biological regulation	A0A6J1TES4	32	K	muscle LIM protein Mlp84B-like OS=Frankliniella occidentalis OX=133901 GN=LOC113216250 PE=4 SV=1	LOC113216250	2	-1.2959	5	1	DVYCK(1)TCYGK	0.00156602	73.499	1	0.00156602	73.499	1	0.0040512	63.624	3
biological regulation	A0A6J1TES4	192	K	muscle LIM protein Mlp84B-like OS=Frankliniella occidentalis OX=133901 GN=LOC113216250 PE=4 SV=1	LOC113216250	2	0.52376	10	1	SVYAAEEK(1)VAGGFK	7.01895e-15	126.1	1	6.19533e-08	105.03	1	0.000283406	80.746	3
biological regulation	A0A6J1TES4	184	K	muscle LIM protein Mlp84B-like OS=Frankliniella occidentalis OX=133901 GN=LOC113216250 PE=4 SV=1	LOC113216250	2	-0.58239	6	1	CGK(1)SVYAAEEK	3.99646e-08	116.03	1	2.32936e-06	98.105	1	3.67402e-06	97.45	3
biological regulation	A0A6J1TES4	228	K	muscle LIM protein Mlp84B-like OS=Frankliniella occidentalis OX=133901 GN=LOC113216250 PE=4 SV=1	LOC113216250	4	-0.92216	5	1	MLDSTNCAEHEGVLYCK(1)NCHAR	1.146e-15	117.37	1	1.95006e-37	151.87	1	1.38122e-07	84.581	3
biological regulation	A0A6J1RQW8	738	K	myosin heavy chain, muscle isoform X14 OS=Frankliniella occidentalis OX=133901 GN=LOC113201709 PE=3 SV=1	LOC113201709	2	0.54261	6	1	IIAPQAIAK(1)VDEEK	3.18976e-05	86.497	1	0.000610075	74.853	1	0.000528425	73.834	3
biological regulation	A0A6J1RQW8	744	K	myosin heavy chain, muscle isoform X14 OS=Frankliniella occidentalis OX=133901 GN=LOC113201709 PE=3 SV=1	LOC113201709	2	0.27142	4	1	K(1)CAEIILK	0.0189953	63.426	1	0.00676986	79.148	1	0.00989955	69.275	3
biological regulation	A0A6J1RQW8	1842	K	myosin heavy chain, muscle isoform X14 OS=Frankliniella occidentalis OX=133901 GN=LOC113201709 PE=3 SV=1	LOC113201709	2	0.43518	3	1	HADAQK(1)NLR	0.0048062	65.224	1	0.0017478	80.688	1	0.00438122	66.27	3
biological regulation	A0A6J1SR61	973	K	ATP-citrate synthase OS=Frankliniella occidentalis OX=133901 GN=LOC113209811 PE=3 SV=1	LOC113209811	3	-0.62578	3	1	VK(1)SVNNPDKR	0.000265719	81.92	0.999989	0.00451905	53.034	1	8.83821e-05	87.184	3
biological regulation	A0A6J1RQW8	1246	K	myosin heavy chain, muscle isoform X14 OS=Frankliniella occidentalis OX=133901 GN=LOC113201709 PE=3 SV=1	LOC113201709	3	-0.343	3	1	GSVDHLTNEK(1)AATEK	2.17443e-52	191.96	1	2.89216e-61	207.39	1	7.52281e-71	213.99	3
biological regulation	A0A6J1RQW8	618	K	myosin heavy chain, muscle isoform X14 OS=Frankliniella occidentalis OX=133901 GN=LOC113201709 PE=3 SV=1	LOC113201709	3	0.035902	5	1	GSNK(1)LLCEIFLDHPGQSGGGGDAGGK	5.78046e-15	104.53	1	1.23445e-14	100.23	1	1.23346e-11	87.881	3
biological regulation	A0A6J1RTK4	438	K	aldehyde dehydrogenase, mitochondrial OS=Frankliniella occidentalis OX=133901 GN=LOC113202362 PE=3 SV=1	LOC113202362	2	0.45717	4	1	FK(1)NLDEVIQR	0.000105972	91.313	1	0.000121308	90.05	1	0.00530283	60.255	3
biological regulation	A0A6J1RTK4	521	K	aldehyde dehydrogenase, mitochondrial OS=Frankliniella occidentalis OX=133901 GN=LOC113202362 PE=3 SV=1	LOC113202362	2	0.19759	3	1	SVIVK(1)VPQK	0.0084944	56.258	1	0.0210052	42.19	1	0.0145469	47.603	3
biological regulation	A0A6J1RQW8	1818	K	myosin heavy chain, muscle isoform X14 OS=Frankliniella occidentalis OX=133901 GN=LOC113201709 PE=3 SV=1	LOC113201709	2	0.085817	7	1	AIQK(1)LEQR	0.00322692	91.069	1	0.00409348	85.161	1	0.0068869	69.812	3
biological regulation	A0A6J1RQW8	1795	K	myosin heavy chain, muscle isoform X14 OS=Frankliniella occidentalis OX=133901 GN=LOC113201709 PE=3 SV=1	LOC113201709	2	1.4059	4	1	ALETQIK(1)ELQVR	0.000112624	82.85	1	0.000165318	80.31	1	0.000136297	81.709	3
biological regulation	A0A6J1RQW8	1645	K	myosin heavy chain, muscle isoform X14 OS=Frankliniella occidentalis OX=133901 GN=LOC113201709 PE=3 SV=1	LOC113201709	2	0.1412	3	1	ANAEAQK(1)NIK	3.20682e-12	147.4	1	5.34068e-05	95.642	1	0.00279364	67.207	3
biological regulation	A0A6J1TFN1	117	K	Rab GDP dissociation inhibitor OS=Frankliniella occidentalis OX=133901 GN=LOC113216073 PE=3 SV=1	LOC113216073	2	0.5556	3	1	ISK(1)VPVDQK	0.00500718	64.73	1	0.0178866	44.425	1	0.0116383	51.762	3
biological regulation	A0A6J1RQW8	1448	K	myosin heavy chain, muscle isoform X14 OS=Frankliniella occidentalis OX=133901 GN=LOC113201709 PE=3 SV=1	LOC113201709	2	-0.046603	7	1	ATAIANAAEK(1)K	6.8284e-07	106.67	1	2.86022e-06	99.5	1	2.6102e-05	91.961	3
biological regulation	A0A6J1RQW8	1476	K	myosin heavy chain, muscle isoform X14 OS=Frankliniella occidentalis OX=133901 GN=LOC113201709 PE=3 SV=1	LOC113201709	2	-2.032	4	1	VDDLAAELDASQK(1)ECR	2.19334e-05	83.423	0.999986	0.0012504	51.566	1	0.00190852	58.98	3
biological regulation	A0A6J1RQW8	454	K	myosin heavy chain, muscle isoform X14 OS=Frankliniella occidentalis OX=133901 GN=LOC113201709 PE=3 SV=1	LOC113201709	2	-0.044782	7	1	CNETLDTQQK(1)R	1.06437e-25	176.42	1	1.37458e-10	135.99	1	2.7119e-13	147.91	3
biological regulation	A0A6J1RQW8	1089	K	myosin heavy chain, muscle isoform X14 OS=Frankliniella occidentalis OX=133901 GN=LOC113201709 PE=3 SV=1	LOC113201709	2	0.9809	9	1	DK(1)EISSLTAK	7.10144e-15	151.99	1	5.47999e-05	98.592	1	0.00296063	79.089	3
biological regulation	A0A6J1RQW8	1097	K	myosin heavy chain, muscle isoform X14 OS=Frankliniella occidentalis OX=133901 GN=LOC113201709 PE=3 SV=1	LOC113201709	2	-0.023799	9	1	EISSLTAK(1)LEDEQSVVGK	1.88881e-39	160.43	1	7.58509e-40	166.52	1	5.0338e-13	112.58	3
biological regulation	A0A6J1RQW8	1107	K	myosin heavy chain, muscle isoform X14 OS=Frankliniella occidentalis OX=133901 GN=LOC113201709 PE=3 SV=1	LOC113201709	2	0.069615	6	1	LEDEQSVVGK(1)LQK	9.32409e-17	133.16	1	3.19703e-14	120.87	1	9.59009e-06	91.62	3
biological regulation	A0A6J1RQW8	967	K	myosin heavy chain, muscle isoform X14 OS=Frankliniella occidentalis OX=133901 GN=LOC113201709 PE=3 SV=1	LOC113201709	2	-1.7116	3	1	DVEDLELNLQK(1)SEQDK	3.70126e-62	209.13	1	1.84897e-71	216.99	1	0.00185486	59.728	3
biological regulation	A0A6J1RQW8	1177	K	myosin heavy chain, muscle isoform X14 OS=Frankliniella occidentalis OX=133901 GN=LOC113201709 PE=3 SV=1	LOC113201709	2	-0.48673	4	1	EAELAK(1)LR	0.0030964	91.853	1	0.00318543	91.318	1	0.00318543	91.318	3
biological regulation	A0A6J1RQW8	348	K	myosin heavy chain, muscle isoform X14 OS=Frankliniella occidentalis OX=133901 GN=LOC113201709 PE=3 SV=1	LOC113201709	2	-0.18707	5	1	EDK(1)ADIYK	0.00660259	70.942	1	0.0163168	53.211	1	0.00720798	68.536	3
biological regulation	A0A6J1RQW8	213	K	myosin heavy chain, muscle isoform X14 OS=Frankliniella occidentalis OX=133901 GN=LOC113201709 PE=3 SV=1	LOC113201709	2	0.054877	3	1	EEPAPGEK(1)K	0.00699576	64.841	1	0.0254284	44.318	1	0.0221151	46.001	3
biological regulation	A0A6J1SUW9	565	K	Malic enzyme OS=Frankliniella occidentalis OX=133901 GN=LOC113211055 PE=3 SV=1	LOC113211055	2	1.1258	3	1	IATK(1)VANYAYK	0.00287444	62.633	1	0.00104759	70.808	1	0.00604437	54.784	3
biological regulation	A0A6J1RQW8	883	K	myosin heavy chain, muscle isoform X14 OS=Frankliniella occidentalis OX=133901 GN=LOC113201709 PE=3 SV=1	LOC113201709	2	-0.1477	8	0.999992	ELEGLNAK(1)LLAEK	0.00346816	68.413	1	3.96784e-08	105.03	1	3.96784e-08	105.03	3
biological regulation	A0A6J1T4C6	34	K	Annexin OS=Frankliniella occidentalis OX=133901 GN=LOC113213343 PE=3 SV=1	LOC113213343	2	-0.95056	5	1	AMK(1)GFGTDEK	0.000564683	79.201	1	0.000134688	88.948	1	0.00309805	66.19	3
biological regulation	A0A6J1RQW8	1507	K	myosin heavy chain, muscle isoform X14 OS=Frankliniella occidentalis OX=133901 GN=LOC113201709 PE=3 SV=1	LOC113201709	2	0.74405	6	1	RENK(1)NLADEVK	3.4148e-06	107.53	1	1.11593e-07	119.25	1	0.000171813	96.229	3
biological regulation	A0A6J1RQW8	1358	K	myosin heavy chain, muscle isoform X14 OS=Frankliniella occidentalis OX=133901 GN=LOC113201709 PE=3 SV=1	LOC113201709	2	-0.48447	4	1	EQVEEEAEGK(1)ADLQR	0.000451573	76.82	1	3.76001e-28	153.23	1	0.00113363	69.331	3
biological regulation	A0A6J1RQW8	908	K	myosin heavy chain, muscle isoform X14 OS=Frankliniella occidentalis OX=133901 GN=LOC113201709 PE=3 SV=1	LOC113201709	2	-0.17517	9	1	GSLSEYQEK(1)SAK	8.98795e-29	174.23	1	6.47147e-08	105.65	1	2.43466e-13	136.7	3
biological regulation	A0A6J1RQW8	911	K	myosin heavy chain, muscle isoform X14 OS=Frankliniella occidentalis OX=133901 GN=LOC113201709 PE=3 SV=1	LOC113201709	2	-0.79892	4	1	SAK(1)LQAQK	0.000126991	126.52	1	0.000645161	116.25	1	0.00232498	96.492	3
biological regulation	A0A6J1RQW8	640	K	myosin heavy chain, muscle isoform X14 OS=Frankliniella occidentalis OX=133901 GN=LOC113201709 PE=3 SV=1	LOC113201709	3	-0.81415	3	1	LLCEIFLDHPGQSGGGGDAGGK(1)GGR	3.52349e-09	80.786	1	1.14838e-06	64.589	1	2.8509e-06	60.735	3
biological regulation	A0A6J1RQW8	1461	K	myosin heavy chain, muscle isoform X14 OS=Frankliniella occidentalis OX=133901 GN=LOC113201709 PE=3 SV=1	LOC113201709	2	0.23939	4	1	IIGEWK(1)LK	0.00641374	71.692	1	0.0170091	52.482	1	0.0296175	41.448	3
biological regulation	A0A6J1SR61	606	K	ATP-citrate synthase OS=Frankliniella occidentalis OX=133901 GN=LOC113209811 PE=3 SV=1	LOC113209811	2	0.73846	3	1	QLIK(1)IAK	0.00768253	82.75	1	0.0125448	70.256	1	0.0145348	66.27	3
biological regulation	A0A6J1SR61	1075	K	ATP-citrate synthase OS=Frankliniella occidentalis OX=133901 GN=LOC113209811 PE=3 SV=1	LOC113209811	2	-0.55495	3	1	LK(1)QGLYR	0.0122488	70.912	1	0.0308857	50.966	1	0.0112902	73.039	3
biological regulation	A0A6J1RQW8	946	K	myosin heavy chain, muscle isoform X14 OS=Frankliniella occidentalis OX=133901 GN=LOC113201709 PE=3 SV=1	LOC113201709	2	-0.0044194	6	1	K(1)LEQEVSGLK	2.68503e-09	134.3	1	5.98741e-07	116.55	1	0.00108689	78.342	3
biological regulation	A0A6J1RQW8	955	K	myosin heavy chain, muscle isoform X14 OS=Frankliniella occidentalis OX=133901 GN=LOC113201709 PE=3 SV=1	LOC113201709	2	-0.071969	9	1	LEQEVSGLK(1)K	2.4444e-15	156.48	1	9.14333e-08	124.12	1	3.16747e-05	99.283	3
biological regulation	A0A6J1RQW8	1009	K	myosin heavy chain, muscle isoform X14 OS=Frankliniella occidentalis OX=133901 GN=LOC113201709 PE=3 SV=1	LOC113201709	2	-0.16394	11	1	LQGETNQK(1)TGEELQAAEDK	4.53501e-28	140.2	1	1.24014e-95	227.06	1	1.53249e-66	196.31	3
biological regulation	A0A6J1RQW8	1020	K	myosin heavy chain, muscle isoform X14 OS=Frankliniella occidentalis OX=133901 GN=LOC113201709 PE=3 SV=1	LOC113201709	3	-0.21795	13	1	TGEELQAAEDK(1)VNHLNK	6.61945e-52	186.85	1	1.41075e-33	156.11	1	3.83778e-45	174.59	3
biological regulation	A0A6J1RQW8	1266	K	myosin heavy chain, muscle isoform X14 OS=Frankliniella occidentalis OX=133901 GN=LOC113201709 PE=3 SV=1	LOC113201709	3	-0.16289	6	1	QLQHSLNEVQGK(1)LDETNR	8.13785e-21	130.87	1	3.07085e-27	146.67	1	1.18032e-08	99.392	3
biological regulation	A0A6J1RQW8	1307	K	myosin heavy chain, muscle isoform X14 OS=Frankliniella occidentalis OX=133901 GN=LOC113201709 PE=3 SV=1	LOC113201709	2	-0.32964	4	1	QLEEAESQVSQLSK(1)LK	0.00122372	55.546	1	2.96985e-82	229.68	1	9.63595e-46	186.72	3
biological regulation	A0A6J1RQW8	1026	K	myosin heavy chain, muscle isoform X14 OS=Frankliniella occidentalis OX=133901 GN=LOC113201709 PE=3 SV=1	LOC113201709	2	-0.31183	10	1	VNHLNK(1)VK	8.03677e-13	125.31	1	2.48627e-34	198.92	1	6.19861e-05	123.98	3
biological regulation	A0A6J1RQW8	1283	K	myosin heavy chain, muscle isoform X14 OS=Frankliniella occidentalis OX=133901 GN=LOC113201709 PE=3 SV=1	LOC113201709	2	1.4151	5	1	K(1)LSIENSDLLR	4.09466e-11	138.45	1	0.000259094	66.267	1	7.53847e-08	114.86	3
biological regulation	A0A6J1RQW8	1810	K	myosin heavy chain, muscle isoform X14 OS=Frankliniella occidentalis OX=133901 GN=LOC113201709 PE=3 SV=1	LOC113201709	2	1.0011	6	1	LDEAENNALK(1)GGK	2.65795e-19	141.13	1	8.17809e-08	101.53	1	1.14015e-05	90.412	3
biological regulation	A0A6J1RQW8	1731	K	myosin heavy chain, muscle isoform X14 OS=Frankliniella occidentalis OX=133901 GN=LOC113201709 PE=3 SV=1	LOC113201709	3	-0.26957	4	1	QAEQELGDAHEQLNELSAQNTSISAAK(1)R	1.13978e-62	179.2	1	3.12448e-53	167.67	1	2.16151e-14	88.541	3
biological regulation	A0A6J1RQW8	439	K	myosin heavy chain, muscle isoform X14 OS=Frankliniella occidentalis OX=133901 GN=LOC113201709 PE=3 SV=1	LOC113201709	2	0.18271	12	1	LFK(1)YLVK	0.0042857	97.068	1	0.0042857	97.068	1	0.00481559	94.407	3
biological regulation	A0A6J1RQW8	7	K	myosin heavy chain, muscle isoform X14 OS=Frankliniella occidentalis OX=133901 GN=LOC113201709 PE=3 SV=1	LOC113201709	3	0.36956	7	0.5	PK(0.05)PAPK(0.95)EEDPDPTPYLFVSLEQK	8.02522e-12	98.887	0.949725	1.17489e-05	64.589	0.813417	1.75308e-06	74.222	3
biological regulation	A0A6J1RQW8	944	K	myosin heavy chain, muscle isoform X14 OS=Frankliniella occidentalis OX=133901 GN=LOC113201709 PE=3 SV=1	LOC113201709	2	-0.25796	10	1	NQLFQAK(1)K(1)K	0.00563688	75.213	1	0.00848596	73.26	1	0.00576265	85.212	3
biological regulation	A0A6J1SQZ1	91	K	cytochrome c OS=Frankliniella occidentalis OX=133901 GN=LOC113208217 PE=3 SV=1	LOC113208217	2	-0.90062	9	1	MVFAGLK(1)K	0.00857371	66.073	1	0.00904891	65.252	1	0.0106955	67.032	3
biological regulation	A0A6J1RQW8	995	K	myosin heavy chain, muscle isoform X14 OS=Frankliniella occidentalis OX=133901 GN=LOC113201709 PE=3 SV=1	LOC113201709	3	0.58615	7	1	NLNDEIAHQDELINK(1)LNK	5.13914e-69	209.12	1	1.09183e-16	127.97	1	6.89109e-27	142.72	3
biological regulation	A0A6J1RQW8	1532	K	myosin heavy chain, muscle isoform X14 OS=Frankliniella occidentalis OX=133901 GN=LOC113201709 PE=3 SV=1	LOC113201709	3	-0.10182	6	1	NIHEIEK(1)AR	0.000623174	88.134	1	0.00036175	94.692	1	0.000800665	83.862	3
biological regulation	A0A6J1RQW8	1874	K	myosin heavy chain, muscle isoform X14 OS=Frankliniella occidentalis OX=133901 GN=LOC113201709 PE=3 SV=1	LOC113201709	2	-0.92436	9	1	MQDLVDK(1)LQQK	4.80856e-09	123.67	1	3.83617e-05	86.911	1	5.57298e-07	105.65	3
biological regulation	A0A6J1RQW8	766	K	myosin heavy chain, muscle isoform X14 OS=Frankliniella occidentalis OX=133901 GN=LOC113201709 PE=3 SV=1	LOC113201709	3	-0.17035	15	1	LGHTK(1)VFFR	0.00303289	63.076	1	0.000797071	83.948	1	0.000403336	93.649	3
biological regulation	A0A6J1RQW8	725	K	myosin heavy chain, muscle isoform X14 OS=Frankliniella occidentalis OX=133901 GN=LOC113201709 PE=3 SV=1	LOC113201709	2	-0.45593	62	1	MNYPDFK(1)LR	6.58387e-06	126.07	1	6.45337e-05	111.46	1	0.000245189	101.65	3
biological regulation	A0A6J1RQW8	841	K	myosin heavy chain, muscle isoform X14 OS=Frankliniella occidentalis OX=133901 GN=LOC113201709 PE=3 SV=1	LOC113201709	2	-0.066732	6	1	VK(1)PLLNVTR	0.00620605	61.78	1	0.00258297	74.464	1	0.00938697	54.982	3
biological regulation	A0A6J1RQW8	839	K	myosin heavy chain, muscle isoform X14 OS=Frankliniella occidentalis OX=133901 GN=LOC113201709 PE=3 SV=1	LOC113201709	2	-0.33968	5	0.999022	LWQK(1)VKPLLNVTR	8.47742e-05	81.185	0.998739	0.000146451	76.759	0.999776	0.000426624	78.814	3
biological regulation	A0A6J1RQW8	504	K	myosin heavy chain, muscle isoform X14 OS=Frankliniella occidentalis OX=133901 GN=LOC113201709 PE=3 SV=1	LOC113201709	4	0.19289	7	1	LQQFFNHHMFVLEQEEYK(1)K	1.27793e-05	77.505	1	3.51543e-07	87.676	1	5.66465e-09	107.98	3
biological regulation	A0A6J1RQW8	893	K	myosin heavy chain, muscle isoform X14 OS=Frankliniella occidentalis OX=133901 GN=LOC113201709 PE=3 SV=1	LOC113201709	2	0.32475	10	1	NALLK(1)NLEGEK	1.75487e-39	195.8	1	7.16255e-09	120.86	1	8.7166e-13	141.08	3
biological regulation	A0A6J1RQW8	1638	K	myosin heavy chain, muscle isoform X14 OS=Frankliniella occidentalis OX=133901 GN=LOC113201709 PE=3 SV=1	LOC113201709	4	0.73101	5	1	KLEADINELEIALDHANK(1)ANAEAQK	1.51437e-11	90.062	1	3.96316e-18	115.01	1	9.33949e-10	85.376	3
biological regulation	A0A6J1SR61	63	K	ATP-citrate synthase OS=Frankliniella occidentalis OX=133901 GN=LOC113209811 PE=3 SV=1	LOC113209811	3	-0.070482	4	0.999998	LVAKPDQLIK(1)R	0.000307507	74.611	0.992862	0.00895714	42.21	0.999948	0.00146758	62.466	3
biological regulation	A0A6J1RQW8	1378	K	myosin heavy chain, muscle isoform X14 OS=Frankliniella occidentalis OX=133901 GN=LOC113201709 PE=3 SV=1	LOC113201709	2	0.035381	6	1	SK(1)YESEGVAR	1.10565e-05	104.22	1	8.43298e-05	93.096	1	0.00204771	71.03	3
biological regulation	A0A6J1RQW8	297	K	myosin heavy chain, muscle isoform X14 OS=Frankliniella occidentalis OX=133901 GN=LOC113201709 PE=3 SV=1	LOC113201709	3	-0.68088	11	1	SYHIFYQMMSGSVK(1)GLK	3.95085e-09	106.6	1	9.57602e-05	79.837	1	3.11013e-06	89.358	3
biological regulation	A0A6J1SR61	549	K	ATP-citrate synthase OS=Frankliniella occidentalis OX=133901 GN=LOC113209811 PE=3 SV=1	LOC113209811	2	0.73395	4	1	EILIPVYK(1)K	0.00191355	85.676	1	0.00364154	74.464	1	0.00617676	66.27	3
biological regulation	A0A6J1RY87	94	K	thioredoxin reductase 1, mitochondrial isoform X2 OS=Frankliniella occidentalis OX=133901 GN=LOC113201828 PE=3 SV=1	LOC113201828	2	-0.23722	3	1	K(1)SISLDWAK	0.00700756	64.82	1	0.00430148	72.2	1	0.00279813	77.662	3
biological regulation	A0A6J1T3F4	174	K	uncharacterized protein LOC113213084 OS=Frankliniella occidentalis OX=133901 GN=LOC113213084 PE=4 SV=1	LOC113213084	2	0.051823	5	1	LIYAGK(1)QLEDGR	0.00114053	66.267	1	0.00308874	58.172	1	0.00332879	57.175	3
biological regulation	A0A6J1RQW8	1463	K	myosin heavy chain, muscle isoform X14 OS=Frankliniella occidentalis OX=133901 GN=LOC113201709 PE=3 SV=1	LOC113201709	2	-0.14513	5	1	LK(1)VDDLAAELDASQK	3.65295e-24	146.2	1	0.0123107	74.141	1	6.51046e-09	112.34	3
biological regulation	A0A6J1RQW8	1852	K	myosin heavy chain, muscle isoform X14 OS=Frankliniella occidentalis OX=133901 GN=LOC113201709 PE=3 SV=1	LOC113201709	3	-0.60956	3	1	IK(1)ELSFQAEEDRK	9.35468e-08	88.075	1	5.45178e-06	90.759	1	1.5225e-05	73.927	3
biological regulation	A0A6J1RQW8	1320	K	myosin heavy chain, muscle isoform X14 OS=Frankliniella occidentalis OX=133901 GN=LOC113201709 PE=3 SV=1	LOC113201709	2	-0.57523	7	1	ISLTTQLEDTK(1)R	3.00707e-23	164.11	1	4.50333e-11	122.39	1	1.36484e-07	104.24	3
biological regulation	A0A6J1RQW8	36	K	myosin heavy chain, muscle isoform X14 OS=Frankliniella occidentalis OX=133901 GN=LOC113201709 PE=3 SV=1	LOC113201709	2	0.18359	4	1	K(1)ACWVPDEADGFVQGEIK	0.0139743	40.432	1	0.000433083	73.057	1	0.000891566	66.606	3
biological regulation	A0A6J1T2S5	68	K	NADH-cytochrome b5 reductase OS=Frankliniella occidentalis OX=133901 GN=LOC113212916 PE=3 SV=1	LOC113212916	2	3.0629	5	1	FQLPSK(1)K	0.00822455	89.296	1	0.0357556	54.611	1	0.0169954	71.342	3
biological regulation	A0A6J1S5F6	188	K	Isocitrate dehydrogenase [NAD] subunit, mitochondrial OS=Frankliniella occidentalis OX=133901 GN=LOC113203485 PE=3 SV=1	LOC113203485	2	0.23841	5	1	GVVECLK(1)VVTR	1.40382e-06	102.4	1	1.55223e-06	101.71	1	0.00203637	65.179	3
biological regulation	A0A6J1RQW8	1788	K	myosin heavy chain, muscle isoform X14 OS=Frankliniella occidentalis OX=133901 GN=LOC113201709 PE=3 SV=1	LOC113201709	2	-0.077964	6	1	K(1)ALETQIK	0.00378948	94.309	1	0.0078971	74.92	1	0.0080587	74.464	3
biological regulation	A0A6J1SR61	12	K	ATP-citrate synthase OS=Frankliniella occidentalis OX=133901 GN=LOC113209811 PE=3 SV=1	LOC113209811	2	0.19608	5	1	EATGK(1)DLINK	1.99404e-05	100.38	1	0.000113456	90.697	1	0.000145955	88.021	3
biological regulation	A0A6J1RQW8	1902	K	myosin heavy chain, muscle isoform X14 OS=Frankliniella occidentalis OX=133901 GN=LOC113201709 PE=3 SV=1	LOC113201709	2	0.35773	5	1	K(1)AQQELEEAEER	8.70793e-16	147.26	1	3.50414e-15	139.46	1	8.70793e-16	147.26	3
biological regulation	A0A6J1RQW8	956	K	myosin heavy chain, muscle isoform X14 OS=Frankliniella occidentalis OX=133901 GN=LOC113201709 PE=3 SV=1	LOC113201709	2	0.41454	6	1	K(1)DVEDLELNLQK	1.60292e-10	118.52	1	2.75077e-07	99.941	1	3.40665e-11	124.07	3
biological regulation	A0A6J1RQW8	205	K	myosin heavy chain, muscle isoform X14 OS=Frankliniella occidentalis OX=133901 GN=LOC113201709 PE=3 SV=1	LOC113201709	2	0.054877	3	1	K(1)EEPAPGEK	0.000313507	104.22	1	0.00329529	75.652	1	0.00112304	93.096	3
biological regulation	A0A6J1RQW8	1078	K	myosin heavy chain, muscle isoform X14 OS=Frankliniella occidentalis OX=133901 GN=LOC113201709 PE=3 SV=1	LOC113201709	2	0.38666	6	1	K(1)ELEQTVQR	1.94417e-07	137.98	1	0.000106373	109.66	1	4.49785e-09	142.43	3
biological regulation	A0A6J1RQW8	74	K	myosin heavy chain, muscle isoform X14 OS=Frankliniella occidentalis OX=133901 GN=LOC113201709 PE=3 SV=1	LOC113201709	2	-0.15696	11	1	K(1)EQVGQVNPPK	4.89963e-14	149.49	1	1.78493e-07	108.56	1	1.96918e-11	138.99	3
biological regulation	A0A6J1RQW8	84	K	myosin heavy chain, muscle isoform X14 OS=Frankliniella occidentalis OX=133901 GN=LOC113201709 PE=3 SV=1	LOC113201709	3	0.6845	5	1	KEQVGQVNPPK(1)YEK	0.00052585	69.516	1	6.70843e-08	101.2	0.999998	0.000971631	58.885	3
biological regulation	A0A6J1RQW8	646	K	myosin heavy chain, muscle isoform X14 OS=Frankliniella occidentalis OX=133901 GN=LOC113201709 PE=3 SV=1	LOC113201709	2	-0.31039	7	1	K(1)GGGFATVSSSYK	1.28391e-10	110.44	1	0.000188726	82.651	1	1.19176e-07	101.3	3
biological regulation	A0A6J1RQW8	1655	K	myosin heavy chain, muscle isoform X14 OS=Frankliniella occidentalis OX=133901 GN=LOC113201709 PE=3 SV=1	LOC113201709	3	0.56327	7	1	YQQQLK(1)DVQTALEEEQR	4.68391e-59	191.37	1	2.18118e-08	102.08	1	9.57602e-05	79.837	3
biological regulation	A0A6J1RQW8	729	K	myosin heavy chain, muscle isoform X14 OS=Frankliniella occidentalis OX=133901 GN=LOC113201709 PE=3 SV=1	LOC113201709	2	-0.15459	6	1	YK(1)IIAPQAIAK	2.7613e-05	88.596	1	0.00322179	61.577	1	0.00254814	63.624	3
biological regulation	A0A6J1RQW8	1420	K	myosin heavy chain, muscle isoform X14 OS=Frankliniella occidentalis OX=133901 GN=LOC113201709 PE=3 SV=1	LOC113201709	2	0.30433	6	1	VVALEK(1)TK	0.00849718	65.224	1	0.00849718	65.224	1	0.00792971	66.27	3
biological regulation	A0A6J1RQW8	204	K	myosin heavy chain, muscle isoform X14 OS=Frankliniella occidentalis OX=133901 GN=LOC113201709 PE=3 SV=1	LOC113201709	2	1.1123	10	1	VIAYFATVGASTK(1)K	1.70694e-05	92.939	1	1.32006e-05	94.09	1	0.000867544	74.789	3
biological regulation	A0A6J1RQW8	1281	K	myosin heavy chain, muscle isoform X14 OS=Frankliniella occidentalis OX=133901 GN=LOC113201709 PE=3 SV=1	LOC113201709	2	0.66102	9	1	TLNDFDAAK(1)K	0.0025651	72.2	1	0.00631802	62.466	1	0.0105373	55.314	3
biological regulation	A0A6J1RQW8	1199	K	myosin heavy chain, muscle isoform X14 OS=Frankliniella occidentalis OX=133901 GN=LOC113201709 PE=3 SV=1	LOC113201709	3	0.0019546	13	1	K(1)HNDAVAEMGEQIDQLNK	3.58282e-79	221.13	1	4.14704e-52	176.69	1	1.11836e-45	172.96	3
biological regulation	A0A6J1RQW8	1455	K	myosin heavy chain, muscle isoform X14 OS=Frankliniella occidentalis OX=133901 GN=LOC113201709 PE=3 SV=1	LOC113201709	2	0.021084	6	1	AIDK(1)IIGEWK	4.24692e-07	116.55	1	0.0023032	69.721	1	0.00489839	61.344	3
biological regulation	A0A6J1RQW8	1336	K	myosin heavy chain, muscle isoform X14 OS=Frankliniella occidentalis OX=133901 GN=LOC113201709 PE=3 SV=1	LOC113201709	2	0.090552	5	1	ATLLGK(1)FR	0.00901799	64.265	1	0.0102672	61.962	1	0.00728654	68.224	3
biological regulation	A0A6J1RQW8	1489	K	myosin heavy chain, muscle isoform X14 OS=Frankliniella occidentalis OX=133901 GN=LOC113201709 PE=3 SV=1	LOC113201709	2	-0.74976	5	1	LK(1)GAYEEGQEQLEAVR	1.11301e-15	127.83	1	1.11301e-15	127.83	1	7.08231e-29	153.72	3
biological regulation	A0A6J1T1L3	100	K	Translationally-controlled tumor protein homolog OS=Frankliniella occidentalis OX=133901 GN=LOC113212417 PE=3 SV=1	LOC113212417	2	0.27222	4	1	LVEK(1)LQER	0.00423641	83.948	1	0.00578951	74.173	1	0.00849718	65.224	3
biological regulation	A0A6J1TLR6	13	K	Transgelin OS=Frankliniella occidentalis OX=133901 GN=LOC113216975 PE=3 SV=1	LOC113216975	2	-0.3276	3	1	ATK(1)SGFAAEAQR	1.1008e-05	90.412	1	0.00023013	77.185	1	0.000193225	78.964	3
biological regulation	A0A6J1RYY9	198	K	Triosephosphate isomerase OS=Frankliniella occidentalis OX=133901 GN=LOC113203496 PE=3 SV=1	LOC113203496	2	-0.089309	3	1	VSEK(1)VANETR	0.00367382	64.64	1	0.000224921	86.463	1	0.0109754	50.149	3
biological regulation	A0A6J1SS56	230	K	Fructose-bisphosphate aldolase OS=Frankliniella occidentalis OX=133901 GN=LOC113208513 PE=3 SV=1	LOC113208513	4	-0.74259	9	1	ALNDHHVYLEGTLLK(1)PNMVTPGQSCPK	8.23518e-16	101.66	1	9.43047e-16	100.7	1	1.5422e-10	80.664	3
biological regulation	A0A6J1SS56	243	K	Fructose-bisphosphate aldolase OS=Frankliniella occidentalis OX=133901 GN=LOC113208513 PE=3 SV=1	LOC113208513	3	-0.31478	5	1	K(1)ATAQEIACATVTALNR	2.7488e-39	167.28	1	4.09101e-39	165.66	1	2.12714e-08	100.04	3
biological regulation	A0A6J1SS56	317	K	Fructose-bisphosphate aldolase OS=Frankliniella occidentalis OX=133901 GN=LOC113208513 PE=3 SV=1	LOC113208513	2	0.21271	4	1	AWGGK(1)DETVAAGQNELLK	1.89653e-40	169.58	1	1.14051e-05	86.8	1	1.71815e-39	161.35	3
biological regulation	A0A6J1T7Z0	63	K	muscle-specific protein 20 OS=Frankliniella occidentalis OX=133901 GN=LOC113213987 PE=3 SV=1	LOC113213987	3	0.12437	4	0.999186	LK(0.001)PGAVPK(0.999)INSSGGQFK	2.25118e-05	85.988	0.995953	0.000362287	70.784	0.998571	2.10875e-06	93.909	3
biological regulation	A0A6J1SS56	147	K	Fructose-bisphosphate aldolase OS=Frankliniella occidentalis OX=133901 GN=LOC113208513 PE=3 SV=1	LOC113208513	2	-0.47162	15	1	DGCHFAK(1)WR	1.20765e-05	118.33	1	0.0015946	82.645	1	0.00429724	80.688	3
biological regulation	A0A6J1SS56	293	K	Fructose-bisphosphate aldolase OS=Frankliniella occidentalis OX=133901 GN=LOC113208513 PE=3 SV=1	LOC113208513	3	-0.63703	3	0.779281	FNGK(0.852)K(0.148)PWPLTFSYGR	0.000893017	60.489	0.836612	0.00196678	50.04	0.852396	0.00102497	56.514	3
biological regulation	A0A6J1RYY9	186	K	Triosephosphate isomerase OS=Frankliniella occidentalis OX=133901 GN=LOC113203496 PE=3 SV=1	LOC113203496	3	0.031789	3	1	TASPQQAQEVHEK(1)LR	2.44171e-06	102.65	1	0.000211721	77.776	1	2.06204e-11	115.91	3
biological regulation	A0A6J1RYY9	152	K	Triosephosphate isomerase OS=Frankliniella occidentalis OX=133901 GN=LOC113203496 PE=3 SV=1	LOC113203496	2	0.43007	3	1	QTQAIADK(1)IK	0.00253436	68.536	1	0.00719846	55.721	1	0.0146485	45.433	3
biological regulation	A0A6J1RYY9	4	K	Triosephosphate isomerase OS=Frankliniella occidentalis OX=133901 GN=LOC113203496 PE=3 SV=1	LOC113203496	2	-0.19365	5	1	K(1)FCVGGNWK	0.00157311	88.819	1	0.0119756	56.258	1	0.00617676	66.27	3
biological regulation	A0A6J1RYY9	137	K	Triosephosphate isomerase OS=Frankliniella occidentalis OX=133901 GN=LOC113203496 PE=3 SV=1	LOC113203496	2	0.096478	6	1	EAGK(1)TEEVVYR	2.68971e-10	129.82	1	1.62078e-06	101.39	1	0.000188891	81.904	3
biological regulation	A0A6J1SS56	42	K	Fructose-bisphosphate aldolase OS=Frankliniella occidentalis OX=133901 GN=LOC113208513 PE=3 SV=1	LOC113208513	2	-0.16155	6	1	GILAADESTSTMGK(1)R	1.31011e-10	109.83	1	0.000296641	82.651	1	0.00681514	44.925	3
biological regulation	A0A6J1SQZ1	32	K	cytochrome c OS=Frankliniella occidentalis OX=133901 GN=LOC113208217 PE=3 SV=1	LOC113208217	3	-0.1244	4	1	HK(1)VGPNLNGLIGR	6.07114e-06	90.434	1	0.000112163	79.492	1	8.0906e-05	81.92	3
biological regulation	A0A6J1S4T8	76	K	muscle LIM protein Mlp84B-like OS=Frankliniella occidentalis OX=133901 GN=LOC113203353 PE=3 SV=1	LOC113203353	2	-1.412	3	1	ECFK(1)CGDCAK	0.000108619	91.095	1	0.0040512	63.624	1	0.0040512	63.624	3
biological regulation	A0A6J1SS56	18	K	Fructose-bisphosphate aldolase OS=Frankliniella occidentalis OX=133901 GN=LOC113208513 PE=3 SV=1	LOC113208513	2	-0.31279	6	1	K(1)IAQAIVAPGK	6.15262e-13	145.46	1	3.89295e-05	88.596	1	0.000355072	79.659	3
biological regulation	A0A6J1TLR6	80	K	Transgelin OS=Frankliniella occidentalis OX=133901 GN=LOC113216975 PE=3 SV=1	LOC113216975	2	-0.46881	3	1	LINTLQPGSIK(1)K	8.35581e-10	117.2	1	0.00047824	82.774	1	0.0225537	54.343	3
biological regulation	A0A6J1RQW8	1394	K	myosin heavy chain, muscle isoform X14 OS=Frankliniella occidentalis OX=133901 GN=LOC113201709 PE=3 SV=1	LOC113201709	2	-1.8311	5	1	AEELEEAK(1)R	0.0024641	80.688	1	0.00982188	59.908	1	0.00910358	61.161	3
biological regulation	A0A6J1RYY9	173	K	Triosephosphate isomerase OS=Frankliniella occidentalis OX=133901 GN=LOC113203496 PE=3 SV=1	LOC113203496	3	0.59158	4	1	VVIAYEPVWAIGTGK(1)TASPQQAQEVHEK	7.3788e-22	115.45	1	1.71445e-14	92.463	1	1.16553e-05	53.998	3
biological regulation	A0A6J1RUY0	112	K	Cytochrome c oxidase subunit OS=Frankliniella occidentalis OX=133901 GN=LOC113202241 PE=3 SV=1	LOC113202241	3	-0.49589	3	1	SFFHNPETNPLPGVGYEVEPK(1)H	2.1085e-07	82.635	1	0.00098339	44.863	1	2.18719e-05	63.869	3
biological regulation	A0A6J1SQZ1	12	K	cytochrome c OS=Frankliniella occidentalis OX=133901 GN=LOC113208217 PE=3 SV=1	LOC113208217	2	-0.53721	3	1	GVPAGNAENGK(1)K	0.000414902	76.326	1	0.0147649	45.28	1	0.0132699	46.069	3
biological regulation	A0A6J1SRT3	165	K	Peptidyl-prolyl cis-trans isomerase OS=Frankliniella occidentalis OX=133901 GN=LOC113209968 PE=3 SV=1	LOC113209968	2	-0.060154	3	1	HVVFGK(1)IIK	0.00304496	72.23	1	0.00178875	80.165	1	0.00354497	69.812	3
biological regulation	A0A6J1TVJ7	321	K	uncharacterized protein LOC113218471 OS=Frankliniella occidentalis OX=133901 GN=LOC113218471 PE=4 SV=1	LOC113218471	3	-1.4712	3	1	NVGYYNLNHK(1)LYCDIHAK	1.70796e-05	84.653	1	1.93087e-07	97.095	1	7.68522e-06	86.488	3
biological regulation	A0A6J1TVJ7	25	K	uncharacterized protein LOC113218471 OS=Frankliniella occidentalis OX=133901 GN=LOC113218471 PE=4 SV=1	LOC113218471	2	0.27974	3	1	LQGGK(1)DFGTPLIIQK	0.00188872	58.885	1	1.80963e-05	89.911	1	0.00319437	52.527	3
biological regulation	A0A6J1TVJ7	2393	K	uncharacterized protein LOC113218471 OS=Frankliniella occidentalis OX=133901 GN=LOC113218471 PE=4 SV=1	LOC113218471	2	-0.14808	5	1	K(1)NLEGQSFFAK	1.08846e-12	142.08	1	3.28399e-06	98.105	1	9.59028e-08	113.61	3
biological regulation	A0A6J1TVJ7	2306	K	uncharacterized protein LOC113218471 OS=Frankliniella occidentalis OX=133901 GN=LOC113218471 PE=4 SV=1	LOC113218471	2	-1.4259	4	1	IK(1)GDCLNAIGK	1.72039e-06	100.93	1	1.34365e-05	93.839	1	0.0028196	62.799	3
biological regulation	A0A6J1S3Y5	100	K	Thioredoxin OS=Frankliniella occidentalis OX=133901 GN=LOC113203424 PE=3 SV=1	LOC113203424	2	-0.3985	3	1	EK(1)VTQMK	0.00418656	97.565	1	0.0103568	75.109	1	0.0139981	67.032	3
biological regulation	A0A6J1T0R6	100	K	60S ribosomal protein L14 OS=Frankliniella occidentalis OX=133901 GN=LOC113212243 PE=3 SV=1	LOC113212243	2	0.08839	3	1	VQNVAK(1)R	0.0140132	76.035	1	0.0140132	76.035	1	0.00352831	84.244	3
biological regulation	A0A6J1SS56	333	K	Fructose-bisphosphate aldolase OS=Frankliniella occidentalis OX=133901 GN=LOC113208513 PE=3 SV=1	LOC113208513	2	-0.084615	5	1	AK(1)ANGDAALGK	1.17437e-05	94.465	1	0.00365699	60.255	1	0.00329868	61.344	3
biological regulation	A0A6J1T0R6	150	K	60S ribosomal protein L14 OS=Frankliniella occidentalis OX=133901 GN=LOC113212243 PE=3 SV=1	LOC113212243	2	0.3321	3	1	EELVK(1)IR	0.00531375	91.906	1	0.0122032	79.659	1	0.0190391	60.788	3
biological regulation	A0A6J1SRT3	75	K	Peptidyl-prolyl cis-trans isomerase OS=Frankliniella occidentalis OX=133901 GN=LOC113209968 PE=3 SV=1	LOC113209968	2	0.66658	3	1	TAENFIELAK(1)R	3.89009e-08	117.09	1	0.00383978	63.091	1	0.00105443	73.435	3
biological regulation	A0A6J1RUY0	90	K	Cytochrome c oxidase subunit OS=Frankliniella occidentalis OX=133901 GN=LOC113202241 PE=3 SV=1	LOC113202241	2	0.020814	4	1	NFPWGDGK(1)K	0.009541	60.398	1	0.0233616	45.368	1	0.014442	53.756	3
biological regulation	A0A6J1T8A9	49	K	histone H1B-like OS=Frankliniella occidentalis OX=133901 GN=LOC113212419 PE=4 SV=1	LOC113212419	2	0.065408	3	1	GAVASGALVQTK(1)GK	4.85191e-06	95.981	1	0.000326406	79.614	1	0.00187005	59.709	3
biological regulation	A0A6J1RUY0	91	K	Cytochrome c oxidase subunit OS=Frankliniella occidentalis OX=133901 GN=LOC113202241 PE=3 SV=1	LOC113202241	3	0.5068	3	1	K(1)SFFHNPETNPLPGVGYEVEPK	8.90209e-15	108.5	1	0.00144481	43.349	1	1.17091e-09	95.122	3
biological regulation	A0A6J1SRT3	123	K	Peptidyl-prolyl cis-trans isomerase OS=Frankliniella occidentalis OX=133901 GN=LOC113209968 PE=3 SV=1	LOC113209968	2	-1.1165	4	1	FEDENFK(1)LK	0.0017478	80.688	1	0.0110674	52.579	1	0.00320608	71.451	3
biological regulation	A0A6J1RS19	80	K	Superoxide dismutase OS=Frankliniella occidentalis OX=133901 GN=LOC113202034 PE=4 SV=1	LOC113202034	2	1.5416	3	1	IETTGK(1)DAILR	0.00325374	61.48	1	0.00238459	64.121	1	0.00467079	57.175	3
biological regulation	A0A6J1SRT3	61	K	Peptidyl-prolyl cis-trans isomerase OS=Frankliniella occidentalis OX=133901 GN=LOC113209968 PE=3 SV=1	LOC113209968	2	0.10013	4	1	VEIGVFGK(1)TVPK	0.00166115	64.104	1	0.00235155	61.235	1	0.00665828	50.897	3
biological regulation	A0A6J1SSE6	271	K	insulin-degrading enzyme isoform X2 OS=Frankliniella occidentalis OX=133901 GN=LOC113210134 PE=3 SV=1	LOC113210134	2	-0.098855	3	1	K(1)LLAIPVK	0.00978507	69.598	1	0.00624984	82.279	1	0.00834243	73.665	3
biological regulation	A0A6J1T0R6	78	K	60S ribosomal protein L14 OS=Frankliniella occidentalis OX=133901 GN=LOC113212243 PE=3 SV=1	LOC113212243	2	-0.76838	3	1	AWK(1)DAEISK	0.00365583	69.275	1	0.00645724	61.161	1	0.00932956	55.064	3
biological regulation	A0A6J1SS56	359	K	Fructose-bisphosphate aldolase OS=Frankliniella occidentalis OX=133901 GN=LOC113208513 PE=3 SV=1	LOC113208513	2	-0.69888	3	1	YAGGVAGAAGDSSLFIK(1)DHAY	1.49362e-08	89.011	1	1.6329e-08	88.176	1	0.000393572	55.453	3
biological regulation	A0A6J1SS56	140	K	Fructose-bisphosphate aldolase OS=Frankliniella occidentalis OX=133901 GN=LOC113208513 PE=3 SV=1	LOC113208513	2	-0.20875	3	1	K(1)DGCHFAK	0.00120031	113.74	1	0.00292677	98.055	1	1.76784e-07	139.98	3
biological regulation	A0A6J1SST6	108	K	Electron transfer flavoprotein subunit beta OS=Frankliniella occidentalis OX=133901 GN=LOC113210262 PE=3 SV=1	LOC113210262	2	0.1977	3	1	ILAK(1)LAQEEK	2.24671e-05	99.283	1	0.00823117	54.198	1	0.00281843	67.08	3
biological regulation	A0A6J1RVI9	30	K	ATP synthase subunit d, mitochondrial OS=Frankliniella occidentalis OX=133901 GN=LOC113202696 PE=3 SV=1	LOC113202696	3	-0.46396	4	1	FPLKDDANLSK(1)VLTLK	3.30483e-20	132.51	1	4.3023e-11	109.04	0.999997	0.0003238	74.141	3
biological regulation	A0A6J1RVI9	73	K	ATP synthase subunit d, mitochondrial OS=Frankliniella occidentalis OX=133901 GN=LOC113202696 PE=3 SV=1	LOC113202696	2	0.11647	4	1	ISPAFVDAIK(1)QK	0.002611	60.157	1	5.65524e-05	85.554	1	0.00214627	62.088	3
biological regulation	A0A6J1S3F5	237	K	Inorganic diphosphatase OS=Frankliniella occidentalis OX=133901 GN=LOC113203045 PE=3 SV=1	LOC113203045	2	-0.13133	4	1	FAFNGEAK(1)NR	0.000540387	81.771	1	0.00673522	56.404	1	0.00156602	73.499	3
biological regulation	A0A6J1RSE4	286	K	Aminomethyltransferase OS=Frankliniella occidentalis OX=133901 GN=LOC113201701 PE=3 SV=1	LOC113201701	2	0.69709	3	1	K(1)VAEALIDNAAVK	0.00250384	61.409	1	0.00230887	62.287	1	0.00919465	47.774	3
biological regulation	A0A6J1RSE4	256	K	Aminomethyltransferase OS=Frankliniella occidentalis OX=133901 GN=LOC113201701 PE=3 SV=1	LOC113201701	2	0.65319	3	1	TTAAK(1)VAGVPCR	3.17501e-08	107.09	1	1.85485e-15	142.1	1	0.000423789	74.611	3
biological regulation	A0A6J1RVI9	175	K	ATP synthase subunit d, mitochondrial OS=Frankliniella occidentalis OX=133901 GN=LOC113202696 PE=3 SV=1	LOC113202696	2	1.1978	3	1	IYIAAADK(1)GDK	0.00434253	58.172	1	0.00910022	50.354	1	0.00506419	56.205	3
biological regulation	A0A6J1S3F5	258	K	Inorganic diphosphatase OS=Frankliniella occidentalis OX=133901 GN=LOC113203045 PE=3 SV=1	LOC113203045	2	0.62439	3	1	FWQQLVK(1)K	0.00549983	86.794	1	0.00782995	75.109	1	0.0119583	65.252	3
biological regulation	A0A6J1SRG4	190	K	serine/threonine-protein phosphatase 2A 65 kDa regulatory subunit A alpha isoform OS=Frankliniella occidentalis OX=133901 GN=LOC113208898 PE=4 SV=1	LOC113208898	2	0.37726	4	1	AAASK(1)LGEFAK	1.17437e-05	94.465	1	0.000251855	79.659	1	3.01243e-05	87.667	3
biological regulation	A0A6J1RQW8	353	K	myosin heavy chain, muscle isoform X14 OS=Frankliniella occidentalis OX=133901 GN=LOC113201709 PE=3 SV=1	LOC113201709	3	-1.2812	4	1	ADIYK(1)ITAAVMHMGGMK	0.000274318	69.979	1	0.00061471	58.98	1	0.000801342	55.011	3
biological regulation	A0A6J1SYW2	200	K	cyclin-dependent kinase 10 OS=Frankliniella occidentalis OX=133901 GN=LOC113211764 PE=3 SV=1	LOC113211764	2	0.024405	4	1	GCVK(1)IADFGLAR	5.72272e-05	85.522	1	0.00068319	71.176	1	0.00068319	71.176	3
biological regulation	A0A6J1SQZ1	58	K	cytochrome c OS=Frankliniella occidentalis OX=133901 GN=LOC113208217 PE=3 SV=1	LOC113208217	2	-0.18943	3	1	TGQAPGFPYTDANK(1)EK	0.00201296	57.525	1	4.66002e-06	95.197	1	0.0101881	41.088	3
biological regulation	A0A6J1SQZ1	78	K	cytochrome c OS=Frankliniella occidentalis OX=133901 GN=LOC113208217 PE=3 SV=1	LOC113208217	2	0.10399	5	1	K(1)YIPGTK	0.00750631	91.853	1	0.0142016	75.738	1	0.00903136	86.833	3
biological regulation	A0A6J1RQW8	1923	K	myosin heavy chain, muscle isoform X14 OS=Frankliniella occidentalis OX=133901 GN=LOC113201709 PE=3 SV=1	LOC113201709	2	0.18222	5	1	ADLAEQAIAK(1)FR	1.94302e-06	96.745	1	8.8606e-13	129.34	1	3.22522e-11	122.33	3
biological regulation	A0A6J1S5F6	362	K	Isocitrate dehydrogenase [NAD] subunit, mitochondrial OS=Frankliniella occidentalis OX=133901 GN=LOC113203485 PE=3 SV=1	LOC113203485	2	-0.30096	4	1	TK(1)DLGGQSTTK	5.2329e-05	86.772	1	0.00272358	63.091	1	0.00634881	54.343	3
biological regulation	M4XYZ9	524	K	Heat shock cognate 70-2 protein OS=Frankliniella occidentalis OX=133901 GN=LOC113215650 PE=3 SV=1	LOC113215650	2	-0.42474	3	1	EK(1)IVITNDQNR	0.000222932	80.69	1	0.000878483	72.29	1	0.00972493	49.448	3
biological regulation	A0A6J1RVI9	23	K	ATP synthase subunit d, mitochondrial OS=Frankliniella occidentalis OX=133901 GN=LOC113202696 PE=3 SV=1	LOC113202696	2	-0.36017	4	1	FPLK(1)DDANLSK	0.000180523	82.202	1	2.83117e-05	88.338	1	2.36116e-06	97.957	3
biological regulation	A0A6J1RVI9	63	K	ATP synthase subunit d, mitochondrial OS=Frankliniella occidentalis OX=133901 GN=LOC113202696 PE=3 SV=1	LOC113202696	2	1.0732	3	1	SK(1)ISPAFVDAIK	0.000105302	83.204	1	0.00904999	46.704	1	0.00800723	48.532	3
biological regulation	A0A6J1RSE4	209	K	Aminomethyltransferase OS=Frankliniella occidentalis OX=133901 GN=LOC113201701 PE=3 SV=1	LOC113201701	2	-1.0179	3	1	AAGK(1)DVALR	0.000888312	91.867	1	0.00496214	64.841	1	0.00932956	55.064	3
biological regulation	A0A6J1S1U7	47	K	Cytochrome c oxidase subunit 4 OS=Frankliniella occidentalis OX=133901 GN=LOC113204162 PE=3 SV=1	LOC113204162	3	-0.25258	6	1	SGK(1)YTYYDGHDLPFPAIR	1.93087e-07	97.095	1	1.35612e-08	98.062	1	2.16631e-05	83.758	3
biological regulation	A0A6J1RVI9	61	K	ATP synthase subunit d, mitochondrial OS=Frankliniella occidentalis OX=133901 GN=LOC113202696 PE=3 SV=1	LOC113202696	2	0.0099684	3	1	APAIDWAAYK(1)SK	3.9002e-11	120.87	1	3.06516e-05	86.803	1	7.50887e-06	92.856	3
biological regulation	A0A6J1RUY0	82	K	Cytochrome c oxidase subunit OS=Frankliniella occidentalis OX=133901 GN=LOC113202241 PE=3 SV=1	LOC113202241	2	0.46399	4	1	K(1)NFPWGDGK	0.00177861	86.898	1	0.00192928	85.533	1	0.016887	51.276	3
biological regulation	A0A6J1SST6	17	K	Electron transfer flavoprotein subunit beta OS=Frankliniella occidentalis OX=133901 GN=LOC113210262 PE=3 SV=1	LOC113210262	2	1.3855	3	1	VIDYAVK(1)IR	0.00592826	62.463	1	0.0172746	44.863	1	0.0142055	48.091	3
biological regulation	A0A6J1T9A2	36	K	ADP-ribosylation factor 2 OS=Frankliniella occidentalis OX=133901 GN=LOC113212696 PE=3 SV=1	LOC113212696	2	-0.015834	5	1	TTILYK(1)LK	0.00441259	82.452	1	0.00601915	73.26	1	0.00995036	62.546	3
biological regulation	A0A6J1S1U7	44	K	Cytochrome c oxidase subunit 4 OS=Frankliniella occidentalis OX=133901 GN=LOC113204162 PE=3 SV=1	LOC113204162	2	0.59846	3	1	EIVGHGK(1)SGK	2.76083e-12	147.74	1	0.00309805	66.19	1	0.00673522	56.404	3
biological regulation	A0A6J1RYV4	353	K	Eukaryotic translation initiation factor 3 subunit A OS=Frankliniella occidentalis OX=133901 GN=LOC113203576 PE=3 SV=1	LOC113203576	2	-1.5809	3	1	SPLEK(1)AQR	0.00496876	77.732	1	0.00646176	71.501	1	0.0170091	52.482	3
biological regulation	M4XYZ9	371	K	Heat shock cognate 70-2 protein OS=Frankliniella occidentalis OX=133901 GN=LOC113215650 PE=3 SV=1	LOC113215650	2	-0.26117	4	1	IPK(1)VQQLVK	0.00135193	85.744	1	0.013973	48.423	1	0.0021251	76.679	3
biological regulation	A0A6J1SST6	248	K	Electron transfer flavoprotein subunit beta OS=Frankliniella occidentalis OX=133901 GN=LOC113210262 PE=3 SV=1	LOC113210262	2	0.46958	3	1	LK(1)ESGHV	0.0308857	50.966	1	0.0118871	71.715	1	0.0121457	71.141	3
biological regulation	A0A6J1SST6	210	K	Electron transfer flavoprotein subunit beta OS=Frankliniella occidentalis OX=133901 GN=LOC113210262 PE=3 SV=1	LOC113210262	2	-0.616	4	1	ITPK(1)DLGVDISPR	0.00253818	56.569	1	0.00287786	55.724	1	0.00546115	50.088	3
biological regulation	A0A6J1S5F6	352	K	Isocitrate dehydrogenase [NAD] subunit, mitochondrial OS=Frankliniella occidentalis OX=133901 GN=LOC113203485 PE=3 SV=1	LOC113203485	2	-0.49139	6	1	GAIDK(1)VLK	0.0102672	61.962	1	0.0155985	53.968	1	0.0155985	53.968	3
biological regulation	A0A6J1SST6	172	K	Electron transfer flavoprotein subunit beta OS=Frankliniella occidentalis OX=133901 GN=LOC113210262 PE=3 SV=1	LOC113210262	2	1.5576	3	1	EIDGGLENIK(1)VK	1.50634e-07	101.89	1	1.25991e-05	89.301	1	3.18245e-09	110.08	3
biological regulation	A0A6J1S5F6	208	K	Isocitrate dehydrogenase [NAD] subunit, mitochondrial OS=Frankliniella occidentalis OX=133901 GN=LOC113203485 PE=3 SV=1	LOC113203485	2	1.8599	3	1	FAFDYATK(1)TGR	0.000878483	72.29	1	0.00130913	68.515	1	0.0120557	46.069	3
biological regulation	A0A6J1RYV4	374	K	Eukaryotic translation initiation factor 3 subunit A OS=Frankliniella occidentalis OX=133901 GN=LOC113203576 PE=3 SV=1	LOC113203576	2	-0.15765	3	1	ASLLK(1)DIVR	0.0035002	70.028	1	0.0018684	79.148	1	0.0110674	52.579	3
catalytic activity	A0A6J1RUY0	112	K	Cytochrome c oxidase subunit OS=Frankliniella occidentalis OX=133901 GN=LOC113202241 PE=3 SV=1	LOC113202241	3	-0.49589	3	1	SFFHNPETNPLPGVGYEVEPK(1)H	2.1085e-07	82.635	1	0.00098339	44.863	1	2.18719e-05	63.869	3
catalytic activity	A0A6J1T0Z0	478	K	Calcium-transporting ATPase OS=Frankliniella occidentalis OX=133901 GN=LOC113212421 PE=3 SV=1	LOC113212421	2	-0.4056	5	1	QDLESK(1)WK	0.00423641	83.948	1	0.00135327	107.57	1	0.00602591	73.233	3
catalytic activity	A0A6J1T0Z0	205	K	Calcium-transporting ATPase OS=Frankliniella occidentalis OX=133901 GN=LOC113212421 PE=3 SV=1	LOC113212421	2	0.68099	5	1	K(1)NILFSGTNVAAGK	6.84036e-06	95.981	1	0.000558582	77.776	1	0.00464049	53.3	3
catalytic activity	A0A6J1TNL2	359	K	probable pectin lyase B OS=Frankliniella occidentalis OX=133901 GN=LOC113216785 PE=4 SV=1	LOC113216785	2	-0.5526	3	1	LDK(1)NAINSAR	0.000130413	89.301	1	0.000811106	77.744	1	0.00228475	69.815	3
catalytic activity	A0A6J1T0Z0	459	K	Calcium-transporting ATPase OS=Frankliniella occidentalis OX=133901 GN=LOC113212421 PE=3 SV=1	LOC113212421	2	-1.9628	7	1	MNPFGVSK(1)TGLDR	3.48645e-11	114.7	1	4.38296e-05	58.268	1	0.00736846	45.992	3
catalytic activity	A0A6J1T0Z0	167	K	Calcium-transporting ATPase OS=Frankliniella occidentalis OX=133901 GN=LOC113212421 PE=3 SV=1	LOC113212421	2	0.25096	6	1	IIK(1)IFSTTLR	0.000138966	88.596	1	0.000770939	78.342	1	0.00515936	60.641	3
catalytic activity	A0A6J1T0Z0	35	K	Calcium-transporting ATPase OS=Frankliniella occidentalis OX=133901 GN=LOC113212421 PE=3 SV=1	LOC113212421	2	-0.37715	3	1	NQEK(1)YGLNELPAEEGK	6.05461e-34	168.64	1	4.36673e-16	128.59	1	5.31871e-20	133.86	3
catalytic activity	A0A6J1SQZ1	32	K	cytochrome c OS=Frankliniella occidentalis OX=133901 GN=LOC113208217 PE=3 SV=1	LOC113208217	3	-0.1244	4	1	HK(1)VGPNLNGLIGR	6.07114e-06	90.434	1	0.000112163	79.492	1	8.0906e-05	81.92	3
catalytic activity	A0A6J1TNL2	134	K	probable pectin lyase B OS=Frankliniella occidentalis OX=133901 GN=LOC113216785 PE=4 SV=1	LOC113216785	2	-0.26254	3	1	SIISSNGK(1)GAIK	0.000871969	68.676	1	0.00140226	65.179	1	0.00798685	48.568	3
catalytic activity	A0A6J1TIB1	116	K	UTP--glucose-1-phosphate uridylyltransferase OS=Frankliniella occidentalis OX=133901 GN=LOC113216006 PE=3 SV=1	LOC113216006	2	0.092807	3	1	GPK(1)SIISVR	0.0018684	79.148	1	0.00745799	58.699	1	0.0156864	46.001	3
catalytic activity	A0A6J1SQZ1	12	K	cytochrome c OS=Frankliniella occidentalis OX=133901 GN=LOC113208217 PE=3 SV=1	LOC113208217	2	-0.53721	3	1	GVPAGNAENGK(1)K	0.000414902	76.326	1	0.0147649	45.28	1	0.0132699	46.069	3
catalytic activity	A0A6J1T0Z0	990	K	Calcium-transporting ATPase OS=Frankliniella occidentalis OX=133901 GN=LOC113212421 PE=3 SV=1	LOC113212421	2	-0.14789	6	1	K(1)LADVTPEK	0.00969725	46.844	1	0.0345763	49.777	1	0.00478632	52.247	3
catalytic activity	A0A6J1RVT2	114	K	Isocitrate dehydrogenase [NADP] OS=Frankliniella occidentalis OX=133901 GN=LOC113202450 PE=3 SV=1	LOC113202450	2	0.20951	3	1	EPIICK(1)NVPR	0.00938888	52.49	1	0.000613156	80.688	1	0.0100969	51.445	3
catalytic activity	A0A6J1T0Z0	481	K	Calcium-transporting ATPase OS=Frankliniella occidentalis OX=133901 GN=LOC113212421 PE=3 SV=1	LOC113212421	2	-0.42052	8	1	K(1)EFTLEFSR	8.5189e-05	112.13	1	0.00144351	90.05	1	0.00257774	79.659	3
catalytic activity	A0A6J1T0Z0	605	K	Calcium-transporting ATPase OS=Frankliniella occidentalis OX=133901 GN=LOC113212421 PE=3 SV=1	LOC113212421	2	0.0072292	6	1	K(1)EVFDSIVR	0.00333705	75.509	1	0.00629963	66.056	1	0.011183	57.532	3
catalytic activity	A0A6J1RVT2	403	K	Isocitrate dehydrogenase [NADP] OS=Frankliniella occidentalis OX=133901 GN=LOC113202450 PE=3 SV=1	LOC113202450	2	-0.60813	3	1	LADNLK(1)K	0.00570413	100.19	1	0.0146013	75.109	1	0.0119426	80.229	3
catalytic activity	A0A6J1S3Y5	100	K	Thioredoxin OS=Frankliniella occidentalis OX=133901 GN=LOC113203424 PE=3 SV=1	LOC113203424	2	-0.3985	3	1	EK(1)VTQMK	0.00418656	97.565	1	0.0103568	75.109	1	0.0139981	67.032	3
catalytic activity	A0A6J1T0Z0	651	K	Calcium-transporting ATPase OS=Frankliniella occidentalis OX=133901 GN=LOC113212421 PE=3 SV=1	LOC113212421	2	0.35048	3	1	IGVFAEDEDTTGK(1)SYSGR	1.40491e-33	153.75	1	1.3434e-08	102.89	1	7.43062e-07	96.143	3
catalytic activity	A0A6J1TH12	330	K	Elongation factor 1-alpha OS=Frankliniella occidentalis OX=133901 GN=LOC113215592 PE=3 SV=1	LOC113215592	2	-1.2763	4	1	GYVAGDSK(1)NNPPR	2.00392e-14	123.95	1	3.2209e-08	105.65	1	1.65222e-11	117.2	3
catalytic activity	A0A6J1T0Z0	511	K	Calcium-transporting ATPase OS=Frankliniella occidentalis OX=133901 GN=LOC113212421 PE=3 SV=1	LOC113212421	3	1.2869	8	1	IGNGPK(1)LFVK(1)GAPEGVLER	1.07433e-09	136.57	1	5.43538e-07	115.71	1	7.7612e-05	93.649	3
catalytic activity	A0A6J1TGN1	174	K	Malate dehydrogenase, cytoplasmic OS=Frankliniella occidentalis OX=133901 GN=LOC113214741 PE=3 SV=1	LOC113214741	2	0.042275	3	1	K(1)DLLSANVK	0.00312751	76.228	1	0.0105755	58.592	1	0.00726313	64.374	3
catalytic activity	A0A6J1TGN1	277	K	Malate dehydrogenase, cytoplasmic OS=Frankliniella occidentalis OX=133901 GN=LOC113214741 PE=3 SV=1	LOC113214741	2	0.50576	3	1	HATVTK(1)GGVSK	0.0118564	46.358	1	0.00129084	68.676	1	1.7611e-05	92.295	3
catalytic activity	A0A6J1RWZ5	38	K	adenylate kinase isoenzyme 1-like isoform X2 OS=Frankliniella occidentalis OX=133901 GN=LOC113202702 PE=3 SV=1	LOC113202702	2	0.4997	5	1	GTQCVK(1)IVEK	1.96845e-09	134.13	1	2.24671e-05	99.283	1	0.000170392	81.017	3
catalytic activity	A0A6J1TH12	444	K	Elongation factor 1-alpha OS=Frankliniella occidentalis OX=133901 GN=LOC113215592 PE=3 SV=1	LOC113215592	2	3.4407	3	1	QVTFK(1)EATTGK	0.00756743	52.576	1	0.0120557	46.069	1	0.00506419	56.205	3
catalytic activity	A0A6J1SYW2	200	K	cyclin-dependent kinase 10 OS=Frankliniella occidentalis OX=133901 GN=LOC113211764 PE=3 SV=1	LOC113211764	2	0.024405	4	1	GCVK(1)IADFGLAR	5.72272e-05	85.522	1	0.00068319	71.176	1	0.00068319	71.176	3
catalytic activity	A0A6J1T2F9	101	K	putative aminopeptidase W07G4.4 isoform X1 OS=Frankliniella occidentalis OX=133901 GN=LOC113210881 PE=3 SV=1	LOC113210881	2	-0.34232	3	1	ALK(1)AGVK	0.025116	54.774	1	0.0205235	58.981	1	0.0108683	73.975	3
catalytic activity	A0A6J1T076	171	K	Cytochrome b-c1 complex subunit Rieske, mitochondrial OS=Frankliniella occidentalis OX=133901 GN=LOC113212205 PE=3 SV=1	LOC113212205	2	-0.35132	3	1	GK(1)PLFIR	0.0133433	68.485	1	0.0308857	50.966	1	0.0308857	50.966	3
catalytic activity	A0A6J1T076	92	K	Cytochrome b-c1 complex subunit Rieske, mitochondrial OS=Frankliniella occidentalis OX=133901 GN=LOC113212205 PE=3 SV=1	LOC113212205	2	0.65401	4	1	K(1)TSTLDPTK	0.000254321	105.46	1	0.0243542	44.863	1	0.000626571	97.813	3
catalytic activity	A0A6J1T076	100	K	Cytochrome b-c1 complex subunit Rieske, mitochondrial OS=Frankliniella occidentalis OX=133901 GN=LOC113212205 PE=3 SV=1	LOC113212205	2	0.65734	6	1	TSTLDPTK(1)K	0.00971027	60.102	1	0.0110379	57.785	1	0.0177968	50.353	3
catalytic activity	A0A6J1RV56	87	K	glutathione S-transferase 1-like OS=Frankliniella occidentalis OX=133901 GN=LOC113202715 PE=4 SV=1	LOC113202715	2	-0.83294	3	1	NDDLYPK(1)DAAK	0.00945291	49.842	1	0.0193481	41.242	1	0.010332	48.568	3
catalytic activity	A0A6J1RV56	22	K	glutathione S-transferase 1-like OS=Frankliniella occidentalis OX=133901 GN=LOC113202715 PE=4 SV=1	LOC113202715	3	0.42267	6	1	GVALTAK(1)ALGVPLVEHQTDLMK	1.04374e-11	100.9	1	1.31737e-09	94.632	1	1.40679e-07	84.166	3
catalytic activity	A0A6J1TGN1	282	K	Malate dehydrogenase, cytoplasmic OS=Frankliniella occidentalis OX=133901 GN=LOC113214741 PE=3 SV=1	LOC113214741	2	-0.57122	3	1	GGVSK(1)NVYEAVNDEAFLK	0.00318259	48.288	1	0.00355849	46.494	1	8.69828e-05	78.917	3
catalytic activity	A0A6J1RWZ5	42	K	adenylate kinase isoenzyme 1-like isoform X2 OS=Frankliniella occidentalis OX=133901 GN=LOC113202702 PE=3 SV=1	LOC113202702	3	0.051778	3	1	IVEK(1)FGYTHISSGDLLR	2.8951e-05	85.563	1	2.64907e-11	109.04	1	9.8465e-07	96.208	3
catalytic activity	A0A6J1RWZ5	89	K	adenylate kinase isoenzyme 1-like isoform X2 OS=Frankliniella occidentalis OX=133901 GN=LOC113202702 PE=3 SV=1	LOC113202702	2	0.01059	3	1	K(1)AILEAVPTSK	6.2514e-09	124.12	1	0.00176286	69.03	1	0.00123851	72.29	3
catalytic activity	A0A6J1SXB7	368	K	cytochrome P450 6a2-like OS=Frankliniella occidentalis OX=133901 GN=LOC113211653 PE=3 SV=1	LOC113211653	2	3.1507	3	1	VLQEIDATLK(1)K	0.000215744	83.182	1	3.4323e-05	89.805	1	2.42545e-06	100.93	3
catalytic activity	A0A6J1SXB7	136	K	cytochrome P450 6a2-like OS=Frankliniella occidentalis OX=133901 GN=LOC113211653 PE=3 SV=1	LOC113211653	2	0.45354	3	1	VK(1)LSPTFTTGK	0.000924397	71.888	1	0.0132209	45.28	1	0.010332	48.568	3
catalytic activity	A0A6J1THW9	423	K	Delta-1-pyrroline-5-carboxylate synthase OS=Frankliniella occidentalis OX=133901 GN=LOC113217263 PE=3 SV=1	LOC113217263	2	0.53076	3	1	LSLSPAK(1)LR	0.0110674	52.579	1	0.00320608	71.451	1	0.0031724	71.614	3
catalytic activity	A0A6J1T0Z0	30	K	Calcium-transporting ATPase OS=Frankliniella occidentalis OX=133901 GN=LOC113212421 PE=3 SV=1	LOC113212421	2	0.096271	5	1	GLSVDQVK(1)R	0.00125237	91.867	1	0.0021043	83.948	1	0.00400042	73.233	3
catalytic activity	A0A6J1T0Z0	667	K	Calcium-transporting ATPase OS=Frankliniella occidentalis OX=133901 GN=LOC113212421 PE=3 SV=1	LOC113212421	2	-0.15153	6	1	EFDDLPLAEQK(1)AVCAR	3.20521e-15	125.5	1	9.57327e-20	129.38	1	9.19783e-09	107.5	3
catalytic activity	A0A6J1T0Z0	758	K	Calcium-transporting ATPase OS=Frankliniella occidentalis OX=133901 GN=LOC113212421 PE=3 SV=1	LOC113212421	2	0.28367	11	1	AIYNNMK(1)QFIR	6.44947e-09	119.68	1	1.92375e-07	107.79	1	2.05458e-08	117.7	3
catalytic activity	A0A6J1T076	167	K	Cytochrome b-c1 complex subunit Rieske, mitochondrial OS=Frankliniella occidentalis OX=133901 GN=LOC113212205 PE=3 SV=1	LOC113212205	2	-0.26652	3	1	SVTFK(1)WR	0.0131493	68.915	1	0.0219204	57.281	1	0.0356093	47.849	3
catalytic activity	A0A6J1RVT2	92	K	Isocitrate dehydrogenase [NADP] OS=Frankliniella occidentalis OX=133901 GN=LOC113202450 PE=3 SV=1	LOC113202450	2	-2.4086	3	1	EMWK(1)SPNGTIR	0.00617181	52.247	1	0.0133968	42.843	1	0.0113545	44.543	3
catalytic activity	A0A6J1RV56	77	K	glutathione S-transferase 1-like OS=Frankliniella occidentalis OX=133901 GN=LOC113202715 PE=4 SV=1	LOC113202715	2	0.36478	6	1	AIQQYLADK(1)YGK	9.74035e-12	127.17	1	7.60158e-19	150.06	1	3.18301e-08	107.09	3
catalytic activity	A0A6J1T0Z0	515	K	Calcium-transporting ATPase OS=Frankliniella occidentalis OX=133901 GN=LOC113212421 PE=3 SV=1	LOC113212421	2	0.14853	13	1	LFVK(1)GAPEGVLER	0.000120551	83.204	1	0.000367013	75.589	1	9.59009e-06	91.62	3
catalytic activity	A0A6J1RV56	37	K	glutathione S-transferase 1-like OS=Frankliniella occidentalis OX=133901 GN=LOC113202715 PE=4 SV=1	LOC113202715	3	1.3068	4	1	ALGVPLVEHQTDLMK(1)GEHMTPAYLK	1.24661e-07	67.827	1	0.000118783	47.931	1	3.79606e-08	74.876	3
catalytic activity	A0A6J1TGC4	482	K	phosphoglucomutase OS=Frankliniella occidentalis OX=133901 GN=LOC113216737 PE=3 SV=1	LOC113216737	2	-3.8666	4	1	SAASK(1)QGIR	3.45738e-05	116.37	1	0.00079044	93.178	1	0.00501462	64.711	3
catalytic activity	A0A6J1SX61	80	K	Glutamate dehydrogenase (NAD(P)(+)) OS=Frankliniella occidentalis OX=133901 GN=LOC113211330 PE=3 SV=1	LOC113211330	2	-0.61438	3	1	GK(1)MSIEDK	0.0054533	69.812	1	0.0105063	56.432	1	0.00858196	60.91	3
catalytic activity	A0A6J1SX61	484	K	Glutamate dehydrogenase (NAD(P)(+)) OS=Frankliniella occidentalis OX=133901 GN=LOC113211330 PE=3 SV=1	LOC113211330	2	0.45298	6	1	IPVTPSESFQK(1)R	2.89293e-07	99.5	1	0.00197694	65.179	1	0.00136673	67.385	3
catalytic activity	A0A6J1TGG2	443	K	Inosine-5'-monophosphate dehydrogenase OS=Frankliniella occidentalis OX=133901 GN=LOC113214682 PE=3 SV=1	LOC113214682	2	-0.015324	3	1	LK(1)VAQGVSGAIVDK	0.0128122	40.278	1	0.000615356	74.789	1	0.00172695	61.409	3
catalytic activity	A0A6J1SX61	492	K	Glutamate dehydrogenase (NAD(P)(+)) OS=Frankliniella occidentalis OX=133901 GN=LOC113211330 PE=3 SV=1	LOC113211330	3	-0.5284	3	1	ISGASEK(1)DIVHSGLDYTMER	2.91051e-10	105.96	1	6.42551e-05	70.837	1	0.000210873	61.942	3
catalytic activity	A0A6J1SX61	44	K	Glutamate dehydrogenase (NAD(P)(+)) OS=Frankliniella occidentalis OX=133901 GN=LOC113211330 PE=3 SV=1	LOC113211330	2	0.17097	3	1	LK(1)DVPTAENPR	0.00100566	71.176	1	0.00203637	65.179	1	0.00586754	55.04	3
catalytic activity	A0A6J1RVT2	343	K	Isocitrate dehydrogenase [NADP] OS=Frankliniella occidentalis OX=133901 GN=LOC113202450 PE=3 SV=1	LOC113202450	2	-0.2022	6	1	AK(1)LDNNAELR	0.000103107	91.549	1	0.000103107	91.549	1	0.000131983	89.171	3
catalytic activity	A0A6J1THW9	432	K	Delta-1-pyrroline-5-carboxylate synthase OS=Frankliniella occidentalis OX=133901 GN=LOC113217263 PE=3 SV=1	LOC113217263	3	-0.046783	4	1	GLAAGLK(1)QIADSSHENVGR	3.45381e-17	126.84	1	3.72189e-13	116.6	1	2.22049e-09	99.413	3
catalytic activity	A0A6J1T3X7	705	K	Aconitate hydratase, mitochondrial OS=Frankliniella occidentalis OX=133901 GN=LOC113212980 PE=3 SV=1	LOC113212980	2	0.17377	5	1	IHETNLK(1)K	7.5512e-06	137.13	1	0.0078971	74.92	1	0.00860372	72.928	3
catalytic activity	A0A6J1TRV2	282	K	ATP-dependent 6-phosphofructokinase OS=Frankliniella occidentalis OX=133901 GN=LOC113217647 PE=3 SV=1	LOC113217647	2	0.21246	3	1	VK(1)QVVVDNLK	0.00025508	86.014	1	0.000138966	88.596	1	0.00167867	72.922	3
catalytic activity	A0A6J1SSL2	219	K	acetyl-CoA acetyltransferase, cytosolic-like OS=Frankliniella occidentalis OX=133901 GN=LOC113210204 PE=3 SV=1	LOC113210204	3	2.5374	3	1	LDDAK(1)VNVLGGAVALGHPIGASGAR	4.64148e-06	56.681	1	7.77847e-07	65.428	1	3.93882e-06	58.272	3
catalytic activity	A0A6J1SDJ7	104	K	Phosphoserine aminotransferase OS=Frankliniella occidentalis OX=133901 GN=LOC113205340 PE=3 SV=1	LOC113205340	2	-0.063584	3	1	VNLVFPK(1)VDK	0.00281843	67.08	1	0.0108903	50.275	1	0.00945608	52.391	3
catalytic activity	A0A6J1T9A2	36	K	ADP-ribosylation factor 2 OS=Frankliniella occidentalis OX=133901 GN=LOC113212696 PE=3 SV=1	LOC113212696	2	-0.015834	5	1	TTILYK(1)LK	0.00441259	82.452	1	0.00601915	73.26	1	0.00995036	62.546	3
catalytic activity	A0A6J1S2D9	299	K	cytochrome c1, heme protein, mitochondrial OS=Frankliniella occidentalis OX=133901 GN=LOC113204004 PE=3 SV=1	LOC113204004	2	0.46218	6	1	STK(1)ILYVPR	0.00164732	81.972	1	0.00101642	90.15	1	0.00248879	74.92	3
catalytic activity	A0A6J1S2E5	224	K	enoyl-[acyl-carrier-protein] reductase, mitochondrial-like OS=Frankliniella occidentalis OX=133901 GN=LOC113202792 PE=4 SV=1	LOC113202792	2	1.3465	3	1	STSLFK(1)SGGLK	0.00938969	49.934	1	0.0169187	42.843	1	0.00868876	50.95	3
catalytic activity	A0A6J1SRJ4	854	K	C-1-tetrahydrofolate synthase, cytoplasmic OS=Frankliniella occidentalis OX=133901 GN=LOC113209893 PE=3 SV=1	LOC113209893	2	0.8641	3	1	LK(1)EYEAQGFGK	0.00434253	58.172	1	1.09273e-05	94.767	1	0.00147292	67.08	3
catalytic activity	A0A6J1SST6	108	K	Electron transfer flavoprotein subunit beta OS=Frankliniella occidentalis OX=133901 GN=LOC113210262 PE=3 SV=1	LOC113210262	2	0.1977	3	1	ILAK(1)LAQEEK	2.24671e-05	99.283	1	0.00823117	54.198	1	0.00281843	67.08	3
catalytic activity	A0A6J1SST6	172	K	Electron transfer flavoprotein subunit beta OS=Frankliniella occidentalis OX=133901 GN=LOC113210262 PE=3 SV=1	LOC113210262	2	1.5576	3	1	EIDGGLENIK(1)VK	1.50634e-07	101.89	1	1.25991e-05	89.301	1	3.18245e-09	110.08	3
catalytic activity	A0A6J1SST6	210	K	Electron transfer flavoprotein subunit beta OS=Frankliniella occidentalis OX=133901 GN=LOC113210262 PE=3 SV=1	LOC113210262	2	-0.616	4	1	ITPK(1)DLGVDISPR	0.00253818	56.569	1	0.00287786	55.724	1	0.00546115	50.088	3
catalytic activity	I6NC81	32	K	ATP synthase subunit a OS=Frankliniella occidentalis OX=133901 PE=3 SV=1	--	2	-0.44631	6	1	SK(1)MLFMMLLK	0.00221403	58.699	1	9.60298e-05	86.014	1	0.000159693	83.499	3
catalytic activity	A0A6J1SST6	248	K	Electron transfer flavoprotein subunit beta OS=Frankliniella occidentalis OX=133901 GN=LOC113210262 PE=3 SV=1	LOC113210262	2	0.46958	3	1	LK(1)ESGHV	0.0308857	50.966	1	0.0118871	71.715	1	0.0121457	71.141	3
catalytic activity	A0A6J1SST6	17	K	Electron transfer flavoprotein subunit beta OS=Frankliniella occidentalis OX=133901 GN=LOC113210262 PE=3 SV=1	LOC113210262	2	1.3855	3	1	VIDYAVK(1)IR	0.00592826	62.463	1	0.0172746	44.863	1	0.0142055	48.091	3
catalytic activity	A0A6J1RYE9	31	K	Aspartate aminotransferase OS=Frankliniella occidentalis OX=133901 GN=LOC113203372 PE=3 SV=1	LOC113203372	2	0.037512	3	1	SYLDDNHPK(1)K	1.09139e-11	143.96	1	0.000145362	91.549	1	0.017256	48.284	3
catalytic activity	A0A6J1S321	73	K	cathepsin L-like OS=Frankliniella occidentalis OX=133901 GN=LOC113204606 PE=3 SV=1	LOC113204606	2	1.2129	3	1	GEVAYK(1)LGLNK	9.49476e-05	69.65	1	0.000113119	68.132	1	0.00124949	62.466	3
catalytic activity	A0A6J1SRJ4	475	K	C-1-tetrahydrofolate synthase, cytoplasmic OS=Frankliniella occidentalis OX=133901 GN=LOC113209893 PE=3 SV=1	LOC113209893	3	-1.2983	3	1	IFHEATQK(1)DEDLFDR	3.0012e-11	114.64	1	0.000431891	72.898	1	6.94015e-05	84.759	3
catalytic activity	A0A6J1SI42	340	K	Isocitrate dehydrogenase [NAD] subunit, mitochondrial OS=Frankliniella occidentalis OX=133901 GN=LOC113206934 PE=3 SV=1	LOC113206934	2	-0.66874	3	1	TGDLGGK(1)AK	0.000577281	96.034	1	0.000874539	92.051	1	0.000223088	104.2	3
catalytic activity	A0A6J1SI42	321	K	Isocitrate dehydrogenase [NAD] subunit, mitochondrial OS=Frankliniella occidentalis OX=133901 GN=LOC113206934 PE=3 SV=1	LOC113206934	2	-0.083391	4	1	IEK(1)AAFDTIK	0.000870959	77.062	1	7.6621e-08	94.45	1	0.00281843	67.08	3
catalytic activity	A0A6J1S3F5	237	K	Inorganic diphosphatase OS=Frankliniella occidentalis OX=133901 GN=LOC113203045 PE=3 SV=1	LOC113203045	2	-0.13133	4	1	FAFNGEAK(1)NR	0.000540387	81.771	1	0.00673522	56.404	1	0.00156602	73.499	3
catalytic activity	A0A6J1RY76	240	K	Beta-MPP OS=Frankliniella occidentalis OX=133901 GN=LOC113203431 PE=3 SV=1	LOC113203431	4	-0.37913	6	1	VVLAGAGGVDHNELVK(1)LAETHFK	1.04284e-37	152.48	1	2.16446e-19	123.36	1	0.000267547	50.202	3
catalytic activity	A0A6J1TVB8	60	K	Complex I-B16.6 OS=Frankliniella occidentalis OX=133901 GN=LOC113218417 PE=3 SV=1	LOC113218417	2	-0.11125	3	1	K(1)IYLEQK	0.00974604	85.212	1	0.0272013	60.478	1	0.0228811	64.207	3
catalytic activity	A0A6J1SI42	219	K	Isocitrate dehydrogenase [NAD] subunit, mitochondrial OS=Frankliniella occidentalis OX=133901 GN=LOC113206934 PE=3 SV=1	LOC113206934	2	0.3048	3	1	HPDIK(1)FEEK	0.000321541	101.3	1	0.00149879	83.869	1	7.10419e-05	110.39	3
catalytic activity	A0A6J1RY76	247	K	Beta-MPP OS=Frankliniella occidentalis OX=133901 GN=LOC113203431 PE=3 SV=1	LOC113203431	2	0.53257	5	1	LAETHFK(1)K	0.000649577	118.5	1	0.00622098	82.452	1	0.00300971	97.635	3
catalytic activity	A0A6J1RY76	372	K	Beta-MPP OS=Frankliniella occidentalis OX=133901 GN=LOC113203431 PE=3 SV=1	LOC113203431	2	-0.41735	3	1	K(1)MCTSLTER	0.00700756	64.82	1	0.0179535	50.194	1	0.019837	48.284	3
catalytic activity	A0A6J1TS52	342	K	sphingosine-1-phosphate lyase OS=Frankliniella occidentalis OX=133901 GN=LOC113217708 PE=3 SV=1	LOC113217708	3	-0.22466	5	1	VPGVTSISADTHK(1)YGFAPK	1.36282e-21	129.11	1	4.62042e-35	154.74	1	1.09125e-16	122.01	3
catalytic activity	A0A6J1SI42	214	K	Isocitrate dehydrogenase [NAD] subunit, mitochondrial OS=Frankliniella occidentalis OX=133901 GN=LOC113206934 PE=3 SV=1	LOC113206934	2	0.53457	4	1	DAAEK(1)HPDIK	2.68735e-09	132.17	1	5.48765e-08	124.42	1	1.96845e-09	134.13	3
catalytic activity	A0A6J1SCT2	348	K	Succinate--CoA ligase [ADP-forming] subunit beta, mitochondrial OS=Frankliniella occidentalis OX=133901 GN=LOC113205147 PE=3 SV=1	LOC113205147	2	-0.6908	3	1	EAFK(1)IITSDPK	0.00122405	69.261	1	0.00506419	56.205	1	0.00506419	56.205	3
catalytic activity	A0A6J1SCT2	212	K	Succinate--CoA ligase [ADP-forming] subunit beta, mitochondrial OS=Frankliniella occidentalis OX=133901 GN=LOC113205147 PE=3 SV=1	LOC113205147	2	-0.037189	6	1	VADK(1)VGLK	0.0108481	60.892	1	0.0167868	52.716	1	0.0155985	53.968	3
catalytic activity	A0A6J1SCT2	137	K	Succinate--CoA ligase [ADP-forming] subunit beta, mitochondrial OS=Frankliniella occidentalis OX=133901 GN=LOC113205147 PE=3 SV=1	LOC113205147	2	-0.20864	5	1	GK(1)ICNAVMVAER	0.000791326	68.171	1	0.00120367	66.004	1	0.00283478	59.227	3
catalytic activity	A0A6J1SI42	328	K	Isocitrate dehydrogenase [NAD] subunit, mitochondrial OS=Frankliniella occidentalis OX=133901 GN=LOC113206934 PE=3 SV=1	LOC113206934	2	0.21985	5	1	AAFDTIK(1)EGK	4.69819e-05	96.171	1	0.000121308	90.05	1	0.0013043	74.841	3
catalytic activity	A0A6J1RYY9	137	K	Triosephosphate isomerase OS=Frankliniella occidentalis OX=133901 GN=LOC113203496 PE=3 SV=1	LOC113203496	2	0.096478	6	1	EAGK(1)TEEVVYR	2.68971e-10	129.82	1	1.62078e-06	101.39	1	0.000188891	81.904	3
catalytic activity	A0A6J1SCT2	99	K	Succinate--CoA ligase [ADP-forming] subunit beta, mitochondrial OS=Frankliniella occidentalis OX=133901 GN=LOC113205147 PE=3 SV=1	LOC113205147	2	-0.53069	3	1	GSFK(1)NGFK	0.00555384	75.109	1	0.011975	58.815	1	0.0167207	52.786	3
catalytic activity	A0A6J1RYY9	4	K	Triosephosphate isomerase OS=Frankliniella occidentalis OX=133901 GN=LOC113203496 PE=3 SV=1	LOC113203496	2	-0.19365	5	1	K(1)FCVGGNWK	0.00157311	88.819	1	0.0119756	56.258	1	0.00617676	66.27	3
catalytic activity	A0A6J1SEY1	219	K	electron transfer flavoprotein subunit alpha, mitochondrial OS=Frankliniella occidentalis OX=133901 GN=LOC113206140 PE=4 SV=1	LOC113206140	3	-0.35943	3	1	SDRPELAGAK(1)VVVSGGR	0.00208346	45.916	1	0.00208346	45.916	1	0.00162841	49.708	3
catalytic activity	A0A6J1SS28	55	K	Very-long-chain enoyl-CoA reductase OS=Frankliniella occidentalis OX=133901 GN=LOC113210083 PE=3 SV=1	LOC113210083	2	-1.8048	3	1	GQSLK(1)DEDSVK	9.22273e-08	111.52	1	0.00211357	64.945	1	0.00167848	66.267	3
catalytic activity	A0A6J1SS28	283	K	Very-long-chain enoyl-CoA reductase OS=Frankliniella occidentalis OX=133901 GN=LOC113210083 PE=3 SV=1	LOC113210083	2	-0.39508	3	1	K(1)EFPNYPK	0.020934	58.433	1	0.0296746	49.715	1	0.0207215	58.981	3
catalytic activity	A0A6J1S0W3	178	K	trifunctional enzyme subunit beta, mitochondrial OS=Frankliniella occidentalis OX=133901 GN=LOC113203672 PE=3 SV=1	LOC113203672	2	-0.1798	7	1	SILLK(1)MNK	0.00646176	71.501	1	0.00573806	68.383	1	0.0122092	54.157	3
catalytic activity	A0A6J1S0W3	190	K	trifunctional enzyme subunit beta, mitochondrial OS=Frankliniella occidentalis OX=133901 GN=LOC113203672 PE=3 SV=1	LOC113203672	2	-0.051157	6	1	LK(1)LLASFSPK	0.000870959	77.062	1	0.000121308	90.05	1	0.00206503	70.942	3
catalytic activity	A0A6J1S1U7	44	K	Cytochrome c oxidase subunit 4 OS=Frankliniella occidentalis OX=133901 GN=LOC113204162 PE=3 SV=1	LOC113204162	2	0.59846	3	1	EIVGHGK(1)SGK	2.76083e-12	147.74	1	0.00309805	66.19	1	0.00673522	56.404	3
catalytic activity	A0A6J1RZH3	68	K	3-hydroxyisobutyrate dehydrogenase OS=Frankliniella occidentalis OX=133901 GN=LOC113203337 PE=3 SV=1	LOC113203337	2	-0.21539	5	1	VSVFDVK(1)K	0.0305099	47.603	1	0.0189261	56.258	1	0.0305099	47.603	3
catalytic activity	A0A6J1SEL8	214	K	3-ketoacyl-CoA thiolase, mitochondrial OS=Frankliniella occidentalis OX=133901 GN=LOC113207220 PE=3 SV=1	LOC113207220	3	-0.79771	4	1	K(1)QDVEVTVDEHPRPQTTLEGLNK	9.76991e-11	97.5	1	1.12875e-10	97.5	1	0.00034423	49.66	3
catalytic activity	A0A6J1S1U7	47	K	Cytochrome c oxidase subunit 4 OS=Frankliniella occidentalis OX=133901 GN=LOC113204162 PE=3 SV=1	LOC113204162	3	-0.25258	6	1	SGK(1)YTYYDGHDLPFPAIR	1.93087e-07	97.095	1	1.35612e-08	98.062	1	2.16631e-05	83.758	3
catalytic activity	A0A6J1RZI2	410	K	Histone deacetylase OS=Frankliniella occidentalis OX=133901 GN=LOC113203698 PE=3 SV=1	LOC113203698	2	-0.21249	3	1	LTQAALDK(1)R	0.00112304	93.096	1	0.0164079	51.762	1	0.00572008	67.334	3
catalytic activity	A0A6J1SEL8	193	K	3-ketoacyl-CoA thiolase, mitochondrial OS=Frankliniella occidentalis OX=133901 GN=LOC113207220 PE=3 SV=1	LOC113207220	2	-1.0928	3	1	SQHLWK(1)K	0.0118504	80.438	1	0.0216776	65.246	1	0.029127	58.815	3
catalytic activity	A0A6J1RZ23	900	K	Formylglycinamide ribonucleotide amidotransferase OS=Frankliniella occidentalis OX=133901 GN=LOC113202276 PE=3 SV=1	LOC113202276	2	2.8835	3	1	AFNATQK(1)LLK	0.0013495	89.827	1	0.0109448	50.194	1	0.00631453	57.532	3
catalytic activity	A0A6J1RV84	332	K	Protein disulfide-isomerase OS=Frankliniella occidentalis OX=133901 GN=LOC113202737 PE=3 SV=1	LOC113202737	3	-0.44691	3	0.999507	YKPADPK(1)LDADNIR	0.00233183	49.595	0.998337	0.00364723	44.925	0.99922	0.00258578	48.216	3
catalytic activity	A0A6J1SEL8	24	K	3-ketoacyl-CoA thiolase, mitochondrial OS=Frankliniella occidentalis OX=133901 GN=LOC113207220 PE=3 SV=1	LOC113207220	2	-0.8876	3	1	TPFGTYGGK(1)FVQK	1.38893e-46	192.15	1	7.61305e-11	111.79	1	2.93563e-06	96.059	3
catalytic activity	A0A6J1RV84	206	K	Protein disulfide-isomerase OS=Frankliniella occidentalis OX=133901 GN=LOC113202737 PE=3 SV=1	LOC113202737	2	0.26123	5	1	VVLFK(1)QFDEGR	0.000153029	83.182	1	1.07864e-06	103.91	1	2.36811e-05	90.05	3
catalytic activity	A0A6J1RV84	201	K	Protein disulfide-isomerase OS=Frankliniella occidentalis OX=133901 GN=LOC113202737 PE=3 SV=1	LOC113202737	2	-0.80176	3	1	VEDGK(1)VVLFK	1.87804e-05	100.88	1	0.00118074	75.474	1	0.0104687	50.897	3
catalytic activity	A0A6J1RV84	129	K	Protein disulfide-isomerase OS=Frankliniella occidentalis OX=133901 GN=LOC113202737 PE=3 SV=1	LOC113202737	2	-0.14733	5	1	TASEIVNWLNK(1)K	3.74473e-09	111.52	1	5.55253e-13	134.98	1	0.00400634	59.198	3
catalytic activity	A0A6J1RV84	447	K	Protein disulfide-isomerase OS=Frankliniella occidentalis OX=133901 GN=LOC113202737 PE=3 SV=1	LOC113202737	2	0.45542	3	1	LYAK(1)GDNK	0.0205099	48.794	1	0.0205099	48.794	1	0.0208618	48.423	3
catalytic activity	A0A6J1RV84	351	K	Protein disulfide-isomerase OS=Frankliniella occidentalis OX=133901 GN=LOC113202737 PE=3 SV=1	LOC113202737	3	0.29605	4	1	LK(1)QHLLSQDLPEDWDK	0.00101918	58.98	1	0.00413204	43.208	1	0.000144074	79.837	3
catalytic activity	A0A6J1RV84	82	K	Protein disulfide-isomerase OS=Frankliniella occidentalis OX=133901 GN=LOC113202737 PE=3 SV=1	LOC113202737	3	-0.40753	4	1	LGK(1)VDATEEQELAESHGVR	6.31997e-10	105.79	1	1.5588e-09	102.07	1	1.59795e-12	109.72	3
catalytic activity	A0A6J1RV84	104	K	Protein disulfide-isomerase OS=Frankliniella occidentalis OX=133901 GN=LOC113202737 PE=3 SV=1	LOC113202737	2	1.0175	4	1	GYPTLK(1)FFR	0.0048062	65.224	1	0.00938697	54.982	1	0.0148377	47.187	3
catalytic activity	A0A6J1RV84	414	K	Protein disulfide-isomerase OS=Frankliniella occidentalis OX=133901 GN=LOC113202737 PE=3 SV=1	LOC113202737	2	0.71394	3	1	FK(1)DNPAIVVAK	1.97881e-06	99.732	1	0.000747912	73.435	1	0.00116085	69.815	3
catalytic activity	A0A6J1RV84	66	K	Protein disulfide-isomerase OS=Frankliniella occidentalis OX=133901 GN=LOC113202737 PE=3 SV=1	LOC113202737	2	0.20716	4	1	ALAPEYAK(1)AAK	0.0077943	52.247	1	0.000213775	81.017	1	0.00711109	53.237	3
catalytic activity	A0A6J1RV84	79	K	Protein disulfide-isomerase OS=Frankliniella occidentalis OX=133901 GN=LOC113202737 PE=3 SV=1	LOC113202737	2	0.79448	4	1	TLAESGSAIK(1)LGK	6.43245e-05	85.536	1	0.000147911	82.069	1	0.00240195	57.434	3
catalytic activity	A0A6J1RV84	69	K	Protein disulfide-isomerase OS=Frankliniella occidentalis OX=133901 GN=LOC113202737 PE=3 SV=1	LOC113202737	2	1.0481	3	1	AAK(1)TLAESGSAIK	0.000174654	80.96	1	0.000174654	80.96	1	0.000285395	76.868	3
catalytic activity	A0A6J1RYY9	173	K	Triosephosphate isomerase OS=Frankliniella occidentalis OX=133901 GN=LOC113203496 PE=3 SV=1	LOC113203496	3	0.59158	4	1	VVIAYEPVWAIGTGK(1)TASPQQAQEVHEK	7.3788e-22	115.45	1	1.71445e-14	92.463	1	1.16553e-05	53.998	3
catalytic activity	A0A6J1RYY9	198	K	Triosephosphate isomerase OS=Frankliniella occidentalis OX=133901 GN=LOC113203496 PE=3 SV=1	LOC113203496	2	-0.089309	3	1	VSEK(1)VANETR	0.00367382	64.64	1	0.000224921	86.463	1	0.0109754	50.149	3
catalytic activity	A0A6J1SEY1	119	K	electron transfer flavoprotein subunit alpha, mitochondrial OS=Frankliniella occidentalis OX=133901 GN=LOC113206140 PE=4 SV=1	LOC113206140	3	-1.1069	4	1	FSHILAGASAQGK(1)ALLPR	2.04759e-06	88.427	1	3.87388e-09	105.39	1	0.000158167	73.279	3
catalytic activity	A0A6J1RYY9	186	K	Triosephosphate isomerase OS=Frankliniella occidentalis OX=133901 GN=LOC113203496 PE=3 SV=1	LOC113203496	3	0.031789	3	1	TASPQQAQEVHEK(1)LR	2.44171e-06	102.65	1	0.000211721	77.776	1	2.06204e-11	115.91	3
catalytic activity	A0A6J1SAR9	214	K	RNA helicase OS=Frankliniella occidentalis OX=133901 GN=LOC113204731 PE=3 SV=1	LOC113204731	2	-0.25328	6	1	GFK(1)DQIHDVFR	4.71602e-05	96.756	1	3.25679e-09	125.53	1	4.58764e-06	110.38	3
catalytic activity	A0A6J1RYY9	152	K	Triosephosphate isomerase OS=Frankliniella occidentalis OX=133901 GN=LOC113203496 PE=3 SV=1	LOC113203496	2	0.43007	3	1	QTQAIADK(1)IK	0.00253436	68.536	1	0.00719846	55.721	1	0.0146485	45.433	3
catalytic activity	A0A6J1SCT2	80	K	Succinate--CoA ligase [ADP-forming] subunit beta, mitochondrial OS=Frankliniella occidentalis OX=133901 GN=LOC113205147 PE=3 SV=1	LOC113205147	2	-0.25875	4	1	LGTK(1)DLVVK	0.00301703	72.365	1	0.0118022	51.528	1	0.00370657	69.03	3
catalytic activity	A0A6J1RY76	130	K	Beta-MPP OS=Frankliniella occidentalis OX=133901 GN=LOC113203431 PE=3 SV=1	LOC113203431	2	-0.16266	4	1	EQTVFYAK(1)CLK	0.00365699	60.255	1	0.00394935	59.367	1	0.00393257	59.418	3
catalytic activity	A0A6J1SCQ3	23	K	Serine/threonine-protein phosphatase OS=Frankliniella occidentalis OX=133901 GN=LOC113205134 PE=3 SV=1	LOC113205134	2	-1.2967	4	1	YLPENDLK(1)K	0.00835782	62.463	1	0.0187188	49.418	1	0.0071029	64.654	3
catalytic activity	A0A6J1TL34	542	K	Oxoglutarate dehydrogenase (succinyl-transferring) OS=Frankliniella occidentalis OX=133901 GN=LOC113217677 PE=3 SV=1	LOC113217677	2	0.35398	3	1	ITLDK(1)YAEK	0.0135712	48.998	1	0.00745799	58.699	1	0.00745799	58.699	3
catalytic activity	A0A6J1TL34	900	K	Oxoglutarate dehydrogenase (succinyl-transferring) OS=Frankliniella occidentalis OX=133901 GN=LOC113217677 PE=3 SV=1	LOC113217677	2	0.29904	3	1	IIPDEGPAGTNPSGVK(1)K	1.10878e-06	97.235	1	0.000143985	83.37	1	0.000470052	75.911	3
catalytic activity	A0A6J1T0Z0	246	K	Calcium-transporting ATPase OS=Frankliniella occidentalis OX=133901 GN=LOC113212421 PE=3 SV=1	LOC113212421	2	-0.27672	5	1	TEMSETEEIK(1)TPLQQK	1.20721e-20	138.19	1	1.20721e-20	138.19	1	0.00948664	41.695	3
catalytic activity	A0A6J1SWX1	61	K	cytochrome b-c1 complex subunit 2, mitochondrial OS=Frankliniella occidentalis OX=133901 GN=LOC113211548 PE=4 SV=1	LOC113211548	2	0.065181	5	1	VAVQIK(1)AGSR	0.000682369	79.659	1	0.00459287	62.166	1	0.0023169	69.65	3
catalytic activity	A0A6J1SWX1	346	K	cytochrome b-c1 complex subunit 2, mitochondrial OS=Frankliniella occidentalis OX=133901 GN=LOC113211548 PE=4 SV=1	LOC113211548	2	0.55793	5	1	VTEAAVK(1)ALK	4.49111e-05	96.342	1	0.00638309	57.347	1	0.0008166	77.662	3
catalytic activity	A0A6J1SCP9	78	K	Alpha-1,4 glucan phosphorylase OS=Frankliniella occidentalis OX=133901 GN=LOC113206561 PE=3 SV=1	LOC113206561	2	-0.0058399	3	1	TQQFYYEK(1)DPK	0.00337553	61.11	1	0.0114967	46.88	1	0.00305377	62.088	3
catalytic activity	A0A6J1SQZ1	91	K	cytochrome c OS=Frankliniella occidentalis OX=133901 GN=LOC113208217 PE=3 SV=1	LOC113208217	2	-0.90062	9	1	MVFAGLK(1)K	0.00857371	66.073	1	0.00904891	65.252	1	0.0106955	67.032	3
catalytic activity	A0A6J1SQZ1	78	K	cytochrome c OS=Frankliniella occidentalis OX=133901 GN=LOC113208217 PE=3 SV=1	LOC113208217	2	0.10399	5	1	K(1)YIPGTK	0.00750631	91.853	1	0.0142016	75.738	1	0.00903136	86.833	3
catalytic activity	A0A6J1SQZ1	58	K	cytochrome c OS=Frankliniella occidentalis OX=133901 GN=LOC113208217 PE=3 SV=1	LOC113208217	2	-0.18943	3	1	TGQAPGFPYTDANK(1)EK	0.00201296	57.525	1	4.66002e-06	95.197	1	0.0101881	41.088	3
catalytic activity	A0A6J1RW12	214	K	60S acidic ribosomal protein P0 OS=Frankliniella occidentalis OX=133901 GN=LOC113202923 PE=3 SV=1	LOC113202923	2	-0.54215	4	1	VK(1)FMEGVSR	0.0067675	60.398	1	0.0221092	41.399	1	0.00405729	67.334	3
catalytic activity	A0A6J1TKW1	42	K	Complex I-B12 OS=Frankliniella occidentalis OX=133901 GN=LOC113218042 PE=3 SV=1	LOC113218042	2	-0.64489	3	1	ALAAQGLK(1)DPWLR	0.000915883	66.989	1	0.000405405	74.987	1	0.00693163	46.88	3
catalytic activity	A0A6J1RW12	77	K	60S acidic ribosomal protein P0 OS=Frankliniella occidentalis OX=133901 GN=LOC113202923 PE=3 SV=1	LOC113202923	2	0.40999	5	1	NPALEK(1)LLAHIK	3.76595e-29	178.15	1	2.03258e-09	113.24	1	0.000105744	83.182	3
catalytic activity	A0A6J1RW12	149	K	60S acidic ribosomal protein P0 OS=Frankliniella occidentalis OX=133901 GN=LOC113202923 PE=3 SV=1	LOC113202923	3	-0.39576	3	1	ISK(1)GTIEIINDVHILK	1.97459e-11	114.54	1	4.00788e-20	131.56	1	2.99001e-16	128.45	3
catalytic activity	A0A6J1SCP9	598	K	Alpha-1,4 glucan phosphorylase OS=Frankliniella occidentalis OX=133901 GN=LOC113206561 PE=3 SV=1	LOC113206561	2	0.40061	3	1	QNPQAK(1)FVPR	0.00223769	70.056	1	0.0115508	49.3	1	0.00588104	58.699	3
catalytic activity	A0A6J1TKD1	53	K	Peptidylprolyl isomerase OS=Frankliniella occidentalis OX=133901 GN=LOC113218036 PE=4 SV=1	LOC113218036	2	-0.27492	4	1	LGK(1)GEVIK	0.0113216	60.019	1	0.00870541	64.841	1	0.0315845	40.058	3
catalytic activity	A0A6J1TKB2	301	K	Glutamine synthetase OS=Frankliniella occidentalis OX=133901 GN=LOC113218024 PE=3 SV=1	LOC113218024	3	-0.18743	3	1	HIQAYDPHGGK(1)DNER	1.1027e-05	88.768	1	0.00194087	51.03	1	0.000713785	67.102	3
catalytic activity	A0A6J1TKB2	110	K	Glutamine synthetase OS=Frankliniella occidentalis OX=133901 GN=LOC113218024 PE=3 SV=1	LOC113218024	2	0.63848	3	1	LVLCDTYK(1)YNK	0.00365699	60.255	1	0.00117164	69.721	1	0.0156488	43.68	3
catalytic activity	A0A6J1TKB2	286	K	Glutamine synthetase OS=Frankliniella occidentalis OX=133901 GN=LOC113218024 PE=3 SV=1	LOC113218024	2	0.022875	3	1	LSK(1)QHLR	0.00397662	102.51	1	0.00561978	90.37	1	0.00307854	111.82	3
catalytic activity	A0A6J1TKB2	283	K	Glutamine synthetase OS=Frankliniella occidentalis OX=133901 GN=LOC113218024 PE=3 SV=1	LOC113218024	2	1.1438	3	1	AIDK(1)LSK	0.023969	55.531	1	0.023969	55.531	1	0.0282337	52.716	3
catalytic activity	A0A6J1RW12	162	K	60S acidic ribosomal protein P0 OS=Frankliniella occidentalis OX=133901 GN=LOC113202923 PE=3 SV=1	LOC113202923	3	1.4648	3	1	GTIEIINDVHILK(1)EGDK	1.32073e-11	113.88	1	0.000328275	72.21	1	0.00101091	56.121	3
catalytic activity	A0A6J1RW12	106	K	60S acidic ribosomal protein P0 OS=Frankliniella occidentalis OX=133901 GN=LOC113202923 PE=3 SV=1	LOC113202923	2	1.4287	4	1	LLENK(1)VK	0.0116961	72.138	1	0.0342348	48.756	1	0.0174539	62.717	3
catalytic activity	A0A6J1SCP9	842	K	Alpha-1,4 glucan phosphorylase OS=Frankliniella occidentalis OX=133901 GN=LOC113206561 PE=3 SV=1	LOC113206561	3	0.11934	4	1	LPAPHEPK(1)DDESK	0.005558	43.594	1	0.005558	43.594	1	0.00230736	52.576	3
catalytic activity	A0A6J1SCP9	552	K	Alpha-1,4 glucan phosphorylase OS=Frankliniella occidentalis OX=133901 GN=LOC113206561 PE=3 SV=1	LOC113206561	2	0.51358	4	1	LASLLEK(1)DYGVK	1.7319e-11	125.54	1	3.09927e-09	110.31	1	1.85177e-07	100.38	3
catalytic activity	A0A6J1SCP9	172	K	Alpha-1,4 glucan phosphorylase OS=Frankliniella occidentalis OX=133901 GN=LOC113206561 PE=3 SV=1	LOC113206561	2	-0.39116	3	1	IK(1)NGEQTEEPDDWLR	6.68281e-53	198.74	1	0.0084522	80.632	1	0.00204583	56.514	3
catalytic activity	A0A6J1SCP9	29	K	Alpha-1,4 glucan phosphorylase OS=Frankliniella occidentalis OX=133901 GN=LOC113206561 PE=3 SV=1	LOC113206561	2	0.061404	3	1	GIAQVENVTNVK(1)K	6.72828e-17	136.24	1	7.03702e-06	94.688	1	7.32247e-11	113.99	3
catalytic activity	A0A6J1SCP9	483	K	Alpha-1,4 glucan phosphorylase OS=Frankliniella occidentalis OX=133901 GN=LOC113206561 PE=3 SV=1	LOC113206561	2	0.33806	3	1	FQNK(1)TNGITPR	0.00259796	63.473	1	2.31828e-06	98.156	1	1.85143e-05	91.961	3
catalytic activity	A0A6J1SCP9	320	K	Alpha-1,4 glucan phosphorylase OS=Frankliniella occidentalis OX=133901 GN=LOC113206561 PE=3 SV=1	LOC113206561	2	-0.49166	4	1	FGSK(1)EAVR	0.00322692	91.069	1	0.00464993	80.438	1	0.0116848	59.35	3
catalytic activity	A0A6J1TRV2	371	K	ATP-dependent 6-phosphofructokinase OS=Frankliniella occidentalis OX=133901 GN=LOC113217647 PE=3 SV=1	LOC113217647	2	-0.30798	3	1	QWEK(1)AVQLR	0.0037446	68.846	1	0.0118599	51.445	1	0.00866554	56.013	3
catalytic activity	A0A6J1TRV2	290	K	ATP-dependent 6-phosphofructokinase OS=Frankliniella occidentalis OX=133901 GN=LOC113217647 PE=3 SV=1	LOC113217647	2	0.64834	3	1	QVVVDNLK(1)QDTR	9.27841e-06	91.62	1	0.00520296	53.448	1	0.00665828	50.897	3
catalytic activity	A0A6J1TL34	390	K	Oxoglutarate dehydrogenase (succinyl-transferring) OS=Frankliniella occidentalis OX=133901 GN=LOC113217677 PE=3 SV=1	LOC113217677	3	1.3581	3	1	LAVVANPSHLEAVDPIVQGK(1)TR	1.21046e-54	175.93	1	9.37612e-31	147.67	1	6.4968e-12	105.06	3
catalytic activity	A0A6J1TL34	559	K	Oxoglutarate dehydrogenase (succinyl-transferring) OS=Frankliniella occidentalis OX=133901 GN=LOC113217677 PE=3 SV=1	LOC113217677	2	0.025843	3	1	LIEEGVVTNEEVK(1)DVK	0.00948664	41.695	1	6.31056e-06	94.203	1	0.00180021	60.489	3
catalytic activity	A0A6J1TL34	201	K	Oxoglutarate dehydrogenase (succinyl-transferring) OS=Frankliniella occidentalis OX=133901 GN=LOC113217677 PE=3 SV=1	LOC113217677	2	0.087845	5	1	LPSTTFIGGK(1)EK	2.7331e-09	111.31	1	0.000429348	74.537	1	0.000313401	76.073	3
catalytic activity	A0A6J1TL34	925	K	Oxoglutarate dehydrogenase (succinyl-transferring) OS=Frankliniella occidentalis OX=133901 GN=LOC113217677 PE=3 SV=1	LOC113217677	2	0.13435	5	1	NLEDK(1)IALVR	0.000151452	87.568	1	0.000232881	86.344	1	0.0013043	74.841	3
catalytic activity	A0A6J1S3F5	258	K	Inorganic diphosphatase OS=Frankliniella occidentalis OX=133901 GN=LOC113203045 PE=3 SV=1	LOC113203045	2	0.62439	3	1	FWQQLVK(1)K	0.00549983	86.794	1	0.00782995	75.109	1	0.0119583	65.252	3
catalytic activity	A0A6J1SR61	973	K	ATP-citrate synthase OS=Frankliniella occidentalis OX=133901 GN=LOC113209811 PE=3 SV=1	LOC113209811	3	-0.62578	3	1	VK(1)SVNNPDKR	0.000265719	81.92	0.999989	0.00451905	53.034	1	8.83821e-05	87.184	3
catalytic activity	A0A6J1SR61	606	K	ATP-citrate synthase OS=Frankliniella occidentalis OX=133901 GN=LOC113209811 PE=3 SV=1	LOC113209811	2	0.73846	3	1	QLIK(1)IAK	0.00768253	82.75	1	0.0125448	70.256	1	0.0145348	66.27	3
catalytic activity	A0A6J1SCT2	235	K	Succinate--CoA ligase [ADP-forming] subunit beta, mitochondrial OS=Frankliniella occidentalis OX=133901 GN=LOC113205147 PE=3 SV=1	LOC113205147	2	0.13042	3	1	LYDLFLK(1)K	0.0164736	59.35	1	0.0146918	61.679	1	0.0152798	60.91	3
catalytic activity	A0A6J1SR61	63	K	ATP-citrate synthase OS=Frankliniella occidentalis OX=133901 GN=LOC113209811 PE=3 SV=1	LOC113209811	3	-0.070482	4	0.999998	LVAKPDQLIK(1)R	0.000307507	74.611	0.992862	0.00895714	42.21	0.999948	0.00146758	62.466	3
catalytic activity	A0A6J1SR61	1075	K	ATP-citrate synthase OS=Frankliniella occidentalis OX=133901 GN=LOC113209811 PE=3 SV=1	LOC113209811	2	-0.55495	3	1	LK(1)QGLYR	0.0122488	70.912	1	0.0308857	50.966	1	0.0112902	73.039	3
catalytic activity	A0A6J1SCT2	124	K	Succinate--CoA ligase [ADP-forming] subunit beta, mitochondrial OS=Frankliniella occidentalis OX=133901 GN=LOC113205147 PE=3 SV=1	LOC113205147	2	1.8269	4	1	MLK(1)QTLVTK	0.0010666	85.807	1	0.00339198	70.552	1	0.00240894	72.243	3
catalytic activity	A0A6J1SCT2	130	K	Succinate--CoA ligase [ADP-forming] subunit beta, mitochondrial OS=Frankliniella occidentalis OX=133901 GN=LOC113205147 PE=3 SV=1	LOC113205147	2	-0.32194	5	1	QTLVTK(1)QTGEK	1.86706e-08	117.86	1	4.03259e-09	124.6	1	8.36774e-07	105.03	3
catalytic activity	A0A6J1SCT2	76	K	Succinate--CoA ligase [ADP-forming] subunit beta, mitochondrial OS=Frankliniella occidentalis OX=133901 GN=LOC113205147 PE=3 SV=1	LOC113205147	2	0.48412	5	1	SEAVDIANK(1)LGTK	5.28652e-23	154.1	1	7.61256e-06	92.939	1	1.09592e-05	90.707	3
catalytic activity	A0A6J1SUR9	77	K	NADH dehydrogenase [ubiquinone] flavoprotein 1, mitochondrial OS=Frankliniella occidentalis OX=133901 GN=LOC113211014 PE=3 SV=1	LOC113211014	2	-0.68705	3	1	TK(1)EILLK	0.00391927	104.44	1	0.0175944	62.546	1	0.0120383	71.379	3
catalytic activity	A0A6J1RXT0	108	K	40S ribosomal protein S3-A OS=Frankliniella occidentalis OX=133901 GN=LOC113203226 PE=3 SV=1	LOC113203226	2	1.071	4	1	YK(1)LIGGLAVR	0.00496615	61.161	1	0.00480564	61.593	1	0.00938888	52.49	3
catalytic activity	A0A6J1RXT0	62	K	40S ribosomal protein S3-A OS=Frankliniella occidentalis OX=133901 GN=LOC113203226 PE=3 SV=1	LOC113203226	2	-0.33608	4	1	TQNVLGEK(1)GR	0.00119219	75.416	1	0.000356387	84.507	1	0.0104325	50.95	3
catalytic activity	A0A6J1RXT0	10	K	40S ribosomal protein S3-A OS=Frankliniella occidentalis OX=133901 GN=LOC113203226 PE=3 SV=1	LOC113203226	2	0.44026	3	1	K(1)FVGDGVFK	0.0243542	44.863	1	0.0212814	46.819	1	0.015603	52.579	3
catalytic activity	A0A6J1SFS0	478	K	Amidophosphoribosyltransferase OS=Frankliniella occidentalis OX=133901 GN=LOC113205887 PE=3 SV=1	LOC113205887	2	-0.29277	3	1	EELIGNK(1)LDPVK	9.68089e-08	104.24	1	0.00332879	57.175	1	0.0160613	41.242	3
catalytic activity	A0A6J1TRV2	105	K	ATP-dependent 6-phosphofructokinase OS=Frankliniella occidentalis OX=133901 GN=LOC113217647 PE=3 SV=1	LOC113217647	2	0.54332	3	1	AAK(1)NLVER	0.0145582	55.064	1	0.00724952	68.371	1	0.00770088	66.692	3
catalytic activity	A0A6J1TNW4	195	K	ATP synthase subunit beta OS=Frankliniella occidentalis OX=133901 GN=LOC113218387 PE=3 SV=1	LOC113218387	2	-0.095229	4	1	VVDLLAPYAK(1)GGK	0.00020619	79.652	1	2.01504e-06	96.673	1	0.00256267	56.414	3
catalytic activity	A0A6J1RXT0	75	K	40S ribosomal protein S3-A OS=Frankliniella occidentalis OX=133901 GN=LOC113203226 PE=3 SV=1	LOC113203226	2	-0.12146	5	1	ELTSVVQK(1)R	0.00408936	72.928	1	0.00758266	63.816	1	0.00400042	73.233	3
catalytic activity	A0A6J1SUW9	565	K	Malic enzyme OS=Frankliniella occidentalis OX=133901 GN=LOC113211055 PE=3 SV=1	LOC113211055	2	1.1258	3	1	IATK(1)VANYAYK	0.00287444	62.633	1	0.00104759	70.808	1	0.00604437	54.784	3
catalytic activity	A0A6J1SR61	549	K	ATP-citrate synthase OS=Frankliniella occidentalis OX=133901 GN=LOC113209811 PE=3 SV=1	LOC113209811	2	0.73395	4	1	EILIPVYK(1)K	0.00191355	85.676	1	0.00364154	74.464	1	0.00617676	66.27	3
catalytic activity	A0A6J1TMR1	1497	K	uncharacterized protein LOC113218109 OS=Frankliniella occidentalis OX=133901 GN=LOC113218109 PE=3 SV=1	LOC113218109	2	-0.23149	3	1	K(1)GGAVLR	0.0182405	69.383	1	0.0268418	60.788	1	0.0182405	69.383	3
catalytic activity	A0A6J1SVU2	179	K	Aspartate aminotransferase OS=Frankliniella occidentalis OX=133901 GN=LOC113209332 PE=3 SV=1	LOC113209332	2	-0.2759	4	1	DSGLNVK(1)QYR	6.83326e-12	144.65	1	2.74739e-12	147.75	1	5.33981e-07	115.78	3
catalytic activity	A0A6J1SVU2	233	K	Aspartate aminotransferase OS=Frankliniella occidentalis OX=133901 GN=LOC113209332 PE=3 SV=1	LOC113209332	2	-0.74103	3	1	ELSK(1)LIK	0.0079327	81.95	1	0.00730817	83.948	1	0.0307337	51.066	3
catalytic activity	A0A6J1SR61	12	K	ATP-citrate synthase OS=Frankliniella occidentalis OX=133901 GN=LOC113209811 PE=3 SV=1	LOC113209811	2	0.19608	5	1	EATGK(1)DLINK	1.99404e-05	100.38	1	0.000113456	90.697	1	0.000145955	88.021	3
catalytic activity	A0A6J1TLY9	9	K	cytochrome b-c1 complex subunit 9 OS=Frankliniella occidentalis OX=133901 GN=LOC113217923 PE=3 SV=1	LOC113217923	2	0.23159	6	1	GIADMLFK(1)R	0.00240272	76.064	1	0.00512736	65.224	1	0.00240272	76.064	3
catalytic activity	A0A6J1RY87	94	K	thioredoxin reductase 1, mitochondrial isoform X2 OS=Frankliniella occidentalis OX=133901 GN=LOC113201828 PE=3 SV=1	LOC113201828	2	-0.23722	3	1	K(1)SISLDWAK	0.00700756	64.82	1	0.00430148	72.2	1	0.00279813	77.662	3
catalytic activity	A0A6J1SWX1	359	K	cytochrome b-c1 complex subunit 2, mitochondrial OS=Frankliniella occidentalis OX=133901 GN=LOC113211548 PE=4 SV=1	LOC113211548	2	0.13457	6	1	AGNVSEEAVK(1)R	0.000111719	85.813	1	0.00184237	68.536	1	0.000670953	75.819	3
catalytic activity	A0A6J1SWX1	349	K	cytochrome b-c1 complex subunit 2, mitochondrial OS=Frankliniella occidentalis OX=133901 GN=LOC113211548 PE=4 SV=1	LOC113211548	2	-0.011977	3	1	ALK(1)AGNVSEEAVK	8.96262e-06	92.039	1	0.00196701	60.196	1	0.00827169	45.28	3
catalytic activity	A0A6J1TL34	367	K	Oxoglutarate dehydrogenase (succinyl-transferring) OS=Frankliniella occidentalis OX=133901 GN=LOC113217677 PE=3 SV=1	LOC113217677	2	-0.0093204	3	1	VTNK(1)NIR	0.00391895	104.45	1	0.00209973	116.54	1	0.00391895	104.45	3
catalytic activity	A0A6J1TL34	920	K	Oxoglutarate dehydrogenase (succinyl-transferring) OS=Frankliniella occidentalis OX=133901 GN=LOC113217677 PE=3 SV=1	LOC113217677	2	0.70211	3	1	TDK(1)NLEDK	0.00670071	70.552	1	0.0215431	47.706	1	0.001927	100.02	3
catalytic activity	A0A6J1TL34	537	K	Oxoglutarate dehydrogenase (succinyl-transferring) OS=Frankliniella occidentalis OX=133901 GN=LOC113217677 PE=3 SV=1	LOC113217677	2	1.6694	3	1	NTK(1)ITLDK	0.00686095	69.915	1	0.0228451	46.334	1	0.025405	44.425	3
catalytic activity	A0A6J1TNW4	198	K	ATP synthase subunit beta OS=Frankliniella occidentalis OX=133901 GN=LOC113218387 PE=3 SV=1	LOC113218387	2	-0.061802	3	1	GGK(1)IGLFGGAGVGK	0.00190496	59.294	1	0.00240015	55.724	1	0.00953584	43.03	3
catalytic activity	A0A6J1T0Z0	534	K	Calcium-transporting ATPase OS=Frankliniella occidentalis OX=133901 GN=LOC113212421 PE=3 SV=1	LOC113212421	2	0.003818	6	1	VGTQK(1)VPLTSSLK	2.37159e-27	162.48	1	9.54087e-11	110.04	1	1.72614e-06	96.866	3
catalytic activity	A0A6J1SA13	48	K	AIR carboxylase OS=Frankliniella occidentalis OX=133901 GN=LOC113205894 PE=3 SV=1	LOC113205894	3	-0.52991	3	1	ITAGDGVK(1)AHDLAGK	0.0027061	46.156	1	0.00341144	44.925	1	0.00133366	54.898	3
catalytic activity	A0A6J1TG39	241	K	Phosphoglycerate mutase OS=Frankliniella occidentalis OX=133901 GN=LOC113215315 PE=3 SV=1	LOC113215315	2	0.56519	4	1	FLGDEETVK(1)K	2.11181e-05	102.52	1	0.000700624	82.417	1	0.0025651	72.2	3
catalytic activity	A0A6J1T3J5	101	K	Arginine kinase OS=Frankliniella occidentalis OX=133901 GN=LOC113213340 PE=3 SV=1	LOC113213340	3	0.023434	7	1	HPPK(1)NWGDVETLSDVDPTNEYVVSTR	9.07494e-79	192.75	1	2.1967e-23	128.4	1	7.92191e-41	153.87	3
catalytic activity	A0A6J1SBT5	83	K	Pyruvate kinase OS=Frankliniella occidentalis OX=133901 GN=LOC113205339 PE=3 SV=1	LOC113205339	2	0.8822	3	1	AVENYSK(1)K	0.0119796	65.224	1	0.0310665	47.187	1	0.0289154	48.794	3
catalytic activity	A0A6J1RSW6	226	K	Aminopeptidase OS=Frankliniella occidentalis OX=133901 GN=LOC113202215 PE=3 SV=1	LOC113202215	2	-0.16336	3	1	VYTPLK(1)K	0.00972256	85.265	1	0.00972256	85.265	1	0.0101728	84.244	3
catalytic activity	A0A6J1T3J5	295	K	Arginine kinase OS=Frankliniella occidentalis OX=133901 GN=LOC113213340 PE=3 SV=1	LOC113213340	2	-0.32831	10	1	LAANLAK(1)LEEVAGK	1.98924e-23	150.22	1	2.12884e-33	172.58	1	3.02303e-12	118.51	3
catalytic activity	A0A6J1T3J5	23	K	Arginine kinase OS=Frankliniella occidentalis OX=133901 GN=LOC113213340 PE=3 SV=1	LOC113213340	2	0.67386	9	1	LAASDSK(1)SLLK	3.09509e-09	125.72	1	0.0138774	44.847	1	6.97385e-06	96.229	3
catalytic activity	A0A6J1RR48	63	K	Glucose-6-phosphate 1-dehydrogenase OS=Frankliniella occidentalis OX=133901 GN=LOC113201756 PE=3 SV=1	LOC113201756	2	0.60448	3	1	LSIAEVK(1)EK	0.00377352	67.334	1	0.0221092	41.399	1	0.0221092	41.399	3
catalytic activity	A0A6J1T3J5	15	K	Arginine kinase OS=Frankliniella occidentalis OX=133901 GN=LOC113213340 PE=3 SV=1	LOC113213340	2	0.36117	5	1	LEAGYK(1)K	0.0268742	60.76	1	0.0178496	69.998	1	0.0147217	74.92	3
catalytic activity	A0A6J1RSE4	256	K	Aminomethyltransferase OS=Frankliniella occidentalis OX=133901 GN=LOC113201701 PE=3 SV=1	LOC113201701	2	0.65319	3	1	TTAAK(1)VAGVPCR	3.17501e-08	107.09	1	1.85485e-15	142.1	1	0.000423789	74.611	3
catalytic activity	A0A6J1RSE4	286	K	Aminomethyltransferase OS=Frankliniella occidentalis OX=133901 GN=LOC113201701 PE=3 SV=1	LOC113201701	2	0.69709	3	1	K(1)VAEALIDNAAVK	0.00250384	61.409	1	0.00230887	62.287	1	0.00919465	47.774	3
catalytic activity	A0A6J1RSE4	209	K	Aminomethyltransferase OS=Frankliniella occidentalis OX=133901 GN=LOC113201701 PE=3 SV=1	LOC113201701	2	-1.0179	3	1	AAGK(1)DVALR	0.000888312	91.867	1	0.00496214	64.841	1	0.00932956	55.064	3
catalytic activity	A0A6J1T3J5	239	K	Arginine kinase OS=Frankliniella occidentalis OX=133901 GN=LOC113213340 PE=3 SV=1	LOC113213340	2	-2.5687	8	1	LISMQMGGNLK(1)EVFAR	1.39746e-39	177.58	1	2.28962e-26	149	1	3.90122e-08	101.53	3
catalytic activity	A0A6J1T3J5	254	K	Arginine kinase OS=Frankliniella occidentalis OX=133901 GN=LOC113213340 PE=3 SV=1	LOC113213340	2	-0.43479	9	1	LVNAVNDIEK(1)R	3.35955e-42	164.04	1	9.90252e-09	121.02	1	5.89307e-09	124.42	3
catalytic activity	A0A6J1T3J5	339	K	Arginine kinase OS=Frankliniella occidentalis OX=133901 GN=LOC113213340 PE=3 SV=1	LOC113213340	3	-1.4634	5	1	MGLTEYEAVK(1)EMHDGIK	1.06502e-12	118.31	1	4.1718e-12	117.18	1	0.000425873	69.805	3
catalytic activity	A0A6J1T3J5	170	K	Arginine kinase OS=Frankliniella occidentalis OX=133901 GN=LOC113213340 PE=3 SV=1	LOC113213340	2	0.2781	12	1	GTYYPLK(1)GMTK	0.00203637	65.179	1	0.00234394	62.088	1	2.21581e-05	90.614	3
catalytic activity	A0A6J1SP85	692	K	NADH-ubiquinone oxidoreductase 75 kDa subunit, mitochondrial OS=Frankliniella occidentalis OX=133901 GN=LOC113209434 PE=3 SV=1	LOC113209434	2	0.27944	3	1	AQLASTPLDVK(1)LK	0.000473065	73.927	1	8.17809e-08	101.53	1	0.000120551	83.204	3
catalytic activity	A0A6J1S5F6	208	K	Isocitrate dehydrogenase [NAD] subunit, mitochondrial OS=Frankliniella occidentalis OX=133901 GN=LOC113203485 PE=3 SV=1	LOC113203485	2	1.8599	3	1	FAFDYATK(1)TGR	0.000878483	72.29	1	0.00130913	68.515	1	0.0120557	46.069	3
catalytic activity	A0A6J1S5F6	352	K	Isocitrate dehydrogenase [NAD] subunit, mitochondrial OS=Frankliniella occidentalis OX=133901 GN=LOC113203485 PE=3 SV=1	LOC113203485	2	-0.49139	6	1	GAIDK(1)VLK	0.0102672	61.962	1	0.0155985	53.968	1	0.0155985	53.968	3
catalytic activity	A0A6J1S5F6	188	K	Isocitrate dehydrogenase [NAD] subunit, mitochondrial OS=Frankliniella occidentalis OX=133901 GN=LOC113203485 PE=3 SV=1	LOC113203485	2	0.23841	5	1	GVVECLK(1)VVTR	1.40382e-06	102.4	1	1.55223e-06	101.71	1	0.00203637	65.179	3
catalytic activity	A0A6J1SP85	459	K	NADH-ubiquinone oxidoreductase 75 kDa subunit, mitochondrial OS=Frankliniella occidentalis OX=133901 GN=LOC113209434 PE=3 SV=1	LOC113209434	3	0.34623	3	1	VDLSYDYEHLGDDTTTLK(1)K	4.3899e-06	84.249	1	9.67099e-22	129.46	1	0.00035964	58.693	3
catalytic activity	A0A6J1T4L8	29	K	Phosphoglycerate kinase OS=Frankliniella occidentalis OX=133901 GN=LOC113211422 PE=3 SV=1	LOC113211422	2	1.1358	4	1	VDFNVPLK(1)EGK	7.68979e-08	112.84	1	9.16979e-06	95.417	1	7.03804e-07	105.65	3
catalytic activity	A0A6J1T4L8	323	K	Phosphoglycerate kinase OS=Frankliniella occidentalis OX=133901 GN=LOC113211422 PE=3 SV=1	LOC113211422	2	1.3304	5	1	TIELLK(1)DPIK	0.00390498	52.247	1	0.0023032	77.062	0.937796	0.00634002	45.653	3
catalytic activity	A0A6J1T4L8	277	K	Phosphoglycerate kinase OS=Frankliniella occidentalis OX=133901 GN=LOC113211422 PE=3 SV=1	LOC113211422	3	-0.94384	5	1	NNVK(1)LHLPVDFVTADK	4.0722e-11	110.12	1	0.000159562	78.95	1	0.000752043	65.949	3
catalytic activity	A0A6J1T3Y4	428	K	Serine hydroxymethyltransferase OS=Frankliniella occidentalis OX=133901 GN=LOC113211977 PE=3 SV=1	LOC113211977	2	0.7225	3	1	ASGPK(1)LVDYK	0.0023032	69.721	1	0.00448142	62.466	1	0.00530283	60.255	3
catalytic activity	A0A6J1T3Y4	402	K	Serine hydroxymethyltransferase OS=Frankliniella occidentalis OX=133901 GN=LOC113211977 PE=3 SV=1	LOC113211977	2	-0.44753	3	1	GFVEK(1)DIEK	0.00178361	80.231	1	0.00592826	62.463	1	0.0017478	80.688	3
catalytic activity	A0A6J1T3Y4	423	K	Serine hydroxymethyltransferase OS=Frankliniella occidentalis OX=133901 GN=LOC113211977 PE=3 SV=1	LOC113211977	2	-0.61932	3	1	LGLEVAK(1)ASGPK	5.65524e-05	85.554	1	0.000845206	69.03	1	0.000923221	67.997	3
catalytic activity	A0A6J1T3Y4	319	K	Serine hydroxymethyltransferase OS=Frankliniella occidentalis OX=133901 GN=LOC113211977 PE=3 SV=1	LOC113211977	2	0.22044	3	1	YQEQVVK(1)NAK	0.000103107	91.549	1	0.000140188	88.495	1	0.0008166	77.662	3
catalytic activity	A0A6J1T4L8	16	K	Phosphoglycerate kinase OS=Frankliniella occidentalis OX=133901 GN=LOC113211422 PE=3 SV=1	LOC113211422	2	0.39819	4	1	LSIDALSLAGK(1)R	8.75109e-06	93.766	1	0.000324443	77.185	1	0.000324443	77.185	3
catalytic activity	A0A6J1T4L8	154	K	Phosphoglycerate kinase OS=Frankliniella occidentalis OX=133901 GN=LOC113211422 PE=3 SV=1	LOC113211422	3	-0.8732	3	1	K(1)LGDVYVNDAFGTAHR	1.45736e-11	114.52	1	4.356e-06	91.317	1	3.36876e-11	109.04	3
catalytic activity	A0A6J1SP85	170	K	NADH-ubiquinone oxidoreductase 75 kDa subunit, mitochondrial OS=Frankliniella occidentalis OX=133901 GN=LOC113209434 PE=3 SV=1	LOC113209434	2	1.6972	3	1	AVEDK(1)DVGPLIK	0.00140226	65.179	1	0.000423789	74.611	1	0.00140226	65.179	3
catalytic activity	A0A6J1T4L8	139	K	Phosphoglycerate kinase OS=Frankliniella occidentalis OX=133901 GN=LOC113211422 PE=3 SV=1	LOC113211422	2	0.27752	6	1	IK(1)ASPDAVK	0.00250509	74.841	1	0.0100273	54.066	1	0.00645724	61.161	3
catalytic activity	A0A6J1T3J5	174	K	Arginine kinase OS=Frankliniella occidentalis OX=133901 GN=LOC113213340 PE=3 SV=1	LOC113213340	2	-0.3935	18	1	GMTK(1)EVQQK	0.000249502	102.62	1	0.00135729	85.676	1	6.38385e-07	130.56	3
catalytic activity	A0A6J1T3J5	327	K	Arginine kinase OS=Frankliniella occidentalis OX=133901 GN=LOC113213340 PE=3 SV=1	LOC113213340	3	-0.10558	10	1	GEHTEAEGGVYDISNK(1)R	1.70918e-11	110.22	1	2.50698e-06	91.789	1	1.21207e-08	103.6	3
catalytic activity	A0A6J1T3J5	288	K	Arginine kinase OS=Frankliniella occidentalis OX=133901 GN=LOC113213340 PE=3 SV=1	LOC113213340	2	0.10378	8	1	LPK(1)LAANLAK	8.69199e-08	121.5	1	3.79117e-08	125.97	1	0.000140188	88.495	3
catalytic activity	A0A6J1T4Y8	33	K	Dihydrolipoyl dehydrogenase OS=Frankliniella occidentalis OX=133901 GN=LOC113213499 PE=3 SV=1	LOC113213499	3	-0.20667	4	1	VTLVSGHGK(1)ITGPNEVTALK	6.25244e-13	111.57	1	2.7045e-43	163.62	1	7.31236e-29	148.38	3
catalytic activity	A0A6J1T4Y8	174	K	Dihydrolipoyl dehydrogenase OS=Frankliniella occidentalis OX=133901 GN=LOC113213499 PE=3 SV=1	LOC113213499	2	-0.86508	6	1	VSVEDAK(1)DPSK	0.00125041	69.03	1	0.00272358	63.091	1	0.00238459	64.121	3
catalytic activity	A0A6J1T4Y8	198	K	Dihydrolipoyl dehydrogenase OS=Frankliniella occidentalis OX=133901 GN=LOC113213499 PE=3 SV=1	LOC113213499	3	-0.23233	4	1	RPFTK(1)NLGLEDVGIER	3.2423e-20	132.64	1	4.3717e-20	130.27	1	1.66332e-11	114.96	3
catalytic activity	A0A6J1T4Y8	288	K	Dihydrolipoyl dehydrogenase OS=Frankliniella occidentalis OX=133901 GN=LOC113213499 PE=3 SV=1	LOC113213499	2	-1.0797	3	1	NEEDLK(1)K	0.00729456	80.229	1	0.029127	58.815	1	0.019735	67.032	3
catalytic activity	A0A6J1T4Y8	145	K	Dihydrolipoyl dehydrogenase OS=Frankliniella occidentalis OX=133901 GN=LOC113213499 PE=3 SV=1	LOC113213499	2	-0.034715	5	1	ILQK(1)QGMK	0.0104567	56.547	1	0.00671645	65.252	1	0.00377244	79.469	3
catalytic activity	A0A6J1T4Y8	323	K	Dihydrolipoyl dehydrogenase OS=Frankliniella occidentalis OX=133901 GN=LOC113213499 PE=3 SV=1	LOC113213499	3	-0.41856	6	1	ILGDK(1)HTDR	4.94751e-05	113.93	1	0.00105988	77.662	1	0.000658654	87.258	3
catalytic activity	A0A6J1T4Y8	53	K	Dihydrolipoyl dehydrogenase OS=Frankliniella occidentalis OX=133901 GN=LOC113213499 PE=3 SV=1	LOC113213499	2	1.1276	4	1	EDGSTEVVK(1)TK	0.000256539	79.492	1	0.00696599	53.448	1	0.00791531	52.071	3
catalytic activity	A0A6J1T4Y8	21	K	Dihydrolipoyl dehydrogenase OS=Frankliniella occidentalis OX=133901 GN=LOC113213499 PE=3 SV=1	LOC113213499	3	0.11698	4	1	ALTGGIAHLFK(1)QNK	3.28254e-08	106.58	1	4.86079e-15	127.02	1	0.00102028	59.227	3
catalytic activity	A0A6J1T4Y8	308	K	Dihydrolipoyl dehydrogenase OS=Frankliniella occidentalis OX=133901 GN=LOC113213499 PE=3 SV=1	LOC113213499	2	0.052266	4	1	AK(1)TNNETDGFVK	3.22522e-11	122.33	1	3.12896e-05	86.772	1	6.41161e-06	93.623	3
catalytic activity	A0A6J1SKY7	620	K	Sodium/potassium-transporting ATPase subunit alpha OS=Frankliniella occidentalis OX=133901 GN=LOC113207579 PE=3 SV=1	LOC113207579	2	0.096205	3	1	AAVPDAVAK(1)CR	0.00400476	59.198	1	0.00711109	53.237	1	0.0129885	45.433	3
catalytic activity	A0A6J1SKY7	644	K	Sodium/potassium-transporting ATPase subunit alpha OS=Frankliniella occidentalis OX=133901 GN=LOC113207579 PE=3 SV=1	LOC113207579	3	0.078443	3	1	AIAK(1)SVGIISEGNETVEDIAQR	6.4968e-12	105.06	1	9.97596e-06	69.088	1	4.09456e-05	61.963	3
catalytic activity	A0A6J1SKY7	543	K	Sodium/potassium-transporting ATPase subunit alpha OS=Frankliniella occidentalis OX=133901 GN=LOC113207579 PE=3 SV=1	LOC113207579	2	-0.40088	4	1	EK(1)VLDEEMK	0.00301237	68.557	1	0.00175658	76.228	1	0.00187427	75.509	3
catalytic activity	A0A6J1T3J5	215	K	Arginine kinase OS=Frankliniella occidentalis OX=133901 GN=LOC113213340 PE=3 SV=1	LOC113213340	4	-0.10438	8	1	GIFHNDAK(1)TFLVWCNEEDHLR	1.72214e-45	165.49	1	8.00826e-24	129.51	1	7.56965e-24	130.05	3
catalytic activity	A0A6J1SKY7	227	K	Sodium/potassium-transporting ATPase subunit alpha OS=Frankliniella occidentalis OX=133901 GN=LOC113207579 PE=3 SV=1	LOC113207579	2	-0.35983	3	1	GFK(1)VDNSSLTGESEPQSR	0.000349075	72.21	1	8.15006e-05	79.489	1	9.70123e-05	77.871	3
catalytic activity	A0A6J1SKY7	459	K	Sodium/potassium-transporting ATPase subunit alpha OS=Frankliniella occidentalis OX=133901 GN=LOC113207579 PE=3 SV=1	LOC113207579	2	0.11174	6	1	GGQENVPILK(1)K	3.4323e-05	89.805	1	7.53847e-08	114.86	1	0.00165181	69.721	3
catalytic activity	A0A6J1SKY7	43	K	Sodium/potassium-transporting ATPase subunit alpha OS=Frankliniella occidentalis OX=133901 GN=LOC113207579 PE=3 SV=1	LOC113207579	4	0.042057	3	1	K(1)GDDLDDLKQELDIDFHK	5.86545e-12	111.63	0.997811	0.000544925	55.337	0.999442	0.000307922	61.276	3
catalytic activity	A0A6J1SBT5	488	K	Pyruvate kinase OS=Frankliniella occidentalis OX=133901 GN=LOC113205339 PE=3 SV=1	LOC113205339	2	0.95227	3	1	K(1)GDPVVIVTGWK	0.0016149	66.246	1	0.00354775	60.55	1	0.00104867	70.373	3
catalytic activity	A0A6J1SKY7	491	K	Sodium/potassium-transporting ATPase subunit alpha OS=Frankliniella occidentalis OX=133901 GN=LOC113207579 PE=3 SV=1	LOC113207579	2	0.53068	3	1	K(1)VCEVPFNSTNK	0.000922527	71.558	1	0.0147649	45.28	1	0.00302587	62.088	3
catalytic activity	A0A6J1SKY7	627	K	Sodium/potassium-transporting ATPase subunit alpha OS=Frankliniella occidentalis OX=133901 GN=LOC113207579 PE=3 SV=1	LOC113207579	3	-0.31246	4	1	SAGIK(1)VIMVTGDHPITAK	0.000162254	70.555	1	2.00011e-05	82.449	1	1.56045e-06	87.654	3
catalytic activity	A0A6J1T3J5	179	K	Arginine kinase OS=Frankliniella occidentalis OX=133901 GN=LOC113213340 PE=3 SV=1	LOC113213340	2	-0.37499	12	1	EVQQK(1)LIDDHFLFK	8.24619e-08	100.11	1	2.28547e-05	87.083	1	5.18721e-20	142.45	3
catalytic activity	A0A6J1SKY7	858	K	Sodium/potassium-transporting ATPase subunit alpha OS=Frankliniella occidentalis OX=133901 GN=LOC113207579 PE=3 SV=1	LOC113207579	2	-0.14085	5	1	DPYSDK(1)LVNHR	9.16979e-06	95.417	1	2.90641e-06	97.734	1	1.40382e-06	102.4	3
catalytic activity	A0A6J1RTK4	521	K	aldehyde dehydrogenase, mitochondrial OS=Frankliniella occidentalis OX=133901 GN=LOC113202362 PE=3 SV=1	LOC113202362	2	0.19759	3	1	SVIVK(1)VPQK	0.0084944	56.258	1	0.0210052	42.19	1	0.0145469	47.603	3
catalytic activity	A0A6J1SBT5	246	K	Pyruvate kinase OS=Frankliniella occidentalis OX=133901 GN=LOC113205339 PE=3 SV=1	LOC113205339	2	-0.87687	5	1	GILGEAGK(1)K	0.0115359	56.916	1	0.00706975	64.711	1	0.0106665	58.433	3
catalytic activity	A0A6J1RTK4	438	K	aldehyde dehydrogenase, mitochondrial OS=Frankliniella occidentalis OX=133901 GN=LOC113202362 PE=3 SV=1	LOC113202362	2	0.45717	4	1	FK(1)NLDEVIQR	0.000105972	91.313	1	0.000121308	90.05	1	0.00530283	60.255	3
catalytic activity	A0A6J1T3J5	188	K	Arginine kinase OS=Frankliniella occidentalis OX=133901 GN=LOC113213340 PE=3 SV=1	LOC113213340	3	-0.026079	12	1	LIDDHFLFK(1)EGDR	5.4495e-11	112.42	1	1.31157e-14	122.78	1	3.96784e-08	105.03	3
catalytic activity	A0A6J1SKZ1	831	K	Sodium/potassium-transporting ATPase subunit alpha OS=Frankliniella occidentalis OX=133901 GN=LOC113207579 PE=3 SV=1	LOC113207579	2	-2.7712	4	1	NPFTDK(1)LVNER	6.59197e-05	86.288	1	0.000321262	77.185	1	0.00506419	56.205	3
catalytic activity	A0A6J1SBT5	209	K	Pyruvate kinase OS=Frankliniella occidentalis OX=133901 GN=LOC113205339 PE=3 SV=1	LOC113205339	2	-0.414	4	1	DK(1)ADLQFGVK	0.00181944	72.2	1	0.0023032	69.721	1	0.0155128	44.847	3
catalytic activity	A0A6J1T3J5	346	K	Arginine kinase OS=Frankliniella occidentalis OX=133901 GN=LOC113213340 PE=3 SV=1	LOC113213340	2	-0.38195	4	1	EMHDGIK(1)ELIK	0.000811348	64.82	1	2.26312e-06	84.479	1	0.0043682	46.73	3
catalytic activity	A0A6J1T3J5	285	K	Arginine kinase OS=Frankliniella occidentalis OX=133901 GN=LOC113213340 PE=3 SV=1	LOC113213340	2	0.15411	7	1	ASVHIK(1)LPK	0.000245251	103.55	1	0.000245251	103.55	1	0.00296701	72.607	3
catalytic activity	A0A6J1T4L8	190	K	Phosphoglycerate kinase OS=Frankliniella occidentalis OX=133901 GN=LOC113211422 PE=3 SV=1	LOC113211422	2	3.4781	3	1	K(1)ELQYFAK	2.71435e-06	104.2	1	1.81319e-06	105.52	1	4.45203e-06	101.65	3
catalytic activity	A0A6J1T7E0	73	K	glutamate decarboxylase OS=Frankliniella occidentalis OX=133901 GN=LOC113212929 PE=3 SV=1	LOC113212929	3	0.17776	3	1	GVNLQQLVEDCHTTLK(1)YQVK	1.93791e-10	106.75	1	4.9843e-28	139.9	1	0.00393995	41.513	3
catalytic activity	A0A6J1T3X7	748	K	Aconitate hydratase, mitochondrial OS=Frankliniella occidentalis OX=133901 GN=LOC113212980 PE=3 SV=1	LOC113212980	3	-0.18249	5	1	DLAPGKPLQCELK(1)HPDGK	8.51811e-21	129.88	0.999908	9.57822e-07	93.226	0.996636	9.21862e-05	75.548	3
catalytic activity	A0A6J1T3X7	661	K	Aconitate hydratase, mitochondrial OS=Frankliniella occidentalis OX=133901 GN=LOC113212980 PE=3 SV=1	LOC113212980	2	-2.0812	3	1	DVK(1)WVAIGDENYGEGSSR	0.00299408	49.188	1	5.9274e-05	81.807	1	0.00168151	55.453	3
catalytic activity	A0A6J1T3X7	528	K	Aconitate hydratase, mitochondrial OS=Frankliniella occidentalis OX=133901 GN=LOC113212980 PE=3 SV=1	LOC113212980	2	-0.12549	6	1	EFK(1)LSDPFGK	0.000611975	80.706	1	0.00387331	64.103	1	0.0040512	63.624	3
catalytic activity	A0A6J1T3X7	535	K	Aconitate hydratase, mitochondrial OS=Frankliniella occidentalis OX=133901 GN=LOC113212980 PE=3 SV=1	LOC113212980	2	1.6762	14	1	LSDPFGK(1)ELPPR	7.88861e-08	105.03	1	0.000107718	83.087	1	2.77227e-05	86.944	3
catalytic activity	A0A6J1T3X7	566	K	Aconitate hydratase, mitochondrial OS=Frankliniella occidentalis OX=133901 GN=LOC113212980 PE=3 SV=1	LOC113212980	2	-0.47746	7	1	VDVDPK(1)SQR	0.00446838	66.056	1	0.00405729	67.334	1	0.00446838	66.056	3
catalytic activity	A0A482JNV8	425	K	ATP synthase subunit alpha OS=Frankliniella occidentalis OX=133901 GN=LOC113206634 PE=2 SV=1	LOC113206634	2	-0.34286	11	1	AMK(1)QVAGSMK	1.49623e-05	102.53	1	0.000603345	79.201	1	0.000666564	77.288	3
catalytic activity	A0A482JNV8	192	K	ATP synthase subunit alpha OS=Frankliniella occidentalis OX=133901 GN=LOC113206634 PE=2 SV=1	LOC113206634	3	0.70384	7	1	ESVRDPMQTGIK(1)AVDSLVPIGR	1.53397e-30	145.77	1	2.93607e-19	125.04	1	5.17754e-06	72.568	3
catalytic activity	A0A482JNV8	238	K	ATP synthase subunit alpha OS=Frankliniella occidentalis OX=133901 GN=LOC113206634 PE=2 SV=1	LOC113206634	2	-0.060566	5	1	FNDGADENK(1)K	1.1641e-07	121.9	1	1.83924e-06	110.39	1	1.17648e-11	143.5	3
catalytic activity	A0A482JNV8	496	K	ATP synthase subunit alpha OS=Frankliniella occidentalis OX=133901 GN=LOC113206634 PE=2 SV=1	LOC113206634	2	-0.50276	6	1	GHLDK(1)LDPAK	4.50944e-06	107.06	1	0.00227268	63.624	1	4.62763e-05	96.229	3
catalytic activity	A0A482JNV8	501	K	ATP synthase subunit alpha OS=Frankliniella occidentalis OX=133901 GN=LOC113206634 PE=2 SV=1	LOC113206634	2	-0.29921	12	1	LDPAK(1)ITDFEK	1.6968e-25	143.46	1	2.8941e-08	103.13	1	1.3483e-15	126.07	3
catalytic activity	A0A482JNV8	537	K	ATP synthase subunit alpha OS=Frankliniella occidentalis OX=133901 GN=LOC113206634 PE=2 SV=1	LOC113206634	2	0.3692	8	1	ITDETDAK(1)LK	9.55093e-07	112.83	1	1.43871e-11	143.97	1	3.18081e-06	108.35	3
catalytic activity	A0A482JNV8	124	K	ATP synthase subunit alpha OS=Frankliniella occidentalis OX=133901 GN=LOC113206634 PE=2 SV=1	LOC113206634	2	0.071232	5	1	LIK(1)EGDIVK	0.00162265	82.287	1	0.00162265	82.287	1	0.00162265	82.287	3
catalytic activity	A0A482JNV8	216	K	ATP synthase subunit alpha OS=Frankliniella occidentalis OX=133901 GN=LOC113206634 PE=2 SV=1	LOC113206634	2	0.94609	3	1	QTGK(1)TALAIDTIINQQR	2.92988e-20	133.52	1	2.28097e-33	156.67	1	0.000217731	78.078	3
catalytic activity	A0A6J1T3X7	610	K	Aconitate hydratase, mitochondrial OS=Frankliniella occidentalis OX=133901 GN=LOC113212980 PE=3 SV=1	LOC113212980	3	-1.3327	3	1	CTTDHISAAGPWLK(1)YR	1.13465e-15	126.71	1	1.58771e-20	136.33	1	4.01295e-06	93.478	3
catalytic activity	A0A482JNV8	259	K	ATP synthase subunit alpha OS=Frankliniella occidentalis OX=133901 GN=LOC113206634 PE=2 SV=1	LOC113206634	2	-0.1067	6	1	STVAQIVK(1)R	0.000436547	101.65	1	0.000666858	97.431	1	0.000541873	99.442	3
catalytic activity	A0A482JNV8	159	K	ATP synthase subunit alpha OS=Frankliniella occidentalis OX=133901 GN=LOC113206634 PE=2 SV=1	LOC113206634	2	0.7904	5	1	VVDALGDAIDGK(1)GTIK	0.000251985	75.968	1	9.19783e-09	107.5	1	1.27138e-05	90.348	3
catalytic activity	A0A6J1T3X7	327	K	Aconitate hydratase, mitochondrial OS=Frankliniella occidentalis OX=133901 GN=LOC113212980 PE=3 SV=1	LOC113212980	2	0.31531	6	1	VK(1)DVLLSPDAGCK	1.09592e-05	90.707	1	0.00162673	62.357	1	0.0036267	54.09	3
catalytic activity	A0A6J1T3X7	142	K	Aconitate hydratase, mitochondrial OS=Frankliniella occidentalis OX=133901 GN=LOC113212980 PE=3 SV=1	LOC113212980	4	-0.1979	4	1	VAVPSTIHCDHLIEAQIEGEK(1)DLAR	3.79075e-09	78.272	1	9.12799e-18	108.55	1	1.33001e-09	84.327	3
catalytic activity	A0A6J1T3X7	416	K	Aconitate hydratase, mitochondrial OS=Frankliniella occidentalis OX=133901 GN=LOC113212980 PE=3 SV=1	LOC113212980	2	0.023446	3	1	SK(1)IAFNVTPGSEQVR	1.35579e-07	100.23	1	0.000375481	78.326	1	0.00121105	68.481	3
catalytic activity	A0A6J1T3X7	72	K	Aconitate hydratase, mitochondrial OS=Frankliniella occidentalis OX=133901 GN=LOC113212980 PE=3 SV=1	LOC113212980	3	-0.83318	3	1	PLTLSEK(1)ILYSHLDDPK	0.000126619	77.191	1	0.000712978	62.813	1	0.000640416	64.565	3
catalytic activity	A0A6J1T3X7	241	K	Aconitate hydratase, mitochondrial OS=Frankliniella occidentalis OX=133901 GN=LOC113212980 PE=3 SV=1	LOC113212980	2	-1.0817	5	1	LTGK(1)LSGWTSPK	0.000128836	82.069	1	3.06516e-05	86.803	1	8.12149e-05	84.365	3
catalytic activity	A0A6J1T3X7	51	K	Aconitate hydratase, mitochondrial OS=Frankliniella occidentalis OX=133901 GN=LOC113212980 PE=3 SV=1	LOC113212980	3	-0.53902	5	0.999999	LDNKPLPYDK(1)LASNIEVVK	1.00235e-16	122.16	0.999992	9.78422e-22	131.54	0.999995	3.19381e-08	97.256	3
catalytic activity	A0A6J1T3X7	45	K	Aconitate hydratase, mitochondrial OS=Frankliniella occidentalis OX=133901 GN=LOC113212980 PE=3 SV=1	LOC113212980	2	0.1447	5	1	LDNK(1)PLPYDK	1.06218e-07	119.74	1	0.000642986	80.245	1	2.24872e-07	117.94	3
catalytic activity	A0A6J1RQR8	396	K	NADPH--cytochrome P450 reductase OS=Frankliniella occidentalis OX=133901 GN=LOC113201764 PE=3 SV=1	LOC113201764	2	-0.25846	3	1	ELAEYTK(1)NNK	1.49792e-05	102.52	1	0.000102049	91.636	1	0.0135494	46.352	3
catalytic activity	A0A6J1RQR8	489	K	NADPH--cytochrome P450 reductase OS=Frankliniella occidentalis OX=133901 GN=LOC113201764 PE=3 SV=1	LOC113201764	2	0.081905	3	1	INK(1)GVATTWLR	2.2644e-05	90.434	1	2.57083e-05	89.301	1	0.00238459	64.121	3
catalytic activity	A0A6J1T3X7	60	K	Aconitate hydratase, mitochondrial OS=Frankliniella occidentalis OX=133901 GN=LOC113212980 PE=3 SV=1	LOC113212980	2	0.19336	4	1	LASNIEVVK(1)K	1.34652e-06	112.83	1	0.000700624	82.417	1	0.000171024	90.05	3
catalytic activity	A0A6J1T3X7	375	K	Aconitate hydratase, mitochondrial OS=Frankliniella occidentalis OX=133901 GN=LOC113212980 PE=3 SV=1	LOC113212980	2	-0.011511	6	1	K(1)AGWPLEIK	0.00275008	78.098	1	0.00527901	68.847	1	0.001949	85.355	3
catalytic activity	A0A6J1T3X7	82	K	Aconitate hydratase, mitochondrial OS=Frankliniella occidentalis OX=133901 GN=LOC113212980 PE=3 SV=1	LOC113212980	3	0.14647	4	1	ILYSHLDDPK(1)GQDVER	2.29279e-15	124.29	1	3.5503e-11	111.22	1	0.000628772	68.576	3
catalytic activity	A0A482JNV8	173	K	ATP synthase subunit alpha OS=Frankliniella occidentalis OX=133901 GN=LOC113206634 PE=2 SV=1	LOC113206634	2	-0.24109	4	1	VGTK(1)APGIIPR	1.14234e-05	94.584	1	2.18946e-06	98.754	1	0.000196712	81.625	3
catalytic activity	A0A6J1S5F6	318	K	Isocitrate dehydrogenase [NAD] subunit, mitochondrial OS=Frankliniella occidentalis OX=133901 GN=LOC113203485 PE=3 SV=1	LOC113203485	3	-0.67842	3	1	HTFAQAVGK(1)NVANPTAMLLCAAK	1.53181e-12	106.63	1	6.95916e-08	85.013	1	3.47014e-05	57.238	3
catalytic activity	A0A6J1T3X7	237	K	Aconitate hydratase, mitochondrial OS=Frankliniella occidentalis OX=133901 GN=LOC113212980 PE=3 SV=1	LOC113212980	2	-0.072527	7	1	VIGVK(1)LTGK	0.00745799	58.699	1	0.00645724	61.161	1	0.00378371	68.657	3
catalytic activity	A0A6J1RSS1	5125	K	twitchin isoform X7 OS=Frankliniella occidentalis OX=133901 GN=LOC113201767 PE=3 SV=1	LOC113201767	2	0.25131	3	1	LVAK(1)NINGK	0.00343738	70.332	1	0.00354229	69.825	1	0.00178875	80.165	3
catalytic activity	A0A6J1T4L8	189	K	Phosphoglycerate kinase OS=Frankliniella occidentalis OX=133901 GN=LOC113211422 PE=3 SV=1	LOC113211422	2	-0.095776	3	1	ASGFLLK(1)K	0.00904226	71.692	1	0.0146918	61.679	1	0.0280739	49.423	3
catalytic activity	A0A6J1S5F6	147	K	Isocitrate dehydrogenase [NAD] subunit, mitochondrial OS=Frankliniella occidentalis OX=133901 GN=LOC113203485 PE=3 SV=1	LOC113203485	3	0.39176	5	1	SLDLYANVVHVK(1)SLPGVK	7.63546e-05	76.378	1	1.18184e-06	92.474	1	1.09704e-08	100.02	3
catalytic activity	A0A6J1TNT5	28	K	Glycerol-3-phosphate dehydrogenase [NAD(+)] OS=Frankliniella occidentalis OX=133901 GN=LOC113217463 PE=3 SV=1	LOC113217463	2	0.2167	3	1	IVGANAK(1)K	0.00782995	75.109	1	0.0235733	52.786	1	0.00707978	77.282	3
catalytic activity	A0A6J1TNT5	280	K	Glycerol-3-phosphate dehydrogenase [NAD(+)] OS=Frankliniella occidentalis OX=133901 GN=LOC113217463 PE=3 SV=1	LOC113217463	2	0.18073	4	1	VSEAFVK(1)TGK	4.62763e-05	96.229	1	0.00256952	68.355	1	0.0102047	51.286	3
catalytic activity	A0A6J1S5F6	362	K	Isocitrate dehydrogenase [NAD] subunit, mitochondrial OS=Frankliniella occidentalis OX=133901 GN=LOC113203485 PE=3 SV=1	LOC113203485	2	-0.30096	4	1	TK(1)DLGGQSTTK	5.2329e-05	86.772	1	0.00272358	63.091	1	0.00634881	54.343	3
catalytic activity	A0A6J1TQ57	321	K	Acetyltransferase component of pyruvate dehydrogenase complex OS=Frankliniella occidentalis OX=133901 GN=LOC113217259 PE=3 SV=1	LOC113217259	2	2.0321	3	1	LNSTLEK(1)EGIK	0.000840905	72.62	1	0.000872833	72.34	1	0.00634881	54.343	3
catalytic activity	A0A6J1TQ57	453	K	Acetyltransferase component of pyruvate dehydrogenase complex OS=Frankliniella occidentalis OX=133901 GN=LOC113217259 PE=3 SV=1	LOC113217259	2	-0.042341	3	1	VQLLPDK(1)DSESGFR	0.00117081	68.044	1	0.00480401	49.188	1	0.00329153	53.3	3
catalytic activity	I6NC86	499	K	Cytochrome c oxidase subunit 1 OS=Frankliniella occidentalis OX=133901 PE=3 SV=1	--	2	-0.40164	5	1	NNWSIEWNK(1)SAPTK	2.05079e-17	133.47	1	7.30592e-15	125.97	1	4.45331e-11	115.91	3
catalytic activity	I6NC86	504	K	Cytochrome c oxidase subunit 1 OS=Frankliniella occidentalis OX=133901 PE=3 SV=1	--	3	-0.031594	6	1	SAPTK(1)EHCFEENPK	0.00129421	55.66	1	6.46559e-06	92.939	1	0.00032861	74.789	3
catalytic activity	A0A6J1T6K5	15	K	Fumarate hydratase OS=Frankliniella occidentalis OX=133901 GN=LOC113211942 PE=3 SV=1	LOC113211942	2	-0.70583	3	1	LESDTFGELK(1)VPSDK	1.16137e-38	178.03	1	0.00128706	67.646	1	0.00173106	61.265	3
catalytic activity	A0A6J1T6K5	20	K	Fumarate hydratase OS=Frankliniella occidentalis OX=133901 GN=LOC113211942 PE=3 SV=1	LOC113211942	2	1.723	3	1	VPSDK(1)LYGAQTVR	0.00140675	63.754	1	0.00550702	49.988	1	0.000908677	67.102	3
catalytic activity	A0A6J1RSS1	6940	K	twitchin isoform X7 OS=Frankliniella occidentalis OX=133901 GN=LOC113201767 PE=3 SV=1	LOC113201767	2	0.17317	3	1	VGK(1)NYADLK	0.00199485	77.533	1	0.00405729	67.334	1	0.00331822	70.908	3
catalytic activity	A0A6J1RSS1	7120	K	twitchin isoform X7 OS=Frankliniella occidentalis OX=133901 GN=LOC113201767 PE=3 SV=1	LOC113201767	2	-0.26655	6	1	TTCTVK(1)VGTPPR	1.24134e-05	89.43	1	0.0115372	44.511	1	0.000165274	80.312	3
catalytic activity	A0A6J1T3X7	232	K	Aconitate hydratase, mitochondrial OS=Frankliniella occidentalis OX=133901 GN=LOC113212980 PE=3 SV=1	LOC113212980	2	0.20359	6	1	CPK(1)VIGVK	2.076e-05	130.27	1	0.0041716	84.498	1	0.000606115	116.73	3
catalytic activity	A0A6J1RSS1	3136	K	twitchin isoform X7 OS=Frankliniella occidentalis OX=133901 GN=LOC113201767 PE=3 SV=1	LOC113201767	3	-0.34497	3	0.999535	TEHEVK(1)GLEPGKK	0.00602552	42.317	0.999853	0.00186787	53.869	0.999422	0.00163771	54.871	3
catalytic activity	A0A6J1SPH7	72	K	Superoxide dismutase OS=Frankliniella occidentalis OX=133901 GN=LOC113209492 PE=3 SV=1	LOC113209492	4	-0.084614	3	1	HHAAYVTNYNATLEK(1)LQAAISR	7.75271e-25	137.89	1	1.90251e-07	84.327	1	1.11095e-05	66.536	3
catalytic activity	A0A6J1RSS1	4282	K	twitchin isoform X7 OS=Frankliniella occidentalis OX=133901 GN=LOC113201767 PE=3 SV=1	LOC113201767	3	0.34133	3	1	RPK(1)DDGGEPLDGYLVEK	0.00436635	41.912	1	0.00189209	47.222	1	0.0053505	40.186	3
catalytic activity	A0A6J1RSS1	6168	K	twitchin isoform X7 OS=Frankliniella occidentalis OX=133901 GN=LOC113201767 PE=3 SV=1	LOC113201767	2	0.15588	11	1	PVTGYYVEK(1)R	1.24734e-07	121.36	1	8.97573e-05	88.596	1	6.52416e-05	96.229	3
catalytic activity	A0A6J1SPR3	72	K	cytochrome c oxidase subunit 5B, mitochondrial-like OS=Frankliniella occidentalis OX=133901 GN=LOC113207960 PE=3 SV=1	LOC113207960	3	-0.25944	4	1	GACTK(1)DQPQVVLSCNHER	4.99597e-27	144.68	1	1.0953e-40	169.49	1	6.00866e-12	112.82	3
catalytic activity	A0A6J1RSS1	5801	K	twitchin isoform X7 OS=Frankliniella occidentalis OX=133901 GN=LOC113201767 PE=3 SV=1	LOC113201767	2	-0.94013	3	1	LLEGTK(1)YEFR	0.000103107	91.549	1	0.000682369	79.659	1	0.00489839	61.344	3
catalytic activity	A0A6J1SPR4	333	K	Fructose-bisphosphate aldolase OS=Frankliniella occidentalis OX=133901 GN=LOC113208513 PE=3 SV=1	LOC113208513	2	0.41678	3	1	AK(1)ANSLACQGK	0.00143808	67.385	1	0.008457	51.286	1	0.00435559	58.132	3
catalytic activity	A0A6J1RSS1	1459	K	twitchin isoform X7 OS=Frankliniella occidentalis OX=133901 GN=LOC113201767 PE=3 SV=1	LOC113201767	2	0.053828	3	1	K(1)DELFPGSK	0.0113585	57.225	1	0.0317417	41.109	1	0.0143081	53.237	3
catalytic activity	A0A6J1RSS1	4220	K	twitchin isoform X7 OS=Frankliniella occidentalis OX=133901 GN=LOC113201767 PE=3 SV=1	LOC113201767	3	1.152	3	0.999479	IVNVPNNSK(0.999)LVYDK(0.001)PER	3.36598e-08	98.062	0.999361	4.39813e-06	89.468	0.998801	0.000510467	66.893	3
catalytic activity	A0A6J1RSS1	6965	K	twitchin isoform X7 OS=Frankliniella occidentalis OX=133901 GN=LOC113201767 PE=3 SV=1	LOC113201767	2	-0.050886	5	1	ITGYIIEK(1)R	3.73475e-05	117.7	1	0.00211379	83.862	1	0.00353174	74.841	3
catalytic activity	A0A6J1RSS1	6394	K	twitchin isoform X7 OS=Frankliniella occidentalis OX=133901 GN=LOC113201767 PE=3 SV=1	LOC113201767	3	0.017248	3	1	IHQQLADDYASLVVK(1)GAK	3.05134e-16	125.98	1	8.70561e-21	130.27	1	0.000223572	70.802	3
catalytic activity	A0A6J1RSS1	2787	K	twitchin isoform X7 OS=Frankliniella occidentalis OX=133901 GN=LOC113201767 PE=3 SV=1	LOC113201767	2	0.27858	3	1	GPLK(1)VSDVTK	0.00275885	67.385	1	0.00425583	63.073	1	0.00668012	56.548	3
catalytic activity	A0A6J1RSS1	2939	K	twitchin isoform X7 OS=Frankliniella occidentalis OX=133901 GN=LOC113201767 PE=3 SV=1	LOC113201767	2	-0.65207	3	1	FAK(1)VPGLK	0.0200058	49.325	1	0.0271127	43.218	1	0.00999486	62.464	3
catalytic activity	A0A6J1RSS1	1998	K	twitchin isoform X7 OS=Frankliniella occidentalis OX=133901 GN=LOC113201767 PE=3 SV=1	LOC113201767	4	-0.35038	4	1	DPWDEPGKPNNVEVVDWDK(1)DHADLK	4.64338e-58	177.6	1	4.51221e-22	121.39	1	5.33919e-41	157.49	3
catalytic activity	A0A6J1RSS1	8623	K	twitchin isoform X7 OS=Frankliniella occidentalis OX=133901 GN=LOC113201767 PE=3 SV=1	LOC113201767	2	-1.3654	3	1	SPVFK(1)TFPR	0.00191474	78.556	1	0.00446838	66.056	1	0.0111295	52.49	3
catalytic activity	A0A6J1TG39	43	K	Phosphoglycerate mutase OS=Frankliniella occidentalis OX=133901 GN=LOC113215315 PE=3 SV=1	LOC113215315	2	-2.7881	4	1	GEEEAVSAGK(1)ALK	7.66215e-06	92.906	1	0.0120269	42.317	1	0.00582309	49.298	3
catalytic activity	A0A6J1RU67	1055	K	Pyruvate carboxylase OS=Frankliniella occidentalis OX=133901 GN=LOC113202510 PE=4 SV=1	LOC113202510	2	0.30654	3	1	GK(1)TLSFK	0.0144041	66.429	1	0.0130218	69.198	1	0.0114027	72.789	3
catalytic activity	A0A6J1T5C4	465	K	Dihydrolipoyllysine-residue succinyltransferase component of 2-oxoglutarate dehydrogenase complex, mitochondrial OS=Frankliniella occidentalis OX=133901 GN=LOC113213820 PE=3 SV=1	LOC113213820	2	-0.60785	3	1	EAVLFLK(1)K	0.014475	61.962	1	0.00848596	73.26	1	0.0182348	57.047	3
catalytic activity	A0A6J1SS56	230	K	Fructose-bisphosphate aldolase OS=Frankliniella occidentalis OX=133901 GN=LOC113208513 PE=3 SV=1	LOC113208513	4	-0.74259	9	1	ALNDHHVYLEGTLLK(1)PNMVTPGQSCPK	8.23518e-16	101.66	1	9.43047e-16	100.7	1	1.5422e-10	80.664	3
catalytic activity	A0A6J1SL22	219	K	probable medium-chain specific acyl-CoA dehydrogenase, mitochondrial OS=Frankliniella occidentalis OX=133901 GN=LOC113208598 PE=3 SV=1	LOC113208598	2	-0.055576	3	1	CPASK(1)AFTGFIVDR	0.00131988	66.246	1	6.33487e-08	104.95	1	0.000615356	74.789	3
catalytic activity	A0A6J1SL22	181	K	probable medium-chain specific acyl-CoA dehydrogenase, mitochondrial OS=Frankliniella occidentalis OX=133901 GN=LOC113208598 PE=3 SV=1	LOC113208598	2	0.46848	3	1	K(1)GDEYVINGQK	4.57406e-09	125.54	1	1.97676e-05	93.623	1	0.0128297	50.354	3
catalytic activity	A0A6J1SL36	149	K	NADH dehydrogenase [ubiquinone] iron-sulfur protein 3, mitochondrial OS=Frankliniella occidentalis OX=133901 GN=LOC113208611 PE=3 SV=1	LOC113208611	2	0.23775	3	1	VK(1)TYTDELTPIDSVNEVYK	6.89526e-52	177.4	1	6.25363e-17	126.91	1	8.21706e-05	75.533	3
catalytic activity	A0A6J1SBM0	41	K	Protein-serine/threonine kinase OS=Frankliniella occidentalis OX=133901 GN=LOC113206542 PE=3 SV=1	LOC113206542	2	-0.13981	3	1	K(1)SFTFLR	0.0125857	78.77	1	0.0254815	61.962	1	0.0248051	62.546	3
catalytic activity	A0A6J1SBL9	47	K	Succinate--CoA ligase [ADP/GDP-forming] subunit alpha, mitochondrial OS=Frankliniella occidentalis OX=133901 GN=LOC113205291 PE=3 SV=1	LOC113205291	2	0.079872	3	1	VIIQGFTGK(1)QGTFHGK	4.1011e-08	101.42	1	7.91876e-11	109.79	1	0.00151088	64.52	3
catalytic activity	A0A6J1SBL9	71	K	Succinate--CoA ligase [ADP/GDP-forming] subunit alpha, mitochondrial OS=Frankliniella occidentalis OX=133901 GN=LOC113205291 PE=3 SV=1	LOC113205291	2	0.19003	3	1	VVGGSTPGK(1)GGQK	3.06676e-14	121.21	1	5.88151e-08	103.44	1	1.19413e-07	98.407	3
catalytic activity	A0A6J1SBL9	176	K	Succinate--CoA ligase [ADP/GDP-forming] subunit alpha, mitochondrial OS=Frankliniella occidentalis OX=133901 GN=LOC113205291 PE=3 SV=1	LOC113205291	2	0.19608	6	1	GK(1)VGVVSR	0.00403348	85.67	1	0.00560147	74.92	1	0.00403348	85.67	3
catalytic activity	A0A6J1SBL9	301	K	Succinate--CoA ligase [ADP/GDP-forming] subunit alpha, mitochondrial OS=Frankliniella occidentalis OX=133901 GN=LOC113205291 PE=3 SV=1	LOC113205291	2	-0.33247	3	1	IDALEK(1)AGVVVTR	2.48002e-23	157.35	1	0.000108782	83.692	1	3.8372e-08	105.14	3
catalytic activity	A0A6J1SBD6	256	K	Probable methylmalonate-semialdehyde dehydrogenase [acylating], mitochondrial OS=Frankliniella occidentalis OX=133901 GN=LOC113205238 PE=3 SV=1	LOC113205238	2	-0.91468	4	1	AISFVGGDK(1)AGR	3.12896e-05	86.772	1	0.00665828	50.897	1	0.00416843	55.261	3
catalytic activity	A0A6J1SA13	405	K	AIR carboxylase OS=Frankliniella occidentalis OX=133901 GN=LOC113205894 PE=3 SV=1	LOC113205894	2	-0.27322	3	1	VK(1)QLNNFVSLK	0.000878483	72.29	1	0.00100566	71.176	1	0.000222932	80.69	3
catalytic activity	A0A6J1SA13	19	K	AIR carboxylase OS=Frankliniella occidentalis OX=133901 GN=LOC113205894 PE=3 SV=1	LOC113205894	2	2.1756	3	1	LGALIIEGK(1)TK	0.00741958	52.79	1	0.00203637	65.179	1	0.00203637	65.179	3
catalytic activity	A0A6J1SA13	112	K	AIR carboxylase OS=Frankliniella occidentalis OX=133901 GN=LOC113205894 PE=3 SV=1	LOC113205894	2	0.5829	5	1	LATGSFLK(1)R	0.00452002	71.451	1	0.00447253	71.614	1	0.00493467	70.028	3
catalytic activity	A0A6J1SS56	243	K	Fructose-bisphosphate aldolase OS=Frankliniella occidentalis OX=133901 GN=LOC113208513 PE=3 SV=1	LOC113208513	3	-0.31478	5	1	K(1)ATAQEIACATVTALNR	2.7488e-39	167.28	1	4.09101e-39	165.66	1	2.12714e-08	100.04	3
catalytic activity	A0A6J1T3X7	596	K	Aconitate hydratase, mitochondrial OS=Frankliniella occidentalis OX=133901 GN=LOC113212980 PE=3 SV=1	LOC113212980	3	-0.15138	3	1	GK(1)CTTDHISAAGPWLK	2.10008e-11	114.27	1	0.000924757	61.444	1	8.19045e-06	88.768	3
catalytic activity	A0A6J1S995	38	K	NADH dehydrogenase [ubiquinone] 1 beta subcomplex subunit 10 OS=Frankliniella occidentalis OX=133901 GN=LOC113204330 PE=3 SV=1	LOC113204330	2	-0.39461	3	1	ETIVEPNQK(1)K	0.0083274	58.63	1	0.00984087	56.043	1	0.00401732	66.92	3
catalytic activity	A0A6J1SLF5	57	K	Sepiapterin reductase OS=Frankliniella occidentalis OX=133901 GN=LOC113208801 PE=3 SV=1	LOC113208801	2	0.72802	3	1	NSQGLQETK(1)R	2.46483e-08	127.83	1	0.00021352	87.568	1	0.0277289	42.031	3
catalytic activity	A0A6J1S7G2	48	K	elongation factor 1-gamma OS=Frankliniella occidentalis OX=133901 GN=LOC113205514 PE=4 SV=1	LOC113205514	2	-1.0526	4	1	SDAFLK(1)K	0.0124333	79.116	1	0.0290086	58.917	1	0.0322379	56.258	3
catalytic activity	A0A6J1S7G2	402	K	elongation factor 1-gamma OS=Frankliniella occidentalis OX=133901 GN=LOC113205514 PE=4 SV=1	LOC113205514	2	-0.21547	3	1	LDPASPETK(1)K	2.01106e-06	112.44	1	0.0319208	40.015	1	0.0063203	79.492	3
catalytic activity	A0A6J1S7G2	297	K	elongation factor 1-gamma OS=Frankliniella occidentalis OX=133901 GN=LOC113205514 PE=4 SV=1	LOC113205514	2	0.43554	3	1	FYSNEEESK(1)SVK	0.000128836	82.069	1	1.89831e-09	113.61	1	0.017122	40.475	3
catalytic activity	A0A6J1S7G2	425	K	elongation factor 1-gamma OS=Frankliniella occidentalis OX=133901 GN=LOC113205514 PE=4 SV=1	LOC113205514	2	-0.14244	14	1	FNQGK(1)IFK	2.46585e-06	138.4	1	0.00383878	97.635	1	1.31171e-06	138.4	3
catalytic activity	A0A6J1S7G2	227	K	elongation factor 1-gamma OS=Frankliniella occidentalis OX=133901 GN=LOC113205514 PE=4 SV=1	LOC113205514	2	-0.21767	3	1	FAEFQGSQGK(1)DSK	2.40918e-08	106.32	1	0.00509036	50.897	1	0.00287786	55.724	3
catalytic activity	A0A6J1S7G2	133	K	elongation factor 1-gamma OS=Frankliniella occidentalis OX=133901 GN=LOC113205514 PE=4 SV=1	LOC113205514	3	0.24843	3	0.999973	AKEDVK(1)SALNALNQHLLTR	2.29531e-43	167.51	0.999989	6.9161e-13	114.55	1	2.13548e-147	266.35	3
catalytic activity	A0A6J1S7G2	217	K	elongation factor 1-gamma OS=Frankliniella occidentalis OX=133901 GN=LOC113205514 PE=4 SV=1	LOC113205514	2	0.05093	4	1	K(1)FAEFQGSQGK	7.86837e-06	96.745	1	0.0066867	56.956	1	0.00200587	67.519	3
catalytic activity	A0A6J1S7G2	216	K	elongation factor 1-gamma OS=Frankliniella occidentalis OX=133901 GN=LOC113205514 PE=4 SV=1	LOC113205514	2	-0.5206	4	1	AAEFDAK(1)K	0.0103885	67.897	1	0.0189261	56.258	1	0.0103885	67.897	3
catalytic activity	A0A6J1S7E3	126	K	chitinase-like protein Idgf4 OS=Frankliniella occidentalis OX=133901 GN=LOC113205255 PE=3 SV=1	LOC113205255	2	-0.74536	3	1	YLTLLETPEK(1)R	9.83191e-06	96.229	1	0.000670953	75.819	1	0.00202745	67.385	3
catalytic activity	A0A6J1S7E3	173	K	chitinase-like protein Idgf4 OS=Frankliniella occidentalis OX=133901 GN=LOC113205255 PE=3 SV=1	LOC113205255	2	-1.8595	3	1	K(1)TFSSGSK	0.00454502	91.087	1	0.024693	51.949	1	0.0199922	55.461	3
catalytic activity	A0A6J1S7E3	265	K	chitinase-like protein Idgf4 OS=Frankliniella occidentalis OX=133901 GN=LOC113205255 PE=3 SV=1	LOC113205255	2	-0.38894	3	1	K(1)SYQNVDATVR	9.83866e-13	142.83	1	0.000361676	79.492	1	0.000361676	79.492	3
catalytic activity	A0A6J1S9F7	77	K	Proteasome subunit beta OS=Frankliniella occidentalis OX=133901 GN=LOC113205742 PE=3 SV=1	LOC113205742	2	0.2866	4	1	VNLYELK(1)EGR	0.00153352	73.666	1	0.000770939	78.342	1	0.0023032	69.721	3
catalytic activity	A0A6J1S7E3	199	K	chitinase-like protein Idgf4 OS=Frankliniella occidentalis OX=133901 GN=LOC113205255 PE=3 SV=1	LOC113205255	2	-0.32461	3	1	ELK(1)AALR	0.0361144	47.849	1	0.0339713	62.714	1	0.0343012	57.281	3
catalytic activity	A0A6J1SS56	317	K	Fructose-bisphosphate aldolase OS=Frankliniella occidentalis OX=133901 GN=LOC113208513 PE=3 SV=1	LOC113208513	2	0.21271	4	1	AWGGK(1)DETVAAGQNELLK	1.89653e-40	169.58	1	1.14051e-05	86.8	1	1.71815e-39	161.35	3
catalytic activity	A0A6J1SS56	293	K	Fructose-bisphosphate aldolase OS=Frankliniella occidentalis OX=133901 GN=LOC113208513 PE=3 SV=1	LOC113208513	3	-0.63703	3	0.779281	FNGK(0.852)K(0.148)PWPLTFSYGR	0.000893017	60.489	0.836612	0.00196678	50.04	0.852396	0.00102497	56.514	3
catalytic activity	A0A6J1TG39	158	K	Phosphoglycerate mutase OS=Frankliniella occidentalis OX=133901 GN=LOC113215315 PE=3 SV=1	LOC113215315	2	-0.025095	3	1	FESLK(1)LTIQR	0.00181944	72.2	1	0.00973541	51.979	1	0.00898864	53.08	3
catalytic activity	A0A6J1RUY0	91	K	Cytochrome c oxidase subunit OS=Frankliniella occidentalis OX=133901 GN=LOC113202241 PE=3 SV=1	LOC113202241	3	0.5068	3	1	K(1)SFFHNPETNPLPGVGYEVEPK	8.90209e-15	108.5	1	0.00144481	43.349	1	1.17091e-09	95.122	3
catalytic activity	A0A6J1TG39	252	K	Phosphoglycerate mutase OS=Frankliniella occidentalis OX=133901 GN=LOC113215315 PE=3 SV=1	LOC113215315	2	0.31972	5	1	AMEAVASQGK(1)AK	1.25991e-05	89.301	1	0.000163515	78.324	1	0.0011	65.234	3
catalytic activity	A0A6J1TG39	46	K	Phosphoglycerate mutase OS=Frankliniella occidentalis OX=133901 GN=LOC113215315 PE=3 SV=1	LOC113215315	3	-0.38564	3	1	ALK(1)ESGYQFDIAHTSVLTR	9.17194e-13	113.54	1	0.00136133	47.082	1	2.52892e-09	98.175	3
catalytic activity	A0A6J1RUY0	90	K	Cytochrome c oxidase subunit OS=Frankliniella occidentalis OX=133901 GN=LOC113202241 PE=3 SV=1	LOC113202241	2	0.020814	4	1	NFPWGDGK(1)K	0.009541	60.398	1	0.0233616	45.368	1	0.014442	53.756	3
catalytic activity	A0A6J1S4A6	299	K	Adenylosuccinate synthetase OS=Frankliniella occidentalis OX=133901 GN=LOC113203231 PE=3 SV=1	LOC113203231	2	-0.14506	3	1	K(1)LEELVEVPIR	0.0014178	71.176	1	0.00615645	58.098	1	0.0145664	48.568	3
catalytic activity	A0A6J1RUY0	82	K	Cytochrome c oxidase subunit OS=Frankliniella occidentalis OX=133901 GN=LOC113202241 PE=3 SV=1	LOC113202241	2	0.46399	4	1	K(1)NFPWGDGK	0.00177861	86.898	1	0.00192928	85.533	1	0.016887	51.276	3
catalytic activity	A0A6J1SQ43	162	K	thioredoxin, mitochondrial OS=Frankliniella occidentalis OX=133901 GN=LOC113209616 PE=4 SV=1	LOC113209616	2	0.1265	3	1	AVPAVLAIK(1)HGR	0.00708475	50.149	1	0.000293843	76.332	1	0.000293843	76.332	3
catalytic activity	A0A6J1SPZ0	31	K	NADH dehydrogenase [ubiquinone] 1 alpha subcomplex subunit 5 OS=Frankliniella occidentalis OX=133901 GN=LOC113209525 PE=3 SV=1	LOC113209525	2	-1.569	3	1	TLSGIYGK(1)ILR	0.00117164	69.721	1	0.00640623	54.259	1	2.0756e-06	99.283	3
catalytic activity	A0A6J1SPZ0	23	K	NADH dehydrogenase [ubiquinone] 1 alpha subcomplex subunit 5 OS=Frankliniella occidentalis OX=133901 GN=LOC113209525 PE=3 SV=1	LOC113209525	2	1.1096	3	1	HPTK(1)TLSGIYGK	0.000959303	67.519	1	0.00941243	46.069	1	0.000182276	79.492	3
catalytic activity	A0A6J1SH59	63	K	Peroxiredoxin-5 OS=Frankliniella occidentalis OX=133901 GN=LOC113207624 PE=3 SV=1	LOC113207624	2	2.6604	3	1	VNFASLCEGK(1)K	0.00519916	60.161	1	0.000331908	80.245	1	0.00805733	55.261	3
catalytic activity	A0A6J1SCH5	63	K	cytochrome c oxidase subunit NDUFA4 OS=Frankliniella occidentalis OX=133901 GN=LOC113206739 PE=4 SV=1	LOC113206739	3	0.012706	4	1	TSNPEPWQEYEHK(1)NYK	4.37855e-11	109.48	1	1.57305e-11	115.38	1	5.89603e-06	91.355	3
catalytic activity	A0A6J1SCH5	3	K	cytochrome c oxidase subunit NDUFA4 OS=Frankliniella occidentalis OX=133901 GN=LOC113206739 PE=4 SV=1	LOC113206739	2	0.90274	7	1	PK(1)FPGTSIASLK	7.36075e-13	131.06	1	9.14428e-07	97.463	1	0.00214627	62.088	3
catalytic activity	A0A6J1SS56	147	K	Fructose-bisphosphate aldolase OS=Frankliniella occidentalis OX=133901 GN=LOC113208513 PE=3 SV=1	LOC113208513	2	-0.47162	15	1	DGCHFAK(1)WR	1.20765e-05	118.33	1	0.0015946	82.645	1	0.00429724	80.688	3
catalytic activity	A0A6J1SCH5	66	K	cytochrome c oxidase subunit NDUFA4 OS=Frankliniella occidentalis OX=133901 GN=LOC113206739 PE=4 SV=1	LOC113206739	2	0.13128	5	1	NYK(1)IINPIER	0.00250705	68.676	1	0.00489839	61.344	1	0.00206503	70.942	3
catalytic activity	A0A6J1SCH5	13	K	cytochrome c oxidase subunit NDUFA4 OS=Frankliniella occidentalis OX=133901 GN=LOC113206739 PE=4 SV=1	LOC113206739	2	0.24713	5	1	FPGTSIASLK(1)QR	6.41425e-13	132.14	1	0.000165135	80.318	1	3.12896e-05	86.772	3
catalytic activity	A0A6J1S555	51	K	NADH dehydrogenase [ubiquinone] 1 alpha subcomplex subunit 12 OS=Frankliniella occidentalis OX=133901 GN=LOC113203416 PE=3 SV=1	LOC113203416	2	0.1422	3	1	LVGVDK(1)FGNK	0.00314793	66.056	1	0.0205995	41.399	1	0.015186	48.981	3
catalytic activity	A0A6J1SS56	359	K	Fructose-bisphosphate aldolase OS=Frankliniella occidentalis OX=133901 GN=LOC113208513 PE=3 SV=1	LOC113208513	2	-0.69888	3	1	YAGGVAGAAGDSSLFIK(1)DHAY	1.49362e-08	89.011	1	1.6329e-08	88.176	1	0.000393572	55.453	3
catalytic activity	A0A6J1SS56	333	K	Fructose-bisphosphate aldolase OS=Frankliniella occidentalis OX=133901 GN=LOC113208513 PE=3 SV=1	LOC113208513	2	-0.084615	5	1	AK(1)ANGDAALGK	1.17437e-05	94.465	1	0.00365699	60.255	1	0.00329868	61.344	3
catalytic activity	A0A6J1SS56	18	K	Fructose-bisphosphate aldolase OS=Frankliniella occidentalis OX=133901 GN=LOC113208513 PE=3 SV=1	LOC113208513	2	-0.31279	6	1	K(1)IAQAIVAPGK	6.15262e-13	145.46	1	3.89295e-05	88.596	1	0.000355072	79.659	3
catalytic activity	A0A6J1SS56	140	K	Fructose-bisphosphate aldolase OS=Frankliniella occidentalis OX=133901 GN=LOC113208513 PE=3 SV=1	LOC113208513	2	-0.20875	3	1	K(1)DGCHFAK	0.00120031	113.74	1	0.00292677	98.055	1	1.76784e-07	139.98	3
catalytic activity	A0A6J1SCF1	50	K	Multifunctional fusion protein OS=Frankliniella occidentalis OX=133901 GN=LOC113205495 PE=3 SV=1	LOC113205495	2	1.1475	3	1	ELK(1)ELESALK	1.05655e-05	104.43	1	0.00156602	73.499	1	0.0040512	63.624	3
catalytic activity	A0A6J1SCF1	116	K	Multifunctional fusion protein OS=Frankliniella occidentalis OX=133901 GN=LOC113205495 PE=3 SV=1	LOC113205495	2	0.025132	3	1	AISTATEAQK(1)K	0.000971405	73.951	1	0.0137105	49.448	1	0.000219729	83.081	3
catalytic activity	A0A6J1SCD5	266	K	Enoyl-CoA hydratase OS=Frankliniella occidentalis OX=133901 GN=LOC113206808 PE=3 SV=1	LOC113206808	2	-0.68444	3	1	IFANVLK(1)VQYAR	0.000793062	69.721	1	0.00258741	60.255	1	0.0126872	43.68	3
catalytic activity	A0A6J1SCD5	277	K	Enoyl-CoA hydratase OS=Frankliniella occidentalis OX=133901 GN=LOC113206808 PE=3 SV=1	LOC113206808	2	-0.048002	3	1	DFILGK(1)AK	0.0179932	51.445	1	0.0279895	42.599	1	0.0279895	42.599	3
catalytic activity	A0A6J1SJ92	156	K	succinate-semialdehyde dehydrogenase, mitochondrial OS=Frankliniella occidentalis OX=133901 GN=LOC113208292 PE=3 SV=1	LOC113208292	2	0.23995	7	1	SK(1)EMLFIR	0.00750413	66.27	1	0.00792971	66.27	1	0.0116848	59.35	3
catalytic activity	A0A6J1SJ92	369	K	succinate-semialdehyde dehydrogenase, mitochondrial OS=Frankliniella occidentalis OX=133901 GN=LOC113208292 PE=3 SV=1	LOC113208292	2	0.66108	3	1	VDNIVQDAVK(1)K	0.000361676	79.492	1	3.62443e-05	89.301	1	0.000361676	79.492	3
catalytic activity	A0A6J1SS56	42	K	Fructose-bisphosphate aldolase OS=Frankliniella occidentalis OX=133901 GN=LOC113208513 PE=3 SV=1	LOC113208513	2	-0.16155	6	1	GILAADESTSTMGK(1)R	1.31011e-10	109.83	1	0.000296641	82.651	1	0.00681514	44.925	3
catalytic activity	A0A6J1SCH5	74	K	cytochrome c oxidase subunit NDUFA4 OS=Frankliniella occidentalis OX=133901 GN=LOC113206739 PE=4 SV=1	LOC113206739	2	-0.90894	3	1	K(1)IGTDAPK	0.00816491	74.165	1	0.0377777	43.442	1	0.0280803	49.418	3
catalytic activity	A0A6J1RU67	988	K	Pyruvate carboxylase OS=Frankliniella occidentalis OX=133901 GN=LOC113202510 PE=4 SV=1	LOC113202510	2	0.77487	5	1	PGASLPPLDFK(1)K	1.30809e-05	91.62	1	0.000256978	79.492	1	9.12365e-08	105.65	3
catalytic activity	A0A6J1S7C4	128	K	Nucleoside diphosphate kinase OS=Frankliniella occidentalis OX=133901 GN=LOC113205484 PE=3 SV=1	LOC113205484	3	-0.27894	4	1	NIIHGSDSVEAAK(1)K	4.79066e-12	117.93	1	0.0033995	52.527	1	7.11442e-06	90.412	3
catalytic activity	A0A6J1S7C4	35	K	Nucleoside diphosphate kinase OS=Frankliniella occidentalis OX=133901 GN=LOC113205484 PE=3 SV=1	LOC113205484	2	0.13659	4	1	GFK(1)LVGLK	0.0055278	75.213	1	0.00704138	69.198	1	0.0186975	50.703	3
catalytic activity	A0A6J1TAB6	53	K	NADH dehydrogenase [ubiquinone] 1 subunit C2 OS=Frankliniella occidentalis OX=133901 GN=LOC113212993 PE=3 SV=1	LOC113212993	2	0.19707	3	1	K(1)PYYTGIQK	0.00312751	76.228	1	0.00337253	75.387	1	0.009541	60.398	3
catalytic activity	A0A6J1T9Q2	420	K	Phosphotransferase OS=Frankliniella occidentalis OX=133901 GN=LOC113214981 PE=3 SV=1	LOC113214981	2	-0.45862	3	1	IK(1)QLILPGIK	0.00496615	61.161	1	2.53287e-05	98.044	1	0.0025107	68.657	3
catalytic activity	A0A6J1T9B2	44	K	isocitrate dehydrogenase [NAD] subunit gamma, mitochondrial isoform X2 OS=Frankliniella occidentalis OX=133901 GN=LOC113214657 PE=3 SV=1	LOC113214657	2	0.75042	3	1	K(1)VDAVPVAK	0.0112887	57.347	1	0.0117468	56.548	1	0.0167296	51.436	3
catalytic activity	A0A6J1TGR2	867	K	fatty acid synthase isoform X4 OS=Frankliniella occidentalis OX=133901 GN=LOC113214773 PE=4 SV=1	LOC113214773	3	-0.44183	3	1	WDHSTEWAVADFSGK(1)GSR	6.97983e-09	103.04	1	0.0046478	41.513	1	0.00089974	55.437	3
catalytic activity	A0A6J1TGR2	837	K	fatty acid synthase isoform X4 OS=Frankliniella occidentalis OX=133901 GN=LOC113214773 PE=4 SV=1	LOC113214773	2	-0.12267	5	1	LLTPIK(1)YPVSR	0.00238459	64.121	1	0.0114967	46.88	1	0.00400476	59.198	3
catalytic activity	A0A6J1TGR2	1006	K	fatty acid synthase isoform X4 OS=Frankliniella occidentalis OX=133901 GN=LOC113214773 PE=4 SV=1	LOC113214773	2	0.88843	3	1	LITPDIYK(1)DLR	0.00634881	54.343	1	0.000878483	72.29	1	0.00400476	59.198	3
catalytic activity	A0A6J1TGR2	1130	K	fatty acid synthase isoform X4 OS=Frankliniella occidentalis OX=133901 GN=LOC113214773 PE=4 SV=1	LOC113214773	2	0.98584	3	1	LEK(1)YVFVPYK	0.00276883	67.334	1	0.00204771	71.03	1	0.000496958	82.417	3
catalytic activity	A0A6J1TGR2	803	K	fatty acid synthase isoform X4 OS=Frankliniella occidentalis OX=133901 GN=LOC113214773 PE=4 SV=1	LOC113214773	2	0.20455	6	1	GTGVTSIGLMK(1)R	6.50973e-06	93.839	1	0.00500608	54.343	1	0.000639035	72.29	3
catalytic activity	A0A6J1TGR2	380	K	fatty acid synthase isoform X4 OS=Frankliniella occidentalis OX=133901 GN=LOC113214773 PE=4 SV=1	LOC113214773	2	-0.014552	3	1	EANK(1)EIAALNDGR	0.00652183	47.774	1	0.00185041	60.937	1	0.000621528	71.601	3
catalytic activity	A0A6J1T2S5	68	K	NADH-cytochrome b5 reductase OS=Frankliniella occidentalis OX=133901 GN=LOC113212916 PE=3 SV=1	LOC113212916	2	3.0629	5	1	FQLPSK(1)K	0.00822455	89.296	1	0.0357556	54.611	1	0.0169954	71.342	3
catalytic activity	A0A6J1RWY7	92	K	ubiquitin-conjugating enzyme E2 N OS=Frankliniella occidentalis OX=133901 GN=LOC113203156 PE=3 SV=1	LOC113203156	2	0.11129	7	1	ICLDILK(1)DK	0.000101516	107.79	1	0.00250509	74.841	1	0.00497052	64.82	3
catalytic activity	A0A6J1T8T5	333	K	Succinate dehydrogenase [ubiquinone] flavoprotein subunit, mitochondrial OS=Frankliniella occidentalis OX=133901 GN=LOC113214732 PE=3 SV=1	LOC113214732	2	-0.58274	4	1	YAPVAK(1)DLASR	0.00272358	63.091	1	0.00272358	63.091	1	0.00506419	56.205	3
catalytic activity	A0A6J1T8T5	248	K	Succinate dehydrogenase [ubiquinone] flavoprotein subunit, mitochondrial OS=Frankliniella occidentalis OX=133901 GN=LOC113214732 PE=3 SV=1	LOC113214732	2	0.8463	3	1	SK(1)NTILATGGYGR	0.000666991	70.889	1	0.00652183	47.774	1	0.0129091	41.621	3
catalytic activity	A0A6J1SEL8	202	K	3-ketoacyl-CoA thiolase, mitochondrial OS=Frankliniella occidentalis OX=133901 GN=LOC113207220 PE=3 SV=1	LOC113207220	2	2.8863	3	1	FK(1)EELAPVSVK	2.91691e-05	88.021	1	0.00100822	71.153	1	0.000256539	79.492	3
catalytic activity	A0A6J1T8T5	180	K	Succinate dehydrogenase [ubiquinone] flavoprotein subunit, mitochondrial OS=Frankliniella occidentalis OX=133901 GN=LOC113214732 PE=3 SV=1	LOC113214732	3	-0.21248	3	1	AFGGQSYNFGK(1)GGQAHR	2.21918e-09	107.69	1	2.0083e-39	164.2	1	0.00440954	42.314	3
catalytic activity	A0A6J1S9Q5	274	K	Glycerol-3-phosphate dehydrogenase OS=Frankliniella occidentalis OX=133901 GN=LOC113204853 PE=3 SV=1	LOC113204853	2	-0.82181	3	1	DELTGK(1)EWDVK	7.24915e-08	113.22	1	1.85143e-05	91.961	1	0.000188443	81.92	3
catalytic activity	A0A6J1S9Q5	260	K	Glycerol-3-phosphate dehydrogenase OS=Frankliniella occidentalis OX=133901 GN=LOC113204853 PE=3 SV=1	LOC113204853	2	0.26734	3	1	K(1)EVQGASLR	0.00242788	81.017	1	0.00464256	71.03	1	0.00353174	74.841	3
catalytic activity	A0A6J1S9Q5	259	K	Glycerol-3-phosphate dehydrogenase OS=Frankliniella occidentalis OX=133901 GN=LOC113204853 PE=3 SV=1	LOC113204853	3	-0.062163	3	1	LIHGIGADGK(1)K	0.00112763	62.633	1	0.00273708	53.432	1	0.000230144	74.849	3
catalytic activity	A0A6J1T8J3	172	K	Uroporphyrinogen decarboxylase OS=Frankliniella occidentalis OX=133901 GN=LOC113212486 PE=3 SV=1	LOC113212486	3	1.002	4	1	AK(1)AWLYQHPQSSR	0.00366296	47.037	1	0.000120551	83.204	1	0.000179499	76.073	3
catalytic activity	A0A6J1T878	186	K	RNA helicase OS=Frankliniella occidentalis OX=133901 GN=LOC113213124 PE=4 SV=1	LOC113213124	2	-0.6411	3	1	LNLK(1)HLK	0.0226164	56.434	1	0.0042857	97.068	1	0.0333214	49.358	3
catalytic activity	A0A6J1T3F4	174	K	uncharacterized protein LOC113213084 OS=Frankliniella occidentalis OX=133901 GN=LOC113213084 PE=4 SV=1	LOC113213084	2	0.051823	5	1	LIYAGK(1)QLEDGR	0.00114053	66.267	1	0.00308874	58.172	1	0.00332879	57.175	3
catalytic activity	A0A6J1SBT5	482	K	Pyruvate kinase OS=Frankliniella occidentalis OX=133901 GN=LOC113205339 PE=3 SV=1	LOC113205339	2	0.5096	5	1	VQFGIQFGQK(1)K	0.000982682	73.881	1	6.03422e-08	115.78	1	0.0030376	64.82	3
catalytic activity	A0A6J1SBT5	235	K	Pyruvate kinase OS=Frankliniella occidentalis OX=133901 GN=LOC113205339 PE=3 SV=1	LOC113205339	2	0.37262	5	1	NAAAIK(1)EIR	0.000101516	107.79	1	0.00207047	76.943	1	0.00198474	77.662	3
catalytic activity	A0A6J1T6B0	133	K	Complex I-B22 OS=Frankliniella occidentalis OX=133901 GN=LOC113213785 PE=3 SV=1	LOC113213785	2	0.42081	3	1	EFVELWQK(1)K	0.0021043	83.948	1	0.00366724	74.376	1	0.0118133	56.432	3
catalytic activity	A0A6J1T6B0	66	K	Complex I-B22 OS=Frankliniella occidentalis OX=133901 GN=LOC113213785 PE=3 SV=1	LOC113213785	4	0.21338	4	1	LVQK(1)GEDHLYSLLHYAPIK	1.27569e-05	78.078	1	1.04611e-12	112.82	1	0.0002115	64.522	3
catalytic activity	A0A6J1T6B0	62	K	Complex I-B22 OS=Frankliniella occidentalis OX=133901 GN=LOC113213785 PE=3 SV=1	LOC113213785	2	0.31369	3	1	ATK(1)LVQK	0.017049	63.21	1	0.0253617	54.611	1	0.0212316	58.119	3
catalytic activity	A0A6J1T5H8	240	K	glutaryl-CoA dehydrogenase, mitochondrial OS=Frankliniella occidentalis OX=133901 GN=LOC113213657 PE=3 SV=1	LOC113213657	2	0.78022	3	1	ENAK(1)GLSTPR	2.00395e-05	89.231	1	0.0192459	42.317	1	0.00990585	51.727	3
catalytic activity	A0A6J1T5C4	294	K	Dihydrolipoyllysine-residue succinyltransferase component of 2-oxoglutarate dehydrogenase complex, mitochondrial OS=Frankliniella occidentalis OX=133901 GN=LOC113213820 PE=3 SV=1	LOC113213820	2	0.19521	3	1	K(1)LNQEAFQK	0.00515408	69.275	1	0.00237175	81.525	1	0.00780591	63.426	3
catalytic activity	A0A6J1S9Q5	516	K	Glycerol-3-phosphate dehydrogenase OS=Frankliniella occidentalis OX=133901 GN=LOC113204853 PE=3 SV=1	LOC113204853	2	-0.1489	3	1	LASLTGK(1)R	0.00671574	79.474	1	0.0164736	59.35	1	0.0102728	68.224	3
catalytic activity	A0A6J1S7C4	24	K	Nucleoside diphosphate kinase OS=Frankliniella occidentalis OX=133901 GN=LOC113205484 PE=3 SV=1	LOC113205484	2	-0.2493	6	1	GLVGK(1)IIK	0.00939753	63.565	1	0.0149876	54.611	1	0.0149876	54.611	3
catalytic activity	A0A6J1TAC5	173	K	digestive cysteine proteinase 1 isoform X1 OS=Frankliniella occidentalis OX=133901 GN=LOC113212999 PE=3 SV=1	LOC113212999	2	-1.2987	3	1	K(1)YLIPVR	0.0114719	81.297	1	0.0172687	70.912	1	0.024607	62.717	3
catalytic activity	A0A6J1TAE2	133	K	Electron transfer flavoprotein-ubiquinone oxidoreductase OS=Frankliniella occidentalis OX=133901 GN=LOC113214584 PE=4 SV=1	LOC113214584	2	0.41174	3	1	GAPLNTPVTK(1)DR	1.25912e-07	102.97	1	8.12149e-05	84.365	1	0.00190481	63.091	3
catalytic activity	A0A6J1TFD3	206	K	Adenylate kinase OS=Frankliniella occidentalis OX=133901 GN=LOC113214410 PE=3 SV=1	LOC113214410	2	-0.73432	3	1	SDDNVDSLK(1)K	3.94885e-05	97.734	1	0.0164947	49.081	1	0.00417398	66.56	3
catalytic activity	A0A6J1TA92	184	K	ras-related protein Rac1 OS=Frankliniella occidentalis OX=133901 GN=LOC113212979 PE=4 SV=1	LOC113212979	2	-0.12748	3	1	AVLCPVVPIK(1)R	0.00630183	57.785	1	0.00203567	67.334	1	0.00570679	59.067	3
catalytic activity	A0A6J1TFD3	217	K	Adenylate kinase OS=Frankliniella occidentalis OX=133901 GN=LOC113214410 PE=3 SV=1	LOC113214410	3	0.23919	3	1	LSTYHEQTK(1)PLVDYYK	0.000144074	79.837	1	0.000247755	76.051	1	5.66453e-06	91.616	3
catalytic activity	A0A6J1TFD3	84	K	Adenylate kinase OS=Frankliniella occidentalis OX=133901 GN=LOC113214410 PE=3 SV=1	LOC113214410	2	2.5123	3	1	AEVSSGSELGK(1)K	2.73933e-06	96.745	1	0.000963179	71.176	1	0.000675154	73.881	3
catalytic activity	A0A6J1TCU7	185	K	ras-related protein Rab-1A OS=Frankliniella occidentalis OX=133901 GN=LOC113215643 PE=4 SV=1	LOC113215643	2	0.7064	3	1	VGPTSSAADTANK(1)VK	7.87311e-06	94.487	1	0.00405655	49.595	1	0.00157089	63.682	3
catalytic activity	A0A6J1S713	226	K	probable enoyl-CoA hydratase, mitochondrial OS=Frankliniella occidentalis OX=133901 GN=LOC113205409 PE=3 SV=1	LOC113205409	2	-0.52034	4	1	LVDEAVK(1)LGEK	2.02878e-06	99.5	1	0.00100566	71.176	1	0.00571512	55.261	3
catalytic activity	A0A6J1S713	76	K	probable enoyl-CoA hydratase, mitochondrial OS=Frankliniella occidentalis OX=133901 GN=LOC113205409 PE=3 SV=1	LOC113205409	2	-0.44765	3	1	AVK(1)LMDK	0.0119834	71.501	1	0.0133893	68.383	1	0.0221123	57.047	3
catalytic activity	A0A6J1S713	103	K	probable enoyl-CoA hydratase, mitochondrial OS=Frankliniella occidentalis OX=133901 GN=LOC113205409 PE=3 SV=1	LOC113205409	2	0.0005772	4	1	AFAAGADIK(1)EMK	6.75312e-05	84.169	1	0.000307062	75.088	1	0.00206664	60.161	3
catalytic activity	A0A6J1S6F0	67	K	cytochrome c oxidase subunit 6B-like isoform X2 OS=Frankliniella occidentalis OX=133901 GN=LOC113205271 PE=4 SV=1	LOC113205271	2	-0.72221	3	1	YEPCNYFQK(1)AYK	0.000969433	67.385	1	0.000238667	77.062	1	0.000969433	67.385	3
catalytic activity	A0A6J1TCL7	41	K	Elongation factor 1-alpha OS=Frankliniella occidentalis OX=133901 GN=LOC113215584 PE=3 SV=1	LOC113215584	2	-0.27184	10	1	TIEK(1)FEK	0.0111958	73.248	1	0.0100733	75.738	1	0.0111905	73.26	3
catalytic activity	A0A6J1TIN2	287	K	cAMP-dependent protein kinase catalytic subunit OS=Frankliniella occidentalis OX=133901 GN=LOC113217618 PE=3 SV=1	LOC113217618	2	0.1205	3	1	YGNLK(1)NGVNDIK	2.18642e-09	112.82	1	0.00469252	54.343	1	0.000114285	66.004	3
catalytic activity	A0A6J1TCL7	392	K	Elongation factor 1-alpha OS=Frankliniella occidentalis OX=133901 GN=LOC113215584 PE=3 SV=1	LOC113215584	2	0.21085	7	1	TTEENPK(1)AIK	6.22727e-08	123.75	1	6.95937e-05	94.309	1	7.0053e-06	105.98	3
catalytic activity	A0A6J1TCL7	385	K	Elongation factor 1-alpha OS=Frankliniella occidentalis OX=133901 GN=LOC113215584 PE=3 SV=1	LOC113215584	2	0.48334	3	1	TGK(1)TTEENPK	2.76083e-12	147.74	1	0.00253436	68.536	1	1.04817e-11	141.88	3
catalytic activity	A0A6J1TAC5	152	K	digestive cysteine proteinase 1 isoform X1 OS=Frankliniella occidentalis OX=133901 GN=LOC113212999 PE=3 SV=1	LOC113212999	2	1.3193	3	1	LVDTK(1)GEK	0.0130055	56.916	1	0.0205099	48.794	1	0.0205099	48.794	3
catalytic activity	A0A6J1TCL7	444	K	Elongation factor 1-alpha OS=Frankliniella occidentalis OX=133901 GN=LOC113215584 PE=3 SV=1	LOC113215584	2	-0.097044	6	1	SVNFK(1)DPSSGK	8.6497e-05	85.554	1	6.59197e-05	86.288	1	1.26728e-05	94.122	3
catalytic activity	A0A6J1TCL7	154	K	Elongation factor 1-alpha OS=Frankliniella occidentalis OX=133901 GN=LOC113215584 PE=3 SV=1	LOC113215584	3	0.51905	4	1	QLIVGVNK(1)MDSTEPPFSEAR	6.45205e-22	132.74	1	1.14858e-07	94.632	1	4.53101e-05	70.837	3
catalytic activity	A0A6J1TCL7	244	K	Elongation factor 1-alpha OS=Frankliniella occidentalis OX=133901 GN=LOC113215584 PE=3 SV=1	LOC113215584	2	0.75728	3	1	PTDK(1)ALR	0.000690334	87.181	1	0.0191262	60.682	1	0.0167574	63.565	3
catalytic activity	A0A6J1TJA7	333	K	lysosomal aspartic protease-like OS=Frankliniella occidentalis OX=133901 GN=LOC113217620 PE=3 SV=1	LOC113217620	2	-0.36733	3	1	SFSLEGK(1)DYVLR	8.52843e-05	84.169	1	0.000206501	78.324	1	0.00469252	54.343	3
catalytic activity	A0A6J1TCL7	212	K	Elongation factor 1-alpha OS=Frankliniella occidentalis OX=133901 GN=LOC113215584 PE=3 SV=1	LOC113215584	2	-2.2462	4	1	MGWYK(1)GWNVER	0.00464613	55.04	1	2.21581e-05	90.614	1	0.000796315	71.176	3
catalytic activity	A0A6J1TCL7	172	K	Elongation factor 1-alpha OS=Frankliniella occidentalis OX=133901 GN=LOC113215584 PE=3 SV=1	LOC113215584	2	-0.18013	6	1	K(1)EVSSYIK	0.00233899	103.55	1	0.0078971	74.92	1	0.00144736	111.61	3
catalytic activity	A0A6J1TCL7	330	K	Elongation factor 1-alpha OS=Frankliniella occidentalis OX=133901 GN=LOC113215584 PE=3 SV=1	LOC113215584	2	0.12452	7	1	GYVAGDSK(1)ANPPK	2.13862e-19	142.83	1	3.89755e-06	95.417	1	0.00026567	77.185	3
catalytic activity	A0A6J1TCL7	44	K	Elongation factor 1-alpha OS=Frankliniella occidentalis OX=133901 GN=LOC113215584 PE=3 SV=1	LOC113215584	2	-0.061609	17	1	FEK(1)EAQEMGK	1.77227e-07	118.28	1	2.85475e-06	103.08	1	0.0002822	84.507	3
catalytic activity	A0A6J1TCL7	36	K	Elongation factor 1-alpha OS=Frankliniella occidentalis OX=133901 GN=LOC113215584 PE=3 SV=1	LOC113215584	2	2.0845	3	1	CGGIDK(1)R	0.00564294	101.64	1	0.00398907	83.753	1	0.00826763	89.142	3
catalytic activity	A0A6J1TLA6	853	K	myosin heavy chain, non-muscle-like isoform X3 OS=Frankliniella occidentalis OX=133901 GN=LOC113218129 PE=3 SV=1	LOC113218129	2	0.29714	3	1	LTQK(1)EDELK	0.0102475	53.751	1	0.00290061	72.928	1	0.0017478	80.688	3
catalytic activity	A0A6J1SG99	82	K	phenoloxidase 2-like OS=Frankliniella occidentalis OX=133901 GN=LOC113205978 PE=4 SV=1	LOC113205978	2	-0.0077578	3	1	FGEK(1)AER	0.0139362	67.169	1	0.0100733	75.738	1	0.00919221	77.923	3
catalytic activity	A0A6J1SHL1	235	K	Diadenosine tetraphosphate synthetase OS=Frankliniella occidentalis OX=133901 GN=LOC113208071 PE=3 SV=1	LOC113208071	2	-0.62133	3	1	LASEK(1)TATSELK	8.46313e-06	92.19	1	0.000206501	78.324	1	4.15234e-05	67.997	3
catalytic activity	A0A6J1S6C6	279	K	Gluconolactonase OS=Frankliniella occidentalis OX=133901 GN=LOC113205253 PE=3 SV=1	LOC113205253	2	0.23316	3	1	EK(1)YPDAGALFR	0.00400476	59.198	1	0.00117164	69.721	1	0.00938969	49.934	3
catalytic activity	A0A6J1S6C6	103	K	Gluconolactonase OS=Frankliniella occidentalis OX=133901 GN=LOC113205253 PE=3 SV=1	LOC113205253	2	0.22444	3	1	DVK(1)VDLLR	0.0124939	57.859	1	0.0124939	57.859	1	0.029012	41.876	3
catalytic activity	A0A6J1TCL7	30	K	Elongation factor 1-alpha OS=Frankliniella occidentalis OX=133901 GN=LOC113215584 PE=3 SV=1	LOC113215584	3	-0.10159	5	1	STTTGHLIYK(1)CGGIDK	4.9594e-21	137.45	0.999999	6.96802e-27	147.17	1	0.00228508	46.892	3
catalytic activity	A0A6J1SKY7	541	K	Sodium/potassium-transporting ATPase subunit alpha OS=Frankliniella occidentalis OX=133901 GN=LOC113207579 PE=3 SV=1	LOC113207579	2	-0.96617	3	1	CSTIFIGGK(1)EK	2.57083e-05	89.301	1	0.00972493	49.448	1	0.00434253	58.172	3
catalytic activity	A0A6J1SEL8	14	K	3-ketoacyl-CoA thiolase, mitochondrial OS=Frankliniella occidentalis OX=133901 GN=LOC113207220 PE=3 SV=1	LOC113207220	2	-0.11954	3	1	GIFIVAAK(1)R	0.00259816	79.474	1	0.00259816	79.474	1	0.019334	48.794	3
catalytic activity	A0A6J1RQW8	1448	K	myosin heavy chain, muscle isoform X14 OS=Frankliniella occidentalis OX=133901 GN=LOC113201709 PE=3 SV=1	LOC113201709	2	-0.046603	7	1	ATAIANAAEK(1)K	6.8284e-07	106.67	1	2.86022e-06	99.5	1	2.6102e-05	91.961	3
catalytic activity	A0A6J1RQW8	883	K	myosin heavy chain, muscle isoform X14 OS=Frankliniella occidentalis OX=133901 GN=LOC113201709 PE=3 SV=1	LOC113201709	2	-0.1477	8	0.999992	ELEGLNAK(1)LLAEK	0.00346816	68.413	1	3.96784e-08	105.03	1	3.96784e-08	105.03	3
catalytic activity	A0A6J1RQW8	1507	K	myosin heavy chain, muscle isoform X14 OS=Frankliniella occidentalis OX=133901 GN=LOC113201709 PE=3 SV=1	LOC113201709	2	0.74405	6	1	RENK(1)NLADEVK	3.4148e-06	107.53	1	1.11593e-07	119.25	1	0.000171813	96.229	3
catalytic activity	A0A6J1RQW8	1358	K	myosin heavy chain, muscle isoform X14 OS=Frankliniella occidentalis OX=133901 GN=LOC113201709 PE=3 SV=1	LOC113201709	2	-0.48447	4	1	EQVEEEAEGK(1)ADLQR	0.000451573	76.82	1	3.76001e-28	153.23	1	0.00113363	69.331	3
catalytic activity	A0A6J1RQW8	908	K	myosin heavy chain, muscle isoform X14 OS=Frankliniella occidentalis OX=133901 GN=LOC113201709 PE=3 SV=1	LOC113201709	2	-0.17517	9	1	GSLSEYQEK(1)SAK	8.98795e-29	174.23	1	6.47147e-08	105.65	1	2.43466e-13	136.7	3
catalytic activity	A0A6J1RQW8	911	K	myosin heavy chain, muscle isoform X14 OS=Frankliniella occidentalis OX=133901 GN=LOC113201709 PE=3 SV=1	LOC113201709	2	-0.79892	4	1	SAK(1)LQAQK	0.000126991	126.52	1	0.000645161	116.25	1	0.00232498	96.492	3
catalytic activity	A0A6J1RQW8	618	K	myosin heavy chain, muscle isoform X14 OS=Frankliniella occidentalis OX=133901 GN=LOC113201709 PE=3 SV=1	LOC113201709	3	0.035902	5	1	GSNK(1)LLCEIFLDHPGQSGGGGDAGGK	5.78046e-15	104.53	1	1.23445e-14	100.23	1	1.23346e-11	87.881	3
catalytic activity	A0A6J1RQW8	1655	K	myosin heavy chain, muscle isoform X14 OS=Frankliniella occidentalis OX=133901 GN=LOC113201709 PE=3 SV=1	LOC113201709	3	0.56327	7	1	YQQQLK(1)DVQTALEEEQR	4.68391e-59	191.37	1	2.18118e-08	102.08	1	9.57602e-05	79.837	3
catalytic activity	A0A6J1RQW8	729	K	myosin heavy chain, muscle isoform X14 OS=Frankliniella occidentalis OX=133901 GN=LOC113201709 PE=3 SV=1	LOC113201709	2	-0.15459	6	1	YK(1)IIAPQAIAK	2.7613e-05	88.596	1	0.00322179	61.577	1	0.00254814	63.624	3
catalytic activity	A0A6J1RQW8	1420	K	myosin heavy chain, muscle isoform X14 OS=Frankliniella occidentalis OX=133901 GN=LOC113201709 PE=3 SV=1	LOC113201709	2	0.30433	6	1	VVALEK(1)TK	0.00849718	65.224	1	0.00849718	65.224	1	0.00792971	66.27	3
catalytic activity	A0A6J1RQW8	204	K	myosin heavy chain, muscle isoform X14 OS=Frankliniella occidentalis OX=133901 GN=LOC113201709 PE=3 SV=1	LOC113201709	2	1.1123	10	1	VIAYFATVGASTK(1)K	1.70694e-05	92.939	1	1.32006e-05	94.09	1	0.000867544	74.789	3
catalytic activity	A0A6J1RQW8	1281	K	myosin heavy chain, muscle isoform X14 OS=Frankliniella occidentalis OX=133901 GN=LOC113201709 PE=3 SV=1	LOC113201709	2	0.66102	9	1	TLNDFDAAK(1)K	0.0025651	72.2	1	0.00631802	62.466	1	0.0105373	55.314	3
catalytic activity	A0A6J1RQW8	297	K	myosin heavy chain, muscle isoform X14 OS=Frankliniella occidentalis OX=133901 GN=LOC113201709 PE=3 SV=1	LOC113201709	3	-0.68088	11	1	SYHIFYQMMSGSVK(1)GLK	3.95085e-09	106.6	1	9.57602e-05	79.837	1	3.11013e-06	89.358	3
catalytic activity	A0A6J1RQW8	1378	K	myosin heavy chain, muscle isoform X14 OS=Frankliniella occidentalis OX=133901 GN=LOC113201709 PE=3 SV=1	LOC113201709	2	0.035381	6	1	SK(1)YESEGVAR	1.10565e-05	104.22	1	8.43298e-05	93.096	1	0.00204771	71.03	3
catalytic activity	A0A6J1RQW8	1266	K	myosin heavy chain, muscle isoform X14 OS=Frankliniella occidentalis OX=133901 GN=LOC113201709 PE=3 SV=1	LOC113201709	3	-0.16289	6	1	QLQHSLNEVQGK(1)LDETNR	8.13785e-21	130.87	1	3.07085e-27	146.67	1	1.18032e-08	99.392	3
catalytic activity	A0A6J1RQW8	1307	K	myosin heavy chain, muscle isoform X14 OS=Frankliniella occidentalis OX=133901 GN=LOC113201709 PE=3 SV=1	LOC113201709	2	-0.32964	4	1	QLEEAESQVSQLSK(1)LK	0.00122372	55.546	1	2.96985e-82	229.68	1	9.63595e-46	186.72	3
catalytic activity	A0A6J1RQW8	640	K	myosin heavy chain, muscle isoform X14 OS=Frankliniella occidentalis OX=133901 GN=LOC113201709 PE=3 SV=1	LOC113201709	3	-0.81415	3	1	LLCEIFLDHPGQSGGGGDAGGK(1)GGR	3.52349e-09	80.786	1	1.14838e-06	64.589	1	2.8509e-06	60.735	3
catalytic activity	A0A6J1RQW8	1246	K	myosin heavy chain, muscle isoform X14 OS=Frankliniella occidentalis OX=133901 GN=LOC113201709 PE=3 SV=1	LOC113201709	3	-0.343	3	1	GSVDHLTNEK(1)AATEK	2.17443e-52	191.96	1	2.89216e-61	207.39	1	7.52281e-71	213.99	3
catalytic activity	A0A6J1RQW8	213	K	myosin heavy chain, muscle isoform X14 OS=Frankliniella occidentalis OX=133901 GN=LOC113201709 PE=3 SV=1	LOC113201709	2	0.054877	3	1	EEPAPGEK(1)K	0.00699576	64.841	1	0.0254284	44.318	1	0.0221151	46.001	3
catalytic activity	A0A6J1RQW8	1842	K	myosin heavy chain, muscle isoform X14 OS=Frankliniella occidentalis OX=133901 GN=LOC113201709 PE=3 SV=1	LOC113201709	2	0.43518	3	1	HADAQK(1)NLR	0.0048062	65.224	1	0.0017478	80.688	1	0.00438122	66.27	3
catalytic activity	A0A6J1RQW8	348	K	myosin heavy chain, muscle isoform X14 OS=Frankliniella occidentalis OX=133901 GN=LOC113201709 PE=3 SV=1	LOC113201709	2	-0.18707	5	1	EDK(1)ADIYK	0.00660259	70.942	1	0.0163168	53.211	1	0.00720798	68.536	3
catalytic activity	A0A6J1RQW8	967	K	myosin heavy chain, muscle isoform X14 OS=Frankliniella occidentalis OX=133901 GN=LOC113201709 PE=3 SV=1	LOC113201709	2	-1.7116	3	1	DVEDLELNLQK(1)SEQDK	3.70126e-62	209.13	1	1.84897e-71	216.99	1	0.00185486	59.728	3
catalytic activity	A0A6J1SQM7	779	K	Calcium-transporting ATPase OS=Frankliniella occidentalis OX=133901 GN=LOC113210006 PE=3 SV=1	LOC113210006	2	0.85333	3	1	GIIDSK(1)VSEAR	1.25667e-06	103.08	1	0.00244298	63.944	1	0.00167848	66.267	3
catalytic activity	A0A6J1SQM7	773	K	Calcium-transporting ATPase OS=Frankliniella occidentalis OX=133901 GN=LOC113210006 PE=3 SV=1	LOC113210006	2	1.0488	3	1	FTLVK(1)GIIDSK	1.85143e-05	91.961	1	1.00443e-05	95.094	1	0.00434253	58.172	3
catalytic activity	A0A6J1RQW8	353	K	myosin heavy chain, muscle isoform X14 OS=Frankliniella occidentalis OX=133901 GN=LOC113201709 PE=3 SV=1	LOC113201709	3	-1.2812	4	1	ADIYK(1)ITAAVMHMGGMK	0.000274318	69.979	1	0.00061471	58.98	1	0.000801342	55.011	3
catalytic activity	A0A6J1RQW8	1923	K	myosin heavy chain, muscle isoform X14 OS=Frankliniella occidentalis OX=133901 GN=LOC113201709 PE=3 SV=1	LOC113201709	2	0.18222	5	1	ADLAEQAIAK(1)FR	1.94302e-06	96.745	1	8.8606e-13	129.34	1	3.22522e-11	122.33	3
catalytic activity	A0A6J1RQW8	1394	K	myosin heavy chain, muscle isoform X14 OS=Frankliniella occidentalis OX=133901 GN=LOC113201709 PE=3 SV=1	LOC113201709	2	-1.8311	5	1	AEELEEAK(1)R	0.0024641	80.688	1	0.00982188	59.908	1	0.00910358	61.161	3
catalytic activity	A0A6J1RQW8	1455	K	myosin heavy chain, muscle isoform X14 OS=Frankliniella occidentalis OX=133901 GN=LOC113201709 PE=3 SV=1	LOC113201709	2	0.021084	6	1	AIDK(1)IIGEWK	4.24692e-07	116.55	1	0.0023032	69.721	1	0.00489839	61.344	3
catalytic activity	A0A6J1RQW8	1461	K	myosin heavy chain, muscle isoform X14 OS=Frankliniella occidentalis OX=133901 GN=LOC113201709 PE=3 SV=1	LOC113201709	2	0.23939	4	1	IIGEWK(1)LK	0.00641374	71.692	1	0.0170091	52.482	1	0.0296175	41.448	3
catalytic activity	A0A6J1RQW8	1818	K	myosin heavy chain, muscle isoform X14 OS=Frankliniella occidentalis OX=133901 GN=LOC113201709 PE=3 SV=1	LOC113201709	2	0.085817	7	1	AIQK(1)LEQR	0.00322692	91.069	1	0.00409348	85.161	1	0.0068869	69.812	3
catalytic activity	A0A6J1RQW8	1795	K	myosin heavy chain, muscle isoform X14 OS=Frankliniella occidentalis OX=133901 GN=LOC113201709 PE=3 SV=1	LOC113201709	2	1.4059	4	1	ALETQIK(1)ELQVR	0.000112624	82.85	1	0.000165318	80.31	1	0.000136297	81.709	3
catalytic activity	A0A6J1S8P1	8	K	V-type proton ATPase subunit F OS=Frankliniella occidentalis OX=133901 GN=LOC113205858 PE=3 SV=1	LOC113205858	2	-0.36543	3	1	ALHSAAK(1)GK	0.00164611	69.275	1	0.00283459	61.56	1	0.00356835	57.55	3
catalytic activity	A0A6J1RQW8	1645	K	myosin heavy chain, muscle isoform X14 OS=Frankliniella occidentalis OX=133901 GN=LOC113201709 PE=3 SV=1	LOC113201709	2	0.1412	3	1	ANAEAQK(1)NIK	3.20682e-12	147.4	1	5.34068e-05	95.642	1	0.00279364	67.207	3
catalytic activity	A0A6J1RWP0	766	K	myosin heavy chain, muscle isoform X21 OS=Frankliniella occidentalis OX=133901 GN=LOC113201709 PE=3 SV=1	LOC113201709	2	0.18037	3	1	LGSTK(1)VFFR	0.00224485	76.1	1	0.00320608	71.451	1	0.0119737	53.751	3
catalytic activity	A0A6J1RQW8	1336	K	myosin heavy chain, muscle isoform X14 OS=Frankliniella occidentalis OX=133901 GN=LOC113201709 PE=3 SV=1	LOC113201709	2	0.090552	5	1	ATLLGK(1)FR	0.00901799	64.265	1	0.0102672	61.962	1	0.00728654	68.224	3
catalytic activity	A0A6J1RQW8	454	K	myosin heavy chain, muscle isoform X14 OS=Frankliniella occidentalis OX=133901 GN=LOC113201709 PE=3 SV=1	LOC113201709	2	-0.044782	7	1	CNETLDTQQK(1)R	1.06437e-25	176.42	1	1.37458e-10	135.99	1	2.7119e-13	147.91	3
catalytic activity	A0A6J1RQW8	1089	K	myosin heavy chain, muscle isoform X14 OS=Frankliniella occidentalis OX=133901 GN=LOC113201709 PE=3 SV=1	LOC113201709	2	0.9809	9	1	DK(1)EISSLTAK	7.10144e-15	151.99	1	5.47999e-05	98.592	1	0.00296063	79.089	3
catalytic activity	A0A6J1RQW8	1097	K	myosin heavy chain, muscle isoform X14 OS=Frankliniella occidentalis OX=133901 GN=LOC113201709 PE=3 SV=1	LOC113201709	2	-0.023799	9	1	EISSLTAK(1)LEDEQSVVGK	1.88881e-39	160.43	1	7.58509e-40	166.52	1	5.0338e-13	112.58	3
catalytic activity	A0A6J1RQW8	1107	K	myosin heavy chain, muscle isoform X14 OS=Frankliniella occidentalis OX=133901 GN=LOC113201709 PE=3 SV=1	LOC113201709	2	0.069615	6	1	LEDEQSVVGK(1)LQK	9.32409e-17	133.16	1	3.19703e-14	120.87	1	9.59009e-06	91.62	3
catalytic activity	A0A6J1RQW8	1177	K	myosin heavy chain, muscle isoform X14 OS=Frankliniella occidentalis OX=133901 GN=LOC113201709 PE=3 SV=1	LOC113201709	2	-0.48673	4	1	EAELAK(1)LR	0.0030964	91.853	1	0.00318543	91.318	1	0.00318543	91.318	3
catalytic activity	A0A6J1RXX4	862	K	Staphylococcal nuclease domain-containing protein OS=Frankliniella occidentalis OX=133901 GN=LOC113203370 PE=4 SV=1	LOC113203370	2	0.71992	3	1	LAK(1)LLTDYK	0.00405729	67.334	1	0.00221837	76.228	1	0.00441382	66.19	3
catalytic activity	A0A6J1RQW8	859	K	myosin heavy chain, muscle isoform X14 OS=Frankliniella occidentalis OX=133901 GN=LOC113201709 PE=3 SV=1	LOC113201709	2	-0.42304	6	1	IEDEIAALQDK(1)AAK	1.61685e-10	108.58	1	0.000615356	74.789	1	0.00190887	59.248	3
catalytic activity	A0A6J1RQW8	7	K	myosin heavy chain, muscle isoform X14 OS=Frankliniella occidentalis OX=133901 GN=LOC113201709 PE=3 SV=1	LOC113201709	3	0.36956	7	0.5	PK(0.05)PAPK(0.95)EEDPDPTPYLFVSLEQK	8.02522e-12	98.887	0.949725	1.17489e-05	64.589	0.813417	1.75308e-06	74.222	3
catalytic activity	A0A6J1RQW8	74	K	myosin heavy chain, muscle isoform X14 OS=Frankliniella occidentalis OX=133901 GN=LOC113201709 PE=3 SV=1	LOC113201709	2	-0.15696	11	1	K(1)EQVGQVNPPK	4.89963e-14	149.49	1	1.78493e-07	108.56	1	1.96918e-11	138.99	3
catalytic activity	A0A6J1RQW8	84	K	myosin heavy chain, muscle isoform X14 OS=Frankliniella occidentalis OX=133901 GN=LOC113201709 PE=3 SV=1	LOC113201709	3	0.6845	5	1	KEQVGQVNPPK(1)YEK	0.00052585	69.516	1	6.70843e-08	101.2	0.999998	0.000971631	58.885	3
catalytic activity	A0A6J1RQW8	504	K	myosin heavy chain, muscle isoform X14 OS=Frankliniella occidentalis OX=133901 GN=LOC113201709 PE=3 SV=1	LOC113201709	4	0.19289	7	1	LQQFFNHHMFVLEQEEYK(1)K	1.27793e-05	77.505	1	3.51543e-07	87.676	1	5.66465e-09	107.98	3
catalytic activity	A0A6J1RQW8	893	K	myosin heavy chain, muscle isoform X14 OS=Frankliniella occidentalis OX=133901 GN=LOC113201709 PE=3 SV=1	LOC113201709	2	0.32475	10	1	NALLK(1)NLEGEK	1.75487e-39	195.8	1	7.16255e-09	120.86	1	8.7166e-13	141.08	3
catalytic activity	A0A6J1RQW8	646	K	myosin heavy chain, muscle isoform X14 OS=Frankliniella occidentalis OX=133901 GN=LOC113201709 PE=3 SV=1	LOC113201709	2	-0.31039	7	1	K(1)GGGFATVSSSYK	1.28391e-10	110.44	1	0.000188726	82.651	1	1.19176e-07	101.3	3
catalytic activity	A0A6J1RQW8	1199	K	myosin heavy chain, muscle isoform X14 OS=Frankliniella occidentalis OX=133901 GN=LOC113201709 PE=3 SV=1	LOC113201709	3	0.0019546	13	1	K(1)HNDAVAEMGEQIDQLNK	3.58282e-79	221.13	1	4.14704e-52	176.69	1	1.11836e-45	172.96	3
catalytic activity	A0A6J1RQW8	1638	K	myosin heavy chain, muscle isoform X14 OS=Frankliniella occidentalis OX=133901 GN=LOC113201709 PE=3 SV=1	LOC113201709	4	0.73101	5	1	KLEADINELEIALDHANK(1)ANAEAQK	1.51437e-11	90.062	1	3.96316e-18	115.01	1	9.33949e-10	85.376	3
catalytic activity	A0A6J1RQW8	946	K	myosin heavy chain, muscle isoform X14 OS=Frankliniella occidentalis OX=133901 GN=LOC113201709 PE=3 SV=1	LOC113201709	2	-0.0044194	6	1	K(1)LEQEVSGLK	2.68503e-09	134.3	1	5.98741e-07	116.55	1	0.00108689	78.342	3
catalytic activity	A0A6J1RQW8	955	K	myosin heavy chain, muscle isoform X14 OS=Frankliniella occidentalis OX=133901 GN=LOC113201709 PE=3 SV=1	LOC113201709	2	-0.071969	9	1	LEQEVSGLK(1)K	2.4444e-15	156.48	1	9.14333e-08	124.12	1	3.16747e-05	99.283	3
catalytic activity	A0A6J1RQW8	1009	K	myosin heavy chain, muscle isoform X14 OS=Frankliniella occidentalis OX=133901 GN=LOC113201709 PE=3 SV=1	LOC113201709	2	-0.16394	11	1	LQGETNQK(1)TGEELQAAEDK	4.53501e-28	140.2	1	1.24014e-95	227.06	1	1.53249e-66	196.31	3
catalytic activity	A0A6J1RQW8	1020	K	myosin heavy chain, muscle isoform X14 OS=Frankliniella occidentalis OX=133901 GN=LOC113201709 PE=3 SV=1	LOC113201709	3	-0.21795	13	1	TGEELQAAEDK(1)VNHLNK	6.61945e-52	186.85	1	1.41075e-33	156.11	1	3.83778e-45	174.59	3
catalytic activity	A0A6J1RQW8	1026	K	myosin heavy chain, muscle isoform X14 OS=Frankliniella occidentalis OX=133901 GN=LOC113201709 PE=3 SV=1	LOC113201709	2	-0.31183	10	1	VNHLNK(1)VK	8.03677e-13	125.31	1	2.48627e-34	198.92	1	6.19861e-05	123.98	3
catalytic activity	A0A6J1RQW8	1283	K	myosin heavy chain, muscle isoform X14 OS=Frankliniella occidentalis OX=133901 GN=LOC113201709 PE=3 SV=1	LOC113201709	2	1.4151	5	1	K(1)LSIENSDLLR	4.09466e-11	138.45	1	0.000259094	66.267	1	7.53847e-08	114.86	3
catalytic activity	A0A6J1RQW8	1476	K	myosin heavy chain, muscle isoform X14 OS=Frankliniella occidentalis OX=133901 GN=LOC113201709 PE=3 SV=1	LOC113201709	2	-2.032	4	1	VDDLAAELDASQK(1)ECR	2.19334e-05	83.423	0.999986	0.0012504	51.566	1	0.00190852	58.98	3
catalytic activity	A0A6J1RQW8	1810	K	myosin heavy chain, muscle isoform X14 OS=Frankliniella occidentalis OX=133901 GN=LOC113201709 PE=3 SV=1	LOC113201709	2	1.0011	6	1	LDEAENNALK(1)GGK	2.65795e-19	141.13	1	8.17809e-08	101.53	1	1.14015e-05	90.412	3
catalytic activity	A0A6J1RQW8	1489	K	myosin heavy chain, muscle isoform X14 OS=Frankliniella occidentalis OX=133901 GN=LOC113201709 PE=3 SV=1	LOC113201709	2	-0.74976	5	1	LK(1)GAYEEGQEQLEAVR	1.11301e-15	127.83	1	1.11301e-15	127.83	1	7.08231e-29	153.72	3
catalytic activity	A0A6J1RQW8	439	K	myosin heavy chain, muscle isoform X14 OS=Frankliniella occidentalis OX=133901 GN=LOC113201709 PE=3 SV=1	LOC113201709	2	0.18271	12	1	LFK(1)YLVK	0.0042857	97.068	1	0.0042857	97.068	1	0.00481559	94.407	3
catalytic activity	A0A6J1SG59	159	K	T-complex protein 1 subunit gamma OS=Frankliniella occidentalis OX=133901 GN=LOC113205955 PE=3 SV=1	LOC113205955	2	-0.33403	3	1	LVEVVK(1)SCVGTK	5.65524e-05	85.554	1	0.00283478	59.227	1	0.00238158	61.11	3
catalytic activity	A0A6J1RQW8	1731	K	myosin heavy chain, muscle isoform X14 OS=Frankliniella occidentalis OX=133901 GN=LOC113201709 PE=3 SV=1	LOC113201709	3	-0.26957	4	1	QAEQELGDAHEQLNELSAQNTSISAAK(1)R	1.13978e-62	179.2	1	3.12448e-53	167.67	1	2.16151e-14	88.541	3
catalytic activity	A0A6J1RZ69	397	K	Citrate hydro-lyase OS=Frankliniella occidentalis OX=133901 GN=LOC113203645 PE=3 SV=1	LOC113203645	2	0.52436	3	1	SCLVNK(1)VGFK	0.000299428	85.355	1	0.00988203	51.762	1	0.0201498	41.704	3
catalytic activity	A0A6J1RQW8	841	K	myosin heavy chain, muscle isoform X14 OS=Frankliniella occidentalis OX=133901 GN=LOC113201709 PE=3 SV=1	LOC113201709	2	-0.066732	6	1	VK(1)PLLNVTR	0.00620605	61.78	1	0.00258297	74.464	1	0.00938697	54.982	3
catalytic activity	A0A6J1RQW8	738	K	myosin heavy chain, muscle isoform X14 OS=Frankliniella occidentalis OX=133901 GN=LOC113201709 PE=3 SV=1	LOC113201709	2	0.54261	6	1	IIAPQAIAK(1)VDEEK	3.18976e-05	86.497	1	0.000610075	74.853	1	0.000528425	73.834	3
catalytic activity	A0A6J1RQW8	744	K	myosin heavy chain, muscle isoform X14 OS=Frankliniella occidentalis OX=133901 GN=LOC113201709 PE=3 SV=1	LOC113201709	2	0.27142	4	1	K(1)CAEIILK	0.0189953	63.426	1	0.00676986	79.148	1	0.00989955	69.275	3
catalytic activity	A0A6J1RQW8	944	K	myosin heavy chain, muscle isoform X14 OS=Frankliniella occidentalis OX=133901 GN=LOC113201709 PE=3 SV=1	LOC113201709	2	-0.25796	10	1	NQLFQAK(1)K(1)K	0.00563688	75.213	1	0.00848596	73.26	1	0.00576265	85.212	3
catalytic activity	A0A6J1RQW8	995	K	myosin heavy chain, muscle isoform X14 OS=Frankliniella occidentalis OX=133901 GN=LOC113201709 PE=3 SV=1	LOC113201709	3	0.58615	7	1	NLNDEIAHQDELINK(1)LNK	5.13914e-69	209.12	1	1.09183e-16	127.97	1	6.89109e-27	142.72	3
catalytic activity	A0A6J1RQW8	1463	K	myosin heavy chain, muscle isoform X14 OS=Frankliniella occidentalis OX=133901 GN=LOC113201709 PE=3 SV=1	LOC113201709	2	-0.14513	5	1	LK(1)VDDLAAELDASQK	3.65295e-24	146.2	1	0.0123107	74.141	1	6.51046e-09	112.34	3
catalytic activity	A0A6J1RQW8	1532	K	myosin heavy chain, muscle isoform X14 OS=Frankliniella occidentalis OX=133901 GN=LOC113201709 PE=3 SV=1	LOC113201709	3	-0.10182	6	1	NIHEIEK(1)AR	0.000623174	88.134	1	0.00036175	94.692	1	0.000800665	83.862	3
catalytic activity	A0A6J1RQW8	1852	K	myosin heavy chain, muscle isoform X14 OS=Frankliniella occidentalis OX=133901 GN=LOC113201709 PE=3 SV=1	LOC113201709	3	-0.60956	3	1	IK(1)ELSFQAEEDRK	9.35468e-08	88.075	1	5.45178e-06	90.759	1	1.5225e-05	73.927	3
catalytic activity	A0A6J1RQW8	1320	K	myosin heavy chain, muscle isoform X14 OS=Frankliniella occidentalis OX=133901 GN=LOC113201709 PE=3 SV=1	LOC113201709	2	-0.57523	7	1	ISLTTQLEDTK(1)R	3.00707e-23	164.11	1	4.50333e-11	122.39	1	1.36484e-07	104.24	3
catalytic activity	A0A6J1RQW8	36	K	myosin heavy chain, muscle isoform X14 OS=Frankliniella occidentalis OX=133901 GN=LOC113201709 PE=3 SV=1	LOC113201709	2	0.18359	4	1	K(1)ACWVPDEADGFVQGEIK	0.0139743	40.432	1	0.000433083	73.057	1	0.000891566	66.606	3
catalytic activity	A0A6J1RQW8	1788	K	myosin heavy chain, muscle isoform X14 OS=Frankliniella occidentalis OX=133901 GN=LOC113201709 PE=3 SV=1	LOC113201709	2	-0.077964	6	1	K(1)ALETQIK	0.00378948	94.309	1	0.0078971	74.92	1	0.0080587	74.464	3
catalytic activity	A0A6J1RQW8	1902	K	myosin heavy chain, muscle isoform X14 OS=Frankliniella occidentalis OX=133901 GN=LOC113201709 PE=3 SV=1	LOC113201709	2	0.35773	5	1	K(1)AQQELEEAEER	8.70793e-16	147.26	1	3.50414e-15	139.46	1	8.70793e-16	147.26	3
catalytic activity	A0A6J1RQW8	1874	K	myosin heavy chain, muscle isoform X14 OS=Frankliniella occidentalis OX=133901 GN=LOC113201709 PE=3 SV=1	LOC113201709	2	-0.92436	9	1	MQDLVDK(1)LQQK	4.80856e-09	123.67	1	3.83617e-05	86.911	1	5.57298e-07	105.65	3
catalytic activity	A0A6J1RQW8	725	K	myosin heavy chain, muscle isoform X14 OS=Frankliniella occidentalis OX=133901 GN=LOC113201709 PE=3 SV=1	LOC113201709	2	-0.45593	62	1	MNYPDFK(1)LR	6.58387e-06	126.07	1	6.45337e-05	111.46	1	0.000245189	101.65	3
catalytic activity	A0A6J1SG59	165	K	T-complex protein 1 subunit gamma OS=Frankliniella occidentalis OX=133901 GN=LOC113205955 PE=3 SV=1	LOC113205955	2	-1.1579	3	1	SCVGTK(1)FIGR	0.000299428	85.355	1	0.00668012	56.548	1	0.00314793	66.056	3
catalytic activity	A0A6J1RQW8	956	K	myosin heavy chain, muscle isoform X14 OS=Frankliniella occidentalis OX=133901 GN=LOC113201709 PE=3 SV=1	LOC113201709	2	0.41454	6	1	K(1)DVEDLELNLQK	1.60292e-10	118.52	1	2.75077e-07	99.941	1	3.40665e-11	124.07	3
catalytic activity	A0A6J1RQW8	205	K	myosin heavy chain, muscle isoform X14 OS=Frankliniella occidentalis OX=133901 GN=LOC113201709 PE=3 SV=1	LOC113201709	2	0.054877	3	1	K(1)EEPAPGEK	0.000313507	104.22	1	0.00329529	75.652	1	0.00112304	93.096	3
catalytic activity	A0A6J1RQW8	1078	K	myosin heavy chain, muscle isoform X14 OS=Frankliniella occidentalis OX=133901 GN=LOC113201709 PE=3 SV=1	LOC113201709	2	0.38666	6	1	K(1)ELEQTVQR	1.94417e-07	137.98	1	0.000106373	109.66	1	4.49785e-09	142.43	3
catalytic activity	A0A6J1RQW8	839	K	myosin heavy chain, muscle isoform X14 OS=Frankliniella occidentalis OX=133901 GN=LOC113201709 PE=3 SV=1	LOC113201709	2	-0.33968	5	0.999022	LWQK(1)VKPLLNVTR	8.47742e-05	81.185	0.998739	0.000146451	76.759	0.999776	0.000426624	78.814	3
catalytic activity	A0A6J1RXX4	502	K	Staphylococcal nuclease domain-containing protein OS=Frankliniella occidentalis OX=133901 GN=LOC113203370 PE=4 SV=1	LOC113203370	2	0.39409	3	1	VVDVSGDLAK(1)AK	0.000139277	81.565	1	0.00469252	54.343	1	0.00165691	64.121	3
catalytic activity	A0A6J1RQW8	766	K	myosin heavy chain, muscle isoform X14 OS=Frankliniella occidentalis OX=133901 GN=LOC113201709 PE=3 SV=1	LOC113201709	3	-0.17035	15	1	LGHTK(1)VFFR	0.00303289	63.076	1	0.000797071	83.948	1	0.000403336	93.649	3
catalytic activity	A0A6J1SW47	199	K	Carboxylic ester hydrolase OS=Frankliniella occidentalis OX=133901 GN=LOC113211352 PE=3 SV=1	LOC113211352	4	0.16659	3	1	AFGGDADK(1)VTIFGESAGAGSVHHLTISPLAK	7.2136e-26	111.82	1	1.64372e-30	120.93	1	8.95157e-26	110.17	3
catalytic activity	A0A6J1TKV3	121	K	Myosin light chain alkali OS=Frankliniella occidentalis OX=133901 GN=LOC113218128 PE=4 SV=1	LOC113218128	2	-0.54062	6	1	LEDK(1)EVDEVLK	1.533e-20	164.11	1	1.51416e-06	101.89	1	8.66633e-11	136.38	3
catalytic activity	A0A6J1SMM7	107	K	kynurenine--oxoglutarate transaminase 3 OS=Frankliniella occidentalis OX=133901 GN=LOC113209061 PE=4 SV=1	LOC113209061	2	-0.23504	4	1	LVK(1)ALSQLYSK	0.0180711	42.083	1	0.0109224	47.712	1	0.00333447	61.235	3
catalytic activity	A0A6J1SLR3	156	K	1-acyl-sn-glycerol-3-phosphate acyltransferase OS=Frankliniella occidentalis OX=133901 GN=LOC113207773 PE=3 SV=1	LOC113207773	2	1.7741	3	1	EAINK(1)VSTK	0.0127953	50.108	1	0.0233695	40.496	1	0.0233695	40.496	3
catalytic activity	A0A6J1TKV3	156	K	Myosin light chain alkali OS=Frankliniella occidentalis OX=133901 GN=LOC113218128 PE=4 SV=1	LOC113218128	2	0.082276	7	1	IPLK(1)DGTR	0.0216409	47.603	1	0.0205099	48.794	1	0.0126399	57.59	3
catalytic activity	A0A6J1TKV3	77	K	Myosin light chain alkali OS=Frankliniella occidentalis OX=133901 GN=LOC113218128 PE=4 SV=1	LOC113218128	3	-0.60075	6	0.873737	K(0.874)DK(0.126)DQGVYEDFLECLK	3.5826e-08	101.9	0.751767	1.20229e-11	116	0.767942	7.26979e-07	97.129	3
catalytic activity	A0A6J1TKV3	56	K	Myosin light chain alkali OS=Frankliniella occidentalis OX=133901 GN=LOC113218128 PE=4 SV=1	LOC113218128	3	-0.35615	5	1	ALNLNPTCATIEK(1)LGGTK(1)K	0.000372	70.837	1	1.29752e-12	115.57	1	7.47085e-07	92.474	3
catalytic activity	A0A6J1TKV3	8	K	Myosin light chain alkali OS=Frankliniella occidentalis OX=133901 GN=LOC113218128 PE=4 SV=1	LOC113218128	2	-0.60467	6	1	AADLSGK(1)DVER	1.11799e-10	130.56	1	1.3134e-05	88.021	1	9.97714e-06	90.614	3
catalytic activity	A0A6J1S7P8	160	K	H(+)-transporting two-sector ATPase OS=Frankliniella occidentalis OX=133901 GN=LOC113203977 PE=3 SV=1	LOC113203977	2	-0.40442	7	1	HK(1)IILPPK	0.0108381	60.91	1	0.0190297	50.353	1	0.0279895	42.599	3
catalytic activity	A0A6J1TKV3	152	K	Myosin light chain alkali OS=Frankliniella occidentalis OX=133901 GN=LOC113218128 PE=4 SV=1	LOC113218128	2	-2.5946	6	1	MCGK(1)IPLK	0.00383759	78.77	1	0.0086801	60.682	1	0.00803669	66.073	3
catalytic activity	A0A6J1RWN8	743	K	myosin heavy chain, muscle isoform X17 OS=Frankliniella occidentalis OX=133901 GN=LOC113201709 PE=3 SV=1	LOC113201709	2	-0.037756	4	1	EPEPK(1)DAAAK	0.00149051	73.887	1	0.00330734	65.627	1	0.00284951	66.92	3
catalytic activity	A0A6J1SQ17	203	K	Adipocyte plasma membrane-associated protein OS=Frankliniella occidentalis OX=133901 GN=LOC113208005 PE=3 SV=1	LOC113208005	2	0.50205	5	1	LVK(1)YDPQSK	0.0018684	79.148	1	0.0035002	70.028	1	0.00938697	54.982	3
catalytic activity	A0A6J1TKV3	51	K	Myosin light chain alkali OS=Frankliniella occidentalis OX=133901 GN=LOC113218128 PE=4 SV=1	LOC113218128	3	-0.35615	16	1	ALNLNPTCATIEK(1)LGGTK(1)K	1.0282e-26	144.17	1	6.92429e-13	117.3	1	1.99302e-12	117.65	3
cell	A0A6J1RQW8	640	K	myosin heavy chain, muscle isoform X14 OS=Frankliniella occidentalis OX=133901 GN=LOC113201709 PE=3 SV=1	LOC113201709	3	-0.81415	3	1	LLCEIFLDHPGQSGGGGDAGGK(1)GGR	3.52349e-09	80.786	1	1.14838e-06	64.589	1	2.8509e-06	60.735	3
cell	A0A6J1SIE8	643	K	alpha-actinin, sarcomeric isoform X2 OS=Frankliniella occidentalis OX=133901 GN=LOC113207941 PE=3 SV=1	LOC113207941	2	0.52825	4	1	QFAEK(1)ANQVGPWIER	1.49404e-32	160.8	1	7.74721e-11	113.11	1	0.00173106	61.265	3
cell	A0A6J1S3Y5	100	K	Thioredoxin OS=Frankliniella occidentalis OX=133901 GN=LOC113203424 PE=3 SV=1	LOC113203424	2	-0.3985	3	1	EK(1)VTQMK	0.00418656	97.565	1	0.0103568	75.109	1	0.0139981	67.032	3
cell	A0A6J1SIE8	765	K	alpha-actinin, sarcomeric isoform X2 OS=Frankliniella occidentalis OX=133901 GN=LOC113207941 PE=3 SV=1	LOC113207941	3	0.10476	4	1	SSFNHFDK(1)NR	0.000315653	81.017	1	0.0072356	46.352	1	0.000380823	79.201	3
cell	A0A482JNV8	159	K	ATP synthase subunit alpha OS=Frankliniella occidentalis OX=133901 GN=LOC113206634 PE=2 SV=1	LOC113206634	2	0.7904	5	1	VVDALGDAIDGK(1)GTIK	0.000251985	75.968	1	9.19783e-09	107.5	1	1.27138e-05	90.348	3
cell	A0A6J1SIE8	436	K	alpha-actinin, sarcomeric isoform X2 OS=Frankliniella occidentalis OX=133901 GN=LOC113207941 PE=3 SV=1	LOC113207941	2	0.17479	4	1	LNELK(1)ALK	0.00181123	101.54	1	0.00487638	78.516	1	0.000376344	91.069	3
cell	A0A482JNV8	173	K	ATP synthase subunit alpha OS=Frankliniella occidentalis OX=133901 GN=LOC113206634 PE=2 SV=1	LOC113206634	2	-0.24109	4	1	VGTK(1)APGIIPR	1.14234e-05	94.584	1	2.18946e-06	98.754	1	0.000196712	81.625	3
cell	A0A6J1SIE8	677	K	alpha-actinin, sarcomeric isoform X2 OS=Frankliniella occidentalis OX=133901 GN=LOC113207941 PE=3 SV=1	LOC113207941	4	0.41117	4	1	LK(1)EYEQGVYAYKPHIEELEK	5.28345e-06	80.236	1	1.18049e-06	86.136	0.999993	0.000265613	56.882	3
cell	A0A6J1SQZ1	12	K	cytochrome c OS=Frankliniella occidentalis OX=133901 GN=LOC113208217 PE=3 SV=1	LOC113208217	2	-0.53721	3	1	GVPAGNAENGK(1)K	0.000414902	76.326	1	0.0147649	45.28	1	0.0132699	46.069	3
cell	A0A6J1SQZ1	32	K	cytochrome c OS=Frankliniella occidentalis OX=133901 GN=LOC113208217 PE=3 SV=1	LOC113208217	3	-0.1244	4	1	HK(1)VGPNLNGLIGR	6.07114e-06	90.434	1	0.000112163	79.492	1	8.0906e-05	81.92	3
cell	A0A6J1SQZ1	58	K	cytochrome c OS=Frankliniella occidentalis OX=133901 GN=LOC113208217 PE=3 SV=1	LOC113208217	2	-0.18943	3	1	TGQAPGFPYTDANK(1)EK	0.00201296	57.525	1	4.66002e-06	95.197	1	0.0101881	41.088	3
cell	A0A6J1SQZ1	78	K	cytochrome c OS=Frankliniella occidentalis OX=133901 GN=LOC113208217 PE=3 SV=1	LOC113208217	2	0.10399	5	1	K(1)YIPGTK	0.00750631	91.853	1	0.0142016	75.738	1	0.00903136	86.833	3
cell	A0A6J1S3U0	145	K	60S ribosomal protein L10 OS=Frankliniella occidentalis OX=133901 GN=LOC113204787 PE=4 SV=1	LOC113204787	2	-1.037	5	1	YK(1)AQVIEALR	2.80095e-05	97.734	1	0.00955345	52.247	1	9.66473e-06	104.82	3
cell	A0A6J1SIE8	403	K	alpha-actinin, sarcomeric isoform X2 OS=Frankliniella occidentalis OX=133901 GN=LOC113207941 PE=3 SV=1	LOC113207941	3	0.24137	7	1	LEHLAQK(1)FK	0.000160832	101.9	1	7.42031e-05	106.68	1	0.000512683	90.906	3
cell	A0A6J1SP72	84	K	60S ribosomal protein L9 OS=Frankliniella occidentalis OX=133901 GN=LOC113208369 PE=3 SV=1	LOC113208369	2	0.30409	4	1	GVTK(1)GFLYK	0.00194665	78.149	1	0.00120384	87.639	1	0.0019179	78.516	3
cell	A0A6J1S3U0	164	K	60S ribosomal protein L10 OS=Frankliniella occidentalis OX=133901 GN=LOC113204787 PE=4 SV=1	LOC113204787	2	-0.23806	3	1	QK(1)IYVSK	0.00389665	105.2	1	0.0133105	68.557	1	0.00547688	91.087	3
cell	A0A6J1S3U0	101	K	60S ribosomal protein L10 OS=Frankliniella occidentalis OX=133901 GN=LOC113204787 PE=4 SV=1	LOC113204787	2	-2.6198	3	1	INK(1)MLSCAGADR	0.000376455	73.927	1	0.00451376	52.576	1	0.00241759	58.32	3
cell	A0A6J1SIE8	441	K	alpha-actinin, sarcomeric isoform X2 OS=Frankliniella occidentalis OX=133901 GN=LOC113207941 PE=3 SV=1	LOC113207941	3	-0.43549	3	1	K(1)HEAFESDLAAHQDR	0.00340283	43.05	1	0.00385748	73.928	1	7.89954e-25	141.13	3
cell	A0A6J1TNL5	109	K	complement component 1 Q subcomponent-binding protein, mitochondrial OS=Frankliniella occidentalis OX=133901 GN=LOC113217506 PE=3 SV=1	LOC113217506	2	-1.6597	3	1	VK(1)TDGADVVLSK	0.0105737	45.207	1	0.00163204	64.224	1	0.0164773	40.941	3
cell	A0A6J1SWX1	61	K	cytochrome b-c1 complex subunit 2, mitochondrial OS=Frankliniella occidentalis OX=133901 GN=LOC113211548 PE=4 SV=1	LOC113211548	2	0.065181	5	1	VAVQIK(1)AGSR	0.000682369	79.659	1	0.00459287	62.166	1	0.0023169	69.65	3
cell	A0A6J1SQ43	162	K	thioredoxin, mitochondrial OS=Frankliniella occidentalis OX=133901 GN=LOC113209616 PE=4 SV=1	LOC113209616	2	0.1265	3	1	AVPAVLAIK(1)HGR	0.00708475	50.149	1	0.000293843	76.332	1	0.000293843	76.332	3
cell	A0A6J1SIE8	607	K	alpha-actinin, sarcomeric isoform X2 OS=Frankliniella occidentalis OX=133901 GN=LOC113207941 PE=3 SV=1	LOC113207941	3	-0.27829	5	1	YQVPGGLENPYTTLTAHDLTK(1)K	9.85133e-12	101.6	1	3.41528e-09	89.663	1	3.74051e-09	88.872	3
cell	A0A6J1TCL7	444	K	Elongation factor 1-alpha OS=Frankliniella occidentalis OX=133901 GN=LOC113215584 PE=3 SV=1	LOC113215584	2	-0.097044	6	1	SVNFK(1)DPSSGK	8.6497e-05	85.554	1	6.59197e-05	86.288	1	1.26728e-05	94.122	3
cell	A0A6J1TKV3	121	K	Myosin light chain alkali OS=Frankliniella occidentalis OX=133901 GN=LOC113218128 PE=4 SV=1	LOC113218128	2	-0.54062	6	1	LEDK(1)EVDEVLK	1.533e-20	164.11	1	1.51416e-06	101.89	1	8.66633e-11	136.38	3
cell	A0A6J1TCL7	30	K	Elongation factor 1-alpha OS=Frankliniella occidentalis OX=133901 GN=LOC113215584 PE=3 SV=1	LOC113215584	3	-0.10159	5	1	STTTGHLIYK(1)CGGIDK	4.9594e-21	137.45	0.999999	6.96802e-27	147.17	1	0.00228508	46.892	3
cell	A0A6J1TLA6	853	K	myosin heavy chain, non-muscle-like isoform X3 OS=Frankliniella occidentalis OX=133901 GN=LOC113218129 PE=3 SV=1	LOC113218129	2	0.29714	3	1	LTQK(1)EDELK	0.0102475	53.751	1	0.00290061	72.928	1	0.0017478	80.688	3
cell	A0A6J1TCL7	154	K	Elongation factor 1-alpha OS=Frankliniella occidentalis OX=133901 GN=LOC113215584 PE=3 SV=1	LOC113215584	3	0.51905	4	1	QLIVGVNK(1)MDSTEPPFSEAR	6.45205e-22	132.74	1	1.14858e-07	94.632	1	4.53101e-05	70.837	3
cell	A0A6J1TKV3	152	K	Myosin light chain alkali OS=Frankliniella occidentalis OX=133901 GN=LOC113218128 PE=4 SV=1	LOC113218128	2	-2.5946	6	1	MCGK(1)IPLK	0.00383759	78.77	1	0.0086801	60.682	1	0.00803669	66.073	3
cell	A0A6J1TCL7	244	K	Elongation factor 1-alpha OS=Frankliniella occidentalis OX=133901 GN=LOC113215584 PE=3 SV=1	LOC113215584	2	0.75728	3	1	PTDK(1)ALR	0.000690334	87.181	1	0.0191262	60.682	1	0.0167574	63.565	3
cell	A0A6J1TCL7	212	K	Elongation factor 1-alpha OS=Frankliniella occidentalis OX=133901 GN=LOC113215584 PE=3 SV=1	LOC113215584	2	-2.2462	4	1	MGWYK(1)GWNVER	0.00464613	55.04	1	2.21581e-05	90.614	1	0.000796315	71.176	3
cell	A0A6J1S555	51	K	NADH dehydrogenase [ubiquinone] 1 alpha subcomplex subunit 12 OS=Frankliniella occidentalis OX=133901 GN=LOC113203416 PE=3 SV=1	LOC113203416	2	0.1422	3	1	LVGVDK(1)FGNK	0.00314793	66.056	1	0.0205995	41.399	1	0.015186	48.981	3
cell	A0A6J1SIE8	272	K	alpha-actinin, sarcomeric isoform X2 OS=Frankliniella occidentalis OX=133901 GN=LOC113207941 PE=3 SV=1	LOC113207941	2	0.060912	11	1	VLK(1)VNQENER	5.63625e-07	115.57	1	1.57851e-06	108.47	1	1.36863e-05	103.08	3
cell	A0A6J1TCL7	172	K	Elongation factor 1-alpha OS=Frankliniella occidentalis OX=133901 GN=LOC113215584 PE=3 SV=1	LOC113215584	2	-0.18013	6	1	K(1)EVSSYIK	0.00233899	103.55	1	0.0078971	74.92	1	0.00144736	111.61	3
cell	A0A6J1SPZ0	31	K	NADH dehydrogenase [ubiquinone] 1 alpha subcomplex subunit 5 OS=Frankliniella occidentalis OX=133901 GN=LOC113209525 PE=3 SV=1	LOC113209525	2	-1.569	3	1	TLSGIYGK(1)ILR	0.00117164	69.721	1	0.00640623	54.259	1	2.0756e-06	99.283	3
cell	A0A6J1TCL7	44	K	Elongation factor 1-alpha OS=Frankliniella occidentalis OX=133901 GN=LOC113215584 PE=3 SV=1	LOC113215584	2	-0.061609	17	1	FEK(1)EAQEMGK	1.77227e-07	118.28	1	2.85475e-06	103.08	1	0.0002822	84.507	3
cell	A0A6J1TCL7	36	K	Elongation factor 1-alpha OS=Frankliniella occidentalis OX=133901 GN=LOC113215584 PE=3 SV=1	LOC113215584	2	2.0845	3	1	CGGIDK(1)R	0.00564294	101.64	1	0.00398907	83.753	1	0.00826763	89.142	3
cell	A0A6J1S548	70	K	ATP synthase subunit e, mitochondrial OS=Frankliniella occidentalis OX=133901 GN=LOC113203720 PE=3 SV=1	LOC113203720	2	-1.3691	6	1	LQK(1)AELADLEK	1.58591e-06	101.56	1	0.000222932	80.69	1	0.000222932	80.69	3
cell	A0A6J1SLZ1	97	K	troponin I isoform X8 OS=Frankliniella occidentalis OX=133901 GN=LOC113207274 PE=4 SV=1	LOC113207274	2	-0.21114	3	1	AICK(1)QYYER	0.0106863	53.124	1	0.0018684	79.148	1	0.0178866	44.425	3
cell	A0A6J1S3U0	78	K	60S ribosomal protein L10 OS=Frankliniella occidentalis OX=133901 GN=LOC113204787 PE=4 SV=1	LOC113204787	2	1.8065	4	1	YLVK(1)NCGK	0.0102672	61.962	1	0.00848212	65.252	1	0.010962	60.682	3
cell	A0A6J1S4A6	299	K	Adenylosuccinate synthetase OS=Frankliniella occidentalis OX=133901 GN=LOC113203231 PE=3 SV=1	LOC113203231	2	-0.14506	3	1	K(1)LEELVEVPIR	0.0014178	71.176	1	0.00615645	58.098	1	0.0145664	48.568	3
cell	A0A6J1SWX1	346	K	cytochrome b-c1 complex subunit 2, mitochondrial OS=Frankliniella occidentalis OX=133901 GN=LOC113211548 PE=4 SV=1	LOC113211548	2	0.55793	5	1	VTEAAVK(1)ALK	4.49111e-05	96.342	1	0.00638309	57.347	1	0.0008166	77.662	3
cell	A0A6J1SP72	11	K	60S ribosomal protein L9 OS=Frankliniella occidentalis OX=133901 GN=LOC113208369 PE=3 SV=1	LOC113208369	2	-0.45366	3	1	QEVK(1)IPK	0.0300343	51.528	1	0.0170441	63.216	1	0.0366119	47.187	3
cell	A0A6J1TCL7	330	K	Elongation factor 1-alpha OS=Frankliniella occidentalis OX=133901 GN=LOC113215584 PE=3 SV=1	LOC113215584	2	0.12452	7	1	GYVAGDSK(1)ANPPK	2.13862e-19	142.83	1	3.89755e-06	95.417	1	0.00026567	77.185	3
cell	A0A6J1S3U0	121	K	60S ribosomal protein L10 OS=Frankliniella occidentalis OX=133901 GN=LOC113204787 PE=4 SV=1	LOC113204787	2	0.61924	6	1	GAFGK(1)PLGTVAR	0.00214627	62.088	1	0.0148966	42.083	1	0.00429448	55.04	3
cell	A0A6J1SIE8	200	K	alpha-actinin, sarcomeric isoform X2 OS=Frankliniella occidentalis OX=133901 GN=LOC113207941 PE=3 SV=1	LOC113207941	3	-0.3938	3	1	HRPDLIDYSK(1)LSK	7.2214e-14	127.32	1	0.000985481	60.196	1	3.50139e-08	102.52	3
cell	A0A482JNV8	259	K	ATP synthase subunit alpha OS=Frankliniella occidentalis OX=133901 GN=LOC113206634 PE=2 SV=1	LOC113206634	2	-0.1067	6	1	STVAQIVK(1)R	0.000436547	101.65	1	0.000666858	97.431	1	0.000541873	99.442	3
cell	A0A6J1RQW8	454	K	myosin heavy chain, muscle isoform X14 OS=Frankliniella occidentalis OX=133901 GN=LOC113201709 PE=3 SV=1	LOC113201709	2	-0.044782	7	1	CNETLDTQQK(1)R	1.06437e-25	176.42	1	1.37458e-10	135.99	1	2.7119e-13	147.91	3
cell	A0A6J1S6C6	103	K	Gluconolactonase OS=Frankliniella occidentalis OX=133901 GN=LOC113205253 PE=3 SV=1	LOC113205253	2	0.22444	3	1	DVK(1)VDLLR	0.0124939	57.859	1	0.0124939	57.859	1	0.029012	41.876	3
cell	A0A6J1RXT0	75	K	40S ribosomal protein S3-A OS=Frankliniella occidentalis OX=133901 GN=LOC113203226 PE=3 SV=1	LOC113203226	2	-0.12146	5	1	ELTSVVQK(1)R	0.00408936	72.928	1	0.00758266	63.816	1	0.00400042	73.233	3
cell	A0A6J1TAC5	152	K	digestive cysteine proteinase 1 isoform X1 OS=Frankliniella occidentalis OX=133901 GN=LOC113212999 PE=3 SV=1	LOC113212999	2	1.3193	3	1	LVDTK(1)GEK	0.0130055	56.916	1	0.0205099	48.794	1	0.0205099	48.794	3
cell	A0A6J1TAC5	173	K	digestive cysteine proteinase 1 isoform X1 OS=Frankliniella occidentalis OX=133901 GN=LOC113212999 PE=3 SV=1	LOC113212999	2	-1.2987	3	1	K(1)YLIPVR	0.0114719	81.297	1	0.0172687	70.912	1	0.024607	62.717	3
cell	A0A6J1S6C6	279	K	Gluconolactonase OS=Frankliniella occidentalis OX=133901 GN=LOC113205253 PE=3 SV=1	LOC113205253	2	0.23316	3	1	EK(1)YPDAGALFR	0.00400476	59.198	1	0.00117164	69.721	1	0.00938969	49.934	3
cell	A0A6J1S901	70	K	globin-1 subunit beta-like OS=Frankliniella occidentalis OX=133901 GN=LOC113205635 PE=3 SV=1	LOC113205635	2	0.11817	3	1	GK(1)EAAEYR	0.00733873	68.016	1	0.0216409	47.603	1	0.00849718	65.224	3
cell	A0A6J1S3K7	197	K	ATP synthase subunit O, mitochondrial OS=Frankliniella occidentalis OX=133901 GN=LOC113204603 PE=3 SV=1	LOC113204603	2	-1.7019	6	1	YCDMSIASK(1)VR	0.00069114	72.34	1	0.000153029	83.182	1	0.000376844	75.819	3
cell	A0A6J1SZV4	212	K	40S ribosomal protein S6 OS=Frankliniella occidentalis OX=133901 GN=LOC113210896 PE=3 SV=1	LOC113210896	2	0.81372	3	1	EQAADYAK(1)LLAQR	0.000120551	83.204	1	0.000405405	74.987	1	0.0101965	43.761	3
cell	A0A6J1SZV4	204	K	40S ribosomal protein S6 OS=Frankliniella occidentalis OX=133901 GN=LOC113210896 PE=3 SV=1	LOC113210896	2	0.078583	7	1	RK(1)EQAADYAK	8.3231e-05	112.36	1	0.000449227	101.38	1	0.00434617	87.184	3
cell	A0A6J1RQW8	1089	K	myosin heavy chain, muscle isoform X14 OS=Frankliniella occidentalis OX=133901 GN=LOC113201709 PE=3 SV=1	LOC113201709	2	0.9809	9	1	DK(1)EISSLTAK	7.10144e-15	151.99	1	5.47999e-05	98.592	1	0.00296063	79.089	3
cell	A0A6J1RQW8	1336	K	myosin heavy chain, muscle isoform X14 OS=Frankliniella occidentalis OX=133901 GN=LOC113201709 PE=3 SV=1	LOC113201709	2	0.090552	5	1	ATLLGK(1)FR	0.00901799	64.265	1	0.0102672	61.962	1	0.00728654	68.224	3
cell	A0A6J1SNI0	130	K	39S ribosomal protein L12, mitochondrial OS=Frankliniella occidentalis OX=133901 GN=LOC113209162 PE=3 SV=1	LOC113209162	2	-0.72167	3	1	VALIK(1)CVK	0.00848212	65.252	1	0.0149876	54.611	1	0.0128074	57.281	3
cell	A0A6J1S6F0	67	K	cytochrome c oxidase subunit 6B-like isoform X2 OS=Frankliniella occidentalis OX=133901 GN=LOC113205271 PE=4 SV=1	LOC113205271	2	-0.72221	3	1	YEPCNYFQK(1)AYK	0.000969433	67.385	1	0.000238667	77.062	1	0.000969433	67.385	3
cell	A0A6J1S3K7	46	K	ATP synthase subunit O, mitochondrial OS=Frankliniella occidentalis OX=133901 GN=LOC113204603 PE=3 SV=1	LOC113204603	2	-0.081407	6	1	YATALFSGASK(1)QK	2.15081e-17	138.02	1	7.21573e-08	102.33	1	2.29929e-23	157.56	3
cell	A0A6J1S3K7	84	K	ATP synthase subunit O, mitochondrial OS=Frankliniella occidentalis OX=133901 GN=LOC113204603 PE=3 SV=1	LOC113204603	2	-0.12228	5	1	TVK(1)VAAIQAAAK	1.25991e-05	89.301	1	0.000182276	79.492	1	1.49371e-05	87.667	3
cell	A0A6J1S3K7	115	K	ATP synthase subunit O, mitochondrial OS=Frankliniella occidentalis OX=133901 GN=LOC113204603 PE=3 SV=1	LOC113204603	2	0.31276	5	1	LK(1)NLNGTINAFK	9.42523e-10	116.24	1	7.62348e-05	84.605	1	0.00190481	63.091	3
cell	A0A6J1SNI0	116	K	39S ribosomal protein L12, mitochondrial OS=Frankliniella occidentalis OX=133901 GN=LOC113209162 PE=3 SV=1	LOC113209162	2	0.57285	4	1	NSFNVK(1)IVK	0.000371702	99.815	1	0.0148377	47.187	1	0.00592826	62.463	3
cell	A0A6J1T2M7	127	K	putative tricarboxylate transport protein, mitochondrial OS=Frankliniella occidentalis OX=133901 GN=LOC113210934 PE=3 SV=1	LOC113210934	2	-1.4449	3	1	FGAFESFK(1)GK	0.0040512	63.624	1	0.00818935	54.259	1	0.00747418	55.314	3
cell	A0A6J1T2M7	134	K	putative tricarboxylate transport protein, mitochondrial OS=Frankliniella occidentalis OX=133901 GN=LOC113210934 PE=3 SV=1	LOC113210934	2	-0.95506	3	1	MADDK(1)GNLTASTR	0.00461094	49.298	1	0.000281758	75.764	1	0.00516422	47.774	3
cell	A0A6J1TAB6	53	K	NADH dehydrogenase [ubiquinone] 1 subunit C2 OS=Frankliniella occidentalis OX=133901 GN=LOC113212993 PE=3 SV=1	LOC113212993	2	0.19707	3	1	K(1)PYYTGIQK	0.00312751	76.228	1	0.00337253	75.387	1	0.009541	60.398	3
cell	A0A6J1S3K7	166	K	ATP synthase subunit O, mitochondrial OS=Frankliniella occidentalis OX=133901 GN=LOC113204603 PE=3 SV=1	LOC113204603	2	-0.097193	6	1	SNQK(1)ILLTTK	0.000116651	90.434	1	2.44896e-05	98.407	1	2.50691e-05	98.156	3
cell	A0A6J1SZV4	143	K	40S ribosomal protein S6 OS=Frankliniella occidentalis OX=133901 GN=LOC113210896 PE=3 SV=1	LOC113210896	2	0.32973	3	1	K(1)LFNLTK	0.011039	82.279	1	0.011039	82.279	1	0.0237943	63.419	3
cell	A0A6J1SQZ1	91	K	cytochrome c OS=Frankliniella occidentalis OX=133901 GN=LOC113208217 PE=3 SV=1	LOC113208217	2	-0.90062	9	1	MVFAGLK(1)K	0.00857371	66.073	1	0.00904891	65.252	1	0.0106955	67.032	3
cell	A0A6J1SWX1	359	K	cytochrome b-c1 complex subunit 2, mitochondrial OS=Frankliniella occidentalis OX=133901 GN=LOC113211548 PE=4 SV=1	LOC113211548	2	0.13457	6	1	AGNVSEEAVK(1)R	0.000111719	85.813	1	0.00184237	68.536	1	0.000670953	75.819	3
cell	A0A6J1TAE2	133	K	Electron transfer flavoprotein-ubiquinone oxidoreductase OS=Frankliniella occidentalis OX=133901 GN=LOC113214584 PE=4 SV=1	LOC113214584	2	0.41174	3	1	GAPLNTPVTK(1)DR	1.25912e-07	102.97	1	8.12149e-05	84.365	1	0.00190481	63.091	3
cell	A0A6J1RQW8	967	K	myosin heavy chain, muscle isoform X14 OS=Frankliniella occidentalis OX=133901 GN=LOC113201709 PE=3 SV=1	LOC113201709	2	-1.7116	3	1	DVEDLELNLQK(1)SEQDK	3.70126e-62	209.13	1	1.84897e-71	216.99	1	0.00185486	59.728	3
cell	A0A6J1TCL7	385	K	Elongation factor 1-alpha OS=Frankliniella occidentalis OX=133901 GN=LOC113215584 PE=3 SV=1	LOC113215584	2	0.48334	3	1	TGK(1)TTEENPK	2.76083e-12	147.74	1	0.00253436	68.536	1	1.04817e-11	141.88	3
cell	A0A6J1RQW8	1107	K	myosin heavy chain, muscle isoform X14 OS=Frankliniella occidentalis OX=133901 GN=LOC113201709 PE=3 SV=1	LOC113201709	2	0.069615	6	1	LEDEQSVVGK(1)LQK	9.32409e-17	133.16	1	3.19703e-14	120.87	1	9.59009e-06	91.62	3
cell	A0A6J1RQW8	1097	K	myosin heavy chain, muscle isoform X14 OS=Frankliniella occidentalis OX=133901 GN=LOC113201709 PE=3 SV=1	LOC113201709	2	-0.023799	9	1	EISSLTAK(1)LEDEQSVVGK	1.88881e-39	160.43	1	7.58509e-40	166.52	1	5.0338e-13	112.58	3
cell	A0A6J1SHL1	235	K	Diadenosine tetraphosphate synthetase OS=Frankliniella occidentalis OX=133901 GN=LOC113208071 PE=3 SV=1	LOC113208071	2	-0.62133	3	1	LASEK(1)TATSELK	8.46313e-06	92.19	1	0.000206501	78.324	1	4.15234e-05	67.997	3
cell	A0A6J1TG39	46	K	Phosphoglycerate mutase OS=Frankliniella occidentalis OX=133901 GN=LOC113215315 PE=3 SV=1	LOC113215315	3	-0.38564	3	1	ALK(1)ESGYQFDIAHTSVLTR	9.17194e-13	113.54	1	0.00136133	47.082	1	2.52892e-09	98.175	3
cell	A0A482JNV8	216	K	ATP synthase subunit alpha OS=Frankliniella occidentalis OX=133901 GN=LOC113206634 PE=2 SV=1	LOC113206634	2	0.94609	3	1	QTGK(1)TALAIDTIINQQR	2.92988e-20	133.52	1	2.28097e-33	156.67	1	0.000217731	78.078	3
cell	A0A482JNV8	124	K	ATP synthase subunit alpha OS=Frankliniella occidentalis OX=133901 GN=LOC113206634 PE=2 SV=1	LOC113206634	2	0.071232	5	1	LIK(1)EGDIVK	0.00162265	82.287	1	0.00162265	82.287	1	0.00162265	82.287	3
cell	A0A482JNV8	537	K	ATP synthase subunit alpha OS=Frankliniella occidentalis OX=133901 GN=LOC113206634 PE=2 SV=1	LOC113206634	2	0.3692	8	1	ITDETDAK(1)LK	9.55093e-07	112.83	1	1.43871e-11	143.97	1	3.18081e-06	108.35	3
cell	A0A482JNV8	501	K	ATP synthase subunit alpha OS=Frankliniella occidentalis OX=133901 GN=LOC113206634 PE=2 SV=1	LOC113206634	2	-0.29921	12	1	LDPAK(1)ITDFEK	1.6968e-25	143.46	1	2.8941e-08	103.13	1	1.3483e-15	126.07	3
cell	A0A6J1SWX1	349	K	cytochrome b-c1 complex subunit 2, mitochondrial OS=Frankliniella occidentalis OX=133901 GN=LOC113211548 PE=4 SV=1	LOC113211548	2	-0.011977	3	1	ALK(1)AGNVSEEAVK	8.96262e-06	92.039	1	0.00196701	60.196	1	0.00827169	45.28	3
cell	A0A6J1TG39	252	K	Phosphoglycerate mutase OS=Frankliniella occidentalis OX=133901 GN=LOC113215315 PE=3 SV=1	LOC113215315	2	0.31972	5	1	AMEAVASQGK(1)AK	1.25991e-05	89.301	1	0.000163515	78.324	1	0.0011	65.234	3
cell	A0A6J1TG39	158	K	Phosphoglycerate mutase OS=Frankliniella occidentalis OX=133901 GN=LOC113215315 PE=3 SV=1	LOC113215315	2	-0.025095	3	1	FESLK(1)LTIQR	0.00181944	72.2	1	0.00973541	51.979	1	0.00898864	53.08	3
cell	A0A6J1TG39	241	K	Phosphoglycerate mutase OS=Frankliniella occidentalis OX=133901 GN=LOC113215315 PE=3 SV=1	LOC113215315	2	0.56519	4	1	FLGDEETVK(1)K	2.11181e-05	102.52	1	0.000700624	82.417	1	0.0025651	72.2	3
cell	A0A6J1TG39	43	K	Phosphoglycerate mutase OS=Frankliniella occidentalis OX=133901 GN=LOC113215315 PE=3 SV=1	LOC113215315	2	-2.7881	4	1	GEEEAVSAGK(1)ALK	7.66215e-06	92.906	1	0.0120269	42.317	1	0.00582309	49.298	3
cell	A0A482JNV8	238	K	ATP synthase subunit alpha OS=Frankliniella occidentalis OX=133901 GN=LOC113206634 PE=2 SV=1	LOC113206634	2	-0.060566	5	1	FNDGADENK(1)K	1.1641e-07	121.9	1	1.83924e-06	110.39	1	1.17648e-11	143.5	3
cell	A0A6J1SIE8	94	K	alpha-actinin, sarcomeric isoform X2 OS=Frankliniella occidentalis OX=133901 GN=LOC113207941 PE=3 SV=1	LOC113207941	3	0.36784	7	1	FHK(1)IANVNK	0.00155437	76.221	1	5.08146e-05	113.71	1	0.000705975	94.309	3
cell	A0A6J1SIE8	36	K	alpha-actinin, sarcomeric isoform X2 OS=Frankliniella occidentalis OX=133901 GN=LOC113207941 PE=3 SV=1	LOC113207941	2	1.0784	3	1	EGLLDPAWEK(1)QQK	3.94604e-11	115.12	1	0.0010524	66.004	1	9.75518e-08	100.22	3
cell	A0A482JNV8	192	K	ATP synthase subunit alpha OS=Frankliniella occidentalis OX=133901 GN=LOC113206634 PE=2 SV=1	LOC113206634	3	0.70384	7	1	ESVRDPMQTGIK(1)AVDSLVPIGR	1.53397e-30	145.77	1	2.93607e-19	125.04	1	5.17754e-06	72.568	3
cell	A0A482JNV8	425	K	ATP synthase subunit alpha OS=Frankliniella occidentalis OX=133901 GN=LOC113206634 PE=2 SV=1	LOC113206634	2	-0.34286	11	1	AMK(1)QVAGSMK	1.49623e-05	102.53	1	0.000603345	79.201	1	0.000666564	77.288	3
cell	A0A6J1RWN8	743	K	myosin heavy chain, muscle isoform X17 OS=Frankliniella occidentalis OX=133901 GN=LOC113201709 PE=3 SV=1	LOC113201709	2	-0.037756	4	1	EPEPK(1)DAAAK	0.00149051	73.887	1	0.00330734	65.627	1	0.00284951	66.92	3
cell	A0A6J1S3S9	367	K	Eukaryotic translation initiation factor 3 subunit L OS=Frankliniella occidentalis OX=133901 GN=LOC113203394 PE=3 SV=1	LOC113203394	2	-0.26872	15	1	NYTEK(1)MYK	0.0019398	95.741	1	0.00464993	80.438	1	0.0032967	84.568	3
cell	A0A482JNV8	496	K	ATP synthase subunit alpha OS=Frankliniella occidentalis OX=133901 GN=LOC113206634 PE=2 SV=1	LOC113206634	2	-0.50276	6	1	GHLDK(1)LDPAK	4.50944e-06	107.06	1	0.00227268	63.624	1	4.62763e-05	96.229	3
cell	A0A6J1TCL7	392	K	Elongation factor 1-alpha OS=Frankliniella occidentalis OX=133901 GN=LOC113215584 PE=3 SV=1	LOC113215584	2	0.21085	7	1	TTEENPK(1)AIK	6.22727e-08	123.75	1	6.95937e-05	94.309	1	7.0053e-06	105.98	3
cell	A0A6J1SPZ0	23	K	NADH dehydrogenase [ubiquinone] 1 alpha subcomplex subunit 5 OS=Frankliniella occidentalis OX=133901 GN=LOC113209525 PE=3 SV=1	LOC113209525	2	1.1096	3	1	HPTK(1)TLSGIYGK	0.000959303	67.519	1	0.00941243	46.069	1	0.000182276	79.492	3
cell	A0A6J1SPR3	72	K	cytochrome c oxidase subunit 5B, mitochondrial-like OS=Frankliniella occidentalis OX=133901 GN=LOC113207960 PE=3 SV=1	LOC113207960	3	-0.25944	4	1	GACTK(1)DQPQVVLSCNHER	4.99597e-27	144.68	1	1.0953e-40	169.49	1	6.00866e-12	112.82	3
cell	A0A6J1TCU7	185	K	ras-related protein Rab-1A OS=Frankliniella occidentalis OX=133901 GN=LOC113215643 PE=4 SV=1	LOC113215643	2	0.7064	3	1	VGPTSSAADTANK(1)VK	7.87311e-06	94.487	1	0.00405655	49.595	1	0.00157089	63.682	3
cell	A0A6J1RQW8	1320	K	myosin heavy chain, muscle isoform X14 OS=Frankliniella occidentalis OX=133901 GN=LOC113201709 PE=3 SV=1	LOC113201709	2	-0.57523	7	1	ISLTTQLEDTK(1)R	3.00707e-23	164.11	1	4.50333e-11	122.39	1	1.36484e-07	104.24	3
cell	A0A6J1S5W8	111	K	40S ribosomal protein S27a OS=Frankliniella occidentalis OX=133901 GN=LOC113203885 PE=3 SV=1	LOC113203885	3	-0.83838	4	1	VDENGK(1)IHR	0.00151529	73.233	1	0.000108748	107.57	1	7.89452e-07	130.75	3
cell	A0A6J1RQW8	618	K	myosin heavy chain, muscle isoform X14 OS=Frankliniella occidentalis OX=133901 GN=LOC113201709 PE=3 SV=1	LOC113201709	3	0.035902	5	1	GSNK(1)LLCEIFLDHPGQSGGGGDAGGK	5.78046e-15	104.53	1	1.23445e-14	100.23	1	1.23346e-11	87.881	3
cell	A0A6J1SPH7	72	K	Superoxide dismutase OS=Frankliniella occidentalis OX=133901 GN=LOC113209492 PE=3 SV=1	LOC113209492	4	-0.084614	3	1	HHAAYVTNYNATLEK(1)LQAAISR	7.75271e-25	137.89	1	1.90251e-07	84.327	1	1.11095e-05	66.536	3
cell	A0A6J1S5W8	105	K	40S ribosomal protein S27a OS=Frankliniella occidentalis OX=133901 GN=LOC113203885 PE=3 SV=1	LOC113203885	2	-0.28316	3	1	YYK(1)VDENGK	0.0051353	63.426	1	0.00347652	70.056	1	0.00579411	61.78	3
cell	A0A6J1S5W8	102	K	40S ribosomal protein S27a OS=Frankliniella occidentalis OX=133901 GN=LOC113203885 PE=3 SV=1	LOC113203885	2	0.45298	5	1	LAVLK(1)YYK	0.00803669	66.073	1	0.0167868	52.716	1	0.00803669	66.073	3
cell	A0A6J1RQW8	36	K	myosin heavy chain, muscle isoform X14 OS=Frankliniella occidentalis OX=133901 GN=LOC113201709 PE=3 SV=1	LOC113201709	2	0.18359	4	1	K(1)ACWVPDEADGFVQGEIK	0.0139743	40.432	1	0.000433083	73.057	1	0.000891566	66.606	3
cell	A0A6J1RQW8	1788	K	myosin heavy chain, muscle isoform X14 OS=Frankliniella occidentalis OX=133901 GN=LOC113201709 PE=3 SV=1	LOC113201709	2	-0.077964	6	1	K(1)ALETQIK	0.00378948	94.309	1	0.0078971	74.92	1	0.0080587	74.464	3
cell	A0A6J1RQW8	911	K	myosin heavy chain, muscle isoform X14 OS=Frankliniella occidentalis OX=133901 GN=LOC113201709 PE=3 SV=1	LOC113201709	2	-0.79892	4	1	SAK(1)LQAQK	0.000126991	126.52	1	0.000645161	116.25	1	0.00232498	96.492	3
cell	A0A6J1TG23	45	K	40S ribosomal protein S2 OS=Frankliniella occidentalis OX=133901 GN=LOC113216669 PE=3 SV=1	LOC113216669	2	-1.1816	3	1	EAEK(1)EWVPVTK	0.0084067	51.359	1	0.000674713	74.077	1	0.0013356	68.283	3
cell	A0A6J1RQW8	1902	K	myosin heavy chain, muscle isoform X14 OS=Frankliniella occidentalis OX=133901 GN=LOC113201709 PE=3 SV=1	LOC113201709	2	0.35773	5	1	K(1)AQQELEEAEER	8.70793e-16	147.26	1	3.50414e-15	139.46	1	8.70793e-16	147.26	3
cell	A0A6J1S5F6	362	K	Isocitrate dehydrogenase [NAD] subunit, mitochondrial OS=Frankliniella occidentalis OX=133901 GN=LOC113203485 PE=3 SV=1	LOC113203485	2	-0.30096	4	1	TK(1)DLGGQSTTK	5.2329e-05	86.772	1	0.00272358	63.091	1	0.00634881	54.343	3
cell	A0A6J1S5F6	147	K	Isocitrate dehydrogenase [NAD] subunit, mitochondrial OS=Frankliniella occidentalis OX=133901 GN=LOC113203485 PE=3 SV=1	LOC113203485	3	0.39176	5	1	SLDLYANVVHVK(1)SLPGVK	7.63546e-05	76.378	1	1.18184e-06	92.474	1	1.09704e-08	100.02	3
cell	A0A6J1TAU2	62	K	actin, muscle-like OS=Frankliniella occidentalis OX=133901 GN=LOC113213118 PE=3 SV=1	LOC113213118	2	0.33321	19	1	DSYVGDEAQSK(1)R	3.43245e-13	136.7	1	2.03458e-05	88.021	1	1.4751e-05	90.793	3
cell	A0A6J1TAU2	51	K	actin, muscle-like OS=Frankliniella occidentalis OX=133901 GN=LOC113213118 PE=3 SV=1	LOC113213118	3	-0.2138	67	1	HQGVMVGMGQK(1)DSYVGDEAQSK	1.3122e-45	163.41	1	3.19567e-20	128.49	1	2.66515e-15	116.45	3
cell	A0A6J1TG23	52	K	40S ribosomal protein S2 OS=Frankliniella occidentalis OX=133901 GN=LOC113216669 PE=3 SV=1	LOC113216669	2	-0.59512	3	1	EWVPVTK(1)LGR	0.000507445	82.261	1	0.00645681	57.149	1	0.00360698	64.82	3
cell	A0A6J1T8P2	626	K	Clathrin heavy chain OS=Frankliniella occidentalis OX=133901 GN=LOC113213253 PE=3 SV=1	LOC113213253	3	-0.6635	3	1	AHIAQLCEK(1)AGLLQR	5.08081e-11	111.83	1	0.000336788	74.853	1	0.000995789	59.248	3
cell	A0A6J1TG23	174	K	40S ribosomal protein S2 OS=Frankliniella occidentalis OX=133901 GN=LOC113216669 PE=3 SV=1	LOC113216669	2	-0.1294	4	1	VTGK(1)CGSVQVR	3.7506e-09	100.93	1	0.000475912	75.819	1	2.98995e-09	102.4	3
cell	A0A6J1RQW8	908	K	myosin heavy chain, muscle isoform X14 OS=Frankliniella occidentalis OX=133901 GN=LOC113201709 PE=3 SV=1	LOC113201709	2	-0.17517	9	1	GSLSEYQEK(1)SAK	8.98795e-29	174.23	1	6.47147e-08	105.65	1	2.43466e-13	136.7	3
cell	A0A6J1RQW8	1358	K	myosin heavy chain, muscle isoform X14 OS=Frankliniella occidentalis OX=133901 GN=LOC113201709 PE=3 SV=1	LOC113201709	2	-0.48447	4	1	EQVEEEAEGK(1)ADLQR	0.000451573	76.82	1	3.76001e-28	153.23	1	0.00113363	69.331	3
cell	A0A6J1RQW8	1507	K	myosin heavy chain, muscle isoform X14 OS=Frankliniella occidentalis OX=133901 GN=LOC113201709 PE=3 SV=1	LOC113201709	2	0.74405	6	1	RENK(1)NLADEVK	3.4148e-06	107.53	1	1.11593e-07	119.25	1	0.000171813	96.229	3
cell	A0A6J1RQW8	883	K	myosin heavy chain, muscle isoform X14 OS=Frankliniella occidentalis OX=133901 GN=LOC113201709 PE=3 SV=1	LOC113201709	2	-0.1477	8	0.999992	ELEGLNAK(1)LLAEK	0.00346816	68.413	1	3.96784e-08	105.03	1	3.96784e-08	105.03	3
cell	A0A6J1S5Y5	51	K	Proteasome subunit alpha type OS=Frankliniella occidentalis OX=133901 GN=LOC113203599 PE=3 SV=1	LOC113203599	3	-0.19331	4	1	AANGVVLATENK(1)HK	0.00110086	57.434	1	5.69539e-20	141.73	1	0.000272165	76.073	3
cell	A0A6J1TAU2	114	K	actin, muscle-like OS=Frankliniella occidentalis OX=133901 GN=LOC113213118 PE=3 SV=1	LOC113213118	3	0.037773	11	1	VAPEEHPVLLTEAPLNPK(1)ANR	8.31284e-19	122.94	1	3.80349e-07	83.423	1	5.6519e-09	91.622	3
cell	A0A6J1RQW8	1852	K	myosin heavy chain, muscle isoform X14 OS=Frankliniella occidentalis OX=133901 GN=LOC113201709 PE=3 SV=1	LOC113201709	3	-0.60956	3	1	IK(1)ELSFQAEEDRK	9.35468e-08	88.075	1	5.45178e-06	90.759	1	1.5225e-05	73.927	3
cell	A0A6J1TFD3	84	K	Adenylate kinase OS=Frankliniella occidentalis OX=133901 GN=LOC113214410 PE=3 SV=1	LOC113214410	2	2.5123	3	1	AEVSSGSELGK(1)K	2.73933e-06	96.745	1	0.000963179	71.176	1	0.000675154	73.881	3
cell	A0A6J1SMG9	107	K	protein transport protein Sec61 subunit alpha OS=Frankliniella occidentalis OX=133901 GN=LOC113208908 PE=3 SV=1	LOC113208908	2	0.20865	3	1	IIEVGDTPK(1)DR	0.00203637	65.179	1	0.00203637	65.179	1	0.00143808	67.385	3
cell	A0A6J1TBV4	174	K	Coatomer subunit gamma OS=Frankliniella occidentalis OX=133901 GN=LOC113213414 PE=3 SV=1	LOC113213414	2	2.9951	3	1	TAGELVK(1)R	0.0108569	66.692	1	0.01782	57.59	1	0.0176143	57.859	3
cell	A0A6J1S646	150	K	60S ribosomal protein L13a OS=Frankliniella occidentalis OX=133901 GN=LOC113203942 PE=3 SV=1	LOC113203942	3	0.079505	3	1	LSHEVGWK(1)YK	0.00275518	60.641	1	0.00861668	44.425	1	0.00691864	47.228	3
cell	A0A6J1S646	27	K	60S ribosomal protein L13a OS=Frankliniella occidentalis OX=133901 GN=LOC113203942 PE=3 SV=1	LOC113203942	2	-0.2681	3	1	LAAVTAK(1)ALLQGR	1.95337e-15	128.61	1	3.89755e-06	95.417	1	6.52706e-08	102.9	3
cell	A0A6J1S646	136	K	60S ribosomal protein L13a OS=Frankliniella occidentalis OX=133901 GN=LOC113203942 PE=3 SV=1	LOC113203942	2	-0.99788	3	1	K(1)FCHVGR	0.0085803	88.029	1	0.00682999	94.262	1	0.00255396	117.93	3
cell	A0A6J1TFW8	23	K	60S ribosomal protein L30 OS=Frankliniella occidentalis OX=133901 GN=LOC113216773 PE=3 SV=1	LOC113216773	2	-1.675	5	1	LALVMK(1)SGK	0.00253869	71.451	1	0.0110674	52.579	1	0.00425884	63.816	3
cell	A0A6J1S646	189	K	60S ribosomal protein L13a OS=Frankliniella occidentalis OX=133901 GN=LOC113203942 PE=3 SV=1	LOC113203942	2	0.033791	3	1	GASEHISK(1)LVAK	2.2226e-11	124.48	1	4.59028e-11	119.39	1	9.68089e-08	104.24	3
cell	A0A6J1SPR4	333	K	Fructose-bisphosphate aldolase OS=Frankliniella occidentalis OX=133901 GN=LOC113208513 PE=3 SV=1	LOC113208513	2	0.41678	3	1	AK(1)ANSLACQGK	0.00143808	67.385	1	0.008457	51.286	1	0.00435559	58.132	3
cell	A0A6J1RQW8	1246	K	myosin heavy chain, muscle isoform X14 OS=Frankliniella occidentalis OX=133901 GN=LOC113201709 PE=3 SV=1	LOC113201709	3	-0.343	3	1	GSVDHLTNEK(1)AATEK	2.17443e-52	191.96	1	2.89216e-61	207.39	1	7.52281e-71	213.99	3
cell	A0A6J1RQW8	1842	K	myosin heavy chain, muscle isoform X14 OS=Frankliniella occidentalis OX=133901 GN=LOC113201709 PE=3 SV=1	LOC113201709	2	0.43518	3	1	HADAQK(1)NLR	0.0048062	65.224	1	0.0017478	80.688	1	0.00438122	66.27	3
cell	A0A6J1RQW8	859	K	myosin heavy chain, muscle isoform X14 OS=Frankliniella occidentalis OX=133901 GN=LOC113201709 PE=3 SV=1	LOC113201709	2	-0.42304	6	1	IEDEIAALQDK(1)AAK	1.61685e-10	108.58	1	0.000615356	74.789	1	0.00190887	59.248	3
cell	A0A6J1RQW8	738	K	myosin heavy chain, muscle isoform X14 OS=Frankliniella occidentalis OX=133901 GN=LOC113201709 PE=3 SV=1	LOC113201709	2	0.54261	6	1	IIAPQAIAK(1)VDEEK	3.18976e-05	86.497	1	0.000610075	74.853	1	0.000528425	73.834	3
cell	A0A6J1TFR3	53	K	40S ribosomal protein S29 OS=Frankliniella occidentalis OX=133901 GN=LOC113216732 PE=3 SV=1	LOC113216732	2	0.81511	3	1	EYANDIGFK(1)K	0.000405217	85.533	1	0.00443803	66.056	1	0.00443803	66.056	3
cell	A0A6J1RW12	106	K	60S acidic ribosomal protein P0 OS=Frankliniella occidentalis OX=133901 GN=LOC113202923 PE=3 SV=1	LOC113202923	2	1.4287	4	1	LLENK(1)VK	0.0116961	72.138	1	0.0342348	48.756	1	0.0174539	62.717	3
cell	A0A6J1RW12	162	K	60S acidic ribosomal protein P0 OS=Frankliniella occidentalis OX=133901 GN=LOC113202923 PE=3 SV=1	LOC113202923	3	1.4648	3	1	GTIEIINDVHILK(1)EGDK	1.32073e-11	113.88	1	0.000328275	72.21	1	0.00101091	56.121	3
cell	A0A6J1RW12	149	K	60S acidic ribosomal protein P0 OS=Frankliniella occidentalis OX=133901 GN=LOC113202923 PE=3 SV=1	LOC113202923	3	-0.39576	3	1	ISK(1)GTIEIINDVHILK	1.97459e-11	114.54	1	4.00788e-20	131.56	1	2.99001e-16	128.45	3
cell	A0A6J1TA92	184	K	ras-related protein Rac1 OS=Frankliniella occidentalis OX=133901 GN=LOC113212979 PE=4 SV=1	LOC113212979	2	-0.12748	3	1	AVLCPVVPIK(1)R	0.00630183	57.785	1	0.00203567	67.334	1	0.00570679	59.067	3
cell	A0A6J1RW12	77	K	60S acidic ribosomal protein P0 OS=Frankliniella occidentalis OX=133901 GN=LOC113202923 PE=3 SV=1	LOC113202923	2	0.40999	5	1	NPALEK(1)LLAHIK	3.76595e-29	178.15	1	2.03258e-09	113.24	1	0.000105744	83.182	3
cell	A0A6J1RW12	214	K	60S acidic ribosomal protein P0 OS=Frankliniella occidentalis OX=133901 GN=LOC113202923 PE=3 SV=1	LOC113202923	2	-0.54215	4	1	VK(1)FMEGVSR	0.0067675	60.398	1	0.0221092	41.399	1	0.00405729	67.334	3
cell	A0A6J1RQW8	744	K	myosin heavy chain, muscle isoform X14 OS=Frankliniella occidentalis OX=133901 GN=LOC113201709 PE=3 SV=1	LOC113201709	2	0.27142	4	1	K(1)CAEIILK	0.0189953	63.426	1	0.00676986	79.148	1	0.00989955	69.275	3
cell	A0A6J1TFD3	206	K	Adenylate kinase OS=Frankliniella occidentalis OX=133901 GN=LOC113214410 PE=3 SV=1	LOC113214410	2	-0.73432	3	1	SDDNVDSLK(1)K	3.94885e-05	97.734	1	0.0164947	49.081	1	0.00417398	66.56	3
cell	A0A6J1RQW8	1463	K	myosin heavy chain, muscle isoform X14 OS=Frankliniella occidentalis OX=133901 GN=LOC113201709 PE=3 SV=1	LOC113201709	2	-0.14513	5	1	LK(1)VDDLAAELDASQK	3.65295e-24	146.2	1	0.0123107	74.141	1	6.51046e-09	112.34	3
cell	A0A6J1TFD3	217	K	Adenylate kinase OS=Frankliniella occidentalis OX=133901 GN=LOC113214410 PE=3 SV=1	LOC113214410	3	0.23919	3	1	LSTYHEQTK(1)PLVDYYK	0.000144074	79.837	1	0.000247755	76.051	1	5.66453e-06	91.616	3
cell	A0A6J1SDG9	386	K	calcium-binding mitochondrial carrier protein Aralar1 isoform X7 OS=Frankliniella occidentalis OX=133901 GN=LOC113205324 PE=3 SV=1	LOC113205324	2	0.33497	3	1	AIK(1)LTVNDLVR	0.015918	43.502	1	0.00203637	65.179	1	0.00924129	50.149	3
cell	A0A6J1SP85	459	K	NADH-ubiquinone oxidoreductase 75 kDa subunit, mitochondrial OS=Frankliniella occidentalis OX=133901 GN=LOC113209434 PE=3 SV=1	LOC113209434	3	0.34623	3	1	VDLSYDYEHLGDDTTTLK(1)K	4.3899e-06	84.249	1	9.67099e-22	129.46	1	0.00035964	58.693	3
cell	A0A6J1TKF7	264	K	RNA-binding protein squid isoform X3 OS=Frankliniella occidentalis OX=133901 GN=LOC113216628 PE=4 SV=1	LOC113216628	2	-1.4458	3	1	QSISGK(1)EVDVK	1.40213e-05	93.623	1	0.0036878	60.161	1	0.000788188	73.082	3
cell	A0A6J1TAU2	327	K	actin, muscle-like OS=Frankliniella occidentalis OX=133901 GN=LOC113213118 PE=3 SV=1	LOC113213118	2	0.025513	9	1	EITALAPSTIK(1)IK	1.49167e-16	129.37	1	3.70053e-11	115.34	1	3.77342e-14	119.39	3
cell	A0A6J1RQW8	348	K	myosin heavy chain, muscle isoform X14 OS=Frankliniella occidentalis OX=133901 GN=LOC113201709 PE=3 SV=1	LOC113201709	2	-0.18707	5	1	EDK(1)ADIYK	0.00660259	70.942	1	0.0163168	53.211	1	0.00720798	68.536	3
cell	A0A6J1RQW8	1177	K	myosin heavy chain, muscle isoform X14 OS=Frankliniella occidentalis OX=133901 GN=LOC113201709 PE=3 SV=1	LOC113201709	2	-0.48673	4	1	EAELAK(1)LR	0.0030964	91.853	1	0.00318543	91.318	1	0.00318543	91.318	3
cell	A0A6J1SS56	42	K	Fructose-bisphosphate aldolase OS=Frankliniella occidentalis OX=133901 GN=LOC113208513 PE=3 SV=1	LOC113208513	2	-0.16155	6	1	GILAADESTSTMGK(1)R	1.31011e-10	109.83	1	0.000296641	82.651	1	0.00681514	44.925	3
cell	A0A6J1SS56	140	K	Fructose-bisphosphate aldolase OS=Frankliniella occidentalis OX=133901 GN=LOC113208513 PE=3 SV=1	LOC113208513	2	-0.20875	3	1	K(1)DGCHFAK	0.00120031	113.74	1	0.00292677	98.055	1	1.76784e-07	139.98	3
cell	A0A6J1SS56	18	K	Fructose-bisphosphate aldolase OS=Frankliniella occidentalis OX=133901 GN=LOC113208513 PE=3 SV=1	LOC113208513	2	-0.31279	6	1	K(1)IAQAIVAPGK	6.15262e-13	145.46	1	3.89295e-05	88.596	1	0.000355072	79.659	3
cell	A0A6J1SS56	333	K	Fructose-bisphosphate aldolase OS=Frankliniella occidentalis OX=133901 GN=LOC113208513 PE=3 SV=1	LOC113208513	2	-0.084615	5	1	AK(1)ANGDAALGK	1.17437e-05	94.465	1	0.00365699	60.255	1	0.00329868	61.344	3
cell	A0A6J1TKV3	56	K	Myosin light chain alkali OS=Frankliniella occidentalis OX=133901 GN=LOC113218128 PE=4 SV=1	LOC113218128	3	-0.35615	5	1	ALNLNPTCATIEK(1)LGGTK(1)K	0.000372	70.837	1	1.29752e-12	115.57	1	7.47085e-07	92.474	3
cell	A0A6J1SS56	359	K	Fructose-bisphosphate aldolase OS=Frankliniella occidentalis OX=133901 GN=LOC113208513 PE=3 SV=1	LOC113208513	2	-0.69888	3	1	YAGGVAGAAGDSSLFIK(1)DHAY	1.49362e-08	89.011	1	1.6329e-08	88.176	1	0.000393572	55.453	3
cell	A0A6J1RQW8	956	K	myosin heavy chain, muscle isoform X14 OS=Frankliniella occidentalis OX=133901 GN=LOC113201709 PE=3 SV=1	LOC113201709	2	0.41454	6	1	K(1)DVEDLELNLQK	1.60292e-10	118.52	1	2.75077e-07	99.941	1	3.40665e-11	124.07	3
cell	A0A6J1RQW8	205	K	myosin heavy chain, muscle isoform X14 OS=Frankliniella occidentalis OX=133901 GN=LOC113201709 PE=3 SV=1	LOC113201709	2	0.054877	3	1	K(1)EEPAPGEK	0.000313507	104.22	1	0.00329529	75.652	1	0.00112304	93.096	3
cell	A0A6J1RQW8	1078	K	myosin heavy chain, muscle isoform X14 OS=Frankliniella occidentalis OX=133901 GN=LOC113201709 PE=3 SV=1	LOC113201709	2	0.38666	6	1	K(1)ELEQTVQR	1.94417e-07	137.98	1	0.000106373	109.66	1	4.49785e-09	142.43	3
cell	A0A6J1RQW8	74	K	myosin heavy chain, muscle isoform X14 OS=Frankliniella occidentalis OX=133901 GN=LOC113201709 PE=3 SV=1	LOC113201709	2	-0.15696	11	1	K(1)EQVGQVNPPK	4.89963e-14	149.49	1	1.78493e-07	108.56	1	1.96918e-11	138.99	3
cell	A0A6J1TJA7	333	K	lysosomal aspartic protease-like OS=Frankliniella occidentalis OX=133901 GN=LOC113217620 PE=3 SV=1	LOC113217620	2	-0.36733	3	1	SFSLEGK(1)DYVLR	8.52843e-05	84.169	1	0.000206501	78.324	1	0.00469252	54.343	3
cell	A0A6J1TL15	2333	K	obscurin-like isoform X4 OS=Frankliniella occidentalis OX=133901 GN=LOC113216036 PE=3 SV=1	LOC113216036	3	0.36816	5	1	AEANHPVFLVK(1)LK	0.000419523	69.03	1	0.00109484	79.089	1	0.000563395	84.365	3
cell	A0A6J1T258	405	K	far upstream element-binding protein 2 isoform X2 OS=Frankliniella occidentalis OX=133901 GN=LOC113212991 PE=4 SV=1	LOC113212991	3	0.19945	4	1	RPNNNPTEK(1)IILIR	1.8539e-06	96.464	1	2.9507e-08	105.19	1	6.06941e-11	111.12	3
cell	A0A6J1TL15	4496	K	obscurin-like isoform X4 OS=Frankliniella occidentalis OX=133901 GN=LOC113216036 PE=3 SV=1	LOC113216036	2	-1.098	5	1	FTDMQQIPGLDAK(1)FMAR	7.49994e-12	115.87	1	0.000102516	78.95	1	0.000781885	60.489	3
cell	A0A6J1TKV3	156	K	Myosin light chain alkali OS=Frankliniella occidentalis OX=133901 GN=LOC113218128 PE=4 SV=1	LOC113218128	2	0.082276	7	1	IPLK(1)DGTR	0.0216409	47.603	1	0.0205099	48.794	1	0.0126399	57.59	3
cell	A0A6J1TL15	4584	K	obscurin-like isoform X4 OS=Frankliniella occidentalis OX=133901 GN=LOC113216036 PE=3 SV=1	LOC113216036	2	-0.32181	3	1	MEAPSFLK(1)K	0.00515408	69.275	1	0.00533437	68.657	1	0.009541	60.398	3
cell	A0A6J1TKV3	77	K	Myosin light chain alkali OS=Frankliniella occidentalis OX=133901 GN=LOC113218128 PE=4 SV=1	LOC113218128	3	-0.60075	6	0.873737	K(0.874)DK(0.126)DQGVYEDFLECLK	3.5826e-08	101.9	0.751767	1.20229e-11	116	0.767942	7.26979e-07	97.129	3
cell	A0A6J1TKB4	217	K	uncharacterized protein LOC113217885 OS=Frankliniella occidentalis OX=133901 GN=LOC113217885 PE=4 SV=1	LOC113217885	2	1.1046	3	1	K(1)VVPESSLYAVR	0.00107883	70.089	1	0.0235694	40.767	1	0.0105522	49.448	3
cell	A0A6J1SJX9	65	K	copper transport protein ATOX1 OS=Frankliniella occidentalis OX=133901 GN=LOC113206807 PE=4 SV=1	LOC113206807	2	-0.1172	4	1	TGK(1)AVSYVGLK	0.00506419	56.205	1	0.0131031	45.357	1	0.0120557	46.069	3
cell	A0A6J1TL15	4259	K	obscurin-like isoform X4 OS=Frankliniella occidentalis OX=133901 GN=LOC113216036 PE=3 SV=1	LOC113216036	2	-0.090124	3	1	VANK(1)LGAIEGK	0.00203637	65.179	1	1.47723e-05	93.345	1	0.0022138	64.64	3
cell	A0A6J1SP72	7	K	60S ribosomal protein L9 OS=Frankliniella occidentalis OX=133901 GN=LOC113208369 PE=3 SV=1	LOC113208369	2	0.4125	3	1	QILGK(1)QEVK	8.21535e-05	108.56	1	0.00255269	74.611	1	0.00767195	58.172	3
cell	A0A6J1SBT5	482	K	Pyruvate kinase OS=Frankliniella occidentalis OX=133901 GN=LOC113205339 PE=3 SV=1	LOC113205339	2	0.5096	5	1	VQFGIQFGQK(1)K	0.000982682	73.881	1	6.03422e-08	115.78	1	0.0030376	64.82	3
cell	A0A6J1SBT5	235	K	Pyruvate kinase OS=Frankliniella occidentalis OX=133901 GN=LOC113205339 PE=3 SV=1	LOC113205339	2	0.37262	5	1	NAAAIK(1)EIR	0.000101516	107.79	1	0.00207047	76.943	1	0.00198474	77.662	3
cell	A0A6J1SBT5	488	K	Pyruvate kinase OS=Frankliniella occidentalis OX=133901 GN=LOC113205339 PE=3 SV=1	LOC113205339	2	0.95227	3	1	K(1)GDPVVIVTGWK	0.0016149	66.246	1	0.00354775	60.55	1	0.00104867	70.373	3
cell	A0A6J1SBT5	246	K	Pyruvate kinase OS=Frankliniella occidentalis OX=133901 GN=LOC113205339 PE=3 SV=1	LOC113205339	2	-0.87687	5	1	GILGEAGK(1)K	0.0115359	56.916	1	0.00706975	64.711	1	0.0106665	58.433	3
cell	A0A6J1TAU2	329	K	actin, muscle-like OS=Frankliniella occidentalis OX=133901 GN=LOC113213118 PE=3 SV=1	LOC113213118	3	-0.46166	11	1	IK(1)IIAPPERK	0.00055427	96.342	1	0.00126158	86.898	1	0.0018684	79.148	3
cell	A0A6J1TAU2	292	K	actin, muscle-like OS=Frankliniella occidentalis OX=133901 GN=LOC113213118 PE=3 SV=1	LOC113213118	3	-0.25892	3	1	K(1)DLYANNVLSGGTTMYPGIADR	4.23623e-24	135.54	1	1.19425e-14	112.85	1	1.08044e-09	96.848	3
cell	A0A6J1TAU2	316	K	actin, muscle-like OS=Frankliniella occidentalis OX=133901 GN=LOC113213118 PE=3 SV=1	LOC113213118	2	0.53973	9	1	MQK(1)EITALAPSTIK	3.55637e-15	127.18	1	0.00121609	63.681	1	0.00385398	51.771	3
cell	A0A6J1S5F6	318	K	Isocitrate dehydrogenase [NAD] subunit, mitochondrial OS=Frankliniella occidentalis OX=133901 GN=LOC113203485 PE=3 SV=1	LOC113203485	3	-0.67842	3	1	HTFAQAVGK(1)NVANPTAMLLCAAK	1.53181e-12	106.63	1	6.95916e-08	85.013	1	3.47014e-05	57.238	3
cell	A0A6J1S5F6	188	K	Isocitrate dehydrogenase [NAD] subunit, mitochondrial OS=Frankliniella occidentalis OX=133901 GN=LOC113203485 PE=3 SV=1	LOC113203485	2	0.23841	5	1	GVVECLK(1)VVTR	1.40382e-06	102.4	1	1.55223e-06	101.71	1	0.00203637	65.179	3
cell	A0A6J1S5F6	352	K	Isocitrate dehydrogenase [NAD] subunit, mitochondrial OS=Frankliniella occidentalis OX=133901 GN=LOC113203485 PE=3 SV=1	LOC113203485	2	-0.49139	6	1	GAIDK(1)VLK	0.0102672	61.962	1	0.0155985	53.968	1	0.0155985	53.968	3
cell	A0A6J1S5F6	208	K	Isocitrate dehydrogenase [NAD] subunit, mitochondrial OS=Frankliniella occidentalis OX=133901 GN=LOC113203485 PE=3 SV=1	LOC113203485	2	1.8599	3	1	FAFDYATK(1)TGR	0.000878483	72.29	1	0.00130913	68.515	1	0.0120557	46.069	3
cell	A0A6J1TKV3	8	K	Myosin light chain alkali OS=Frankliniella occidentalis OX=133901 GN=LOC113218128 PE=4 SV=1	LOC113218128	2	-0.60467	6	1	AADLSGK(1)DVER	1.11799e-10	130.56	1	1.3134e-05	88.021	1	9.97714e-06	90.614	3
cell	A0A6J1SS56	230	K	Fructose-bisphosphate aldolase OS=Frankliniella occidentalis OX=133901 GN=LOC113208513 PE=3 SV=1	LOC113208513	4	-0.74259	9	1	ALNDHHVYLEGTLLK(1)PNMVTPGQSCPK	8.23518e-16	101.66	1	9.43047e-16	100.7	1	1.5422e-10	80.664	3
cell	A0A6J1SS56	243	K	Fructose-bisphosphate aldolase OS=Frankliniella occidentalis OX=133901 GN=LOC113208513 PE=3 SV=1	LOC113208513	3	-0.31478	5	1	K(1)ATAQEIACATVTALNR	2.7488e-39	167.28	1	4.09101e-39	165.66	1	2.12714e-08	100.04	3
cell	A0A6J1TKV3	51	K	Myosin light chain alkali OS=Frankliniella occidentalis OX=133901 GN=LOC113218128 PE=4 SV=1	LOC113218128	3	-0.35615	16	1	ALNLNPTCATIEK(1)LGGTK(1)K	1.0282e-26	144.17	1	6.92429e-13	117.3	1	1.99302e-12	117.65	3
cell	A0A6J1TCL7	41	K	Elongation factor 1-alpha OS=Frankliniella occidentalis OX=133901 GN=LOC113215584 PE=3 SV=1	LOC113215584	2	-0.27184	10	1	TIEK(1)FEK	0.0111958	73.248	1	0.0100733	75.738	1	0.0111905	73.26	3
cell	A0A6J1S3K7	162	K	ATP synthase subunit O, mitochondrial OS=Frankliniella occidentalis OX=133901 GN=LOC113204603 PE=3 SV=1	LOC113204603	2	-0.0054751	5	1	GFLK(1)SNQK	0.0129341	57.047	1	0.00416336	84.568	1	0.00109229	110.81	3
cell	A0A6J1SK61	329	K	actin-5C OS=Frankliniella occidentalis OX=133901 GN=LOC113208730 PE=3 SV=1	LOC113208730	3	-0.46166	11	1	IK(1)IIAPPERK	0.00055427	96.342	1	0.00126158	86.898	1	0.0018684	79.148	3
cell	A0A6J1SS56	317	K	Fructose-bisphosphate aldolase OS=Frankliniella occidentalis OX=133901 GN=LOC113208513 PE=3 SV=1	LOC113208513	2	0.21271	4	1	AWGGK(1)DETVAAGQNELLK	1.89653e-40	169.58	1	1.14051e-05	86.8	1	1.71815e-39	161.35	3
cell	A0A6J1SS56	147	K	Fructose-bisphosphate aldolase OS=Frankliniella occidentalis OX=133901 GN=LOC113208513 PE=3 SV=1	LOC113208513	2	-0.47162	15	1	DGCHFAK(1)WR	1.20765e-05	118.33	1	0.0015946	82.645	1	0.00429724	80.688	3
cell	A0A6J1TIN2	287	K	cAMP-dependent protein kinase catalytic subunit OS=Frankliniella occidentalis OX=133901 GN=LOC113217618 PE=3 SV=1	LOC113217618	2	0.1205	3	1	YGNLK(1)NGVNDIK	2.18642e-09	112.82	1	0.00469252	54.343	1	0.000114285	66.004	3
cell	A0A6J1SS56	293	K	Fructose-bisphosphate aldolase OS=Frankliniella occidentalis OX=133901 GN=LOC113208513 PE=3 SV=1	LOC113208513	3	-0.63703	3	0.779281	FNGK(0.852)K(0.148)PWPLTFSYGR	0.000893017	60.489	0.836612	0.00196678	50.04	0.852396	0.00102497	56.514	3
cell	A0A6J1SP85	170	K	NADH-ubiquinone oxidoreductase 75 kDa subunit, mitochondrial OS=Frankliniella occidentalis OX=133901 GN=LOC113209434 PE=3 SV=1	LOC113209434	2	1.6972	3	1	AVEDK(1)DVGPLIK	0.00140226	65.179	1	0.000423789	74.611	1	0.00140226	65.179	3
cell	A0A6J1SP85	692	K	NADH-ubiquinone oxidoreductase 75 kDa subunit, mitochondrial OS=Frankliniella occidentalis OX=133901 GN=LOC113209434 PE=3 SV=1	LOC113209434	2	0.27944	3	1	AQLASTPLDVK(1)LK	0.000473065	73.927	1	8.17809e-08	101.53	1	0.000120551	83.204	3
cell	A0A6J1RQW8	213	K	myosin heavy chain, muscle isoform X14 OS=Frankliniella occidentalis OX=133901 GN=LOC113201709 PE=3 SV=1	LOC113201709	2	0.054877	3	1	EEPAPGEK(1)K	0.00699576	64.841	1	0.0254284	44.318	1	0.0221151	46.001	3
cell	A0A6J1T890	76	K	Coatomer subunit alpha OS=Frankliniella occidentalis OX=133901 GN=LOC113212400 PE=4 SV=1	LOC113212400	2	0.43584	4	1	IK(1)VWNYK	0.0328804	49.65	1	0.0349688	53.351	1	0.0377652	46.426	3
cell	A0A6J1SBT5	83	K	Pyruvate kinase OS=Frankliniella occidentalis OX=133901 GN=LOC113205339 PE=3 SV=1	LOC113205339	2	0.8822	3	1	AVENYSK(1)K	0.0119796	65.224	1	0.0310665	47.187	1	0.0289154	48.794	3
cell	A0A6J1SBT5	209	K	Pyruvate kinase OS=Frankliniella occidentalis OX=133901 GN=LOC113205339 PE=3 SV=1	LOC113205339	2	-0.414	4	1	DK(1)ADLQFGVK	0.00181944	72.2	1	0.0023032	69.721	1	0.0155128	44.847	3
cell	A0A6J1SK61	327	K	actin-5C OS=Frankliniella occidentalis OX=133901 GN=LOC113208730 PE=3 SV=1	LOC113208730	2	0.61792	11	1	EITALAPSTMK(1)IK	8.57249e-11	110.92	1	3.08622e-06	95.417	1	5.19388e-11	113.99	3
cell	A0A6J1SZV4	165	K	40S ribosomal protein S6 OS=Frankliniella occidentalis OX=133901 GN=LOC113210896 PE=3 SV=1	LOC113210896	2	0.072758	4	1	RPLPQK(1)EGK	0.00164586	82.261	1	0.0369386	83.862	1	0.0369386	83.862	3
cell	A0A6J1RQW8	646	K	myosin heavy chain, muscle isoform X14 OS=Frankliniella occidentalis OX=133901 GN=LOC113201709 PE=3 SV=1	LOC113201709	2	-0.31039	7	1	K(1)GGGFATVSSSYK	1.28391e-10	110.44	1	0.000188726	82.651	1	1.19176e-07	101.3	3
cell	A0A6J1SR61	12	K	ATP-citrate synthase OS=Frankliniella occidentalis OX=133901 GN=LOC113209811 PE=3 SV=1	LOC113209811	2	0.19608	5	1	EATGK(1)DLINK	1.99404e-05	100.38	1	0.000113456	90.697	1	0.000145955	88.021	3
cell	A0A6J1SST6	210	K	Electron transfer flavoprotein subunit beta OS=Frankliniella occidentalis OX=133901 GN=LOC113210262 PE=3 SV=1	LOC113210262	2	-0.616	4	1	ITPK(1)DLGVDISPR	0.00253818	56.569	1	0.00287786	55.724	1	0.00546115	50.088	3
cell	A0A6J1SST6	248	K	Electron transfer flavoprotein subunit beta OS=Frankliniella occidentalis OX=133901 GN=LOC113210262 PE=3 SV=1	LOC113210262	2	0.46958	3	1	LK(1)ESGHV	0.0308857	50.966	1	0.0118871	71.715	1	0.0121457	71.141	3
cell	A0A6J1SST6	17	K	Electron transfer flavoprotein subunit beta OS=Frankliniella occidentalis OX=133901 GN=LOC113210262 PE=3 SV=1	LOC113210262	2	1.3855	3	1	VIDYAVK(1)IR	0.00592826	62.463	1	0.0172746	44.863	1	0.0142055	48.091	3
cell	A0A6J1T1W7	336	K	cAMP-dependent protein kinase type II regulatory subunit OS=Frankliniella occidentalis OX=133901 GN=LOC113211443 PE=3 SV=1	LOC113211443	2	1.1974	3	1	AASVYAVGK(1)VK	0.0129885	45.433	1	0.00533912	55.806	1	0.020999	40.154	3
cell	A0A6J1RQW8	944	K	myosin heavy chain, muscle isoform X14 OS=Frankliniella occidentalis OX=133901 GN=LOC113201709 PE=3 SV=1	LOC113201709	2	-0.25796	10	1	NQLFQAK(1)K(1)K	0.00563688	75.213	1	0.00848596	73.26	1	0.00576265	85.212	3
cell	A0A6J1RQW8	7	K	myosin heavy chain, muscle isoform X14 OS=Frankliniella occidentalis OX=133901 GN=LOC113201709 PE=3 SV=1	LOC113201709	3	0.36956	7	0.5	PK(0.05)PAPK(0.95)EEDPDPTPYLFVSLEQK	8.02522e-12	98.887	0.949725	1.17489e-05	64.589	0.813417	1.75308e-06	74.222	3
cell	A0A6J1RQW8	1731	K	myosin heavy chain, muscle isoform X14 OS=Frankliniella occidentalis OX=133901 GN=LOC113201709 PE=3 SV=1	LOC113201709	3	-0.26957	4	1	QAEQELGDAHEQLNELSAQNTSISAAK(1)R	1.13978e-62	179.2	1	3.12448e-53	167.67	1	2.16151e-14	88.541	3
cell	A0A6J1RQW8	1307	K	myosin heavy chain, muscle isoform X14 OS=Frankliniella occidentalis OX=133901 GN=LOC113201709 PE=3 SV=1	LOC113201709	2	-0.32964	4	1	QLEEAESQVSQLSK(1)LK	0.00122372	55.546	1	2.96985e-82	229.68	1	9.63595e-46	186.72	3
cell	A0A6J1RYQ3	113	K	60S ribosomal protein L27a OS=Frankliniella occidentalis OX=133901 GN=LOC113203542 PE=3 SV=1	LOC113203542	2	-0.10958	3	1	VLGK(1)GNLPK	0.012125	51.066	1	0.011135	52.482	1	0.0128424	50.04	3
cell	A0A6J1RYQ3	96	K	60S ribosomal protein L27a OS=Frankliniella occidentalis OX=133901 GN=LOC113203542 PE=3 SV=1	LOC113203542	2	0.55966	3	1	TTEK(1)APVIDVVR	0.00214792	62.081	1	0.000729431	70.563	1	0.00755029	49.333	3
cell	A0A6J1RYQ3	118	K	60S ribosomal protein L27a OS=Frankliniella occidentalis OX=133901 GN=LOC113203542 PE=3 SV=1	LOC113203542	2	-0.50937	4	1	GNLPK(1)QPVIVK	0.00604437	54.784	1	0.0107971	47.894	1	0.00215459	64.82	3
cell	A0A6J1RYQ3	130	K	60S ribosomal protein L27a OS=Frankliniella occidentalis OX=133901 GN=LOC113203542 PE=3 SV=1	LOC113203542	2	1.6958	3	1	FFSK(1)SAEDK	0.0067675	60.398	1	0.0020216	77.192	1	0.00592826	62.463	3
cell	A0A6J1RQW8	1266	K	myosin heavy chain, muscle isoform X14 OS=Frankliniella occidentalis OX=133901 GN=LOC113201709 PE=3 SV=1	LOC113201709	3	-0.16289	6	1	QLQHSLNEVQGK(1)LDETNR	8.13785e-21	130.87	1	3.07085e-27	146.67	1	1.18032e-08	99.392	3
cell	A0A6J1RQW8	1378	K	myosin heavy chain, muscle isoform X14 OS=Frankliniella occidentalis OX=133901 GN=LOC113201709 PE=3 SV=1	LOC113201709	2	0.035381	6	1	SK(1)YESEGVAR	1.10565e-05	104.22	1	8.43298e-05	93.096	1	0.00204771	71.03	3
cell	A0A6J1ST61	113	K	60S ribosomal protein L23 OS=Frankliniella occidentalis OX=133901 GN=LOC113208753 PE=3 SV=1	LOC113208753	2	0.81595	5	1	GEMK(1)GSAITGPVAK	3.22425e-07	88.561	1	3.93862e-08	76.759	1	2.6576e-07	74.789	3
cell	A0A6J1SSU2	466	K	heat shock 70 kDa protein cognate 5 OS=Frankliniella occidentalis OX=133901 GN=LOC113210248 PE=3 SV=1	LOC113210248	2	0.60538	3	1	NTTIPTK(1)K	0.0298565	48.091	1	0.0320368	46.462	1	0.0320368	46.462	3
cell	A0A6J1SSU2	572	K	heat shock 70 kDa protein cognate 5 OS=Frankliniella occidentalis OX=133901 GN=LOC113210248 PE=3 SV=1	LOC113210248	2	-0.025469	3	1	NAEQYAAQDK(1)VK	9.27841e-06	91.62	1	9.68089e-08	104.24	1	0.002611	60.157	3
cell	A0A6J1SSU2	291	K	heat shock 70 kDa protein cognate 5 OS=Frankliniella occidentalis OX=133901 GN=LOC113210248 PE=3 SV=1	LOC113210248	2	0.16277	3	1	K(1)EQGLDITK	0.00144351	90.05	1	0.00252888	80.102	1	0.00527901	68.847	3
cell	A0A6J1RQW8	297	K	myosin heavy chain, muscle isoform X14 OS=Frankliniella occidentalis OX=133901 GN=LOC113201709 PE=3 SV=1	LOC113201709	3	-0.68088	11	1	SYHIFYQMMSGSVK(1)GLK	3.95085e-09	106.6	1	9.57602e-05	79.837	1	3.11013e-06	89.358	3
cell	A0A6J1RXL7	90	K	ATP synthase subunit gamma OS=Frankliniella occidentalis OX=133901 GN=LOC113202851 PE=3 SV=1	LOC113202851	3	-0.24836	4	0.777106	STEEK(0.203)PSK(0.797)LLIAVTSDR	6.60505e-05	82.01	0.796791	4.01643e-05	84.375	0.79127	0.00157859	50.178	3
cell	A0A6J1RQW8	1281	K	myosin heavy chain, muscle isoform X14 OS=Frankliniella occidentalis OX=133901 GN=LOC113201709 PE=3 SV=1	LOC113201709	2	0.66102	9	1	TLNDFDAAK(1)K	0.0025651	72.2	1	0.00631802	62.466	1	0.0105373	55.314	3
cell	A0A6J1SWA8	9444	K	titin-like OS=Frankliniella occidentalis OX=133901 GN=LOC113211101 PE=3 SV=1	LOC113211101	2	-0.25999	3	1	TPAGTVSTSAK(1)LR	8.16666e-09	107.65	1	9.75518e-08	100.22	1	9.17155e-11	110.38	3
cell	A0A6J1SWA8	5562	K	titin-like OS=Frankliniella occidentalis OX=133901 GN=LOC113211101 PE=3 SV=1	LOC113211101	2	1.7848	3	1	TPIK(1)DQLNIR	0.000358278	84.479	1	0.000103107	91.549	1	0.00441952	62.633	3
cell	A0A6J1SWA8	8016	K	titin-like OS=Frankliniella occidentalis OX=133901 GN=LOC113211101 PE=3 SV=1	LOC113211101	2	-1.8103	3	1	VGEDSTK(1)ANLK	7.92429e-05	85.813	1	0.00910022	50.354	1	0.0026668	57.175	3
cell	A0A6J1SWA8	7139	K	titin-like OS=Frankliniella occidentalis OX=133901 GN=LOC113211101 PE=3 SV=1	LOC113211101	3	-0.42142	3	1	VQQLEEGK(1)GPQRPDEPER	0.000500412	62.203	1	0.00139611	50.178	1	0.000189968	71.601	3
cell	A0A6J1SST6	172	K	Electron transfer flavoprotein subunit beta OS=Frankliniella occidentalis OX=133901 GN=LOC113210262 PE=3 SV=1	LOC113210262	2	1.5576	3	1	EIDGGLENIK(1)VK	1.50634e-07	101.89	1	1.25991e-05	89.301	1	3.18245e-09	110.08	3
cell	A0A6J1RQW8	995	K	myosin heavy chain, muscle isoform X14 OS=Frankliniella occidentalis OX=133901 GN=LOC113201709 PE=3 SV=1	LOC113201709	3	0.58615	7	1	NLNDEIAHQDELINK(1)LNK	5.13914e-69	209.12	1	1.09183e-16	127.97	1	6.89109e-27	142.72	3
[truncated: 6,041 more rows]
