# Supplementary material for: Comprehensive analysis of lysine lactylation in Frankliniella occidentalis
Source: Front Genet. 2022 Nov 1;13:1014225. doi: 10.3389/fgene.2022.1014225 (PMC9663987; doi:10.3389/fgene.2022.1014225)
Supplement: Supplementary file 10 [file Table7.XLSX]

## Sheet: ident
KEGG pathway	Mapping	Background	All Mapping	All Background	Fold Enrichment	Fisher's exact test p value	-log10(p value)	Related proteins	Log2 Fold enrichment
map03010 Ribosome	59	128	314	7086	10.4	6.89469e-47	46.16	A0A6J1RUU1 A0A6J1RW12 A0A6J1RXT0 A0A6J1RY88 A0A6J1RYQ3 A0A6J1S1Y0 A0A6J1S2B2 A0A6J1S3U0 A0A6J1S5W8 A0A6J1S646 A0A6J1S7R7 A0A6J1S8K5 A0A6J1S8U1 A0A6J1SCS4 A0A6J1SE25 A0A6J1SEI7 A0A6J1SEN7 A0A6J1SFT5 A0A6J1SGB0 A0A6J1SH13 A0A6J1SHH0 A0A6J1SIR5 A0A6J1SJL9 A0A6J1SL56 A0A6J1SLM3 A0A6J1SMH6 A0A6J1SMJ1 A0A6J1SMJ7 A0A6J1SNI0 A0A6J1SP72 A0A6J1SS99 A0A6J1SSW2 A0A6J1ST61 A0A6J1SU74 A0A6J1SV07 A0A6J1SWU6 A0A…	3.37851
map01200 Carbon metabolism	58	146	314	7086	8.96	1.54515e-41	40.81	A0A6J1T1J6 A0A482JR79 A0A6J1RSE4 A0A6J1RR48 A0A6J1RSM6 A0A6J1RU67 A0A6J1RVT2 A0A6J1RYE9 A0A6J1RYF2 A0A6J1RYY9 A0A6J1RZ69 A0A6J1RZH3 A0A6J1S288 A0A6J1S3K9 A0A6J1S4R5 A0A6J1S5F6 A0A6J1SBT5 A0A6J1S6C6 A0A6J1S713 A0A6J1SBD6 A0A6J1SBL9 A0A6J1SCD5 A0A6J1SCP8 A0A6J1SCT2 A0A6J1SI42 A0A6J1SDJ7 A0A6J1SLU7 A0A6J1SN92 A0A6J1SPR4 A0A6J1SS56 A0A6J1SQ90 A0A6J1SRQ3 A0A6J1SSL2 A0A6J1STB9 A0A6J1SUW9 A0A6J1SVU2 A0A…	3.1635
map01230 Biosynthesis of amino acids	29	77	314	7086	8.5	3.05104e-20	19.52	A0A482JR79 A0A6J1RU67 A0A6J1RVT2 A0A6J1RYE9 A0A6J1RYF2 A0A6J1RYY9 A0A6J1RZ69 A0A6J1S3K9 A0A6J1S5F6 A0A6J1SBT5 A0A6J1SCP8 A0A6J1SI42 A0A6J1SDJ7 A0A6J1SLU7 A0A6J1SPR4 A0A6J1SS56 A0A6J1SVU2 A0A6J1SYA9 A0A6J1T3X7 A0A6J1T3Y4 A0A6J1T482 A0A6J1T4L8 A0A6J1T9B2 A0A6J1TEN9 A0A6J1TG39 A0A6J1THW9 A0A6J1TID0 A0A6J1TRV2 A0A6J1TKB2	3.08746
map00020 Citrate cycle (TCA cycle)	24	52	314	7086	10.42	1.9153e-19	18.72	A0A6J1RSM6 A0A6J1RU67 A0A6J1RVT2 A0A6J1RZ69 A0A6J1S3K9 A0A6J1S4R5 A0A6J1S5F6 A0A6J1SBL9 A0A6J1SCT2 A0A6J1SI42 A0A6J1SLU7 A0A6J1SR61 A0A6J1SRQ3 A0A6J1STB9 A0A6J1T6K5 A0A6J1T3X7 A0A6J1T4Y8 A0A6J1T5C4 A0A6J1T8T5 A0A6J1T9B2 A0A6J1TGN1 A0A6J1TL34 A0A6J1TMK1 A0A6J1TQ57	3.38128
map00010 Glycolysis / Gluconeogenesis	22	75	314	7086	6.62	4.94082e-13	12.31	A0A482JR79 A0A6J1RTK4 A0A6J1RYY9 A0A6J1S288 A0A6J1S4R5 A0A6J1SBT5 A0A6J1S810 A0A6J1SCP8 A0A6J1SFB0 A0A6J1SPR4 A0A6J1SS56 A0A6J1SQ90 A0A6J1SRQ3 A0A6J1T4D6 A0A6J1T4L8 A0A6J1T4Y8 A0A6J1T9Q2 A0A6J1TG39 A0A6J1TGC4 A0A6J1TRV2 A0A6J1TMK1 A0A6J1TQ57	2.72683
map01210 2-Oxocarboxylic acid metabolism	12	20	314	7086	13.54	4.27177e-12	11.37	A0A6J1RVT2 A0A6J1RYE9 A0A6J1RYF2 A0A6J1RZ69 A0A6J1S3K9 A0A6J1S5F6 A0A6J1SI42 A0A6J1SLU7 A0A6J1SVU2 A0A6J1T3X7 A0A6J1T9B2 A0A6J1TEN9	3.75916
map00190 Oxidative phosphorylation	40	279	314	7086	3.24	2.23533e-11	10.65	I6NC77 I6NC86 A0A482JNV8 A0A6J1RSM6 A0A6J1RTZ8 A0A6J1RUY0 A0A6J1RVI9 A0A6J1RXL7 A0A6J1RZB5 A0A6J1RZZ9 A0A6J1S1U7 A0A6J1S2D9 A0A6J1S3F5 A0A6J1S3K7 A0A6J1S548 A0A6J1S555 A0A6J1S6F0 A0A6J1S7P8 A0A6J1S7V1 A0A6J1S8P1 A0A6J1S995 A0A6J1SCH5 A0A6J1SL36 A0A6J1SLY4 A0A6J1SP85 A0A6J1SPR3 A0A6J1SPZ0 A0A6J1SQ54 A0A6J1SUR9 A0A6J1SWX1 A0A6J1T076 A0A6J1T147 A0A6J1T6B0 A0A6J1T8T5 A0A6J1TAB6 A0A6J1TKW1 A0A6J1TLY9 …	1.69599
map05012 Parkinson disease	38	277	314	7086	3.1	2.79746e-10	9.55	I6NC77 I6NC86 A0A482JL23 A0A482JNV8 A0A6J1RSM6 A0A6J1RTZ8 A0A6J1RUY0 A0A6J1RVI9 A0A6J1RXL7 A0A6J1RZA3 A0A6J1RZZ9 A0A6J1S1U7 A0A6J1S2D9 A0A6J1S3K7 A0A6J1S555 A0A6J1S5C5 A0A6J1S6F0 A0A6J1S995 A0A6J1SCH5 A0A6J1SL36 A0A6J1SLY4 A0A6J1SP85 A0A6J1SPR3 A0A6J1SPZ0 A0A6J1SQZ1 A0A6J1SUR9 A0A6J1SWX1 A0A6J1T076 A0A6J1T147 A0A6J1T6B0 A0A6J1T8T5 A0A6J1TAB6 A0A6J1TIN2 A0A6J1TKW1 A0A6J1TLY9 A0A6J1TNW4 A0A6J1TVB8 …	1.63227
map04714 Thermogenesis	44	390	314	7086	2.55	5.74665e-09	8.24	I6NC77 I6NC86 A0A482JNV8 A0A6J1RSM6 A0A6J1RTZ8 A0A6J1RUY0 A0A6J1RVI9 A0A6J1RXL7 A0A6J1RZB5 A0A6J1RZZ9 A0A6J1S1U7 A0A6J1S2D9 A0A6J1S3K7 A0A6J1S548 A0A6J1S555 A0A6J1S6F0 A0A6J1S7V1 A0A6J1S995 A0A6J1SCH5 A0A6J1SGC9 A0A6J1SLW6 A0A6J1TAU2 A0A6J1SK61 A0A6J1SL36 A0A6J1SLY4 A0A6J1SP85 A0A6J1SPR3 A0A6J1SPZ0 A0A6J1SUR9 A0A6J1SWX1 A0A6J1SZV4 A0A6J1T076 A0A6J1T147 A0A6J1T3Q6 A0A6J1TB00 A0A6J1T6B0 A0A6J1T8T5 …	1.3505
map00620 Pyruvate metabolism	15	54	314	7086	6.27	6.449e-09	8.19	A0A6J1RTK4 A0A6J1RU67 A0A6J1S4R5 A0A6J1SBT5 A0A6J1S810 A0A6J1SRQ3 A0A6J1SSL2 A0A6J1STB9 A0A6J1SUW9 A0A6J1T6K5 A0A6J1T4D6 A0A6J1T4Y8 A0A6J1TGN1 A0A6J1TMK1 A0A6J1TQ57	2.64847
map00071 Fatty acid degradation	14	48	314	7086	6.58	1.03925e-08	7.98	A0A6J1RTK4 A0A6J1S0V4 A0A6J1S0W3 A0A6J1S288 A0A6J1S713 A0A6J1S810 A0A6J1SCD5 A0A6J1SEL8 A0A6J1SLW6 A0A6J1SL22 A0A6J1SSL2 A0A6J1T4D6 A0A6J1T5H8 A0A6J1TQ85	2.71809
map00380 Tryptophan metabolism	12	34	314	7086	7.96	1.06022e-08	7.97	A0A6J1T1J6 A0A6J1RTK4 A0A6J1S713 A0A6J1S810 A0A6J1SCD5 A0A6J1SMM7 A0A6J1SSL2 A0A6J1T4D6 A0A6J1T4Y8 A0A6J1T5C4 A0A6J1T5H8 A0A6J1TQ85	2.99277
map00630 Glyoxylate and dicarboxylate metabolism	12	34	314	7086	7.96	1.06022e-08	7.97	A0A6J1T1J6 A0A6J1RSE4 A0A6J1RZ69 A0A6J1S3K9 A0A6J1SSL2 A0A6J1STB9 A0A6J1T3X7 A0A6J1T3Y4 A0A6J1T4Y8 A0A6J1TGF8 A0A6J1TGN1 A0A6J1TKB2	2.99277
map00250 Alanine, aspartate and glutamate metabolism	11	31	314	7086	8.01	4.15615e-08	7.38	A0A6J1RYE9 A0A6J1RYF2 A0A6J1S4A6 A0A6J1SCF1 A0A6J1SFS0 A0A6J1SJ92 A0A6J1SVU2 A0A6J1SX61 A0A6J1T0L0 A0A6J1T7E0 A0A6J1TKB2	3.0018
map05016 Huntington disease	40	360	314	7086	2.51	4.71141e-08	7.33	I6NC77 I6NC86 A0A482JL23 A0A482JNV8 A0A6J1RSM6 A0A6J1RTZ8 A0A6J1RUY0 A0A6J1RVI9 A0A6J1RXL7 A0A6J1RZA3 A0A6J1RZI2 A0A6J1RZZ9 A0A6J1S1U7 A0A6J1S2D9 A0A6J1S3K7 A0A6J1S555 A0A6J1S5C5 A0A6J1S6F0 A0A6J1S995 A0A6J1SCH5 A0A6J1SL36 A0A6J1SLY4 A0A6J1SP85 A0A6J1SPH7 A0A6J1SPR3 A0A6J1SPZ0 A0A6J1SQZ1 A0A6J1SUR9 A0A6J1SWX1 A0A6J1T076 A0A6J1T147 A0A6J1T6B0 A0A6J1T8P2 A0A6J1T8T5 A0A6J1TAB6 A0A6J1TKW1 A0A6J1TLY9 …	1.32769
map05010 Alzheimer disease	37	329	314	7086	2.54	1.15603e-07	6.94	I6NC77 I6NC86 A0A482JNV8 A0A6J1RSM6 A0A6J1RTZ8 A0A6J1RUY0 A0A6J1RVI9 A0A6J1RXL7 A0A6J1RZZ9 A0A6J1S1U7 A0A6J1S2D9 A0A6J1S3K7 A0A6J1S555 A0A6J1S6F0 A0A6J1S995 A0A6J1SCH5 A0A6J1SCP8 A0A6J1SL36 A0A6J1SLY4 A0A6J1SP85 A0A6J1SPR3 A0A6J1SPZ0 A0A6J1SQZ1 A0A6J1SSE6 A0A6J1SUR9 A0A6J1SWX1 A0A6J1T076 A0A6J1T0Z0 A0A6J1T147 A0A6J1T6B0 A0A6J1T8T5 A0A6J1TAB6 A0A6J1TKW1 A0A6J1TLY9 A0A6J1TNW4 A0A6J1TVB8 I6NC81	1.34483
map00280 Valine, leucine and isoleucine degradation	13	50	314	7086	5.87	1.59811e-07	6.8	A0A6J1RTK4 A0A6J1S0W3 A0A6J1S713 A0A6J1S810 A0A6J1SBD6 A0A6J1SCD5 A0A6J1SEL8 A0A6J1SL22 A0A6J1SSL2 A0A6J1T4D6 A0A6J1T4Y8 A0A6J1TEI7 A0A6J1TQ85	2.55336
map00410 beta-Alanine metabolism	9	35	314	7086	5.8	1.49483e-05	4.83	A0A6J1RTK4 A0A6J1RZH3 A0A6J1S713 A0A6J1S810 A0A6J1SBD6 A0A6J1SCD5 A0A6J1T4D6 A0A6J1T7E0 A0A6J1TEI7	2.53605
map04932 Non-alcoholic fatty liver disease (NAFLD)	29	285	314	7086	2.3	2.11805e-05	4.67	I6NC77 I6NC86 A0A6J1RSM6 A0A6J1RTZ8 A0A6J1RUY0 A0A6J1RZZ9 A0A6J1S1U7 A0A6J1S2D9 A0A6J1S555 A0A6J1S6F0 A0A6J1S995 A0A6J1SCH5 A0A6J1SL36 A0A6J1SP85 A0A6J1SPR3 A0A6J1SPZ0 A0A6J1SQZ1 A0A6J1SUR9 A0A6J1SWG5 A0A6J1SWX1 A0A6J1T076 A0A6J1T147 A0A6J1T6B0 A0A6J1T8T5 A0A6J1TA92 A0A6J1TAB6 A0A6J1TKW1 A0A6J1TLY9 A0A6J1TVB8	1.20163
map00220 Arginine biosynthesis	6	15	314	7086	9.03	2.57345e-05	4.59	A0A6J1RYE9 A0A6J1RYF2 A0A6J1SVU2 A0A6J1SX61 A0A6J1TEN9 A0A6J1TKB2	3.17473

## Sheet: ident Pathway2Protein
KEGG pathway	Fisher's exact test p value	Fold Enrichment	Protein accession	Position	Amino acid	KEGG KO No.	KEGG Gene	Protein description	Gene name	Charge	Mass error [ppm]	MS/MS Count	Localization prob 1	Modified sequence	PEP 1	Score 1	Localization prob 2	PEP 2	Score 2	Localization prob 3	PEP 3
map00010 Glycolysis / Gluconeogenesis	4.94082e-13	6.62	A0A482JR79	423	K	K01689	ENO, eno; enolase [EC:4.2.1.11]	2-phospho-D-glycerate hydro-lyase OS=Frankliniella occidentalis OX=133901 GN=LOC113211604 PE=2 SV=1	LOC113211604	2	-0.54071	5	1	IEEELGAGAK(1)YAGK	0.000549506	75.589	1	1.73085e-05	90.759	1	0.0015002
map00010 Glycolysis / Gluconeogenesis	4.94082e-13	6.62	A0A482JR79	407	K	K01689	ENO, eno; enolase [EC:4.2.1.11]	2-phospho-D-glycerate hydro-lyase OS=Frankliniella occidentalis OX=133901 GN=LOC113211604 PE=2 SV=1	LOC113211604	2	-0.64484	3	1	LAK(1)YNQILR	0.000384354	99.442	1	0.00120384	87.639	1	0.000384354
map00010 Glycolysis / Gluconeogenesis	4.94082e-13	6.62	A0A482JR79	327	K	K01689	ENO, eno; enolase [EC:4.2.1.11]	2-phospho-D-glycerate hydro-lyase OS=Frankliniella occidentalis OX=133901 GN=LOC113211604 PE=2 SV=1	LOC113211604	2	0.3144	5	1	TNIQIVGDDLTVTNPK(1)R	6.25072e-59	191.93	1	3.05069e-26	145.69	1	2.54149e-59
map00010 Glycolysis / Gluconeogenesis	4.94082e-13	6.62	A0A482JR79	362	K	K01689	ENO, eno; enolase [EC:4.2.1.11]	2-phospho-D-glycerate hydro-lyase OS=Frankliniella occidentalis OX=133901 GN=LOC113211604 PE=2 SV=1	LOC113211604	3	-0.64726	5	1	VNQIGSVTESIQAHLLAK(1)K	1.00114e-21	129.11	1	1.92794e-43	167.28	1	3.89587e-06
map00010 Glycolysis / Gluconeogenesis	4.94082e-13	6.62	A0A6J1RTK4	438	K	K00128	ALDH; aldehyde dehydrogenase (NAD+) [EC:1.2.1.3]	aldehyde dehydrogenase, mitochondrial OS=Frankliniella occidentalis OX=133901 GN=LOC113202362 PE=3 SV=1	LOC113202362	2	0.45717	4	1	FK(1)NLDEVIQR	0.000105972	91.313	1	0.000121308	90.05	1	0.00530283
map00010 Glycolysis / Gluconeogenesis	4.94082e-13	6.62	A0A6J1RTK4	521	K	K00128	ALDH; aldehyde dehydrogenase (NAD+) [EC:1.2.1.3]	aldehyde dehydrogenase, mitochondrial OS=Frankliniella occidentalis OX=133901 GN=LOC113202362 PE=3 SV=1	LOC113202362	2	0.19759	3	1	SVIVK(1)VPQK	0.0084944	56.258	1	0.0210052	42.19	1	0.0145469
map00010 Glycolysis / Gluconeogenesis	4.94082e-13	6.62	A0A6J1RYY9	137	K	K01803	TPI, tpiA; triosephosphate isomerase (TIM) [EC:5.3.1.1]	Triosephosphate isomerase OS=Frankliniella occidentalis OX=133901 GN=LOC113203496 PE=3 SV=1	LOC113203496	2	0.096478	6	1	EAGK(1)TEEVVYR	2.68971e-10	129.82	1	1.62078e-06	101.39	1	0.000188891
map00010 Glycolysis / Gluconeogenesis	4.94082e-13	6.62	A0A6J1RYY9	4	K	K01803	TPI, tpiA; triosephosphate isomerase (TIM) [EC:5.3.1.1]	Triosephosphate isomerase OS=Frankliniella occidentalis OX=133901 GN=LOC113203496 PE=3 SV=1	LOC113203496	2	-0.19365	5	1	K(1)FCVGGNWK	0.00157311	88.819	1	0.0119756	56.258	1	0.00617676
map00010 Glycolysis / Gluconeogenesis	4.94082e-13	6.62	A0A6J1RYY9	152	K	K01803	TPI, tpiA; triosephosphate isomerase (TIM) [EC:5.3.1.1]	Triosephosphate isomerase OS=Frankliniella occidentalis OX=133901 GN=LOC113203496 PE=3 SV=1	LOC113203496	2	0.43007	3	1	QTQAIADK(1)IK	0.00253436	68.536	1	0.00719846	55.721	1	0.0146485
map00010 Glycolysis / Gluconeogenesis	4.94082e-13	6.62	A0A6J1RYY9	186	K	K01803	TPI, tpiA; triosephosphate isomerase (TIM) [EC:5.3.1.1]	Triosephosphate isomerase OS=Frankliniella occidentalis OX=133901 GN=LOC113203496 PE=3 SV=1	LOC113203496	3	0.031789	3	1	TASPQQAQEVHEK(1)LR	2.44171e-06	102.65	1	0.000211721	77.776	1	2.06204e-11
map00010 Glycolysis / Gluconeogenesis	4.94082e-13	6.62	A0A6J1RYY9	198	K	K01803	TPI, tpiA; triosephosphate isomerase (TIM) [EC:5.3.1.1]	Triosephosphate isomerase OS=Frankliniella occidentalis OX=133901 GN=LOC113203496 PE=3 SV=1	LOC113203496	2	-0.089309	3	1	VSEK(1)VANETR	0.00367382	64.64	1	0.000224921	86.463	1	0.0109754
map00010 Glycolysis / Gluconeogenesis	4.94082e-13	6.62	A0A6J1RYY9	173	K	K01803	TPI, tpiA; triosephosphate isomerase (TIM) [EC:5.3.1.1]	Triosephosphate isomerase OS=Frankliniella occidentalis OX=133901 GN=LOC113203496 PE=3 SV=1	LOC113203496	3	0.59158	4	1	VVIAYEPVWAIGTGK(1)TASPQQAQEVHEK	7.3788e-22	115.45	1	1.71445e-14	92.463	1	1.16553e-05
map00010 Glycolysis / Gluconeogenesis	4.94082e-13	6.62	A0A6J1S288	326	K	K00121	frmA, ADH5, adhC; S-(hydroxymethyl)glutathione dehydrogenase / alcohol dehydrogenase [EC:1.1.1.284 1.1.1.1]	S-(hydroxymethyl)glutathione dehydrogenase OS=Frankliniella occidentalis OX=133901 GN=LOC113203041 PE=3 SV=1	LOC113203041	2	0.0077184	3	1	GTAFGGWK(1)SR	0.00530283	60.255	1	0.0102047	51.286	1	0.0102279
map00010 Glycolysis / Gluconeogenesis	4.94082e-13	6.62	A0A6J1S4R5	355	K	K00162	PDHB, pdhB; pyruvate dehydrogenase E1 component beta subunit [EC:1.2.4.1]	Pyruvate dehydrogenase E1 component subunit beta OS=Frankliniella occidentalis OX=133901 GN=LOC113204862 PE=4 SV=1	LOC113204862	2	0.64405	3	1	AEDIVVAVK(1)K	0.00183883	74.841	1	0.00443803	66.056	1	0.00443803
map00010 Glycolysis / Gluconeogenesis	4.94082e-13	6.62	A0A6J1S4R5	356	K	K00162	PDHB, pdhB; pyruvate dehydrogenase E1 component beta subunit [EC:1.2.4.1]	Pyruvate dehydrogenase E1 component subunit beta OS=Frankliniella occidentalis OX=133901 GN=LOC113204862 PE=4 SV=1	LOC113204862	2	0.12545	3	1	K(1)VLGAAPK	0.0146918	61.679	1	0.0276829	49.715	1	0.0258746
map00010 Glycolysis / Gluconeogenesis	4.94082e-13	6.62	A0A6J1SBT5	83	K	K00873	PK, pyk; pyruvate kinase [EC:2.7.1.40]	Pyruvate kinase OS=Frankliniella occidentalis OX=133901 GN=LOC113205339 PE=3 SV=1	LOC113205339	2	0.8822	3	1	AVENYSK(1)K	0.0119796	65.224	1	0.0310665	47.187	1	0.0289154
map00010 Glycolysis / Gluconeogenesis	4.94082e-13	6.62	A0A6J1SBT5	209	K	K00873	PK, pyk; pyruvate kinase [EC:2.7.1.40]	Pyruvate kinase OS=Frankliniella occidentalis OX=133901 GN=LOC113205339 PE=3 SV=1	LOC113205339	2	-0.414	4	1	DK(1)ADLQFGVK	0.00181944	72.2	1	0.0023032	69.721	1	0.0155128
map00010 Glycolysis / Gluconeogenesis	4.94082e-13	6.62	A0A6J1SBT5	246	K	K00873	PK, pyk; pyruvate kinase [EC:2.7.1.40]	Pyruvate kinase OS=Frankliniella occidentalis OX=133901 GN=LOC113205339 PE=3 SV=1	LOC113205339	2	-0.87687	5	1	GILGEAGK(1)K	0.0115359	56.916	1	0.00706975	64.711	1	0.0106665
map00010 Glycolysis / Gluconeogenesis	4.94082e-13	6.62	A0A6J1SBT5	488	K	K00873	PK, pyk; pyruvate kinase [EC:2.7.1.40]	Pyruvate kinase OS=Frankliniella occidentalis OX=133901 GN=LOC113205339 PE=3 SV=1	LOC113205339	2	0.95227	3	1	K(1)GDPVVIVTGWK	0.0016149	66.246	1	0.00354775	60.55	1	0.00104867
map00010 Glycolysis / Gluconeogenesis	4.94082e-13	6.62	A0A6J1SBT5	235	K	K00873	PK, pyk; pyruvate kinase [EC:2.7.1.40]	Pyruvate kinase OS=Frankliniella occidentalis OX=133901 GN=LOC113205339 PE=3 SV=1	LOC113205339	2	0.37262	5	1	NAAAIK(1)EIR	0.000101516	107.79	1	0.00207047	76.943	1	0.00198474
map00010 Glycolysis / Gluconeogenesis	4.94082e-13	6.62	A0A6J1SBT5	482	K	K00873	PK, pyk; pyruvate kinase [EC:2.7.1.40]	Pyruvate kinase OS=Frankliniella occidentalis OX=133901 GN=LOC113205339 PE=3 SV=1	LOC113205339	2	0.5096	5	1	VQFGIQFGQK(1)K	0.000982682	73.881	1	6.03422e-08	115.78	1	0.0030376
map00010 Glycolysis / Gluconeogenesis	4.94082e-13	6.62	A0A6J1S810	401	K	K14085	ALDH7A1; aldehyde dehydrogenase family 7 member A1 [EC:1.2.1.31 1.2.1.8 1.2.1.3]	Aldehyde dehydrogenase (NAD(+)) OS=Frankliniella occidentalis OX=133901 GN=LOC113204404 PE=3 SV=1	LOC113204404	2	-0.20265	3	1	IEFGGK(1)VVNR	0.0219319	40.496	1	0.00588104	58.699	1	0.0161356
map00010 Glycolysis / Gluconeogenesis	4.94082e-13	6.62	A0A6J1SCP8	114	K	K00134	GAPDH, gapA; glyceraldehyde 3-phosphate dehydrogenase [EC:1.2.1.12]	Glyceraldehyde-3-phosphate dehydrogenase OS=Frankliniella occidentalis OX=133901 GN=LOC113206897 PE=3 SV=1	LOC113206897	3	-0.21052	3	1	ASAHLEGGAK(1)K	0.00239846	54.683	1	0.0019129	56.551	1	0.00127642
map00010 Glycolysis / Gluconeogenesis	4.94082e-13	6.62	A0A6J1SCP8	216	K	K00134	GAPDH, gapA; glyceraldehyde 3-phosphate dehydrogenase [EC:1.2.1.12]	Glyceraldehyde-3-phosphate dehydrogenase OS=Frankliniella occidentalis OX=133901 GN=LOC113206897 PE=3 SV=1	LOC113206897	2	0.32434	8	1	AVGK(1)VIPALNGK	8.15978e-12	127.51	1	0.000700869	70.942	1	0.000206134
map00010 Glycolysis / Gluconeogenesis	4.94082e-13	6.62	A0A6J1SCP8	80	K	K00134	GAPDH, gapA; glyceraldehyde 3-phosphate dehydrogenase [EC:1.2.1.12]	Glyceraldehyde-3-phosphate dehydrogenase OS=Frankliniella occidentalis OX=133901 GN=LOC113206897 PE=3 SV=1	LOC113206897	2	-0.51244	6	1	DPK(1)AIPWGK	0.0017426	80.755	1	0.00262379	74.267	1	0.0018848
map00010 Glycolysis / Gluconeogenesis	4.94082e-13	6.62	A0A6J1SCP8	212	K	K00134	GAPDH, gapA; glyceraldehyde 3-phosphate dehydrogenase [EC:1.2.1.12]	Glyceraldehyde-3-phosphate dehydrogenase OS=Frankliniella occidentalis OX=133901 GN=LOC113206897 PE=3 SV=1	LOC113206897	3	0.0092682	5	1	GAAQNIIPAATGAAK(1)AVGK	0.000329822	62.916	1	3.99748e-07	89.374	1	7.37925e-06
map00010 Glycolysis / Gluconeogenesis	4.94082e-13	6.62	A0A6J1SCP8	256	K	K00134	GAPDH, gapA; glyceraldehyde 3-phosphate dehydrogenase [EC:1.2.1.12]	Glyceraldehyde-3-phosphate dehydrogenase OS=Frankliniella occidentalis OX=133901 GN=LOC113206897 PE=3 SV=1	LOC113206897	2	0.20681	5	1	GASYDDIK(1)AK	0.00360698	64.82	1	0.00673522	56.404	1	0.00747418
map00010 Glycolysis / Gluconeogenesis	4.94082e-13	6.62	A0A6J1SCP8	248	K	K00134	GAPDH, gapA; glyceraldehyde 3-phosphate dehydrogenase [EC:1.2.1.12]	Glyceraldehyde-3-phosphate dehydrogenase OS=Frankliniella occidentalis OX=133901 GN=LOC113206897 PE=3 SV=1	LOC113206897	2	-0.49785	5	1	LGK(1)GASYDDIK	1.78962e-05	92.19	1	8.94058e-07	86.772	1	0.000222932
map00010 Glycolysis / Gluconeogenesis	4.94082e-13	6.62	A0A6J1SCP8	3	K	K00134	GAPDH, gapA; glyceraldehyde 3-phosphate dehydrogenase [EC:1.2.1.12]	Glyceraldehyde-3-phosphate dehydrogenase OS=Frankliniella occidentalis OX=133901 GN=LOC113206897 PE=3 SV=1	LOC113206897	2	0.0035284	4	1	SK(1)IGINGFGR	4.10173e-05	92.538	1	0.000671244	73.885	1	0.00335369
map00010 Glycolysis / Gluconeogenesis	4.94082e-13	6.62	A0A6J1SCP8	70	K	K00134	GAPDH, gapA; glyceraldehyde 3-phosphate dehydrogenase [EC:1.2.1.12]	Glyceraldehyde-3-phosphate dehydrogenase OS=Frankliniella occidentalis OX=133901 GN=LOC113206897 PE=3 SV=1	LOC113206897	2	1.1223	7	1	VEGNCLVVNGNK(1)IQVFQER	4.53021e-75	202.39	1	1.13048e-34	153.06	1	7.3718e-13
map00010 Glycolysis / Gluconeogenesis	4.94082e-13	6.62	A0A6J1SCP8	260	K	K00134	GAPDH, gapA; glyceraldehyde 3-phosphate dehydrogenase [EC:1.2.1.12]	Glyceraldehyde-3-phosphate dehydrogenase OS=Frankliniella occidentalis OX=133901 GN=LOC113206897 PE=3 SV=1	LOC113206897	2	0.056702	6	1	VK(1)EAANGPLK	0.000124025	89.827	1	0.00360698	64.82	1	8.43298e-05
map00010 Glycolysis / Gluconeogenesis	4.94082e-13	6.62	A0A6J1SCP8	326	K	K00134	GAPDH, gapA; glyceraldehyde 3-phosphate dehydrogenase [EC:1.2.1.12]	Glyceraldehyde-3-phosphate dehydrogenase OS=Frankliniella occidentalis OX=133901 GN=LOC113206897 PE=3 SV=1	LOC113206897	2	-1.3825	7	1	VVDLIK(1)YMQSK	1.1799e-06	103.44	1	2.91691e-05	88.021	1	9.16979e-06
map00010 Glycolysis / Gluconeogenesis	4.94082e-13	6.62	A0A6J1SFB0	168	K	K00002	AKR1A1, adh; alcohol dehydrogenase (NADP+) [EC:1.1.1.2]	alcohol dehydrogenase [NADP(+)]-like OS=Frankliniella occidentalis OX=133901 GN=LOC113207178 PE=4 SV=1	LOC113207178	2	1.3155	3	1	SIGVSNFNK(1)R	0.00623076	62.633	1	0.00508522	64.82	1	0.00941781
map00010 Glycolysis / Gluconeogenesis	4.94082e-13	6.62	A0A6J1SPR4	333	K	K01623	ALDO; fructose-bisphosphate aldolase, class I [EC:4.1.2.13]	Fructose-bisphosphate aldolase OS=Frankliniella occidentalis OX=133901 GN=LOC113208513 PE=3 SV=1	LOC113208513	2	0.41678	3	1	AK(1)ANSLACQGK	0.00143808	67.385	1	0.008457	51.286	1	0.00435559
map00010 Glycolysis / Gluconeogenesis	4.94082e-13	6.62	A0A6J1SS56	230	K	K01623	ALDO; fructose-bisphosphate aldolase, class I [EC:4.1.2.13]	Fructose-bisphosphate aldolase OS=Frankliniella occidentalis OX=133901 GN=LOC113208513 PE=3 SV=1	LOC113208513	4	-0.74259	9	1	ALNDHHVYLEGTLLK(1)PNMVTPGQSCPK	8.23518e-16	101.66	1	9.43047e-16	100.7	1	1.5422e-10
map00010 Glycolysis / Gluconeogenesis	4.94082e-13	6.62	A0A6J1SS56	243	K	K01623	ALDO; fructose-bisphosphate aldolase, class I [EC:4.1.2.13]	Fructose-bisphosphate aldolase OS=Frankliniella occidentalis OX=133901 GN=LOC113208513 PE=3 SV=1	LOC113208513	3	-0.31478	5	1	K(1)ATAQEIACATVTALNR	2.7488e-39	167.28	1	4.09101e-39	165.66	1	2.12714e-08
map00010 Glycolysis / Gluconeogenesis	4.94082e-13	6.62	A0A6J1SS56	317	K	K01623	ALDO; fructose-bisphosphate aldolase, class I [EC:4.1.2.13]	Fructose-bisphosphate aldolase OS=Frankliniella occidentalis OX=133901 GN=LOC113208513 PE=3 SV=1	LOC113208513	2	0.21271	4	1	AWGGK(1)DETVAAGQNELLK	1.89653e-40	169.58	1	1.14051e-05	86.8	1	1.71815e-39
map00010 Glycolysis / Gluconeogenesis	4.94082e-13	6.62	A0A6J1SS56	147	K	K01623	ALDO; fructose-bisphosphate aldolase, class I [EC:4.1.2.13]	Fructose-bisphosphate aldolase OS=Frankliniella occidentalis OX=133901 GN=LOC113208513 PE=3 SV=1	LOC113208513	2	-0.47162	15	1	DGCHFAK(1)WR	1.20765e-05	118.33	1	0.0015946	82.645	1	0.00429724
map00010 Glycolysis / Gluconeogenesis	4.94082e-13	6.62	A0A6J1SS56	293	K	K01623	ALDO; fructose-bisphosphate aldolase, class I [EC:4.1.2.13]	Fructose-bisphosphate aldolase OS=Frankliniella occidentalis OX=133901 GN=LOC113208513 PE=3 SV=1	LOC113208513	3	-0.63703	3	0.779281	FNGK(0.852)K(0.148)PWPLTFSYGR	0.000893017	60.489	0.836612	0.00196678	50.04	0.852396	0.00102497
map00010 Glycolysis / Gluconeogenesis	4.94082e-13	6.62	A0A6J1SS56	42	K	K01623	ALDO; fructose-bisphosphate aldolase, class I [EC:4.1.2.13]	Fructose-bisphosphate aldolase OS=Frankliniella occidentalis OX=133901 GN=LOC113208513 PE=3 SV=1	LOC113208513	2	-0.16155	6	1	GILAADESTSTMGK(1)R	1.31011e-10	109.83	1	0.000296641	82.651	1	0.00681514
map00010 Glycolysis / Gluconeogenesis	4.94082e-13	6.62	A0A6J1SS56	140	K	K01623	ALDO; fructose-bisphosphate aldolase, class I [EC:4.1.2.13]	Fructose-bisphosphate aldolase OS=Frankliniella occidentalis OX=133901 GN=LOC113208513 PE=3 SV=1	LOC113208513	2	-0.20875	3	1	K(1)DGCHFAK	0.00120031	113.74	1	0.00292677	98.055	1	1.76784e-07
map00010 Glycolysis / Gluconeogenesis	4.94082e-13	6.62	A0A6J1SS56	18	K	K01623	ALDO; fructose-bisphosphate aldolase, class I [EC:4.1.2.13]	Fructose-bisphosphate aldolase OS=Frankliniella occidentalis OX=133901 GN=LOC113208513 PE=3 SV=1	LOC113208513	2	-0.31279	6	1	K(1)IAQAIVAPGK	6.15262e-13	145.46	1	3.89295e-05	88.596	1	0.000355072
map00010 Glycolysis / Gluconeogenesis	4.94082e-13	6.62	A0A6J1SS56	333	K	K01623	ALDO; fructose-bisphosphate aldolase, class I [EC:4.1.2.13]	Fructose-bisphosphate aldolase OS=Frankliniella occidentalis OX=133901 GN=LOC113208513 PE=3 SV=1	LOC113208513	2	-0.084615	5	1	AK(1)ANGDAALGK	1.17437e-05	94.465	1	0.00365699	60.255	1	0.00329868
map00010 Glycolysis / Gluconeogenesis	4.94082e-13	6.62	A0A6J1SS56	359	K	K01623	ALDO; fructose-bisphosphate aldolase, class I [EC:4.1.2.13]	Fructose-bisphosphate aldolase OS=Frankliniella occidentalis OX=133901 GN=LOC113208513 PE=3 SV=1	LOC113208513	2	-0.69888	3	1	YAGGVAGAAGDSSLFIK(1)DHAY	1.49362e-08	89.011	1	1.6329e-08	88.176	1	0.000393572
map00010 Glycolysis / Gluconeogenesis	4.94082e-13	6.62	A0A6J1SQ90	253	K	K01810	GPI, pgi; glucose-6-phosphate isomerase [EC:5.3.1.9]	Glucose-6-phosphate isomerase OS=Frankliniella occidentalis OX=133901 GN=LOC113209585 PE=3 SV=1	LOC113209585	2	0.54852	3	1	VK(1)EFGIDEK	0.000912006	91.549	1	0.00149933	83.862	1	0.00221837
map00010 Glycolysis / Gluconeogenesis	4.94082e-13	6.62	A0A6J1SRQ3	320	K	K00161	PDHA, pdhA; pyruvate dehydrogenase E1 component alpha subunit [EC:1.2.4.1]	Pyruvate dehydrogenase E1 component subunit alpha OS=Frankliniella occidentalis OX=133901 GN=LOC113210287 PE=4 SV=1	LOC113210287	2	0.2447	5	1	DPITSFK(1)DR	0.000677413	94.692	1	0.00101642	90.15	1	0.0221092
map00010 Glycolysis / Gluconeogenesis	4.94082e-13	6.62	A0A6J1SRQ3	82	K	K00161	PDHA, pdhA; pyruvate dehydrogenase E1 component alpha subunit [EC:1.2.4.1]	Pyruvate dehydrogenase E1 component subunit alpha OS=Frankliniella occidentalis OX=133901 GN=LOC113210287 PE=4 SV=1	LOC113210287	2	-0.76678	6	1	METSAGNLYK(1)EK	1.58765e-07	101.53	1	0.00390443	55.724	1	0.00120367
map00010 Glycolysis / Gluconeogenesis	4.94082e-13	6.62	A0A6J1T4D6	31	K	K00128	ALDH; aldehyde dehydrogenase (NAD+) [EC:1.2.1.3]	Aldehyde dehydrogenase OS=Frankliniella occidentalis OX=133901 GN=LOC113213548 PE=3 SV=1	LOC113213548	2	-0.45317	3	1	QLK(1)NLLR	0.00405108	100.02	1	0.0174539	62.717	1	0.0333214
map00010 Glycolysis / Gluconeogenesis	4.94082e-13	6.62	A0A6J1T4L8	189	K	K00927	PGK, pgk; phosphoglycerate kinase [EC:2.7.2.3]	Phosphoglycerate kinase OS=Frankliniella occidentalis OX=133901 GN=LOC113211422 PE=3 SV=1	LOC113211422	2	-0.095776	3	1	ASGFLLK(1)K	0.00904226	71.692	1	0.0146918	61.679	1	0.0280739
map00010 Glycolysis / Gluconeogenesis	4.94082e-13	6.62	A0A6J1T4L8	190	K	K00927	PGK, pgk; phosphoglycerate kinase [EC:2.7.2.3]	Phosphoglycerate kinase OS=Frankliniella occidentalis OX=133901 GN=LOC113211422 PE=3 SV=1	LOC113211422	2	3.4781	3	1	K(1)ELQYFAK	2.71435e-06	104.2	1	1.81319e-06	105.52	1	4.45203e-06
map00010 Glycolysis / Gluconeogenesis	4.94082e-13	6.62	A0A6J1T4L8	139	K	K00927	PGK, pgk; phosphoglycerate kinase [EC:2.7.2.3]	Phosphoglycerate kinase OS=Frankliniella occidentalis OX=133901 GN=LOC113211422 PE=3 SV=1	LOC113211422	2	0.27752	6	1	IK(1)ASPDAVK	0.00250509	74.841	1	0.0100273	54.066	1	0.00645724
map00010 Glycolysis / Gluconeogenesis	4.94082e-13	6.62	A0A6J1T4L8	154	K	K00927	PGK, pgk; phosphoglycerate kinase [EC:2.7.2.3]	Phosphoglycerate kinase OS=Frankliniella occidentalis OX=133901 GN=LOC113211422 PE=3 SV=1	LOC113211422	3	-0.8732	3	1	K(1)LGDVYVNDAFGTAHR	1.45736e-11	114.52	1	4.356e-06	91.317	1	3.36876e-11
map00010 Glycolysis / Gluconeogenesis	4.94082e-13	6.62	A0A6J1T4L8	16	K	K00927	PGK, pgk; phosphoglycerate kinase [EC:2.7.2.3]	Phosphoglycerate kinase OS=Frankliniella occidentalis OX=133901 GN=LOC113211422 PE=3 SV=1	LOC113211422	2	0.39819	4	1	LSIDALSLAGK(1)R	8.75109e-06	93.766	1	0.000324443	77.185	1	0.000324443
map00010 Glycolysis / Gluconeogenesis	4.94082e-13	6.62	A0A6J1T4L8	277	K	K00927	PGK, pgk; phosphoglycerate kinase [EC:2.7.2.3]	Phosphoglycerate kinase OS=Frankliniella occidentalis OX=133901 GN=LOC113211422 PE=3 SV=1	LOC113211422	3	-0.94384	5	1	NNVK(1)LHLPVDFVTADK	4.0722e-11	110.12	1	0.000159562	78.95	1	0.000752043
map00010 Glycolysis / Gluconeogenesis	4.94082e-13	6.62	A0A6J1T4L8	323	K	K00927	PGK, pgk; phosphoglycerate kinase [EC:2.7.2.3]	Phosphoglycerate kinase OS=Frankliniella occidentalis OX=133901 GN=LOC113211422 PE=3 SV=1	LOC113211422	2	1.3304	5	1	TIELLK(1)DPIK	0.00390498	52.247	1	0.0023032	77.062	0.937796	0.00634002
map00010 Glycolysis / Gluconeogenesis	4.94082e-13	6.62	A0A6J1T4L8	29	K	K00927	PGK, pgk; phosphoglycerate kinase [EC:2.7.2.3]	Phosphoglycerate kinase OS=Frankliniella occidentalis OX=133901 GN=LOC113211422 PE=3 SV=1	LOC113211422	2	1.1358	4	1	VDFNVPLK(1)EGK	7.68979e-08	112.84	1	9.16979e-06	95.417	1	7.03804e-07
map00010 Glycolysis / Gluconeogenesis	4.94082e-13	6.62	A0A6J1T4Y8	308	K	K00382	DLD, lpd, pdhD; dihydrolipoamide dehydrogenase [EC:1.8.1.4]	Dihydrolipoyl dehydrogenase OS=Frankliniella occidentalis OX=133901 GN=LOC113213499 PE=3 SV=1	LOC113213499	2	0.052266	4	1	AK(1)TNNETDGFVK	3.22522e-11	122.33	1	3.12896e-05	86.772	1	6.41161e-06
map00010 Glycolysis / Gluconeogenesis	4.94082e-13	6.62	A0A6J1T4Y8	21	K	K00382	DLD, lpd, pdhD; dihydrolipoamide dehydrogenase [EC:1.8.1.4]	Dihydrolipoyl dehydrogenase OS=Frankliniella occidentalis OX=133901 GN=LOC113213499 PE=3 SV=1	LOC113213499	3	0.11698	4	1	ALTGGIAHLFK(1)QNK	3.28254e-08	106.58	1	4.86079e-15	127.02	1	0.00102028
map00010 Glycolysis / Gluconeogenesis	4.94082e-13	6.62	A0A6J1T4Y8	53	K	K00382	DLD, lpd, pdhD; dihydrolipoamide dehydrogenase [EC:1.8.1.4]	Dihydrolipoyl dehydrogenase OS=Frankliniella occidentalis OX=133901 GN=LOC113213499 PE=3 SV=1	LOC113213499	2	1.1276	4	1	EDGSTEVVK(1)TK	0.000256539	79.492	1	0.00696599	53.448	1	0.00791531
map00010 Glycolysis / Gluconeogenesis	4.94082e-13	6.62	A0A6J1T4Y8	323	K	K00382	DLD, lpd, pdhD; dihydrolipoamide dehydrogenase [EC:1.8.1.4]	Dihydrolipoyl dehydrogenase OS=Frankliniella occidentalis OX=133901 GN=LOC113213499 PE=3 SV=1	LOC113213499	3	-0.41856	6	1	ILGDK(1)HTDR	4.94751e-05	113.93	1	0.00105988	77.662	1	0.000658654
map00010 Glycolysis / Gluconeogenesis	4.94082e-13	6.62	A0A6J1T4Y8	145	K	K00382	DLD, lpd, pdhD; dihydrolipoamide dehydrogenase [EC:1.8.1.4]	Dihydrolipoyl dehydrogenase OS=Frankliniella occidentalis OX=133901 GN=LOC113213499 PE=3 SV=1	LOC113213499	2	-0.034715	5	1	ILQK(1)QGMK	0.0104567	56.547	1	0.00671645	65.252	1	0.00377244
map00010 Glycolysis / Gluconeogenesis	4.94082e-13	6.62	A0A6J1T4Y8	288	K	K00382	DLD, lpd, pdhD; dihydrolipoamide dehydrogenase [EC:1.8.1.4]	Dihydrolipoyl dehydrogenase OS=Frankliniella occidentalis OX=133901 GN=LOC113213499 PE=3 SV=1	LOC113213499	2	-1.0797	3	1	NEEDLK(1)K	0.00729456	80.229	1	0.029127	58.815	1	0.019735
map00010 Glycolysis / Gluconeogenesis	4.94082e-13	6.62	A0A6J1T4Y8	198	K	K00382	DLD, lpd, pdhD; dihydrolipoamide dehydrogenase [EC:1.8.1.4]	Dihydrolipoyl dehydrogenase OS=Frankliniella occidentalis OX=133901 GN=LOC113213499 PE=3 SV=1	LOC113213499	3	-0.23233	4	1	RPFTK(1)NLGLEDVGIER	3.2423e-20	132.64	1	4.3717e-20	130.27	1	1.66332e-11
map00010 Glycolysis / Gluconeogenesis	4.94082e-13	6.62	A0A6J1T4Y8	174	K	K00382	DLD, lpd, pdhD; dihydrolipoamide dehydrogenase [EC:1.8.1.4]	Dihydrolipoyl dehydrogenase OS=Frankliniella occidentalis OX=133901 GN=LOC113213499 PE=3 SV=1	LOC113213499	2	-0.86508	6	1	VSVEDAK(1)DPSK	0.00125041	69.03	1	0.00272358	63.091	1	0.00238459
map00010 Glycolysis / Gluconeogenesis	4.94082e-13	6.62	A0A6J1T4Y8	33	K	K00382	DLD, lpd, pdhD; dihydrolipoamide dehydrogenase [EC:1.8.1.4]	Dihydrolipoyl dehydrogenase OS=Frankliniella occidentalis OX=133901 GN=LOC113213499 PE=3 SV=1	LOC113213499	3	-0.20667	4	1	VTLVSGHGK(1)ITGPNEVTALK	6.25244e-13	111.57	1	2.7045e-43	163.62	1	7.31236e-29
map00010 Glycolysis / Gluconeogenesis	4.94082e-13	6.62	A0A6J1T9Q2	420	K	K00844	HK; hexokinase [EC:2.7.1.1]	Phosphotransferase OS=Frankliniella occidentalis OX=133901 GN=LOC113214981 PE=3 SV=1	LOC113214981	2	-0.45862	3	1	IK(1)QLILPGIK	0.00496615	61.161	1	2.53287e-05	98.044	1	0.0025107
map00010 Glycolysis / Gluconeogenesis	4.94082e-13	6.62	A0A6J1TG39	46	K	K01834	PGAM, gpmA; 2,3-bisphosphoglycerate-dependent phosphoglycerate mutase [EC:5.4.2.11]	Phosphoglycerate mutase OS=Frankliniella occidentalis OX=133901 GN=LOC113215315 PE=3 SV=1	LOC113215315	3	-0.38564	3	1	ALK(1)ESGYQFDIAHTSVLTR	9.17194e-13	113.54	1	0.00136133	47.082	1	2.52892e-09
map00010 Glycolysis / Gluconeogenesis	4.94082e-13	6.62	A0A6J1TG39	252	K	K01834	PGAM, gpmA; 2,3-bisphosphoglycerate-dependent phosphoglycerate mutase [EC:5.4.2.11]	Phosphoglycerate mutase OS=Frankliniella occidentalis OX=133901 GN=LOC113215315 PE=3 SV=1	LOC113215315	2	0.31972	5	1	AMEAVASQGK(1)AK	1.25991e-05	89.301	1	0.000163515	78.324	1	0.0011
map00010 Glycolysis / Gluconeogenesis	4.94082e-13	6.62	A0A6J1TG39	158	K	K01834	PGAM, gpmA; 2,3-bisphosphoglycerate-dependent phosphoglycerate mutase [EC:5.4.2.11]	Phosphoglycerate mutase OS=Frankliniella occidentalis OX=133901 GN=LOC113215315 PE=3 SV=1	LOC113215315	2	-0.025095	3	1	FESLK(1)LTIQR	0.00181944	72.2	1	0.00973541	51.979	1	0.00898864
map00010 Glycolysis / Gluconeogenesis	4.94082e-13	6.62	A0A6J1TG39	241	K	K01834	PGAM, gpmA; 2,3-bisphosphoglycerate-dependent phosphoglycerate mutase [EC:5.4.2.11]	Phosphoglycerate mutase OS=Frankliniella occidentalis OX=133901 GN=LOC113215315 PE=3 SV=1	LOC113215315	2	0.56519	4	1	FLGDEETVK(1)K	2.11181e-05	102.52	1	0.000700624	82.417	1	0.0025651
map00010 Glycolysis / Gluconeogenesis	4.94082e-13	6.62	A0A6J1TG39	43	K	K01834	PGAM, gpmA; 2,3-bisphosphoglycerate-dependent phosphoglycerate mutase [EC:5.4.2.11]	Phosphoglycerate mutase OS=Frankliniella occidentalis OX=133901 GN=LOC113215315 PE=3 SV=1	LOC113215315	2	-2.7881	4	1	GEEEAVSAGK(1)ALK	7.66215e-06	92.906	1	0.0120269	42.317	1	0.00582309
map00010 Glycolysis / Gluconeogenesis	4.94082e-13	6.62	A0A6J1TGC4	482	K	K01835	pgm; phosphoglucomutase [EC:5.4.2.2]	phosphoglucomutase OS=Frankliniella occidentalis OX=133901 GN=LOC113216737 PE=3 SV=1	LOC113216737	2	-3.8666	4	1	SAASK(1)QGIR	3.45738e-05	116.37	1	0.00079044	93.178	1	0.00501462
map00010 Glycolysis / Gluconeogenesis	4.94082e-13	6.62	A0A6J1TRV2	105	K	K00850	pfkA, PFK; 6-phosphofructokinase 1 [EC:2.7.1.11]	ATP-dependent 6-phosphofructokinase OS=Frankliniella occidentalis OX=133901 GN=LOC113217647 PE=3 SV=1	LOC113217647	2	0.54332	3	1	AAK(1)NLVER	0.0145582	55.064	1	0.00724952	68.371	1	0.00770088
map00010 Glycolysis / Gluconeogenesis	4.94082e-13	6.62	A0A6J1TRV2	282	K	K00850	pfkA, PFK; 6-phosphofructokinase 1 [EC:2.7.1.11]	ATP-dependent 6-phosphofructokinase OS=Frankliniella occidentalis OX=133901 GN=LOC113217647 PE=3 SV=1	LOC113217647	2	0.21246	3	1	VK(1)QVVVDNLK	0.00025508	86.014	1	0.000138966	88.596	1	0.00167867
map00010 Glycolysis / Gluconeogenesis	4.94082e-13	6.62	A0A6J1TRV2	290	K	K00850	pfkA, PFK; 6-phosphofructokinase 1 [EC:2.7.1.11]	ATP-dependent 6-phosphofructokinase OS=Frankliniella occidentalis OX=133901 GN=LOC113217647 PE=3 SV=1	LOC113217647	2	0.64834	3	1	QVVVDNLK(1)QDTR	9.27841e-06	91.62	1	0.00520296	53.448	1	0.00665828
map00010 Glycolysis / Gluconeogenesis	4.94082e-13	6.62	A0A6J1TRV2	371	K	K00850	pfkA, PFK; 6-phosphofructokinase 1 [EC:2.7.1.11]	ATP-dependent 6-phosphofructokinase OS=Frankliniella occidentalis OX=133901 GN=LOC113217647 PE=3 SV=1	LOC113217647	2	-0.30798	3	1	QWEK(1)AVQLR	0.0037446	68.846	1	0.0118599	51.445	1	0.00866554
map00010 Glycolysis / Gluconeogenesis	4.94082e-13	6.62	A0A6J1TMK1	353	K	K00627	DLAT, aceF, pdhC; pyruvate dehydrogenase E2 component (dihydrolipoamide acetyltransferase) [EC:2.3.1.12]	Dihydrolipoamide acetyltransferase component of pyruvate dehydrogenase complex OS=Frankliniella occidentalis OX=133901 GN=LOC113217257 PE=3 SV=1	LOC113217257	2	0.29826	3	1	SPSGPATQAAK(1)SSAK	1.18109e-24	144.73	1	9.52321e-08	102.64	1	1.27758e-10
map00010 Glycolysis / Gluconeogenesis	4.94082e-13	6.62	A0A6J1TMK1	323	K	K00627	DLAT, aceF, pdhC; pyruvate dehydrogenase E2 component (dihydrolipoamide acetyltransferase) [EC:2.3.1.12]	Dihydrolipoamide acetyltransferase component of pyruvate dehydrogenase complex OS=Frankliniella occidentalis OX=133901 GN=LOC113217257 PE=3 SV=1	LOC113217257	2	0.085119	3	1	GDVLQVIK(1)QK	0.00123487	75.197	1	0.00638309	57.347	1	0.00481811
map00010 Glycolysis / Gluconeogenesis	4.94082e-13	6.62	A0A6J1TQ57	321	K	K00627	DLAT, aceF, pdhC; pyruvate dehydrogenase E2 component (dihydrolipoamide acetyltransferase) [EC:2.3.1.12]	Acetyltransferase component of pyruvate dehydrogenase complex OS=Frankliniella occidentalis OX=133901 GN=LOC113217259 PE=3 SV=1	LOC113217259	2	2.0321	3	1	LNSTLEK(1)EGIK	0.000840905	72.62	1	0.000872833	72.34	1	0.00634881
map00010 Glycolysis / Gluconeogenesis	4.94082e-13	6.62	A0A6J1TQ57	453	K	K00627	DLAT, aceF, pdhC; pyruvate dehydrogenase E2 component (dihydrolipoamide acetyltransferase) [EC:2.3.1.12]	Acetyltransferase component of pyruvate dehydrogenase complex OS=Frankliniella occidentalis OX=133901 GN=LOC113217259 PE=3 SV=1	LOC113217259	2	-0.042341	3	1	VQLLPDK(1)DSESGFR	0.00117081	68.044	1	0.00480401	49.188	1	0.00329153
map00020 Citrate cycle (TCA cycle)	1.9153e-19	10.42	A0A6J1RSM6	252	K	K00235	SDHB, SDH2; succinate dehydrogenase (ubiquinone) iron-sulfur subunit [EC:1.3.5.1]	Succinate dehydrogenase [ubiquinone] iron-sulfur subunit, mitochondrial OS=Frankliniella occidentalis OX=133901 GN=LOC113202062 PE=3 SV=1	LOC113202062	2	-0.23835	3	1	GLNPGK(1)AISEIK	0.000765224	70.089	1	0.00238158	61.11	1	0.00238158
map00020 Citrate cycle (TCA cycle)	1.9153e-19	10.42	A0A6J1RU67	1055	K	K01958	PC, pyc; pyruvate carboxylase [EC:6.4.1.1]	Pyruvate carboxylase OS=Frankliniella occidentalis OX=133901 GN=LOC113202510 PE=4 SV=1	LOC113202510	2	0.30654	3	1	GK(1)TLSFK	0.0144041	66.429	1	0.0130218	69.198	1	0.0114027
map00020 Citrate cycle (TCA cycle)	1.9153e-19	10.42	A0A6J1RU67	988	K	K01958	PC, pyc; pyruvate carboxylase [EC:6.4.1.1]	Pyruvate carboxylase OS=Frankliniella occidentalis OX=133901 GN=LOC113202510 PE=4 SV=1	LOC113202510	2	0.77487	5	1	PGASLPPLDFK(1)K	1.30809e-05	91.62	1	0.000256978	79.492	1	9.12365e-08
map00020 Citrate cycle (TCA cycle)	1.9153e-19	10.42	A0A6J1RVT2	343	K	K00031	IDH1, IDH2, icd; isocitrate dehydrogenase [EC:1.1.1.42]	Isocitrate dehydrogenase [NADP] OS=Frankliniella occidentalis OX=133901 GN=LOC113202450 PE=3 SV=1	LOC113202450	2	-0.2022	6	1	AK(1)LDNNAELR	0.000103107	91.549	1	0.000103107	91.549	1	0.000131983
map00020 Citrate cycle (TCA cycle)	1.9153e-19	10.42	A0A6J1RVT2	92	K	K00031	IDH1, IDH2, icd; isocitrate dehydrogenase [EC:1.1.1.42]	Isocitrate dehydrogenase [NADP] OS=Frankliniella occidentalis OX=133901 GN=LOC113202450 PE=3 SV=1	LOC113202450	2	-2.4086	3	1	EMWK(1)SPNGTIR	0.00617181	52.247	1	0.0133968	42.843	1	0.0113545
map00020 Citrate cycle (TCA cycle)	1.9153e-19	10.42	A0A6J1RVT2	114	K	K00031	IDH1, IDH2, icd; isocitrate dehydrogenase [EC:1.1.1.42]	Isocitrate dehydrogenase [NADP] OS=Frankliniella occidentalis OX=133901 GN=LOC113202450 PE=3 SV=1	LOC113202450	2	0.20951	3	1	EPIICK(1)NVPR	0.00938888	52.49	1	0.000613156	80.688	1	0.0100969
map00020 Citrate cycle (TCA cycle)	1.9153e-19	10.42	A0A6J1RVT2	403	K	K00031	IDH1, IDH2, icd; isocitrate dehydrogenase [EC:1.1.1.42]	Isocitrate dehydrogenase [NADP] OS=Frankliniella occidentalis OX=133901 GN=LOC113202450 PE=3 SV=1	LOC113202450	2	-0.60813	3	1	LADNLK(1)K	0.00570413	100.19	1	0.0146013	75.109	1	0.0119426
map00020 Citrate cycle (TCA cycle)	1.9153e-19	10.42	A0A6J1RZ69	397	K	K01681	ACO, acnA; aconitate hydratase [EC:4.2.1.3]	Citrate hydro-lyase OS=Frankliniella occidentalis OX=133901 GN=LOC113203645 PE=3 SV=1	LOC113203645	2	0.52436	3	1	SCLVNK(1)VGFK	0.000299428	85.355	1	0.00988203	51.762	1	0.0201498
map00020 Citrate cycle (TCA cycle)	1.9153e-19	10.42	A0A6J1S3K9	193	K	K01647	CS, gltA; citrate synthase [EC:2.3.3.1]	Citrate synthase OS=Frankliniella occidentalis OX=133901 GN=LOC113204726 PE=3 SV=1	LOC113204726	3	-0.11066	3	1	AYSEGVHK(1)SK	8.08777e-05	87.568	1	0.000971612	72.2	1	0.00986323
map00020 Citrate cycle (TCA cycle)	1.9153e-19	10.42	A0A6J1S3K9	185	K	K01647	CS, gltA; citrate synthase [EC:2.3.3.1]	Citrate synthase OS=Frankliniella occidentalis OX=133901 GN=LOC113204726 PE=3 SV=1	LOC113204726	3	-0.83304	5	1	FLK(1)AYSEGVHK	1.14004e-05	90.913	1	0.00076796	67.385	1	0.00176155
map00020 Citrate cycle (TCA cycle)	1.9153e-19	10.42	A0A6J1S3K9	105	K	K01647	CS, gltA; citrate synthase [EC:2.3.3.1]	Citrate synthase OS=Frankliniella occidentalis OX=133901 GN=LOC113204726 PE=3 SV=1	LOC113204726	2	0.34027	3	1	GYSIPECQK(1)LLPK	0.00471037	51.726	1	0.00615776	48.568	1	0.00655001
map00020 Citrate cycle (TCA cycle)	1.9153e-19	10.42	A0A6J1S3K9	395	K	K01647	CS, gltA; citrate synthase [EC:2.3.3.1]	Citrate synthase OS=Frankliniella occidentalis OX=133901 GN=LOC113204726 PE=3 SV=1	LOC113204726	2	-0.14065	6	1	IVPPILMETGK(1)VK	0.0017915	58.32	1	0.00546115	50.088	1	0.00654982
map00020 Citrate cycle (TCA cycle)	1.9153e-19	10.42	A0A6J1S3K9	452	K	K01647	CS, gltA; citrate synthase [EC:2.3.3.1]	Citrate synthase OS=Frankliniella occidentalis OX=133901 GN=LOC113204726 PE=3 SV=1	LOC113204726	2	1.9074	5	1	PK(1)SMSTDGLMK	0.000866038	66.267	1	0.0123913	43.68	1	8.08606e-06
map00020 Citrate cycle (TCA cycle)	1.9153e-19	10.42	A0A6J1S3K9	461	K	K01647	CS, gltA; citrate synthase [EC:2.3.3.1]	Citrate synthase OS=Frankliniella occidentalis OX=133901 GN=LOC113204726 PE=3 SV=1	LOC113204726	2	-1.3074	8	1	SMSTDGLMK(1)LVK	3.55793e-05	86.114	1	0.00416843	55.261	1	0.000782263
map00020 Citrate cycle (TCA cycle)	1.9153e-19	10.42	A0A6J1S3K9	339	K	K01647	CS, gltA; citrate synthase [EC:2.3.3.1]	Citrate synthase OS=Frankliniella occidentalis OX=133901 GN=LOC113204726 PE=3 SV=1	LOC113204726	3	0.097534	6	1	TLK(1)GGQVVPGYGHAVLR	4.2409e-05	84.41	1	7.45355e-05	81.656	1	7.45355e-05
map00020 Citrate cycle (TCA cycle)	1.9153e-19	10.42	A0A6J1S4R5	355	K	K00162	PDHB, pdhB; pyruvate dehydrogenase E1 component beta subunit [EC:1.2.4.1]	Pyruvate dehydrogenase E1 component subunit beta OS=Frankliniella occidentalis OX=133901 GN=LOC113204862 PE=4 SV=1	LOC113204862	2	0.64405	3	1	AEDIVVAVK(1)K	0.00183883	74.841	1	0.00443803	66.056	1	0.00443803
map00020 Citrate cycle (TCA cycle)	1.9153e-19	10.42	A0A6J1S4R5	356	K	K00162	PDHB, pdhB; pyruvate dehydrogenase E1 component beta subunit [EC:1.2.4.1]	Pyruvate dehydrogenase E1 component subunit beta OS=Frankliniella occidentalis OX=133901 GN=LOC113204862 PE=4 SV=1	LOC113204862	2	0.12545	3	1	K(1)VLGAAPK	0.0146918	61.679	1	0.0276829	49.715	1	0.0258746
map00020 Citrate cycle (TCA cycle)	1.9153e-19	10.42	A0A6J1S5F6	208	K	K00030	IDH3; isocitrate dehydrogenase (NAD+) [EC:1.1.1.41]	Isocitrate dehydrogenase [NAD] subunit, mitochondrial OS=Frankliniella occidentalis OX=133901 GN=LOC113203485 PE=3 SV=1	LOC113203485	2	1.8599	3	1	FAFDYATK(1)TGR	0.000878483	72.29	1	0.00130913	68.515	1	0.0120557
map00020 Citrate cycle (TCA cycle)	1.9153e-19	10.42	A0A6J1S5F6	352	K	K00030	IDH3; isocitrate dehydrogenase (NAD+) [EC:1.1.1.41]	Isocitrate dehydrogenase [NAD] subunit, mitochondrial OS=Frankliniella occidentalis OX=133901 GN=LOC113203485 PE=3 SV=1	LOC113203485	2	-0.49139	6	1	GAIDK(1)VLK	0.0102672	61.962	1	0.0155985	53.968	1	0.0155985
map00020 Citrate cycle (TCA cycle)	1.9153e-19	10.42	A0A6J1S5F6	188	K	K00030	IDH3; isocitrate dehydrogenase (NAD+) [EC:1.1.1.41]	Isocitrate dehydrogenase [NAD] subunit, mitochondrial OS=Frankliniella occidentalis OX=133901 GN=LOC113203485 PE=3 SV=1	LOC113203485	2	0.23841	5	1	GVVECLK(1)VVTR	1.40382e-06	102.4	1	1.55223e-06	101.71	1	0.00203637
map00020 Citrate cycle (TCA cycle)	1.9153e-19	10.42	A0A6J1S5F6	318	K	K00030	IDH3; isocitrate dehydrogenase (NAD+) [EC:1.1.1.41]	Isocitrate dehydrogenase [NAD] subunit, mitochondrial OS=Frankliniella occidentalis OX=133901 GN=LOC113203485 PE=3 SV=1	LOC113203485	3	-0.67842	3	1	HTFAQAVGK(1)NVANPTAMLLCAAK	1.53181e-12	106.63	1	6.95916e-08	85.013	1	3.47014e-05
map00020 Citrate cycle (TCA cycle)	1.9153e-19	10.42	A0A6J1S5F6	147	K	K00030	IDH3; isocitrate dehydrogenase (NAD+) [EC:1.1.1.41]	Isocitrate dehydrogenase [NAD] subunit, mitochondrial OS=Frankliniella occidentalis OX=133901 GN=LOC113203485 PE=3 SV=1	LOC113203485	3	0.39176	5	1	SLDLYANVVHVK(1)SLPGVK	7.63546e-05	76.378	1	1.18184e-06	92.474	1	1.09704e-08
map00020 Citrate cycle (TCA cycle)	1.9153e-19	10.42	A0A6J1S5F6	362	K	K00030	IDH3; isocitrate dehydrogenase (NAD+) [EC:1.1.1.41]	Isocitrate dehydrogenase [NAD] subunit, mitochondrial OS=Frankliniella occidentalis OX=133901 GN=LOC113203485 PE=3 SV=1	LOC113203485	2	-0.30096	4	1	TK(1)DLGGQSTTK	5.2329e-05	86.772	1	0.00272358	63.091	1	0.00634881
map00020 Citrate cycle (TCA cycle)	1.9153e-19	10.42	A0A6J1SBL9	301	K	K01899	LSC1; succinyl-CoA synthetase alpha subunit [EC:6.2.1.4 6.2.1.5]	Succinate--CoA ligase [ADP/GDP-forming] subunit alpha, mitochondrial OS=Frankliniella occidentalis OX=133901 GN=LOC113205291 PE=3 SV=1	LOC113205291	2	-0.33247	3	1	IDALEK(1)AGVVVTR	2.48002e-23	157.35	1	0.000108782	83.692	1	3.8372e-08
map00020 Citrate cycle (TCA cycle)	1.9153e-19	10.42	A0A6J1SBL9	176	K	K01899	LSC1; succinyl-CoA synthetase alpha subunit [EC:6.2.1.4 6.2.1.5]	Succinate--CoA ligase [ADP/GDP-forming] subunit alpha, mitochondrial OS=Frankliniella occidentalis OX=133901 GN=LOC113205291 PE=3 SV=1	LOC113205291	2	0.19608	6	1	GK(1)VGVVSR	0.00403348	85.67	1	0.00560147	74.92	1	0.00403348
map00020 Citrate cycle (TCA cycle)	1.9153e-19	10.42	A0A6J1SBL9	71	K	K01899	LSC1; succinyl-CoA synthetase alpha subunit [EC:6.2.1.4 6.2.1.5]	Succinate--CoA ligase [ADP/GDP-forming] subunit alpha, mitochondrial OS=Frankliniella occidentalis OX=133901 GN=LOC113205291 PE=3 SV=1	LOC113205291	2	0.19003	3	1	VVGGSTPGK(1)GGQK	3.06676e-14	121.21	1	5.88151e-08	103.44	1	1.19413e-07
map00020 Citrate cycle (TCA cycle)	1.9153e-19	10.42	A0A6J1SBL9	47	K	K01899	LSC1; succinyl-CoA synthetase alpha subunit [EC:6.2.1.4 6.2.1.5]	Succinate--CoA ligase [ADP/GDP-forming] subunit alpha, mitochondrial OS=Frankliniella occidentalis OX=133901 GN=LOC113205291 PE=3 SV=1	LOC113205291	2	0.079872	3	1	VIIQGFTGK(1)QGTFHGK	4.1011e-08	101.42	1	7.91876e-11	109.79	1	0.00151088
map00020 Citrate cycle (TCA cycle)	1.9153e-19	10.42	A0A6J1SCT2	348	K	K01900	LSC2; succinyl-CoA synthetase beta subunit [EC:6.2.1.4 6.2.1.5]	Succinate--CoA ligase [ADP-forming] subunit beta, mitochondrial OS=Frankliniella occidentalis OX=133901 GN=LOC113205147 PE=3 SV=1	LOC113205147	2	-0.6908	3	1	EAFK(1)IITSDPK	0.00122405	69.261	1	0.00506419	56.205	1	0.00506419
map00020 Citrate cycle (TCA cycle)	1.9153e-19	10.42	A0A6J1SCT2	212	K	K01900	LSC2; succinyl-CoA synthetase beta subunit [EC:6.2.1.4 6.2.1.5]	Succinate--CoA ligase [ADP-forming] subunit beta, mitochondrial OS=Frankliniella occidentalis OX=133901 GN=LOC113205147 PE=3 SV=1	LOC113205147	2	-0.037189	6	1	VADK(1)VGLK	0.0108481	60.892	1	0.0167868	52.716	1	0.0155985
map00020 Citrate cycle (TCA cycle)	1.9153e-19	10.42	A0A6J1SCT2	137	K	K01900	LSC2; succinyl-CoA synthetase beta subunit [EC:6.2.1.4 6.2.1.5]	Succinate--CoA ligase [ADP-forming] subunit beta, mitochondrial OS=Frankliniella occidentalis OX=133901 GN=LOC113205147 PE=3 SV=1	LOC113205147	2	-0.20864	5	1	GK(1)ICNAVMVAER	0.000791326	68.171	1	0.00120367	66.004	1	0.00283478
map00020 Citrate cycle (TCA cycle)	1.9153e-19	10.42	A0A6J1SCT2	99	K	K01900	LSC2; succinyl-CoA synthetase beta subunit [EC:6.2.1.4 6.2.1.5]	Succinate--CoA ligase [ADP-forming] subunit beta, mitochondrial OS=Frankliniella occidentalis OX=133901 GN=LOC113205147 PE=3 SV=1	LOC113205147	2	-0.53069	3	1	GSFK(1)NGFK	0.00555384	75.109	1	0.011975	58.815	1	0.0167207
map00020 Citrate cycle (TCA cycle)	1.9153e-19	10.42	A0A6J1SCT2	80	K	K01900	LSC2; succinyl-CoA synthetase beta subunit [EC:6.2.1.4 6.2.1.5]	Succinate--CoA ligase [ADP-forming] subunit beta, mitochondrial OS=Frankliniella occidentalis OX=133901 GN=LOC113205147 PE=3 SV=1	LOC113205147	2	-0.25875	4	1	LGTK(1)DLVVK	0.00301703	72.365	1	0.0118022	51.528	1	0.00370657
map00020 Citrate cycle (TCA cycle)	1.9153e-19	10.42	A0A6J1SCT2	235	K	K01900	LSC2; succinyl-CoA synthetase beta subunit [EC:6.2.1.4 6.2.1.5]	Succinate--CoA ligase [ADP-forming] subunit beta, mitochondrial OS=Frankliniella occidentalis OX=133901 GN=LOC113205147 PE=3 SV=1	LOC113205147	2	0.13042	3	1	LYDLFLK(1)K	0.0164736	59.35	1	0.0146918	61.679	1	0.0152798
map00020 Citrate cycle (TCA cycle)	1.9153e-19	10.42	A0A6J1SCT2	124	K	K01900	LSC2; succinyl-CoA synthetase beta subunit [EC:6.2.1.4 6.2.1.5]	Succinate--CoA ligase [ADP-forming] subunit beta, mitochondrial OS=Frankliniella occidentalis OX=133901 GN=LOC113205147 PE=3 SV=1	LOC113205147	2	1.8269	4	1	MLK(1)QTLVTK	0.0010666	85.807	1	0.00339198	70.552	1	0.00240894
map00020 Citrate cycle (TCA cycle)	1.9153e-19	10.42	A0A6J1SCT2	130	K	K01900	LSC2; succinyl-CoA synthetase beta subunit [EC:6.2.1.4 6.2.1.5]	Succinate--CoA ligase [ADP-forming] subunit beta, mitochondrial OS=Frankliniella occidentalis OX=133901 GN=LOC113205147 PE=3 SV=1	LOC113205147	2	-0.32194	5	1	QTLVTK(1)QTGEK	1.86706e-08	117.86	1	4.03259e-09	124.6	1	8.36774e-07
map00020 Citrate cycle (TCA cycle)	1.9153e-19	10.42	A0A6J1SCT2	76	K	K01900	LSC2; succinyl-CoA synthetase beta subunit [EC:6.2.1.4 6.2.1.5]	Succinate--CoA ligase [ADP-forming] subunit beta, mitochondrial OS=Frankliniella occidentalis OX=133901 GN=LOC113205147 PE=3 SV=1	LOC113205147	2	0.48412	5	1	SEAVDIANK(1)LGTK	5.28652e-23	154.1	1	7.61256e-06	92.939	1	1.09592e-05
map00020 Citrate cycle (TCA cycle)	1.9153e-19	10.42	A0A6J1SI42	328	K	K00030	IDH3; isocitrate dehydrogenase (NAD+) [EC:1.1.1.41]	Isocitrate dehydrogenase [NAD] subunit, mitochondrial OS=Frankliniella occidentalis OX=133901 GN=LOC113206934 PE=3 SV=1	LOC113206934	2	0.21985	5	1	AAFDTIK(1)EGK	4.69819e-05	96.171	1	0.000121308	90.05	1	0.0013043
map00020 Citrate cycle (TCA cycle)	1.9153e-19	10.42	A0A6J1SI42	214	K	K00030	IDH3; isocitrate dehydrogenase (NAD+) [EC:1.1.1.41]	Isocitrate dehydrogenase [NAD] subunit, mitochondrial OS=Frankliniella occidentalis OX=133901 GN=LOC113206934 PE=3 SV=1	LOC113206934	2	0.53457	4	1	DAAEK(1)HPDIK	2.68735e-09	132.17	1	5.48765e-08	124.42	1	1.96845e-09
map00020 Citrate cycle (TCA cycle)	1.9153e-19	10.42	A0A6J1SI42	219	K	K00030	IDH3; isocitrate dehydrogenase (NAD+) [EC:1.1.1.41]	Isocitrate dehydrogenase [NAD] subunit, mitochondrial OS=Frankliniella occidentalis OX=133901 GN=LOC113206934 PE=3 SV=1	LOC113206934	2	0.3048	3	1	HPDIK(1)FEEK	0.000321541	101.3	1	0.00149879	83.869	1	7.10419e-05
map00020 Citrate cycle (TCA cycle)	1.9153e-19	10.42	A0A6J1SI42	321	K	K00030	IDH3; isocitrate dehydrogenase (NAD+) [EC:1.1.1.41]	Isocitrate dehydrogenase [NAD] subunit, mitochondrial OS=Frankliniella occidentalis OX=133901 GN=LOC113206934 PE=3 SV=1	LOC113206934	2	-0.083391	4	1	IEK(1)AAFDTIK	0.000870959	77.062	1	7.6621e-08	94.45	1	0.00281843
map00020 Citrate cycle (TCA cycle)	1.9153e-19	10.42	A0A6J1SI42	340	K	K00030	IDH3; isocitrate dehydrogenase (NAD+) [EC:1.1.1.41]	Isocitrate dehydrogenase [NAD] subunit, mitochondrial OS=Frankliniella occidentalis OX=133901 GN=LOC113206934 PE=3 SV=1	LOC113206934	2	-0.66874	3	1	TGDLGGK(1)AK	0.000577281	96.034	1	0.000874539	92.051	1	0.000223088
map00020 Citrate cycle (TCA cycle)	1.9153e-19	10.42	A0A6J1SLU7	380	K	K00031	IDH1, IDH2, icd; isocitrate dehydrogenase [EC:1.1.1.42]	Isocitrate dehydrogenase [NADP] OS=Frankliniella occidentalis OX=133901 GN=LOC113207798 PE=3 SV=1	LOC113207798	2	-0.63289	3	1	AK(1)LDNTPDVAR	1.93058e-28	180.97	1	0.000263882	79.23	1	9.87365e-18
map00020 Citrate cycle (TCA cycle)	1.9153e-19	10.42	A0A6J1SLU7	124	K	K00031	IDH1, IDH2, icd; isocitrate dehydrogenase [EC:1.1.1.42]	Isocitrate dehydrogenase [NADP] OS=Frankliniella occidentalis OX=133901 GN=LOC113207798 PE=3 SV=1	LOC113207798	2	0.56769	3	1	VEEFK(1)LK	0.00578312	89.55	1	0.0139981	67.032	1	0.0139981
map00020 Citrate cycle (TCA cycle)	1.9153e-19	10.42	A0A6J1SR61	12	K	K01648	ACLY; ATP citrate (pro-S)-lyase [EC:2.3.3.8]	ATP-citrate synthase OS=Frankliniella occidentalis OX=133901 GN=LOC113209811 PE=3 SV=1	LOC113209811	2	0.19608	5	1	EATGK(1)DLINK	1.99404e-05	100.38	1	0.000113456	90.697	1	0.000145955
map00020 Citrate cycle (TCA cycle)	1.9153e-19	10.42	A0A6J1SR61	549	K	K01648	ACLY; ATP citrate (pro-S)-lyase [EC:2.3.3.8]	ATP-citrate synthase OS=Frankliniella occidentalis OX=133901 GN=LOC113209811 PE=3 SV=1	LOC113209811	2	0.73395	4	1	EILIPVYK(1)K	0.00191355	85.676	1	0.00364154	74.464	1	0.00617676
map00020 Citrate cycle (TCA cycle)	1.9153e-19	10.42	A0A6J1SR61	1075	K	K01648	ACLY; ATP citrate (pro-S)-lyase [EC:2.3.3.8]	ATP-citrate synthase OS=Frankliniella occidentalis OX=133901 GN=LOC113209811 PE=3 SV=1	LOC113209811	2	-0.55495	3	1	LK(1)QGLYR	0.0122488	70.912	1	0.0308857	50.966	1	0.0112902
map00020 Citrate cycle (TCA cycle)	1.9153e-19	10.42	A0A6J1SR61	63	K	K01648	ACLY; ATP citrate (pro-S)-lyase [EC:2.3.3.8]	ATP-citrate synthase OS=Frankliniella occidentalis OX=133901 GN=LOC113209811 PE=3 SV=1	LOC113209811	3	-0.070482	4	0.999998	LVAKPDQLIK(1)R	0.000307507	74.611	0.992862	0.00895714	42.21	0.999948	0.00146758
map00020 Citrate cycle (TCA cycle)	1.9153e-19	10.42	A0A6J1SR61	606	K	K01648	ACLY; ATP citrate (pro-S)-lyase [EC:2.3.3.8]	ATP-citrate synthase OS=Frankliniella occidentalis OX=133901 GN=LOC113209811 PE=3 SV=1	LOC113209811	2	0.73846	3	1	QLIK(1)IAK	0.00768253	82.75	1	0.0125448	70.256	1	0.0145348
map00020 Citrate cycle (TCA cycle)	1.9153e-19	10.42	A0A6J1SR61	973	K	K01648	ACLY; ATP citrate (pro-S)-lyase [EC:2.3.3.8]	ATP-citrate synthase OS=Frankliniella occidentalis OX=133901 GN=LOC113209811 PE=3 SV=1	LOC113209811	3	-0.62578	3	1	VK(1)SVNNPDKR	0.000265719	81.92	0.999989	0.00451905	53.034	1	8.83821e-05
map00020 Citrate cycle (TCA cycle)	1.9153e-19	10.42	A0A6J1SRQ3	320	K	K00161	PDHA, pdhA; pyruvate dehydrogenase E1 component alpha subunit [EC:1.2.4.1]	Pyruvate dehydrogenase E1 component subunit alpha OS=Frankliniella occidentalis OX=133901 GN=LOC113210287 PE=4 SV=1	LOC113210287	2	0.2447	5	1	DPITSFK(1)DR	0.000677413	94.692	1	0.00101642	90.15	1	0.0221092
map00020 Citrate cycle (TCA cycle)	1.9153e-19	10.42	A0A6J1SRQ3	82	K	K00161	PDHA, pdhA; pyruvate dehydrogenase E1 component alpha subunit [EC:1.2.4.1]	Pyruvate dehydrogenase E1 component subunit alpha OS=Frankliniella occidentalis OX=133901 GN=LOC113210287 PE=4 SV=1	LOC113210287	2	-0.76678	6	1	METSAGNLYK(1)EK	1.58765e-07	101.53	1	0.00390443	55.724	1	0.00120367
map00020 Citrate cycle (TCA cycle)	1.9153e-19	10.42	A0A6J1STB9	328	K	K00026	MDH2; malate dehydrogenase [EC:1.1.1.37]	Malate dehydrogenase OS=Frankliniella occidentalis OX=133901 GN=LOC113208789 PE=3 SV=1	LOC113208789	2	-0.28323	5	1	AAIPELK(1)K	0.0156423	60.436	1	0.0201147	55.37	1	0.0236665
map00020 Citrate cycle (TCA cycle)	1.9153e-19	10.42	A0A6J1STB9	91	K	K00026	MDH2; malate dehydrogenase [EC:1.1.1.37]	Malate dehydrogenase OS=Frankliniella occidentalis OX=133901 GN=LOC113208789 PE=3 SV=1	LOC113208789	2	0.039699	6	1	ASNGPEQLK(1)DSLK	0.00015189	81.904	1	6.73465e-08	102.73	1	0.000539176
map00020 Citrate cycle (TCA cycle)	1.9153e-19	10.42	A0A6J1STB9	228	K	K00026	MDH2; malate dehydrogenase [EC:1.1.1.37]	Malate dehydrogenase OS=Frankliniella occidentalis OX=133901 GN=LOC113208789 PE=3 SV=1	LOC113208789	2	0.13628	7	1	DQLK(1)ALTER	0.00250509	74.841	1	0.00405729	67.334	1	0.00250509
map00020 Citrate cycle (TCA cycle)	1.9153e-19	10.42	A0A6J1STB9	340	K	K00026	MDH2; malate dehydrogenase [EC:1.1.1.37]	Malate dehydrogenase OS=Frankliniella occidentalis OX=133901 GN=LOC113208789 PE=3 SV=1	LOC113208789	2	-0.031168	5	1	GEDFVNK(1)K	0.00586961	84.568	1	0.0255004	51.346	1	0.0255004
map00020 Citrate cycle (TCA cycle)	1.9153e-19	10.42	A0A6J1STB9	333	K	K00026	MDH2; malate dehydrogenase [EC:1.1.1.37]	Malate dehydrogenase OS=Frankliniella occidentalis OX=133901 GN=LOC113208789 PE=3 SV=1	LOC113208789	2	0.10852	6	1	NIQK(1)GEDFVNK	0.000334118	77.062	1	4.91353e-06	99.752	1	0.00103236
map00020 Citrate cycle (TCA cycle)	1.9153e-19	10.42	A0A6J1STB9	224	K	K00026	MDH2; malate dehydrogenase [EC:1.1.1.37]	Malate dehydrogenase OS=Frankliniella occidentalis OX=133901 GN=LOC113208789 PE=3 SV=1	LOC113208789	2	0.069306	9	1	PSVDFPK(1)DQLK	1.55367e-13	148.28	1	1.79148e-10	133.05	1	5.6209e-09
map00020 Citrate cycle (TCA cycle)	1.9153e-19	10.42	A0A6J1T6K5	15	K	K01679	E4.2.1.2B, fumC, FH; fumarate hydratase, class II [EC:4.2.1.2]	Fumarate hydratase OS=Frankliniella occidentalis OX=133901 GN=LOC113211942 PE=3 SV=1	LOC113211942	2	-0.70583	3	1	LESDTFGELK(1)VPSDK	1.16137e-38	178.03	1	0.00128706	67.646	1	0.00173106
map00020 Citrate cycle (TCA cycle)	1.9153e-19	10.42	A0A6J1T6K5	20	K	K01679	E4.2.1.2B, fumC, FH; fumarate hydratase, class II [EC:4.2.1.2]	Fumarate hydratase OS=Frankliniella occidentalis OX=133901 GN=LOC113211942 PE=3 SV=1	LOC113211942	2	1.723	3	1	VPSDK(1)LYGAQTVR	0.00140675	63.754	1	0.00550702	49.988	1	0.000908677
map00020 Citrate cycle (TCA cycle)	1.9153e-19	10.42	A0A6J1T3X7	232	K	K01681	ACO, acnA; aconitate hydratase [EC:4.2.1.3]	Aconitate hydratase, mitochondrial OS=Frankliniella occidentalis OX=133901 GN=LOC113212980 PE=3 SV=1	LOC113212980	2	0.20359	6	1	CPK(1)VIGVK	2.076e-05	130.27	1	0.0041716	84.498	1	0.000606115
map00020 Citrate cycle (TCA cycle)	1.9153e-19	10.42	A0A6J1T3X7	237	K	K01681	ACO, acnA; aconitate hydratase [EC:4.2.1.3]	Aconitate hydratase, mitochondrial OS=Frankliniella occidentalis OX=133901 GN=LOC113212980 PE=3 SV=1	LOC113212980	2	-0.072527	7	1	VIGVK(1)LTGK	0.00745799	58.699	1	0.00645724	61.161	1	0.00378371
map00020 Citrate cycle (TCA cycle)	1.9153e-19	10.42	A0A6J1T3X7	610	K	K01681	ACO, acnA; aconitate hydratase [EC:4.2.1.3]	Aconitate hydratase, mitochondrial OS=Frankliniella occidentalis OX=133901 GN=LOC113212980 PE=3 SV=1	LOC113212980	3	-1.3327	3	1	CTTDHISAAGPWLK(1)YR	1.13465e-15	126.71	1	1.58771e-20	136.33	1	4.01295e-06
map00020 Citrate cycle (TCA cycle)	1.9153e-19	10.42	A0A6J1T3X7	748	K	K01681	ACO, acnA; aconitate hydratase [EC:4.2.1.3]	Aconitate hydratase, mitochondrial OS=Frankliniella occidentalis OX=133901 GN=LOC113212980 PE=3 SV=1	LOC113212980	3	-0.18249	5	1	DLAPGKPLQCELK(1)HPDGK	8.51811e-21	129.88	0.999908	9.57822e-07	93.226	0.996636	9.21862e-05
map00020 Citrate cycle (TCA cycle)	1.9153e-19	10.42	A0A6J1T3X7	661	K	K01681	ACO, acnA; aconitate hydratase [EC:4.2.1.3]	Aconitate hydratase, mitochondrial OS=Frankliniella occidentalis OX=133901 GN=LOC113212980 PE=3 SV=1	LOC113212980	2	-2.0812	3	1	DVK(1)WVAIGDENYGEGSSR	0.00299408	49.188	1	5.9274e-05	81.807	1	0.00168151
map00020 Citrate cycle (TCA cycle)	1.9153e-19	10.42	A0A6J1T3X7	528	K	K01681	ACO, acnA; aconitate hydratase [EC:4.2.1.3]	Aconitate hydratase, mitochondrial OS=Frankliniella occidentalis OX=133901 GN=LOC113212980 PE=3 SV=1	LOC113212980	2	-0.12549	6	1	EFK(1)LSDPFGK	0.000611975	80.706	1	0.00387331	64.103	1	0.0040512
map00020 Citrate cycle (TCA cycle)	1.9153e-19	10.42	A0A6J1T3X7	535	K	K01681	ACO, acnA; aconitate hydratase [EC:4.2.1.3]	Aconitate hydratase, mitochondrial OS=Frankliniella occidentalis OX=133901 GN=LOC113212980 PE=3 SV=1	LOC113212980	2	1.6762	14	1	LSDPFGK(1)ELPPR	7.88861e-08	105.03	1	0.000107718	83.087	1	2.77227e-05
map00020 Citrate cycle (TCA cycle)	1.9153e-19	10.42	A0A6J1T3X7	566	K	K01681	ACO, acnA; aconitate hydratase [EC:4.2.1.3]	Aconitate hydratase, mitochondrial OS=Frankliniella occidentalis OX=133901 GN=LOC113212980 PE=3 SV=1	LOC113212980	2	-0.47746	7	1	VDVDPK(1)SQR	0.00446838	66.056	1	0.00405729	67.334	1	0.00446838
map00020 Citrate cycle (TCA cycle)	1.9153e-19	10.42	A0A6J1T3X7	596	K	K01681	ACO, acnA; aconitate hydratase [EC:4.2.1.3]	Aconitate hydratase, mitochondrial OS=Frankliniella occidentalis OX=133901 GN=LOC113212980 PE=3 SV=1	LOC113212980	3	-0.15138	3	1	GK(1)CTTDHISAAGPWLK	2.10008e-11	114.27	1	0.000924757	61.444	1	8.19045e-06
map00020 Citrate cycle (TCA cycle)	1.9153e-19	10.42	A0A6J1T3X7	705	K	K01681	ACO, acnA; aconitate hydratase [EC:4.2.1.3]	Aconitate hydratase, mitochondrial OS=Frankliniella occidentalis OX=133901 GN=LOC113212980 PE=3 SV=1	LOC113212980	2	0.17377	5	1	IHETNLK(1)K	7.5512e-06	137.13	1	0.0078971	74.92	1	0.00860372
map00020 Citrate cycle (TCA cycle)	1.9153e-19	10.42	A0A6J1T3X7	82	K	K01681	ACO, acnA; aconitate hydratase [EC:4.2.1.3]	Aconitate hydratase, mitochondrial OS=Frankliniella occidentalis OX=133901 GN=LOC113212980 PE=3 SV=1	LOC113212980	3	0.14647	4	1	ILYSHLDDPK(1)GQDVER	2.29279e-15	124.29	1	3.5503e-11	111.22	1	0.000628772
map00020 Citrate cycle (TCA cycle)	1.9153e-19	10.42	A0A6J1T3X7	375	K	K01681	ACO, acnA; aconitate hydratase [EC:4.2.1.3]	Aconitate hydratase, mitochondrial OS=Frankliniella occidentalis OX=133901 GN=LOC113212980 PE=3 SV=1	LOC113212980	2	-0.011511	6	1	K(1)AGWPLEIK	0.00275008	78.098	1	0.00527901	68.847	1	0.001949
map00020 Citrate cycle (TCA cycle)	1.9153e-19	10.42	A0A6J1T3X7	60	K	K01681	ACO, acnA; aconitate hydratase [EC:4.2.1.3]	Aconitate hydratase, mitochondrial OS=Frankliniella occidentalis OX=133901 GN=LOC113212980 PE=3 SV=1	LOC113212980	2	0.19336	4	1	LASNIEVVK(1)K	1.34652e-06	112.83	1	0.000700624	82.417	1	0.000171024
map00020 Citrate cycle (TCA cycle)	1.9153e-19	10.42	A0A6J1T3X7	45	K	K01681	ACO, acnA; aconitate hydratase [EC:4.2.1.3]	Aconitate hydratase, mitochondrial OS=Frankliniella occidentalis OX=133901 GN=LOC113212980 PE=3 SV=1	LOC113212980	2	0.1447	5	1	LDNK(1)PLPYDK	1.06218e-07	119.74	1	0.000642986	80.245	1	2.24872e-07
map00020 Citrate cycle (TCA cycle)	1.9153e-19	10.42	A0A6J1T3X7	51	K	K01681	ACO, acnA; aconitate hydratase [EC:4.2.1.3]	Aconitate hydratase, mitochondrial OS=Frankliniella occidentalis OX=133901 GN=LOC113212980 PE=3 SV=1	LOC113212980	3	-0.53902	5	0.999999	LDNKPLPYDK(1)LASNIEVVK	1.00235e-16	122.16	0.999992	9.78422e-22	131.54	0.999995	3.19381e-08
map00020 Citrate cycle (TCA cycle)	1.9153e-19	10.42	A0A6J1T3X7	241	K	K01681	ACO, acnA; aconitate hydratase [EC:4.2.1.3]	Aconitate hydratase, mitochondrial OS=Frankliniella occidentalis OX=133901 GN=LOC113212980 PE=3 SV=1	LOC113212980	2	-1.0817	5	1	LTGK(1)LSGWTSPK	0.000128836	82.069	1	3.06516e-05	86.803	1	8.12149e-05
map00020 Citrate cycle (TCA cycle)	1.9153e-19	10.42	A0A6J1T3X7	72	K	K01681	ACO, acnA; aconitate hydratase [EC:4.2.1.3]	Aconitate hydratase, mitochondrial OS=Frankliniella occidentalis OX=133901 GN=LOC113212980 PE=3 SV=1	LOC113212980	3	-0.83318	3	1	PLTLSEK(1)ILYSHLDDPK	0.000126619	77.191	1	0.000712978	62.813	1	0.000640416
map00020 Citrate cycle (TCA cycle)	1.9153e-19	10.42	A0A6J1T3X7	416	K	K01681	ACO, acnA; aconitate hydratase [EC:4.2.1.3]	Aconitate hydratase, mitochondrial OS=Frankliniella occidentalis OX=133901 GN=LOC113212980 PE=3 SV=1	LOC113212980	2	0.023446	3	1	SK(1)IAFNVTPGSEQVR	1.35579e-07	100.23	1	0.000375481	78.326	1	0.00121105
map00020 Citrate cycle (TCA cycle)	1.9153e-19	10.42	A0A6J1T3X7	142	K	K01681	ACO, acnA; aconitate hydratase [EC:4.2.1.3]	Aconitate hydratase, mitochondrial OS=Frankliniella occidentalis OX=133901 GN=LOC113212980 PE=3 SV=1	LOC113212980	4	-0.1979	4	1	VAVPSTIHCDHLIEAQIEGEK(1)DLAR	3.79075e-09	78.272	1	9.12799e-18	108.55	1	1.33001e-09
map00020 Citrate cycle (TCA cycle)	1.9153e-19	10.42	A0A6J1T3X7	327	K	K01681	ACO, acnA; aconitate hydratase [EC:4.2.1.3]	Aconitate hydratase, mitochondrial OS=Frankliniella occidentalis OX=133901 GN=LOC113212980 PE=3 SV=1	LOC113212980	2	0.31531	6	1	VK(1)DVLLSPDAGCK	1.09592e-05	90.707	1	0.00162673	62.357	1	0.0036267
map00020 Citrate cycle (TCA cycle)	1.9153e-19	10.42	A0A6J1T4Y8	308	K	K00382	DLD, lpd, pdhD; dihydrolipoamide dehydrogenase [EC:1.8.1.4]	Dihydrolipoyl dehydrogenase OS=Frankliniella occidentalis OX=133901 GN=LOC113213499 PE=3 SV=1	LOC113213499	2	0.052266	4	1	AK(1)TNNETDGFVK	3.22522e-11	122.33	1	3.12896e-05	86.772	1	6.41161e-06
map00020 Citrate cycle (TCA cycle)	1.9153e-19	10.42	A0A6J1T4Y8	21	K	K00382	DLD, lpd, pdhD; dihydrolipoamide dehydrogenase [EC:1.8.1.4]	Dihydrolipoyl dehydrogenase OS=Frankliniella occidentalis OX=133901 GN=LOC113213499 PE=3 SV=1	LOC113213499	3	0.11698	4	1	ALTGGIAHLFK(1)QNK	3.28254e-08	106.58	1	4.86079e-15	127.02	1	0.00102028
map00020 Citrate cycle (TCA cycle)	1.9153e-19	10.42	A0A6J1T4Y8	53	K	K00382	DLD, lpd, pdhD; dihydrolipoamide dehydrogenase [EC:1.8.1.4]	Dihydrolipoyl dehydrogenase OS=Frankliniella occidentalis OX=133901 GN=LOC113213499 PE=3 SV=1	LOC113213499	2	1.1276	4	1	EDGSTEVVK(1)TK	0.000256539	79.492	1	0.00696599	53.448	1	0.00791531
map00020 Citrate cycle (TCA cycle)	1.9153e-19	10.42	A0A6J1T4Y8	323	K	K00382	DLD, lpd, pdhD; dihydrolipoamide dehydrogenase [EC:1.8.1.4]	Dihydrolipoyl dehydrogenase OS=Frankliniella occidentalis OX=133901 GN=LOC113213499 PE=3 SV=1	LOC113213499	3	-0.41856	6	1	ILGDK(1)HTDR	4.94751e-05	113.93	1	0.00105988	77.662	1	0.000658654
map00020 Citrate cycle (TCA cycle)	1.9153e-19	10.42	A0A6J1T4Y8	145	K	K00382	DLD, lpd, pdhD; dihydrolipoamide dehydrogenase [EC:1.8.1.4]	Dihydrolipoyl dehydrogenase OS=Frankliniella occidentalis OX=133901 GN=LOC113213499 PE=3 SV=1	LOC113213499	2	-0.034715	5	1	ILQK(1)QGMK	0.0104567	56.547	1	0.00671645	65.252	1	0.00377244
map00020 Citrate cycle (TCA cycle)	1.9153e-19	10.42	A0A6J1T4Y8	288	K	K00382	DLD, lpd, pdhD; dihydrolipoamide dehydrogenase [EC:1.8.1.4]	Dihydrolipoyl dehydrogenase OS=Frankliniella occidentalis OX=133901 GN=LOC113213499 PE=3 SV=1	LOC113213499	2	-1.0797	3	1	NEEDLK(1)K	0.00729456	80.229	1	0.029127	58.815	1	0.019735
map00020 Citrate cycle (TCA cycle)	1.9153e-19	10.42	A0A6J1T4Y8	198	K	K00382	DLD, lpd, pdhD; dihydrolipoamide dehydrogenase [EC:1.8.1.4]	Dihydrolipoyl dehydrogenase OS=Frankliniella occidentalis OX=133901 GN=LOC113213499 PE=3 SV=1	LOC113213499	3	-0.23233	4	1	RPFTK(1)NLGLEDVGIER	3.2423e-20	132.64	1	4.3717e-20	130.27	1	1.66332e-11
map00020 Citrate cycle (TCA cycle)	1.9153e-19	10.42	A0A6J1T4Y8	174	K	K00382	DLD, lpd, pdhD; dihydrolipoamide dehydrogenase [EC:1.8.1.4]	Dihydrolipoyl dehydrogenase OS=Frankliniella occidentalis OX=133901 GN=LOC113213499 PE=3 SV=1	LOC113213499	2	-0.86508	6	1	VSVEDAK(1)DPSK	0.00125041	69.03	1	0.00272358	63.091	1	0.00238459
map00020 Citrate cycle (TCA cycle)	1.9153e-19	10.42	A0A6J1T4Y8	33	K	K00382	DLD, lpd, pdhD; dihydrolipoamide dehydrogenase [EC:1.8.1.4]	Dihydrolipoyl dehydrogenase OS=Frankliniella occidentalis OX=133901 GN=LOC113213499 PE=3 SV=1	LOC113213499	3	-0.20667	4	1	VTLVSGHGK(1)ITGPNEVTALK	6.25244e-13	111.57	1	2.7045e-43	163.62	1	7.31236e-29
map00020 Citrate cycle (TCA cycle)	1.9153e-19	10.42	A0A6J1T5C4	465	K	K00658	DLST, sucB; 2-oxoglutarate dehydrogenase E2 component (dihydrolipoamide succinyltransferase) [EC:2.3.1.61]	Dihydrolipoyllysine-residue succinyltransferase component of 2-oxoglutarate dehydrogenase complex, mitochondrial OS=Frankliniella occidentalis OX=133901 GN=LOC113213820 PE=3 SV=1	LOC113213820	2	-0.60785	3	1	EAVLFLK(1)K	0.014475	61.962	1	0.00848596	73.26	1	0.0182348
map00020 Citrate cycle (TCA cycle)	1.9153e-19	10.42	A0A6J1T5C4	294	K	K00658	DLST, sucB; 2-oxoglutarate dehydrogenase E2 component (dihydrolipoamide succinyltransferase) [EC:2.3.1.61]	Dihydrolipoyllysine-residue succinyltransferase component of 2-oxoglutarate dehydrogenase complex, mitochondrial OS=Frankliniella occidentalis OX=133901 GN=LOC113213820 PE=3 SV=1	LOC113213820	2	0.19521	3	1	K(1)LNQEAFQK	0.00515408	69.275	1	0.00237175	81.525	1	0.00780591
map00020 Citrate cycle (TCA cycle)	1.9153e-19	10.42	A0A6J1T8T5	180	K	K00234	SDHA, SDH1; succinate dehydrogenase (ubiquinone) flavoprotein subunit [EC:1.3.5.1]	Succinate dehydrogenase [ubiquinone] flavoprotein subunit, mitochondrial OS=Frankliniella occidentalis OX=133901 GN=LOC113214732 PE=3 SV=1	LOC113214732	3	-0.21248	3	1	AFGGQSYNFGK(1)GGQAHR	2.21918e-09	107.69	1	2.0083e-39	164.2	1	0.00440954
map00020 Citrate cycle (TCA cycle)	1.9153e-19	10.42	A0A6J1T8T5	248	K	K00234	SDHA, SDH1; succinate dehydrogenase (ubiquinone) flavoprotein subunit [EC:1.3.5.1]	Succinate dehydrogenase [ubiquinone] flavoprotein subunit, mitochondrial OS=Frankliniella occidentalis OX=133901 GN=LOC113214732 PE=3 SV=1	LOC113214732	2	0.8463	3	1	SK(1)NTILATGGYGR	0.000666991	70.889	1	0.00652183	47.774	1	0.0129091
map00020 Citrate cycle (TCA cycle)	1.9153e-19	10.42	A0A6J1T8T5	333	K	K00234	SDHA, SDH1; succinate dehydrogenase (ubiquinone) flavoprotein subunit [EC:1.3.5.1]	Succinate dehydrogenase [ubiquinone] flavoprotein subunit, mitochondrial OS=Frankliniella occidentalis OX=133901 GN=LOC113214732 PE=3 SV=1	LOC113214732	2	-0.58274	4	1	YAPVAK(1)DLASR	0.00272358	63.091	1	0.00272358	63.091	1	0.00506419
map00020 Citrate cycle (TCA cycle)	1.9153e-19	10.42	A0A6J1T9B2	44	K	K00030	IDH3; isocitrate dehydrogenase (NAD+) [EC:1.1.1.41]	isocitrate dehydrogenase [NAD] subunit gamma, mitochondrial isoform X2 OS=Frankliniella occidentalis OX=133901 GN=LOC113214657 PE=3 SV=1	LOC113214657	2	0.75042	3	1	K(1)VDAVPVAK	0.0112887	57.347	1	0.0117468	56.548	1	0.0167296
map00020 Citrate cycle (TCA cycle)	1.9153e-19	10.42	A0A6J1TGN1	282	K	K00025	MDH1; malate dehydrogenase [EC:1.1.1.37]	Malate dehydrogenase, cytoplasmic OS=Frankliniella occidentalis OX=133901 GN=LOC113214741 PE=3 SV=1	LOC113214741	2	-0.57122	3	1	GGVSK(1)NVYEAVNDEAFLK	0.00318259	48.288	1	0.00355849	46.494	1	8.69828e-05
map00020 Citrate cycle (TCA cycle)	1.9153e-19	10.42	A0A6J1TGN1	277	K	K00025	MDH1; malate dehydrogenase [EC:1.1.1.37]	Malate dehydrogenase, cytoplasmic OS=Frankliniella occidentalis OX=133901 GN=LOC113214741 PE=3 SV=1	LOC113214741	2	0.50576	3	1	HATVTK(1)GGVSK	0.0118564	46.358	1	0.00129084	68.676	1	1.7611e-05
map00020 Citrate cycle (TCA cycle)	1.9153e-19	10.42	A0A6J1TGN1	174	K	K00025	MDH1; malate dehydrogenase [EC:1.1.1.37]	Malate dehydrogenase, cytoplasmic OS=Frankliniella occidentalis OX=133901 GN=LOC113214741 PE=3 SV=1	LOC113214741	2	0.042275	3	1	K(1)DLLSANVK	0.00312751	76.228	1	0.0105755	58.592	1	0.00726313
map00020 Citrate cycle (TCA cycle)	1.9153e-19	10.42	A0A6J1TL34	900	K	K00164	OGDH, sucA; 2-oxoglutarate dehydrogenase E1 component [EC:1.2.4.2]	Oxoglutarate dehydrogenase (succinyl-transferring) OS=Frankliniella occidentalis OX=133901 GN=LOC113217677 PE=3 SV=1	LOC113217677	2	0.29904	3	1	IIPDEGPAGTNPSGVK(1)K	1.10878e-06	97.235	1	0.000143985	83.37	1	0.000470052
map00020 Citrate cycle (TCA cycle)	1.9153e-19	10.42	A0A6J1TL34	542	K	K00164	OGDH, sucA; 2-oxoglutarate dehydrogenase E1 component [EC:1.2.4.2]	Oxoglutarate dehydrogenase (succinyl-transferring) OS=Frankliniella occidentalis OX=133901 GN=LOC113217677 PE=3 SV=1	LOC113217677	2	0.35398	3	1	ITLDK(1)YAEK	0.0135712	48.998	1	0.00745799	58.699	1	0.00745799
map00020 Citrate cycle (TCA cycle)	1.9153e-19	10.42	A0A6J1TL34	390	K	K00164	OGDH, sucA; 2-oxoglutarate dehydrogenase E1 component [EC:1.2.4.2]	Oxoglutarate dehydrogenase (succinyl-transferring) OS=Frankliniella occidentalis OX=133901 GN=LOC113217677 PE=3 SV=1	LOC113217677	3	1.3581	3	1	LAVVANPSHLEAVDPIVQGK(1)TR	1.21046e-54	175.93	1	9.37612e-31	147.67	1	6.4968e-12
map00020 Citrate cycle (TCA cycle)	1.9153e-19	10.42	A0A6J1TL34	559	K	K00164	OGDH, sucA; 2-oxoglutarate dehydrogenase E1 component [EC:1.2.4.2]	Oxoglutarate dehydrogenase (succinyl-transferring) OS=Frankliniella occidentalis OX=133901 GN=LOC113217677 PE=3 SV=1	LOC113217677	2	0.025843	3	1	LIEEGVVTNEEVK(1)DVK	0.00948664	41.695	1	6.31056e-06	94.203	1	0.00180021
map00020 Citrate cycle (TCA cycle)	1.9153e-19	10.42	A0A6J1TL34	201	K	K00164	OGDH, sucA; 2-oxoglutarate dehydrogenase E1 component [EC:1.2.4.2]	Oxoglutarate dehydrogenase (succinyl-transferring) OS=Frankliniella occidentalis OX=133901 GN=LOC113217677 PE=3 SV=1	LOC113217677	2	0.087845	5	1	LPSTTFIGGK(1)EK	2.7331e-09	111.31	1	0.000429348	74.537	1	0.000313401
map00020 Citrate cycle (TCA cycle)	1.9153e-19	10.42	A0A6J1TL34	925	K	K00164	OGDH, sucA; 2-oxoglutarate dehydrogenase E1 component [EC:1.2.4.2]	Oxoglutarate dehydrogenase (succinyl-transferring) OS=Frankliniella occidentalis OX=133901 GN=LOC113217677 PE=3 SV=1	LOC113217677	2	0.13435	5	1	NLEDK(1)IALVR	0.000151452	87.568	1	0.000232881	86.344	1	0.0013043
map00020 Citrate cycle (TCA cycle)	1.9153e-19	10.42	A0A6J1TL34	537	K	K00164	OGDH, sucA; 2-oxoglutarate dehydrogenase E1 component [EC:1.2.4.2]	Oxoglutarate dehydrogenase (succinyl-transferring) OS=Frankliniella occidentalis OX=133901 GN=LOC113217677 PE=3 SV=1	LOC113217677	2	1.6694	3	1	NTK(1)ITLDK	0.00686095	69.915	1	0.0228451	46.334	1	0.025405
map00020 Citrate cycle (TCA cycle)	1.9153e-19	10.42	A0A6J1TL34	920	K	K00164	OGDH, sucA; 2-oxoglutarate dehydrogenase E1 component [EC:1.2.4.2]	Oxoglutarate dehydrogenase (succinyl-transferring) OS=Frankliniella occidentalis OX=133901 GN=LOC113217677 PE=3 SV=1	LOC113217677	2	0.70211	3	1	TDK(1)NLEDK	0.00670071	70.552	1	0.0215431	47.706	1	0.001927
map00020 Citrate cycle (TCA cycle)	1.9153e-19	10.42	A0A6J1TL34	367	K	K00164	OGDH, sucA; 2-oxoglutarate dehydrogenase E1 component [EC:1.2.4.2]	Oxoglutarate dehydrogenase (succinyl-transferring) OS=Frankliniella occidentalis OX=133901 GN=LOC113217677 PE=3 SV=1	LOC113217677	2	-0.0093204	3	1	VTNK(1)NIR	0.00391895	104.45	1	0.00209973	116.54	1	0.00391895
map00020 Citrate cycle (TCA cycle)	1.9153e-19	10.42	A0A6J1TMK1	353	K	K00627	DLAT, aceF, pdhC; pyruvate dehydrogenase E2 component (dihydrolipoamide acetyltransferase) [EC:2.3.1.12]	Dihydrolipoamide acetyltransferase component of pyruvate dehydrogenase complex OS=Frankliniella occidentalis OX=133901 GN=LOC113217257 PE=3 SV=1	LOC113217257	2	0.29826	3	1	SPSGPATQAAK(1)SSAK	1.18109e-24	144.73	1	9.52321e-08	102.64	1	1.27758e-10
map00020 Citrate cycle (TCA cycle)	1.9153e-19	10.42	A0A6J1TMK1	323	K	K00627	DLAT, aceF, pdhC; pyruvate dehydrogenase E2 component (dihydrolipoamide acetyltransferase) [EC:2.3.1.12]	Dihydrolipoamide acetyltransferase component of pyruvate dehydrogenase complex OS=Frankliniella occidentalis OX=133901 GN=LOC113217257 PE=3 SV=1	LOC113217257	2	0.085119	3	1	GDVLQVIK(1)QK	0.00123487	75.197	1	0.00638309	57.347	1	0.00481811
map00020 Citrate cycle (TCA cycle)	1.9153e-19	10.42	A0A6J1TQ57	321	K	K00627	DLAT, aceF, pdhC; pyruvate dehydrogenase E2 component (dihydrolipoamide acetyltransferase) [EC:2.3.1.12]	Acetyltransferase component of pyruvate dehydrogenase complex OS=Frankliniella occidentalis OX=133901 GN=LOC113217259 PE=3 SV=1	LOC113217259	2	2.0321	3	1	LNSTLEK(1)EGIK	0.000840905	72.62	1	0.000872833	72.34	1	0.00634881
map00020 Citrate cycle (TCA cycle)	1.9153e-19	10.42	A0A6J1TQ57	453	K	K00627	DLAT, aceF, pdhC; pyruvate dehydrogenase E2 component (dihydrolipoamide acetyltransferase) [EC:2.3.1.12]	Acetyltransferase component of pyruvate dehydrogenase complex OS=Frankliniella occidentalis OX=133901 GN=LOC113217259 PE=3 SV=1	LOC113217259	2	-0.042341	3	1	VQLLPDK(1)DSESGFR	0.00117081	68.044	1	0.00480401	49.188	1	0.00329153
map00030 Pentose phosphate pathway	2.70181e-05	4.43	A0A6J1RR48	63	K	K00036	G6PD, zwf; glucose-6-phosphate 1-dehydrogenase [EC:1.1.1.49 1.1.1.363]	Glucose-6-phosphate 1-dehydrogenase OS=Frankliniella occidentalis OX=133901 GN=LOC113201756 PE=3 SV=1	LOC113201756	2	0.60448	3	1	LSIAEVK(1)EK	0.00377352	67.334	1	0.0221092	41.399	1	0.0221092
map00030 Pentose phosphate pathway	2.70181e-05	4.43	A0A6J1S6C6	103	K	K01053	E3.1.1.17, gnl, RGN; gluconolactonase [EC:3.1.1.17]	Gluconolactonase OS=Frankliniella occidentalis OX=133901 GN=LOC113205253 PE=3 SV=1	LOC113205253	2	0.22444	3	1	DVK(1)VDLLR	0.0124939	57.859	1	0.0124939	57.859	1	0.029012
map00030 Pentose phosphate pathway	2.70181e-05	4.43	A0A6J1S6C6	279	K	K01053	E3.1.1.17, gnl, RGN; gluconolactonase [EC:3.1.1.17]	Gluconolactonase OS=Frankliniella occidentalis OX=133901 GN=LOC113205253 PE=3 SV=1	LOC113205253	2	0.23316	3	1	EK(1)YPDAGALFR	0.00400476	59.198	1	0.00117164	69.721	1	0.00938969
map00030 Pentose phosphate pathway	2.70181e-05	4.43	A0A6J1SPR4	333	K	K01623	ALDO; fructose-bisphosphate aldolase, class I [EC:4.1.2.13]	Fructose-bisphosphate aldolase OS=Frankliniella occidentalis OX=133901 GN=LOC113208513 PE=3 SV=1	LOC113208513	2	0.41678	3	1	AK(1)ANSLACQGK	0.00143808	67.385	1	0.008457	51.286	1	0.00435559
map00030 Pentose phosphate pathway	2.70181e-05	4.43	A0A6J1SS56	230	K	K01623	ALDO; fructose-bisphosphate aldolase, class I [EC:4.1.2.13]	Fructose-bisphosphate aldolase OS=Frankliniella occidentalis OX=133901 GN=LOC113208513 PE=3 SV=1	LOC113208513	4	-0.74259	9	1	ALNDHHVYLEGTLLK(1)PNMVTPGQSCPK	8.23518e-16	101.66	1	9.43047e-16	100.7	1	1.5422e-10
map00030 Pentose phosphate pathway	2.70181e-05	4.43	A0A6J1SS56	243	K	K01623	ALDO; fructose-bisphosphate aldolase, class I [EC:4.1.2.13]	Fructose-bisphosphate aldolase OS=Frankliniella occidentalis OX=133901 GN=LOC113208513 PE=3 SV=1	LOC113208513	3	-0.31478	5	1	K(1)ATAQEIACATVTALNR	2.7488e-39	167.28	1	4.09101e-39	165.66	1	2.12714e-08
map00030 Pentose phosphate pathway	2.70181e-05	4.43	A0A6J1SS56	317	K	K01623	ALDO; fructose-bisphosphate aldolase, class I [EC:4.1.2.13]	Fructose-bisphosphate aldolase OS=Frankliniella occidentalis OX=133901 GN=LOC113208513 PE=3 SV=1	LOC113208513	2	0.21271	4	1	AWGGK(1)DETVAAGQNELLK	1.89653e-40	169.58	1	1.14051e-05	86.8	1	1.71815e-39
map00030 Pentose phosphate pathway	2.70181e-05	4.43	A0A6J1SS56	147	K	K01623	ALDO; fructose-bisphosphate aldolase, class I [EC:4.1.2.13]	Fructose-bisphosphate aldolase OS=Frankliniella occidentalis OX=133901 GN=LOC113208513 PE=3 SV=1	LOC113208513	2	-0.47162	15	1	DGCHFAK(1)WR	1.20765e-05	118.33	1	0.0015946	82.645	1	0.00429724
map00030 Pentose phosphate pathway	2.70181e-05	4.43	A0A6J1SS56	293	K	K01623	ALDO; fructose-bisphosphate aldolase, class I [EC:4.1.2.13]	Fructose-bisphosphate aldolase OS=Frankliniella occidentalis OX=133901 GN=LOC113208513 PE=3 SV=1	LOC113208513	3	-0.63703	3	0.779281	FNGK(0.852)K(0.148)PWPLTFSYGR	0.000893017	60.489	0.836612	0.00196678	50.04	0.852396	0.00102497
map00030 Pentose phosphate pathway	2.70181e-05	4.43	A0A6J1SS56	42	K	K01623	ALDO; fructose-bisphosphate aldolase, class I [EC:4.1.2.13]	Fructose-bisphosphate aldolase OS=Frankliniella occidentalis OX=133901 GN=LOC113208513 PE=3 SV=1	LOC113208513	2	-0.16155	6	1	GILAADESTSTMGK(1)R	1.31011e-10	109.83	1	0.000296641	82.651	1	0.00681514
map00030 Pentose phosphate pathway	2.70181e-05	4.43	A0A6J1SS56	140	K	K01623	ALDO; fructose-bisphosphate aldolase, class I [EC:4.1.2.13]	Fructose-bisphosphate aldolase OS=Frankliniella occidentalis OX=133901 GN=LOC113208513 PE=3 SV=1	LOC113208513	2	-0.20875	3	1	K(1)DGCHFAK	0.00120031	113.74	1	0.00292677	98.055	1	1.76784e-07
map00030 Pentose phosphate pathway	2.70181e-05	4.43	A0A6J1SS56	18	K	K01623	ALDO; fructose-bisphosphate aldolase, class I [EC:4.1.2.13]	Fructose-bisphosphate aldolase OS=Frankliniella occidentalis OX=133901 GN=LOC113208513 PE=3 SV=1	LOC113208513	2	-0.31279	6	1	K(1)IAQAIVAPGK	6.15262e-13	145.46	1	3.89295e-05	88.596	1	0.000355072
map00030 Pentose phosphate pathway	2.70181e-05	4.43	A0A6J1SS56	333	K	K01623	ALDO; fructose-bisphosphate aldolase, class I [EC:4.1.2.13]	Fructose-bisphosphate aldolase OS=Frankliniella occidentalis OX=133901 GN=LOC113208513 PE=3 SV=1	LOC113208513	2	-0.084615	5	1	AK(1)ANGDAALGK	1.17437e-05	94.465	1	0.00365699	60.255	1	0.00329868
map00030 Pentose phosphate pathway	2.70181e-05	4.43	A0A6J1SS56	359	K	K01623	ALDO; fructose-bisphosphate aldolase, class I [EC:4.1.2.13]	Fructose-bisphosphate aldolase OS=Frankliniella occidentalis OX=133901 GN=LOC113208513 PE=3 SV=1	LOC113208513	2	-0.69888	3	1	YAGGVAGAAGDSSLFIK(1)DHAY	1.49362e-08	89.011	1	1.6329e-08	88.176	1	0.000393572
map00030 Pentose phosphate pathway	2.70181e-05	4.43	A0A6J1SQ90	253	K	K01810	GPI, pgi; glucose-6-phosphate isomerase [EC:5.3.1.9]	Glucose-6-phosphate isomerase OS=Frankliniella occidentalis OX=133901 GN=LOC113209585 PE=3 SV=1	LOC113209585	2	0.54852	3	1	VK(1)EFGIDEK	0.000912006	91.549	1	0.00149933	83.862	1	0.00221837
map00030 Pentose phosphate pathway	2.70181e-05	4.43	A0A6J1SYA9	211	K	K00948	PRPS, prsA; ribose-phosphate pyrophosphokinase [EC:2.7.6.1]	Ribose-phosphate diphosphokinase OS=Frankliniella occidentalis OX=133901 GN=LOC113209888 PE=3 SV=1	LOC113209888	2	-2.2129	3	1	WIK(1)ENIAEWR	0.000870959	77.062	1	0.000121308	90.05	1	0.0023032
map00030 Pentose phosphate pathway	2.70181e-05	4.43	A0A6J1T482	66	K	K00616	E2.2.1.2, talA, talB; transaldolase [EC:2.2.1.2]	Transaldolase OS=Frankliniella occidentalis OX=133901 GN=LOC113213512 PE=3 SV=1	LOC113213512	2	-0.23367	5	1	HLIAK(1)AVEYGK	2.16736e-05	90.793	1	3.46893e-13	146.36	1	1.26606e-07
map00030 Pentose phosphate pathway	2.70181e-05	4.43	A0A6J1T482	117	K	K00616	E2.2.1.2, talA, talB; transaldolase [EC:2.2.1.2]	Transaldolase OS=Frankliniella occidentalis OX=133901 GN=LOC113213512 PE=3 SV=1	LOC113213512	2	-1.0312	3	1	LSFDK(1)EASIAK	0.0045416	57.567	1	0.00571512	55.261	1	0.00506419
map00030 Pentose phosphate pathway	2.70181e-05	4.43	A0A6J1TGC4	482	K	K01835	pgm; phosphoglucomutase [EC:5.4.2.2]	phosphoglucomutase OS=Frankliniella occidentalis OX=133901 GN=LOC113216737 PE=3 SV=1	LOC113216737	2	-3.8666	4	1	SAASK(1)QGIR	3.45738e-05	116.37	1	0.00079044	93.178	1	0.00501462
map00030 Pentose phosphate pathway	2.70181e-05	4.43	A0A6J1TID0	21	K	K00615	E2.2.1.1, tktA, tktB; transketolase [EC:2.2.1.1]	transketolase-like protein 2 OS=Frankliniella occidentalis OX=133901 GN=LOC113216888 PE=4 SV=1	LOC113216888	2	-1.3248	5	1	DLANK(1)LR	0.0112902	73.039	1	0.0269635	53.554	1	0.00741242
map00030 Pentose phosphate pathway	2.70181e-05	4.43	A0A6J1TID0	618	K	K00615	E2.2.1.1, tktA, tktB; transketolase [EC:2.2.1.1]	transketolase-like protein 2 OS=Frankliniella occidentalis OX=133901 GN=LOC113216888 PE=4 SV=1	LOC113216888	2	0.15298	5	1	HVVK(1)AAQDVLK	5.24444e-13	144.57	1	3.24442e-09	125.54	1	4.81002e-10
map00030 Pentose phosphate pathway	2.70181e-05	4.43	A0A6J1TID0	334	K	K00615	E2.2.1.1, tktA, tktB; transketolase [EC:2.2.1.1]	transketolase-like protein 2 OS=Frankliniella occidentalis OX=133901 GN=LOC113216888 PE=4 SV=1	LOC113216888	2	1.2663	3	1	IGK(1)DNPR	7.9319e-05	133.12	1	0.00324591	111.01	1	0.00583373
map00030 Pentose phosphate pathway	2.70181e-05	4.43	A0A6J1TID0	102	K	K00615	E2.2.1.1, tktA, tktB; transketolase [EC:2.2.1.1]	transketolase-like protein 2 OS=Frankliniella occidentalis OX=133901 GN=LOC113216888 PE=4 SV=1	LOC113216888	3	-0.30714	3	1	K(1)IDSDLEGHPTPR	5.16758e-06	89.231	1	0.00436348	43.03	1	0.000254468
map00030 Pentose phosphate pathway	2.70181e-05	4.43	A0A6J1TID0	10	K	K00615	E2.2.1.1, tktA, tktB; transketolase [EC:2.2.1.1]	transketolase-like protein 2 OS=Frankliniella occidentalis OX=133901 GN=LOC113216888 PE=4 SV=1	LOC113216888	2	0.2224	5	1	LESK(1)TLQELK	1.27394e-09	136.02	1	1.04817e-11	141.88	1	1.0557e-06
map00030 Pentose phosphate pathway	2.70181e-05	4.43	A0A6J1TID0	16	K	K00615	E2.2.1.1, tktA, tktB; transketolase [EC:2.2.1.1]	transketolase-like protein 2 OS=Frankliniella occidentalis OX=133901 GN=LOC113216888 PE=4 SV=1	LOC113216888	2	0.52008	4	1	TLQELK(1)DLANK	8.79342e-09	118.9	1	1.85143e-05	91.961	1	1.85143e-05
map00030 Pentose phosphate pathway	2.70181e-05	4.43	A0A6J1TID0	354	K	K00615	E2.2.1.1, tktA, tktB; transketolase [EC:2.2.1.1]	transketolase-like protein 2 OS=Frankliniella occidentalis OX=133901 GN=LOC113216888 PE=4 SV=1	LOC113216888	2	0.55716	4	1	NSTYSEK(1)LK	0.00055427	96.342	1	0.0216838	41.704	1	0.00793217
map00030 Pentose phosphate pathway	2.70181e-05	4.43	A0A6J1TID0	495	K	K00615	E2.2.1.1, tktA, tktB; transketolase [EC:2.2.1.1]	transketolase-like protein 2 OS=Frankliniella occidentalis OX=133901 GN=LOC113216888 PE=4 SV=1	LOC113216888	2	0.46905	3	1	TAVIYENNEPFAVGK(1)AK	0.0131684	46.249	1	4.25422e-15	120.63	1	0.00015962
map00030 Pentose phosphate pathway	2.70181e-05	4.43	A0A6J1TID0	6	K	K00615	E2.2.1.1, tktA, tktB; transketolase [EC:2.2.1.1]	transketolase-like protein 2 OS=Frankliniella occidentalis OX=133901 GN=LOC113216888 PE=4 SV=1	LOC113216888	2	-0.91098	4	1	SNYHK(1)LESK	0.000996325	76.255	1	0.000783668	80.782	1	0.00159861
map00030 Pentose phosphate pathway	2.70181e-05	4.43	A0A6J1TID0	278	K	K00615	E2.2.1.1, tktA, tktB; transketolase [EC:2.2.1.1]	transketolase-like protein 2 OS=Frankliniella occidentalis OX=133901 GN=LOC113216888 PE=4 SV=1	LOC113216888	2	-0.05657	4	1	TDAVIAHVQK(1)QIK	1.89605e-27	164.11	1	9.57023e-08	100.38	1	0.00166912
map00030 Pentose phosphate pathway	2.70181e-05	4.43	A0A6J1TID0	347	K	K00615	E2.2.1.1, tktA, tktB; transketolase [EC:2.2.1.1]	transketolase-like protein 2 OS=Frankliniella occidentalis OX=133901 GN=LOC113216888 PE=4 SV=1	LOC113216888	2	-0.022349	3	1	VIALDGDTK(1)NSTYSEK	3.38391e-53	194.23	1	0.00174453	61.265	1	1.43576e-05
map00030 Pentose phosphate pathway	2.70181e-05	4.43	A0A6J1TID0	144	K	K00615	E2.2.1.1, tktA, tktB; transketolase [EC:2.2.1.1]	transketolase-like protein 2 OS=Frankliniella occidentalis OX=133901 GN=LOC113216888 PE=4 SV=1	LOC113216888	2	0.02289	3	1	YIDK(1)ASYR	0.00531356	76.064	1	0.0124939	57.859	1	0.0216409
map00030 Pentose phosphate pathway	2.70181e-05	4.43	A0A6J1TRV2	105	K	K00850	pfkA, PFK; 6-phosphofructokinase 1 [EC:2.7.1.11]	ATP-dependent 6-phosphofructokinase OS=Frankliniella occidentalis OX=133901 GN=LOC113217647 PE=3 SV=1	LOC113217647	2	0.54332	3	1	AAK(1)NLVER	0.0145582	55.064	1	0.00724952	68.371	1	0.00770088
map00030 Pentose phosphate pathway	2.70181e-05	4.43	A0A6J1TRV2	282	K	K00850	pfkA, PFK; 6-phosphofructokinase 1 [EC:2.7.1.11]	ATP-dependent 6-phosphofructokinase OS=Frankliniella occidentalis OX=133901 GN=LOC113217647 PE=3 SV=1	LOC113217647	2	0.21246	3	1	VK(1)QVVVDNLK	0.00025508	86.014	1	0.000138966	88.596	1	0.00167867
map00030 Pentose phosphate pathway	2.70181e-05	4.43	A0A6J1TRV2	290	K	K00850	pfkA, PFK; 6-phosphofructokinase 1 [EC:2.7.1.11]	ATP-dependent 6-phosphofructokinase OS=Frankliniella occidentalis OX=133901 GN=LOC113217647 PE=3 SV=1	LOC113217647	2	0.64834	3	1	QVVVDNLK(1)QDTR	9.27841e-06	91.62	1	0.00520296	53.448	1	0.00665828
map00030 Pentose phosphate pathway	2.70181e-05	4.43	A0A6J1TRV2	371	K	K00850	pfkA, PFK; 6-phosphofructokinase 1 [EC:2.7.1.11]	ATP-dependent 6-phosphofructokinase OS=Frankliniella occidentalis OX=133901 GN=LOC113217647 PE=3 SV=1	LOC113217647	2	-0.30798	3	1	QWEK(1)AVQLR	0.0037446	68.846	1	0.0118599	51.445	1	0.00866554
map00030 Pentose phosphate pathway	2.70181e-05	4.43	A0A6J1TRY3	243	K	K00033	PGD, gnd, gntZ; 6-phosphogluconate dehydrogenase [EC:1.1.1.44 1.1.1.343]	6-phosphogluconate dehydrogenase, decarboxylating OS=Frankliniella occidentalis OX=133901 GN=LOC113218219 PE=3 SV=1	LOC113218219	2	0.66056	3	1	FK(1)DSDGLPLVEK	0.000190642	79.089	1	0.00111022	66.393	1	0.00801023
map00040 Pentose and glucuronate interconversions	0.0364611	2.42	A0A6J1SFB0	168	K	K00002	AKR1A1, adh; alcohol dehydrogenase (NADP+) [EC:1.1.1.2]	alcohol dehydrogenase [NADP(+)]-like OS=Frankliniella occidentalis OX=133901 GN=LOC113207178 PE=4 SV=1	LOC113207178	2	1.3155	3	1	SIGVSNFNK(1)R	0.00623076	62.633	1	0.00508522	64.82	1	0.00941781
map00040 Pentose and glucuronate interconversions	0.0364611	2.42	A0A6J1SLW2	185	K	K00011	AKR1B; aldehyde reductase [EC:1.1.1.21]	aldose reductase-like OS=Frankliniella occidentalis OX=133901 GN=LOC113207808 PE=4 SV=1	LOC113207808	2	0.81162	4	1	EGEDLFPTK(1)DGK	0.000313401	76.073	1	1.0463e-05	90.793	1	0.000923221
map00040 Pentose and glucuronate interconversions	0.0364611	2.42	A0A6J1SLW2	92	K	K00011	AKR1B; aldehyde reductase [EC:1.1.1.21]	aldose reductase-like OS=Frankliniella occidentalis OX=133901 GN=LOC113207808 PE=4 SV=1	LOC113207808	3	0.13024	4	0.999988	SKPGEVTQAVK(1)AAIDAGYR	0.000139614	68.952	1	6.37427e-10	105.6	0.999983	0.000295745
map00040 Pentose and glucuronate interconversions	0.0364611	2.42	A0A6J1SZR3	65	K	K00011	AKR1B; aldehyde reductase [EC:1.1.1.21]	aldose reductase-like OS=Frankliniella occidentalis OX=133901 GN=LOC113211961 PE=4 SV=1	LOC113211961	2	0.53357	3	1	AK(1)IAEGVIK	0.00312999	73.233	1	0.0119737	53.751	1	0.00713265
map00040 Pentose and glucuronate interconversions	0.0364611	2.42	A0A6J1SZR3	72	K	K00011	AKR1B; aldehyde reductase [EC:1.1.1.21]	aldose reductase-like OS=Frankliniella occidentalis OX=133901 GN=LOC113211961 PE=4 SV=1	LOC113211961	2	0.067747	3	1	IAEGVIK(1)R	0.00400887	93.374	1	0.00910996	71.501	1	0.00641304
map00040 Pentose and glucuronate interconversions	0.0364611	2.42	A0A6J1SZR3	150	K	K00011	AKR1B; aldehyde reductase [EC:1.1.1.21]	aldose reductase-like OS=Frankliniella occidentalis OX=133901 GN=LOC113211961 PE=4 SV=1	LOC113211961	2	1.1495	3	1	ELEK(1)CVQLGLLK	0.00114053	66.267	1	5.1189e-05	85.813	1	2.27431e-05
map00040 Pentose and glucuronate interconversions	0.0364611	2.42	A0A6J1SZR3	306	K	K00011	AKR1B; aldehyde reductase [EC:1.1.1.21]	aldose reductase-like OS=Frankliniella occidentalis OX=133901 GN=LOC113211961 PE=4 SV=1	LOC113211961	3	2.0322	3	1	LCPLNDGK(1)GHK	0.00195289	60.255	1	0.0005513	70.942	1	0.000697858
map00040 Pentose and glucuronate interconversions	0.0364611	2.42	A0A6J1SZR3	264	K	K00011	AKR1B; aldehyde reductase [EC:1.1.1.21]	aldose reductase-like OS=Frankliniella occidentalis OX=133901 GN=LOC113211961 PE=4 SV=1	LOC113211961	3	0.37469	3	1	YLIQHGTVPIPK(1)SVTK	0.00170872	51.591	1	0.00138422	54.237	1	0.00043246
map00040 Pentose and glucuronate interconversions	0.0364611	2.42	A0A6J1T8Q8	232	K	K00008	SORD, gutB; L-iditol 2-dehydrogenase [EC:1.1.1.14]	sorbitol dehydrogenase-like OS=Frankliniella occidentalis OX=133901 GN=LOC113212533 PE=3 SV=1	LOC113212533	2	0.037955	3	1	GTIDDHEK(1)QIK	1.72039e-06	100.93	1	2.7613e-05	88.596	1	0.008457
map00040 Pentose and glucuronate interconversions	0.0364611	2.42	A0A6J1TGY5	328	K	K00699	UGT; glucuronosyltransferase [EC:2.4.1.17]	UDP-glucuronosyltransferase 2C1-like isoform X2 OS=Frankliniella occidentalis OX=133901 GN=LOC113214833 PE=4 SV=1	LOC113214833	2	0.89723	3	1	AILGALGALK(1)ER	0.000198605	78.705	1	0.00283478	59.227	1	0.00469252
map00040 Pentose and glucuronate interconversions	0.0364611	2.42	A0A6J1TIB1	116	K	K00963	UGP2, galU, galF; UTP--glucose-1-phosphate uridylyltransferase [EC:2.7.7.9]	UTP--glucose-1-phosphate uridylyltransferase OS=Frankliniella occidentalis OX=133901 GN=LOC113216006 PE=3 SV=1	LOC113216006	2	0.092807	3	1	GPK(1)SIISVR	0.0018684	79.148	1	0.00745799	58.699	1	0.0156864
map00051 Fructose and mannose metabolism	8.72654e-05	4.72	A0A6J1RYY9	137	K	K01803	TPI, tpiA; triosephosphate isomerase (TIM) [EC:5.3.1.1]	Triosephosphate isomerase OS=Frankliniella occidentalis OX=133901 GN=LOC113203496 PE=3 SV=1	LOC113203496	2	0.096478	6	1	EAGK(1)TEEVVYR	2.68971e-10	129.82	1	1.62078e-06	101.39	1	0.000188891
map00051 Fructose and mannose metabolism	8.72654e-05	4.72	A0A6J1RYY9	4	K	K01803	TPI, tpiA; triosephosphate isomerase (TIM) [EC:5.3.1.1]	Triosephosphate isomerase OS=Frankliniella occidentalis OX=133901 GN=LOC113203496 PE=3 SV=1	LOC113203496	2	-0.19365	5	1	K(1)FCVGGNWK	0.00157311	88.819	1	0.0119756	56.258	1	0.00617676
map00051 Fructose and mannose metabolism	8.72654e-05	4.72	A0A6J1RYY9	152	K	K01803	TPI, tpiA; triosephosphate isomerase (TIM) [EC:5.3.1.1]	Triosephosphate isomerase OS=Frankliniella occidentalis OX=133901 GN=LOC113203496 PE=3 SV=1	LOC113203496	2	0.43007	3	1	QTQAIADK(1)IK	0.00253436	68.536	1	0.00719846	55.721	1	0.0146485
map00051 Fructose and mannose metabolism	8.72654e-05	4.72	A0A6J1RYY9	186	K	K01803	TPI, tpiA; triosephosphate isomerase (TIM) [EC:5.3.1.1]	Triosephosphate isomerase OS=Frankliniella occidentalis OX=133901 GN=LOC113203496 PE=3 SV=1	LOC113203496	3	0.031789	3	1	TASPQQAQEVHEK(1)LR	2.44171e-06	102.65	1	0.000211721	77.776	1	2.06204e-11
map00051 Fructose and mannose metabolism	8.72654e-05	4.72	A0A6J1RYY9	198	K	K01803	TPI, tpiA; triosephosphate isomerase (TIM) [EC:5.3.1.1]	Triosephosphate isomerase OS=Frankliniella occidentalis OX=133901 GN=LOC113203496 PE=3 SV=1	LOC113203496	2	-0.089309	3	1	VSEK(1)VANETR	0.00367382	64.64	1	0.000224921	86.463	1	0.0109754
map00051 Fructose and mannose metabolism	8.72654e-05	4.72	A0A6J1RYY9	173	K	K01803	TPI, tpiA; triosephosphate isomerase (TIM) [EC:5.3.1.1]	Triosephosphate isomerase OS=Frankliniella occidentalis OX=133901 GN=LOC113203496 PE=3 SV=1	LOC113203496	3	0.59158	4	1	VVIAYEPVWAIGTGK(1)TASPQQAQEVHEK	7.3788e-22	115.45	1	1.71445e-14	92.463	1	1.16553e-05
map00051 Fructose and mannose metabolism	8.72654e-05	4.72	A0A6J1SLW2	185	K	K00011	AKR1B; aldehyde reductase [EC:1.1.1.21]	aldose reductase-like OS=Frankliniella occidentalis OX=133901 GN=LOC113207808 PE=4 SV=1	LOC113207808	2	0.81162	4	1	EGEDLFPTK(1)DGK	0.000313401	76.073	1	1.0463e-05	90.793	1	0.000923221
map00051 Fructose and mannose metabolism	8.72654e-05	4.72	A0A6J1SLW2	92	K	K00011	AKR1B; aldehyde reductase [EC:1.1.1.21]	aldose reductase-like OS=Frankliniella occidentalis OX=133901 GN=LOC113207808 PE=4 SV=1	LOC113207808	3	0.13024	4	0.999988	SKPGEVTQAVK(1)AAIDAGYR	0.000139614	68.952	1	6.37427e-10	105.6	0.999983	0.000295745
map00051 Fructose and mannose metabolism	8.72654e-05	4.72	A0A6J1SN92	5	K	K00863	DAK, TKFC; triose/dihydroxyacetone kinase / FAD-AMP lyase (cyclizing) [EC:2.7.1.28 2.7.1.29 4.6.1.15]	ATP-dependent dihydroxyacetone kinase OS=Frankliniella occidentalis OX=133901 GN=LOC113207596 PE=4 SV=1	LOC113207596	2	0.21236	3	1	ALHK(1)LVDDPER	0.00137502	62.088	1	1.3134e-05	88.021	1	1.3134e-05
map00051 Fructose and mannose metabolism	8.72654e-05	4.72	A0A6J1SPR4	333	K	K01623	ALDO; fructose-bisphosphate aldolase, class I [EC:4.1.2.13]	Fructose-bisphosphate aldolase OS=Frankliniella occidentalis OX=133901 GN=LOC113208513 PE=3 SV=1	LOC113208513	2	0.41678	3	1	AK(1)ANSLACQGK	0.00143808	67.385	1	0.008457	51.286	1	0.00435559
map00051 Fructose and mannose metabolism	8.72654e-05	4.72	A0A6J1SS56	230	K	K01623	ALDO; fructose-bisphosphate aldolase, class I [EC:4.1.2.13]	Fructose-bisphosphate aldolase OS=Frankliniella occidentalis OX=133901 GN=LOC113208513 PE=3 SV=1	LOC113208513	4	-0.74259	9	1	ALNDHHVYLEGTLLK(1)PNMVTPGQSCPK	8.23518e-16	101.66	1	9.43047e-16	100.7	1	1.5422e-10
map00051 Fructose and mannose metabolism	8.72654e-05	4.72	A0A6J1SS56	243	K	K01623	ALDO; fructose-bisphosphate aldolase, class I [EC:4.1.2.13]	Fructose-bisphosphate aldolase OS=Frankliniella occidentalis OX=133901 GN=LOC113208513 PE=3 SV=1	LOC113208513	3	-0.31478	5	1	K(1)ATAQEIACATVTALNR	2.7488e-39	167.28	1	4.09101e-39	165.66	1	2.12714e-08
map00051 Fructose and mannose metabolism	8.72654e-05	4.72	A0A6J1SS56	317	K	K01623	ALDO; fructose-bisphosphate aldolase, class I [EC:4.1.2.13]	Fructose-bisphosphate aldolase OS=Frankliniella occidentalis OX=133901 GN=LOC113208513 PE=3 SV=1	LOC113208513	2	0.21271	4	1	AWGGK(1)DETVAAGQNELLK	1.89653e-40	169.58	1	1.14051e-05	86.8	1	1.71815e-39
map00051 Fructose and mannose metabolism	8.72654e-05	4.72	A0A6J1SS56	147	K	K01623	ALDO; fructose-bisphosphate aldolase, class I [EC:4.1.2.13]	Fructose-bisphosphate aldolase OS=Frankliniella occidentalis OX=133901 GN=LOC113208513 PE=3 SV=1	LOC113208513	2	-0.47162	15	1	DGCHFAK(1)WR	1.20765e-05	118.33	1	0.0015946	82.645	1	0.00429724
map00051 Fructose and mannose metabolism	8.72654e-05	4.72	A0A6J1SS56	293	K	K01623	ALDO; fructose-bisphosphate aldolase, class I [EC:4.1.2.13]	Fructose-bisphosphate aldolase OS=Frankliniella occidentalis OX=133901 GN=LOC113208513 PE=3 SV=1	LOC113208513	3	-0.63703	3	0.779281	FNGK(0.852)K(0.148)PWPLTFSYGR	0.000893017	60.489	0.836612	0.00196678	50.04	0.852396	0.00102497
map00051 Fructose and mannose metabolism	8.72654e-05	4.72	A0A6J1SS56	42	K	K01623	ALDO; fructose-bisphosphate aldolase, class I [EC:4.1.2.13]	Fructose-bisphosphate aldolase OS=Frankliniella occidentalis OX=133901 GN=LOC113208513 PE=3 SV=1	LOC113208513	2	-0.16155	6	1	GILAADESTSTMGK(1)R	1.31011e-10	109.83	1	0.000296641	82.651	1	0.00681514
map00051 Fructose and mannose metabolism	8.72654e-05	4.72	A0A6J1SS56	140	K	K01623	ALDO; fructose-bisphosphate aldolase, class I [EC:4.1.2.13]	Fructose-bisphosphate aldolase OS=Frankliniella occidentalis OX=133901 GN=LOC113208513 PE=3 SV=1	LOC113208513	2	-0.20875	3	1	K(1)DGCHFAK	0.00120031	113.74	1	0.00292677	98.055	1	1.76784e-07
map00051 Fructose and mannose metabolism	8.72654e-05	4.72	A0A6J1SS56	18	K	K01623	ALDO; fructose-bisphosphate aldolase, class I [EC:4.1.2.13]	Fructose-bisphosphate aldolase OS=Frankliniella occidentalis OX=133901 GN=LOC113208513 PE=3 SV=1	LOC113208513	2	-0.31279	6	1	K(1)IAQAIVAPGK	6.15262e-13	145.46	1	3.89295e-05	88.596	1	0.000355072
map00051 Fructose and mannose metabolism	8.72654e-05	4.72	A0A6J1SS56	333	K	K01623	ALDO; fructose-bisphosphate aldolase, class I [EC:4.1.2.13]	Fructose-bisphosphate aldolase OS=Frankliniella occidentalis OX=133901 GN=LOC113208513 PE=3 SV=1	LOC113208513	2	-0.084615	5	1	AK(1)ANGDAALGK	1.17437e-05	94.465	1	0.00365699	60.255	1	0.00329868
map00051 Fructose and mannose metabolism	8.72654e-05	4.72	A0A6J1SS56	359	K	K01623	ALDO; fructose-bisphosphate aldolase, class I [EC:4.1.2.13]	Fructose-bisphosphate aldolase OS=Frankliniella occidentalis OX=133901 GN=LOC113208513 PE=3 SV=1	LOC113208513	2	-0.69888	3	1	YAGGVAGAAGDSSLFIK(1)DHAY	1.49362e-08	89.011	1	1.6329e-08	88.176	1	0.000393572
map00051 Fructose and mannose metabolism	8.72654e-05	4.72	A0A6J1SZR3	65	K	K00011	AKR1B; aldehyde reductase [EC:1.1.1.21]	aldose reductase-like OS=Frankliniella occidentalis OX=133901 GN=LOC113211961 PE=4 SV=1	LOC113211961	2	0.53357	3	1	AK(1)IAEGVIK	0.00312999	73.233	1	0.0119737	53.751	1	0.00713265
map00051 Fructose and mannose metabolism	8.72654e-05	4.72	A0A6J1SZR3	72	K	K00011	AKR1B; aldehyde reductase [EC:1.1.1.21]	aldose reductase-like OS=Frankliniella occidentalis OX=133901 GN=LOC113211961 PE=4 SV=1	LOC113211961	2	0.067747	3	1	IAEGVIK(1)R	0.00400887	93.374	1	0.00910996	71.501	1	0.00641304
map00051 Fructose and mannose metabolism	8.72654e-05	4.72	A0A6J1SZR3	150	K	K00011	AKR1B; aldehyde reductase [EC:1.1.1.21]	aldose reductase-like OS=Frankliniella occidentalis OX=133901 GN=LOC113211961 PE=4 SV=1	LOC113211961	2	1.1495	3	1	ELEK(1)CVQLGLLK	0.00114053	66.267	1	5.1189e-05	85.813	1	2.27431e-05
map00051 Fructose and mannose metabolism	8.72654e-05	4.72	A0A6J1SZR3	306	K	K00011	AKR1B; aldehyde reductase [EC:1.1.1.21]	aldose reductase-like OS=Frankliniella occidentalis OX=133901 GN=LOC113211961 PE=4 SV=1	LOC113211961	3	2.0322	3	1	LCPLNDGK(1)GHK	0.00195289	60.255	1	0.0005513	70.942	1	0.000697858
map00051 Fructose and mannose metabolism	8.72654e-05	4.72	A0A6J1SZR3	264	K	K00011	AKR1B; aldehyde reductase [EC:1.1.1.21]	aldose reductase-like OS=Frankliniella occidentalis OX=133901 GN=LOC113211961 PE=4 SV=1	LOC113211961	3	0.37469	3	1	YLIQHGTVPIPK(1)SVTK	0.00170872	51.591	1	0.00138422	54.237	1	0.00043246
map00051 Fructose and mannose metabolism	8.72654e-05	4.72	A0A6J1T8Q8	232	K	K00008	SORD, gutB; L-iditol 2-dehydrogenase [EC:1.1.1.14]	sorbitol dehydrogenase-like OS=Frankliniella occidentalis OX=133901 GN=LOC113212533 PE=3 SV=1	LOC113212533	2	0.037955	3	1	GTIDDHEK(1)QIK	1.72039e-06	100.93	1	2.7613e-05	88.596	1	0.008457
map00051 Fructose and mannose metabolism	8.72654e-05	4.72	A0A6J1T9Q2	420	K	K00844	HK; hexokinase [EC:2.7.1.1]	Phosphotransferase OS=Frankliniella occidentalis OX=133901 GN=LOC113214981 PE=3 SV=1	LOC113214981	2	-0.45862	3	1	IK(1)QLILPGIK	0.00496615	61.161	1	2.53287e-05	98.044	1	0.0025107
map00051 Fructose and mannose metabolism	8.72654e-05	4.72	A0A6J1TRV2	105	K	K00850	pfkA, PFK; 6-phosphofructokinase 1 [EC:2.7.1.11]	ATP-dependent 6-phosphofructokinase OS=Frankliniella occidentalis OX=133901 GN=LOC113217647 PE=3 SV=1	LOC113217647	2	0.54332	3	1	AAK(1)NLVER	0.0145582	55.064	1	0.00724952	68.371	1	0.00770088
map00051 Fructose and mannose metabolism	8.72654e-05	4.72	A0A6J1TRV2	282	K	K00850	pfkA, PFK; 6-phosphofructokinase 1 [EC:2.7.1.11]	ATP-dependent 6-phosphofructokinase OS=Frankliniella occidentalis OX=133901 GN=LOC113217647 PE=3 SV=1	LOC113217647	2	0.21246	3	1	VK(1)QVVVDNLK	0.00025508	86.014	1	0.000138966	88.596	1	0.00167867
map00051 Fructose and mannose metabolism	8.72654e-05	4.72	A0A6J1TRV2	290	K	K00850	pfkA, PFK; 6-phosphofructokinase 1 [EC:2.7.1.11]	ATP-dependent 6-phosphofructokinase OS=Frankliniella occidentalis OX=133901 GN=LOC113217647 PE=3 SV=1	LOC113217647	2	0.64834	3	1	QVVVDNLK(1)QDTR	9.27841e-06	91.62	1	0.00520296	53.448	1	0.00665828
map00051 Fructose and mannose metabolism	8.72654e-05	4.72	A0A6J1TRV2	371	K	K00850	pfkA, PFK; 6-phosphofructokinase 1 [EC:2.7.1.11]	ATP-dependent 6-phosphofructokinase OS=Frankliniella occidentalis OX=133901 GN=LOC113217647 PE=3 SV=1	LOC113217647	2	-0.30798	3	1	QWEK(1)AVQLR	0.0037446	68.846	1	0.0118599	51.445	1	0.00866554
map00052 Galactose metabolism	0.274694	1.37	A0A6J1SLW2	185	K	K00011	AKR1B; aldehyde reductase [EC:1.1.1.21]	aldose reductase-like OS=Frankliniella occidentalis OX=133901 GN=LOC113207808 PE=4 SV=1	LOC113207808	2	0.81162	4	1	EGEDLFPTK(1)DGK	0.000313401	76.073	1	1.0463e-05	90.793	1	0.000923221
map00052 Galactose metabolism	0.274694	1.37	A0A6J1SLW2	92	K	K00011	AKR1B; aldehyde reductase [EC:1.1.1.21]	aldose reductase-like OS=Frankliniella occidentalis OX=133901 GN=LOC113207808 PE=4 SV=1	LOC113207808	3	0.13024	4	0.999988	SKPGEVTQAVK(1)AAIDAGYR	0.000139614	68.952	1	6.37427e-10	105.6	0.999983	0.000295745
map00052 Galactose metabolism	0.274694	1.37	A0A6J1SZR3	65	K	K00011	AKR1B; aldehyde reductase [EC:1.1.1.21]	aldose reductase-like OS=Frankliniella occidentalis OX=133901 GN=LOC113211961 PE=4 SV=1	LOC113211961	2	0.53357	3	1	AK(1)IAEGVIK	0.00312999	73.233	1	0.0119737	53.751	1	0.00713265
map00052 Galactose metabolism	0.274694	1.37	A0A6J1SZR3	72	K	K00011	AKR1B; aldehyde reductase [EC:1.1.1.21]	aldose reductase-like OS=Frankliniella occidentalis OX=133901 GN=LOC113211961 PE=4 SV=1	LOC113211961	2	0.067747	3	1	IAEGVIK(1)R	0.00400887	93.374	1	0.00910996	71.501	1	0.00641304
map00052 Galactose metabolism	0.274694	1.37	A0A6J1SZR3	150	K	K00011	AKR1B; aldehyde reductase [EC:1.1.1.21]	aldose reductase-like OS=Frankliniella occidentalis OX=133901 GN=LOC113211961 PE=4 SV=1	LOC113211961	2	1.1495	3	1	ELEK(1)CVQLGLLK	0.00114053	66.267	1	5.1189e-05	85.813	1	2.27431e-05
map00052 Galactose metabolism	0.274694	1.37	A0A6J1SZR3	306	K	K00011	AKR1B; aldehyde reductase [EC:1.1.1.21]	aldose reductase-like OS=Frankliniella occidentalis OX=133901 GN=LOC113211961 PE=4 SV=1	LOC113211961	3	2.0322	3	1	LCPLNDGK(1)GHK	0.00195289	60.255	1	0.0005513	70.942	1	0.000697858
map00052 Galactose metabolism	0.274694	1.37	A0A6J1SZR3	264	K	K00011	AKR1B; aldehyde reductase [EC:1.1.1.21]	aldose reductase-like OS=Frankliniella occidentalis OX=133901 GN=LOC113211961 PE=4 SV=1	LOC113211961	3	0.37469	3	1	YLIQHGTVPIPK(1)SVTK	0.00170872	51.591	1	0.00138422	54.237	1	0.00043246
map00052 Galactose metabolism	0.274694	1.37	A0A6J1T9Q2	420	K	K00844	HK; hexokinase [EC:2.7.1.1]	Phosphotransferase OS=Frankliniella occidentalis OX=133901 GN=LOC113214981 PE=3 SV=1	LOC113214981	2	-0.45862	3	1	IK(1)QLILPGIK	0.00496615	61.161	1	2.53287e-05	98.044	1	0.0025107
map00052 Galactose metabolism	0.274694	1.37	A0A6J1TGC4	482	K	K01835	pgm; phosphoglucomutase [EC:5.4.2.2]	phosphoglucomutase OS=Frankliniella occidentalis OX=133901 GN=LOC113216737 PE=3 SV=1	LOC113216737	2	-3.8666	4	1	SAASK(1)QGIR	3.45738e-05	116.37	1	0.00079044	93.178	1	0.00501462
map00052 Galactose metabolism	0.274694	1.37	A0A6J1TIB1	116	K	K00963	UGP2, galU, galF; UTP--glucose-1-phosphate uridylyltransferase [EC:2.7.7.9]	UTP--glucose-1-phosphate uridylyltransferase OS=Frankliniella occidentalis OX=133901 GN=LOC113216006 PE=3 SV=1	LOC113216006	2	0.092807	3	1	GPK(1)SIISVR	0.0018684	79.148	1	0.00745799	58.699	1	0.0156864
map00052 Galactose metabolism	0.274694	1.37	A0A6J1TRV2	105	K	K00850	pfkA, PFK; 6-phosphofructokinase 1 [EC:2.7.1.11]	ATP-dependent 6-phosphofructokinase OS=Frankliniella occidentalis OX=133901 GN=LOC113217647 PE=3 SV=1	LOC113217647	2	0.54332	3	1	AAK(1)NLVER	0.0145582	55.064	1	0.00724952	68.371	1	0.00770088
map00052 Galactose metabolism	0.274694	1.37	A0A6J1TRV2	282	K	K00850	pfkA, PFK; 6-phosphofructokinase 1 [EC:2.7.1.11]	ATP-dependent 6-phosphofructokinase OS=Frankliniella occidentalis OX=133901 GN=LOC113217647 PE=3 SV=1	LOC113217647	2	0.21246	3	1	VK(1)QVVVDNLK	0.00025508	86.014	1	0.000138966	88.596	1	0.00167867
map00052 Galactose metabolism	0.274694	1.37	A0A6J1TRV2	290	K	K00850	pfkA, PFK; 6-phosphofructokinase 1 [EC:2.7.1.11]	ATP-dependent 6-phosphofructokinase OS=Frankliniella occidentalis OX=133901 GN=LOC113217647 PE=3 SV=1	LOC113217647	2	0.64834	3	1	QVVVDNLK(1)QDTR	9.27841e-06	91.62	1	0.00520296	53.448	1	0.00665828
map00052 Galactose metabolism	0.274694	1.37	A0A6J1TRV2	371	K	K00850	pfkA, PFK; 6-phosphofructokinase 1 [EC:2.7.1.11]	ATP-dependent 6-phosphofructokinase OS=Frankliniella occidentalis OX=133901 GN=LOC113217647 PE=3 SV=1	LOC113217647	2	-0.30798	3	1	QWEK(1)AVQLR	0.0037446	68.846	1	0.0118599	51.445	1	0.00866554
map00053 Ascorbate and aldarate metabolism	0.0367712	2.69	A0A6J1RTK4	438	K	K00128	ALDH; aldehyde dehydrogenase (NAD+) [EC:1.2.1.3]	aldehyde dehydrogenase, mitochondrial OS=Frankliniella occidentalis OX=133901 GN=LOC113202362 PE=3 SV=1	LOC113202362	2	0.45717	4	1	FK(1)NLDEVIQR	0.000105972	91.313	1	0.000121308	90.05	1	0.00530283
map00053 Ascorbate and aldarate metabolism	0.0367712	2.69	A0A6J1RTK4	521	K	K00128	ALDH; aldehyde dehydrogenase (NAD+) [EC:1.2.1.3]	aldehyde dehydrogenase, mitochondrial OS=Frankliniella occidentalis OX=133901 GN=LOC113202362 PE=3 SV=1	LOC113202362	2	0.19759	3	1	SVIVK(1)VPQK	0.0084944	56.258	1	0.0210052	42.19	1	0.0145469
map00053 Ascorbate and aldarate metabolism	0.0367712	2.69	A0A6J1S6C6	103	K	K01053	E3.1.1.17, gnl, RGN; gluconolactonase [EC:3.1.1.17]	Gluconolactonase OS=Frankliniella occidentalis OX=133901 GN=LOC113205253 PE=3 SV=1	LOC113205253	2	0.22444	3	1	DVK(1)VDLLR	0.0124939	57.859	1	0.0124939	57.859	1	0.029012
map00053 Ascorbate and aldarate metabolism	0.0367712	2.69	A0A6J1S6C6	279	K	K01053	E3.1.1.17, gnl, RGN; gluconolactonase [EC:3.1.1.17]	Gluconolactonase OS=Frankliniella occidentalis OX=133901 GN=LOC113205253 PE=3 SV=1	LOC113205253	2	0.23316	3	1	EK(1)YPDAGALFR	0.00400476	59.198	1	0.00117164	69.721	1	0.00938969
map00053 Ascorbate and aldarate metabolism	0.0367712	2.69	A0A6J1S810	401	K	K14085	ALDH7A1; aldehyde dehydrogenase family 7 member A1 [EC:1.2.1.31 1.2.1.8 1.2.1.3]	Aldehyde dehydrogenase (NAD(+)) OS=Frankliniella occidentalis OX=133901 GN=LOC113204404 PE=3 SV=1	LOC113204404	2	-0.20265	3	1	IEFGGK(1)VVNR	0.0219319	40.496	1	0.00588104	58.699	1	0.0161356
map00053 Ascorbate and aldarate metabolism	0.0367712	2.69	A0A6J1T4D6	31	K	K00128	ALDH; aldehyde dehydrogenase (NAD+) [EC:1.2.1.3]	Aldehyde dehydrogenase OS=Frankliniella occidentalis OX=133901 GN=LOC113213548 PE=3 SV=1	LOC113213548	2	-0.45317	3	1	QLK(1)NLLR	0.00405108	100.02	1	0.0174539	62.717	1	0.0333214
map00053 Ascorbate and aldarate metabolism	0.0367712	2.69	A0A6J1TGY5	328	K	K00699	UGT; glucuronosyltransferase [EC:2.4.1.17]	UDP-glucuronosyltransferase 2C1-like isoform X2 OS=Frankliniella occidentalis OX=133901 GN=LOC113214833 PE=4 SV=1	LOC113214833	2	0.89723	3	1	AILGALGALK(1)ER	0.000198605	78.705	1	0.00283478	59.227	1	0.00469252
map00061 Fatty acid biosynthesis	0.309287	1.54	A0A6J1S2E5	224	K	K07512	MECR, NRBF1; mitochondrial enoyl-[acyl-carrier protein] reductase / trans-2-enoyl-CoA reductase [EC:1.3.1.- 1.3.1.38]	enoyl-[acyl-carrier-protein] reductase, mitochondrial-like OS=Frankliniella occidentalis OX=133901 GN=LOC113202792 PE=4 SV=1	LOC113202792	2	1.3465	3	1	STSLFK(1)SGGLK	0.00938969	49.934	1	0.0169187	42.843	1	0.00868876
map00061 Fatty acid biosynthesis	0.309287	1.54	A0A6J1TGR2	380	K	K00665	FASN; fatty acid synthase, animal type [EC:2.3.1.85]	fatty acid synthase isoform X4 OS=Frankliniella occidentalis OX=133901 GN=LOC113214773 PE=4 SV=1	LOC113214773	2	-0.014552	3	1	EANK(1)EIAALNDGR	0.00652183	47.774	1	0.00185041	60.937	1	0.000621528
map00061 Fatty acid biosynthesis	0.309287	1.54	A0A6J1TGR2	803	K	K00665	FASN; fatty acid synthase, animal type [EC:2.3.1.85]	fatty acid synthase isoform X4 OS=Frankliniella occidentalis OX=133901 GN=LOC113214773 PE=4 SV=1	LOC113214773	2	0.20455	6	1	GTGVTSIGLMK(1)R	6.50973e-06	93.839	1	0.00500608	54.343	1	0.000639035
map00061 Fatty acid biosynthesis	0.309287	1.54	A0A6J1TGR2	1130	K	K00665	FASN; fatty acid synthase, animal type [EC:2.3.1.85]	fatty acid synthase isoform X4 OS=Frankliniella occidentalis OX=133901 GN=LOC113214773 PE=4 SV=1	LOC113214773	2	0.98584	3	1	LEK(1)YVFVPYK	0.00276883	67.334	1	0.00204771	71.03	1	0.000496958
map00061 Fatty acid biosynthesis	0.309287	1.54	A0A6J1TGR2	1006	K	K00665	FASN; fatty acid synthase, animal type [EC:2.3.1.85]	fatty acid synthase isoform X4 OS=Frankliniella occidentalis OX=133901 GN=LOC113214773 PE=4 SV=1	LOC113214773	2	0.88843	3	1	LITPDIYK(1)DLR	0.00634881	54.343	1	0.000878483	72.29	1	0.00400476
map00061 Fatty acid biosynthesis	0.309287	1.54	A0A6J1TGR2	837	K	K00665	FASN; fatty acid synthase, animal type [EC:2.3.1.85]	fatty acid synthase isoform X4 OS=Frankliniella occidentalis OX=133901 GN=LOC113214773 PE=4 SV=1	LOC113214773	2	-0.12267	5	1	LLTPIK(1)YPVSR	0.00238459	64.121	1	0.0114967	46.88	1	0.00400476
map00061 Fatty acid biosynthesis	0.309287	1.54	A0A6J1TGR2	867	K	K00665	FASN; fatty acid synthase, animal type [EC:2.3.1.85]	fatty acid synthase isoform X4 OS=Frankliniella occidentalis OX=133901 GN=LOC113214773 PE=4 SV=1	LOC113214773	3	-0.44183	3	1	WDHSTEWAVADFSGK(1)GSR	6.97983e-09	103.04	1	0.0046478	41.513	1	0.00089974
map00061 Fatty acid biosynthesis	0.309287	1.54	A0A6J1TII0	2345	K	K00665	FASN; fatty acid synthase, animal type [EC:2.3.1.85]	3-oxoacyl-[acyl-carrier-protein] reductase OS=Frankliniella occidentalis OX=133901 GN=LOC113217410 PE=4 SV=1	LOC113217410	2	0.15307	3	1	TPSTEK(1)LR	0.0227239	46.462	1	0.0216409	47.603	1	0.0306424
map00061 Fatty acid biosynthesis	0.309287	1.54	A0A6J1TII0	720	K	K00665	FASN; fatty acid synthase, animal type [EC:2.3.1.85]	3-oxoacyl-[acyl-carrier-protein] reductase OS=Frankliniella occidentalis OX=133901 GN=LOC113217410 PE=4 SV=1	LOC113217410	2	-0.4849	3	1	FVSK(1)ALPR	0.00602214	73.248	1	0.00601915	73.26	1	0.0170091
map00061 Fatty acid biosynthesis	0.309287	1.54	A0A6J1TII0	347	K	K00665	FASN; fatty acid synthase, animal type [EC:2.3.1.85]	3-oxoacyl-[acyl-carrier-protein] reductase OS=Frankliniella occidentalis OX=133901 GN=LOC113217410 PE=4 SV=1	LOC113217410	2	0.054501	3	1	K(1)DPLWIGSIK	0.0136364	52.071	1	0.0044553	66.023	1	0.0143868
map00061 Fatty acid biosynthesis	0.309287	1.54	A0A6J1TII0	1370	K	K00665	FASN; fatty acid synthase, animal type [EC:2.3.1.85]	3-oxoacyl-[acyl-carrier-protein] reductase OS=Frankliniella occidentalis OX=133901 GN=LOC113217410 PE=4 SV=1	LOC113217410	2	0.31255	3	1	K(1)EPPTGDR	0.00808999	74.376	1	0.0206344	54.982	1	0.00655559
map00061 Fatty acid biosynthesis	0.309287	1.54	A0A6J1TII0	2089	K	K00665	FASN; fatty acid synthase, animal type [EC:2.3.1.85]	3-oxoacyl-[acyl-carrier-protein] reductase OS=Frankliniella occidentalis OX=133901 GN=LOC113217410 PE=4 SV=1	LOC113217410	2	1.0467	3	1	SLTFAK(1)LQEIAK	6.02112e-16	147.33	1	1.54497e-07	101.72	1	0.000157428
map00062 Fatty acid elongation	0.00165511	3.95	A0A6J1S0W3	190	K	K07509	HADHB; acetyl-CoA acyltransferase [EC:2.3.1.16]	trifunctional enzyme subunit beta, mitochondrial OS=Frankliniella occidentalis OX=133901 GN=LOC113203672 PE=3 SV=1	LOC113203672	2	-0.051157	6	1	LK(1)LLASFSPK	0.000870959	77.062	1	0.000121308	90.05	1	0.00206503
map00062 Fatty acid elongation	0.00165511	3.95	A0A6J1S0W3	178	K	K07509	HADHB; acetyl-CoA acyltransferase [EC:2.3.1.16]	trifunctional enzyme subunit beta, mitochondrial OS=Frankliniella occidentalis OX=133901 GN=LOC113203672 PE=3 SV=1	LOC113203672	2	-0.1798	7	1	SILLK(1)MNK	0.00646176	71.501	1	0.00573806	68.383	1	0.0122092
map00062 Fatty acid elongation	0.00165511	3.95	A0A6J1S2E5	224	K	K07512	MECR, NRBF1; mitochondrial enoyl-[acyl-carrier protein] reductase / trans-2-enoyl-CoA reductase [EC:1.3.1.- 1.3.1.38]	enoyl-[acyl-carrier-protein] reductase, mitochondrial-like OS=Frankliniella occidentalis OX=133901 GN=LOC113202792 PE=4 SV=1	LOC113202792	2	1.3465	3	1	STSLFK(1)SGGLK	0.00938969	49.934	1	0.0169187	42.843	1	0.00868876
map00062 Fatty acid elongation	0.00165511	3.95	A0A6J1S713	103	K	K07511	ECHS1; enoyl-CoA hydratase [EC:4.2.1.17]	probable enoyl-CoA hydratase, mitochondrial OS=Frankliniella occidentalis OX=133901 GN=LOC113205409 PE=3 SV=1	LOC113205409	2	0.0005772	4	1	AFAAGADIK(1)EMK	6.75312e-05	84.169	1	0.000307062	75.088	1	0.00206664
map00062 Fatty acid elongation	0.00165511	3.95	A0A6J1S713	76	K	K07511	ECHS1; enoyl-CoA hydratase [EC:4.2.1.17]	probable enoyl-CoA hydratase, mitochondrial OS=Frankliniella occidentalis OX=133901 GN=LOC113205409 PE=3 SV=1	LOC113205409	2	-0.44765	3	1	AVK(1)LMDK	0.0119834	71.501	1	0.0133893	68.383	1	0.0221123
map00062 Fatty acid elongation	0.00165511	3.95	A0A6J1S713	226	K	K07511	ECHS1; enoyl-CoA hydratase [EC:4.2.1.17]	probable enoyl-CoA hydratase, mitochondrial OS=Frankliniella occidentalis OX=133901 GN=LOC113205409 PE=3 SV=1	LOC113205409	2	-0.52034	4	1	LVDEAVK(1)LGEK	2.02878e-06	99.5	1	0.00100566	71.176	1	0.00571512
map00062 Fatty acid elongation	0.00165511	3.95	A0A6J1SCD5	277	K	K07515	HADHA; enoyl-CoA hydratase / long-chain 3-hydroxyacyl-CoA dehydrogenase [EC:4.2.1.17 1.1.1.211]	Enoyl-CoA hydratase OS=Frankliniella occidentalis OX=133901 GN=LOC113206808 PE=3 SV=1	LOC113206808	2	-0.048002	3	1	DFILGK(1)AK	0.0179932	51.445	1	0.0279895	42.599	1	0.0279895
map00062 Fatty acid elongation	0.00165511	3.95	A0A6J1SCD5	266	K	K07515	HADHA; enoyl-CoA hydratase / long-chain 3-hydroxyacyl-CoA dehydrogenase [EC:4.2.1.17 1.1.1.211]	Enoyl-CoA hydratase OS=Frankliniella occidentalis OX=133901 GN=LOC113206808 PE=3 SV=1	LOC113206808	2	-0.68444	3	1	IFANVLK(1)VQYAR	0.000793062	69.721	1	0.00258741	60.255	1	0.0126872
map00062 Fatty acid elongation	0.00165511	3.95	A0A6J1SEL8	202	K	K07508	ACAA2; acetyl-CoA acyltransferase 2 [EC:2.3.1.16]	3-ketoacyl-CoA thiolase, mitochondrial OS=Frankliniella occidentalis OX=133901 GN=LOC113207220 PE=3 SV=1	LOC113207220	2	2.8863	3	1	FK(1)EELAPVSVK	2.91691e-05	88.021	1	0.00100822	71.153	1	0.000256539
map00062 Fatty acid elongation	0.00165511	3.95	A0A6J1SEL8	14	K	K07508	ACAA2; acetyl-CoA acyltransferase 2 [EC:2.3.1.16]	3-ketoacyl-CoA thiolase, mitochondrial OS=Frankliniella occidentalis OX=133901 GN=LOC113207220 PE=3 SV=1	LOC113207220	2	-0.11954	3	1	GIFIVAAK(1)R	0.00259816	79.474	1	0.00259816	79.474	1	0.019334
map00062 Fatty acid elongation	0.00165511	3.95	A0A6J1SEL8	214	K	K07508	ACAA2; acetyl-CoA acyltransferase 2 [EC:2.3.1.16]	3-ketoacyl-CoA thiolase, mitochondrial OS=Frankliniella occidentalis OX=133901 GN=LOC113207220 PE=3 SV=1	LOC113207220	3	-0.79771	4	1	K(1)QDVEVTVDEHPRPQTTLEGLNK	9.76991e-11	97.5	1	1.12875e-10	97.5	1	0.00034423
map00062 Fatty acid elongation	0.00165511	3.95	A0A6J1SEL8	193	K	K07508	ACAA2; acetyl-CoA acyltransferase 2 [EC:2.3.1.16]	3-ketoacyl-CoA thiolase, mitochondrial OS=Frankliniella occidentalis OX=133901 GN=LOC113207220 PE=3 SV=1	LOC113207220	2	-1.0928	3	1	SQHLWK(1)K	0.0118504	80.438	1	0.0216776	65.246	1	0.029127
map00062 Fatty acid elongation	0.00165511	3.95	A0A6J1SEL8	24	K	K07508	ACAA2; acetyl-CoA acyltransferase 2 [EC:2.3.1.16]	3-ketoacyl-CoA thiolase, mitochondrial OS=Frankliniella occidentalis OX=133901 GN=LOC113207220 PE=3 SV=1	LOC113207220	2	-0.8876	3	1	TPFGTYGGK(1)FVQK	1.38893e-46	192.15	1	7.61305e-11	111.79	1	2.93563e-06
map00062 Fatty acid elongation	0.00165511	3.95	A0A6J1SS28	55	K	K10258	TER, TSC13, CER10; very-long-chain enoyl-CoA reductase [EC:1.3.1.93]	Very-long-chain enoyl-CoA reductase OS=Frankliniella occidentalis OX=133901 GN=LOC113210083 PE=3 SV=1	LOC113210083	2	-1.8048	3	1	GQSLK(1)DEDSVK	9.22273e-08	111.52	1	0.00211357	64.945	1	0.00167848
map00062 Fatty acid elongation	0.00165511	3.95	A0A6J1SS28	283	K	K10258	TER, TSC13, CER10; very-long-chain enoyl-CoA reductase [EC:1.3.1.93]	Very-long-chain enoyl-CoA reductase OS=Frankliniella occidentalis OX=133901 GN=LOC113210083 PE=3 SV=1	LOC113210083	2	-0.39508	3	1	K(1)EFPNYPK	0.020934	58.433	1	0.0296746	49.715	1	0.0207215
map00062 Fatty acid elongation	0.00165511	3.95	A0A6J1TQ85	296	K	K00022	HADH; 3-hydroxyacyl-CoA dehydrogenase [EC:1.1.1.35]	hydroxyacyl-coenzyme A dehydrogenase, mitochondrial-like OS=Frankliniella occidentalis OX=133901 GN=LOC113217276 PE=3 SV=1	LOC113217276	2	-1.0543	3	1	EGK(1)LGVK	0.0285767	52.49	1	0.0266574	53.756	1	0.0266574
map00062 Fatty acid elongation	0.00165511	3.95	A0A6J1TQ85	124	K	K00022	HADH; 3-hydroxyacyl-CoA dehydrogenase [EC:1.1.1.35]	hydroxyacyl-coenzyme A dehydrogenase, mitochondrial-like OS=Frankliniella occidentalis OX=133901 GN=LOC113217276 PE=3 SV=1	LOC113217276	2	0.942	3	1	QK(1)LFATLDEAAPK	6.25263e-08	103.13	1	0.000820673	68.481	1	0.0101965
map00062 Fatty acid elongation	0.00165511	3.95	A0A6J1TQ85	190	K	K00022	HADH; 3-hydroxyacyl-CoA dehydrogenase [EC:1.1.1.35]	hydroxyacyl-coenzyme A dehydrogenase, mitochondrial-like OS=Frankliniella occidentalis OX=133901 GN=LOC113217276 PE=3 SV=1	LOC113217276	2	-0.28857	3	1	TNDTSDETYK(1)K	3.39979e-11	138.63	1	2.1347e-06	101.89	1	0.000123233
map00071 Fatty acid degradation	1.03925e-08	6.58	A0A6J1RTK4	438	K	K00128	ALDH; aldehyde dehydrogenase (NAD+) [EC:1.2.1.3]	aldehyde dehydrogenase, mitochondrial OS=Frankliniella occidentalis OX=133901 GN=LOC113202362 PE=3 SV=1	LOC113202362	2	0.45717	4	1	FK(1)NLDEVIQR	0.000105972	91.313	1	0.000121308	90.05	1	0.00530283
map00071 Fatty acid degradation	1.03925e-08	6.58	A0A6J1RTK4	521	K	K00128	ALDH; aldehyde dehydrogenase (NAD+) [EC:1.2.1.3]	aldehyde dehydrogenase, mitochondrial OS=Frankliniella occidentalis OX=133901 GN=LOC113202362 PE=3 SV=1	LOC113202362	2	0.19759	3	1	SVIVK(1)VPQK	0.0084944	56.258	1	0.0210052	42.19	1	0.0145469
map00071 Fatty acid degradation	1.03925e-08	6.58	A0A6J1S0V4	180	K	K09479	ACADVL; very long chain acyl-CoA dehydrogenase [EC:1.3.8.9]	very long-chain specific acyl-CoA dehydrogenase, mitochondrial OS=Frankliniella occidentalis OX=133901 GN=LOC113203933 PE=3 SV=1	LOC113203933	2	-0.56135	3	1	GILLFGTPEQK(1)AK	0.00432076	52.576	1	0.000991264	66.393	1	0.00166912
map00071 Fatty acid degradation	1.03925e-08	6.58	A0A6J1S0V4	601	K	K09479	ACADVL; very long chain acyl-CoA dehydrogenase [EC:1.3.8.9]	very long-chain specific acyl-CoA dehydrogenase, mitochondrial OS=Frankliniella occidentalis OX=133901 GN=LOC113203933 PE=3 SV=1	LOC113203933	2	1.7471	3	1	NLK(1)ALSSSTELGNFSK	5.91267e-08	103.01	1	0.00126256	67.685	1	0.00442676
map00071 Fatty acid degradation	1.03925e-08	6.58	A0A6J1S0V4	280	K	K09479	ACADVL; very long chain acyl-CoA dehydrogenase [EC:1.3.8.9]	very long-chain specific acyl-CoA dehydrogenase, mitochondrial OS=Frankliniella occidentalis OX=133901 GN=LOC113203933 PE=3 SV=1	LOC113203933	2	-0.21418	6	1	SFGGVTNGPPEK(1)K	7.13404e-12	118.24	1	3.40068e-11	116.51	1	1.41466e-07
map00071 Fatty acid degradation	1.03925e-08	6.58	A0A6J1S0W3	190	K	K07509	HADHB; acetyl-CoA acyltransferase [EC:2.3.1.16]	trifunctional enzyme subunit beta, mitochondrial OS=Frankliniella occidentalis OX=133901 GN=LOC113203672 PE=3 SV=1	LOC113203672	2	-0.051157	6	1	LK(1)LLASFSPK	0.000870959	77.062	1	0.000121308	90.05	1	0.00206503
map00071 Fatty acid degradation	1.03925e-08	6.58	A0A6J1S0W3	178	K	K07509	HADHB; acetyl-CoA acyltransferase [EC:2.3.1.16]	trifunctional enzyme subunit beta, mitochondrial OS=Frankliniella occidentalis OX=133901 GN=LOC113203672 PE=3 SV=1	LOC113203672	2	-0.1798	7	1	SILLK(1)MNK	0.00646176	71.501	1	0.00573806	68.383	1	0.0122092
map00071 Fatty acid degradation	1.03925e-08	6.58	A0A6J1S288	326	K	K00121	frmA, ADH5, adhC; S-(hydroxymethyl)glutathione dehydrogenase / alcohol dehydrogenase [EC:1.1.1.284 1.1.1.1]	S-(hydroxymethyl)glutathione dehydrogenase OS=Frankliniella occidentalis OX=133901 GN=LOC113203041 PE=3 SV=1	LOC113203041	2	0.0077184	3	1	GTAFGGWK(1)SR	0.00530283	60.255	1	0.0102047	51.286	1	0.0102279
map00071 Fatty acid degradation	1.03925e-08	6.58	A0A6J1S713	103	K	K07511	ECHS1; enoyl-CoA hydratase [EC:4.2.1.17]	probable enoyl-CoA hydratase, mitochondrial OS=Frankliniella occidentalis OX=133901 GN=LOC113205409 PE=3 SV=1	LOC113205409	2	0.0005772	4	1	AFAAGADIK(1)EMK	6.75312e-05	84.169	1	0.000307062	75.088	1	0.00206664
map00071 Fatty acid degradation	1.03925e-08	6.58	A0A6J1S713	76	K	K07511	ECHS1; enoyl-CoA hydratase [EC:4.2.1.17]	probable enoyl-CoA hydratase, mitochondrial OS=Frankliniella occidentalis OX=133901 GN=LOC113205409 PE=3 SV=1	LOC113205409	2	-0.44765	3	1	AVK(1)LMDK	0.0119834	71.501	1	0.0133893	68.383	1	0.0221123
map00071 Fatty acid degradation	1.03925e-08	6.58	A0A6J1S713	226	K	K07511	ECHS1; enoyl-CoA hydratase [EC:4.2.1.17]	probable enoyl-CoA hydratase, mitochondrial OS=Frankliniella occidentalis OX=133901 GN=LOC113205409 PE=3 SV=1	LOC113205409	2	-0.52034	4	1	LVDEAVK(1)LGEK	2.02878e-06	99.5	1	0.00100566	71.176	1	0.00571512
map00071 Fatty acid degradation	1.03925e-08	6.58	A0A6J1S810	401	K	K14085	ALDH7A1; aldehyde dehydrogenase family 7 member A1 [EC:1.2.1.31 1.2.1.8 1.2.1.3]	Aldehyde dehydrogenase (NAD(+)) OS=Frankliniella occidentalis OX=133901 GN=LOC113204404 PE=3 SV=1	LOC113204404	2	-0.20265	3	1	IEFGGK(1)VVNR	0.0219319	40.496	1	0.00588104	58.699	1	0.0161356
map00071 Fatty acid degradation	1.03925e-08	6.58	A0A6J1SCD5	277	K	K07515	HADHA; enoyl-CoA hydratase / long-chain 3-hydroxyacyl-CoA dehydrogenase [EC:4.2.1.17 1.1.1.211]	Enoyl-CoA hydratase OS=Frankliniella occidentalis OX=133901 GN=LOC113206808 PE=3 SV=1	LOC113206808	2	-0.048002	3	1	DFILGK(1)AK	0.0179932	51.445	1	0.0279895	42.599	1	0.0279895
map00071 Fatty acid degradation	1.03925e-08	6.58	A0A6J1SCD5	266	K	K07515	HADHA; enoyl-CoA hydratase / long-chain 3-hydroxyacyl-CoA dehydrogenase [EC:4.2.1.17 1.1.1.211]	Enoyl-CoA hydratase OS=Frankliniella occidentalis OX=133901 GN=LOC113206808 PE=3 SV=1	LOC113206808	2	-0.68444	3	1	IFANVLK(1)VQYAR	0.000793062	69.721	1	0.00258741	60.255	1	0.0126872
map00071 Fatty acid degradation	1.03925e-08	6.58	A0A6J1SEL8	202	K	K07508	ACAA2; acetyl-CoA acyltransferase 2 [EC:2.3.1.16]	3-ketoacyl-CoA thiolase, mitochondrial OS=Frankliniella occidentalis OX=133901 GN=LOC113207220 PE=3 SV=1	LOC113207220	2	2.8863	3	1	FK(1)EELAPVSVK	2.91691e-05	88.021	1	0.00100822	71.153	1	0.000256539
map00071 Fatty acid degradation	1.03925e-08	6.58	A0A6J1SEL8	14	K	K07508	ACAA2; acetyl-CoA acyltransferase 2 [EC:2.3.1.16]	3-ketoacyl-CoA thiolase, mitochondrial OS=Frankliniella occidentalis OX=133901 GN=LOC113207220 PE=3 SV=1	LOC113207220	2	-0.11954	3	1	GIFIVAAK(1)R	0.00259816	79.474	1	0.00259816	79.474	1	0.019334
map00071 Fatty acid degradation	1.03925e-08	6.58	A0A6J1SEL8	214	K	K07508	ACAA2; acetyl-CoA acyltransferase 2 [EC:2.3.1.16]	3-ketoacyl-CoA thiolase, mitochondrial OS=Frankliniella occidentalis OX=133901 GN=LOC113207220 PE=3 SV=1	LOC113207220	3	-0.79771	4	1	K(1)QDVEVTVDEHPRPQTTLEGLNK	9.76991e-11	97.5	1	1.12875e-10	97.5	1	0.00034423
map00071 Fatty acid degradation	1.03925e-08	6.58	A0A6J1SEL8	193	K	K07508	ACAA2; acetyl-CoA acyltransferase 2 [EC:2.3.1.16]	3-ketoacyl-CoA thiolase, mitochondrial OS=Frankliniella occidentalis OX=133901 GN=LOC113207220 PE=3 SV=1	LOC113207220	2	-1.0928	3	1	SQHLWK(1)K	0.0118504	80.438	1	0.0216776	65.246	1	0.029127
map00071 Fatty acid degradation	1.03925e-08	6.58	A0A6J1SEL8	24	K	K07508	ACAA2; acetyl-CoA acyltransferase 2 [EC:2.3.1.16]	3-ketoacyl-CoA thiolase, mitochondrial OS=Frankliniella occidentalis OX=133901 GN=LOC113207220 PE=3 SV=1	LOC113207220	2	-0.8876	3	1	TPFGTYGGK(1)FVQK	1.38893e-46	192.15	1	7.61305e-11	111.79	1	2.93563e-06
map00071 Fatty acid degradation	1.03925e-08	6.58	A0A6J1SLW6	293	K	K08766	CPT2; carnitine O-palmitoyltransferase 2 [EC:2.3.1.21]	carnitine O-palmitoyltransferase 2, mitochondrial isoform X2 OS=Frankliniella occidentalis OX=133901 GN=LOC113207810 PE=3 SV=1	LOC113207810	2	-0.060132	3	1	DVAK(1)HISK	0.00578951	74.173	1	0.00761451	66.92	1	0.00966316
map00071 Fatty acid degradation	1.03925e-08	6.58	A0A6J1SL22	219	K	K00249	ACADM, acd; acyl-CoA dehydrogenase [EC:1.3.8.7]	probable medium-chain specific acyl-CoA dehydrogenase, mitochondrial OS=Frankliniella occidentalis OX=133901 GN=LOC113208598 PE=3 SV=1	LOC113208598	2	-0.055576	3	1	CPASK(1)AFTGFIVDR	0.00131988	66.246	1	6.33487e-08	104.95	1	0.000615356
map00071 Fatty acid degradation	1.03925e-08	6.58	A0A6J1SL22	181	K	K00249	ACADM, acd; acyl-CoA dehydrogenase [EC:1.3.8.7]	probable medium-chain specific acyl-CoA dehydrogenase, mitochondrial OS=Frankliniella occidentalis OX=133901 GN=LOC113208598 PE=3 SV=1	LOC113208598	2	0.46848	3	1	K(1)GDEYVINGQK	4.57406e-09	125.54	1	1.97676e-05	93.623	1	0.0128297
map00071 Fatty acid degradation	1.03925e-08	6.58	A0A6J1SSL2	219	K	K00626	E2.3.1.9, atoB; acetyl-CoA C-acetyltransferase [EC:2.3.1.9]	acetyl-CoA acetyltransferase, cytosolic-like OS=Frankliniella occidentalis OX=133901 GN=LOC113210204 PE=3 SV=1	LOC113210204	3	2.5374	3	1	LDDAK(1)VNVLGGAVALGHPIGASGAR	4.64148e-06	56.681	1	7.77847e-07	65.428	1	3.93882e-06
map00071 Fatty acid degradation	1.03925e-08	6.58	A0A6J1T4D6	31	K	K00128	ALDH; aldehyde dehydrogenase (NAD+) [EC:1.2.1.3]	Aldehyde dehydrogenase OS=Frankliniella occidentalis OX=133901 GN=LOC113213548 PE=3 SV=1	LOC113213548	2	-0.45317	3	1	QLK(1)NLLR	0.00405108	100.02	1	0.0174539	62.717	1	0.0333214
map00071 Fatty acid degradation	1.03925e-08	6.58	A0A6J1T5H8	240	K	K00252	GCDH, gcdH; glutaryl-CoA dehydrogenase [EC:1.3.8.6]	glutaryl-CoA dehydrogenase, mitochondrial OS=Frankliniella occidentalis OX=133901 GN=LOC113213657 PE=3 SV=1	LOC113213657	2	0.78022	3	1	ENAK(1)GLSTPR	2.00395e-05	89.231	1	0.0192459	42.317	1	0.00990585
map00071 Fatty acid degradation	1.03925e-08	6.58	A0A6J1TQ85	296	K	K00022	HADH; 3-hydroxyacyl-CoA dehydrogenase [EC:1.1.1.35]	hydroxyacyl-coenzyme A dehydrogenase, mitochondrial-like OS=Frankliniella occidentalis OX=133901 GN=LOC113217276 PE=3 SV=1	LOC113217276	2	-1.0543	3	1	EGK(1)LGVK	0.0285767	52.49	1	0.0266574	53.756	1	0.0266574
map00071 Fatty acid degradation	1.03925e-08	6.58	A0A6J1TQ85	124	K	K00022	HADH; 3-hydroxyacyl-CoA dehydrogenase [EC:1.1.1.35]	hydroxyacyl-coenzyme A dehydrogenase, mitochondrial-like OS=Frankliniella occidentalis OX=133901 GN=LOC113217276 PE=3 SV=1	LOC113217276	2	0.942	3	1	QK(1)LFATLDEAAPK	6.25263e-08	103.13	1	0.000820673	68.481	1	0.0101965
map00071 Fatty acid degradation	1.03925e-08	6.58	A0A6J1TQ85	190	K	K00022	HADH; 3-hydroxyacyl-CoA dehydrogenase [EC:1.1.1.35]	hydroxyacyl-coenzyme A dehydrogenase, mitochondrial-like OS=Frankliniella occidentalis OX=133901 GN=LOC113217276 PE=3 SV=1	LOC113217276	2	-0.28857	3	1	TNDTSDETYK(1)K	3.39979e-11	138.63	1	2.1347e-06	101.89	1	0.000123233
map00072 Synthesis and degradation of ketone bodies	0.419768	1.88	A0A6J1SSL2	219	K	K00626	E2.3.1.9, atoB; acetyl-CoA C-acetyltransferase [EC:2.3.1.9]	acetyl-CoA acetyltransferase, cytosolic-like OS=Frankliniella occidentalis OX=133901 GN=LOC113210204 PE=3 SV=1	LOC113210204	3	2.5374	3	1	LDDAK(1)VNVLGGAVALGHPIGASGAR	4.64148e-06	56.681	1	7.77847e-07	65.428	1	3.93882e-06
map00120 Primary bile acid biosynthesis	0.0110674	11.28	A0A6J1T051	443	K	K08764	SCP2, SCPX; sterol carrier protein 2 [EC:2.3.1.176]	Acetyl-CoA C-myristoyltransferase OS=Frankliniella occidentalis OX=133901 GN=LOC113212065 PE=3 SV=1	LOC113212065	2	-0.2097	5	1	DNLIEK(1)FR	0.00379723	87.639	1	0.00149197	88.819	1	0.00046075
map00120 Primary bile acid biosynthesis	0.0110674	11.28	A0A6J1T051	123	K	K08764	SCP2, SCPX; sterol carrier protein 2 [EC:2.3.1.176]	Acetyl-CoA C-myristoyltransferase OS=Frankliniella occidentalis OX=133901 GN=LOC113212065 PE=3 SV=1	LOC113212065	2	-0.48003	5	1	GSLSSK(1)FFDR	0.00253436	68.536	1	0.0108368	50.354	1	0.0105438
map00120 Primary bile acid biosynthesis	0.0110674	11.28	A0A6J1T051	479	K	K08764	SCP2, SCPX; sterol carrier protein 2 [EC:2.3.1.176]	Acetyl-CoA C-myristoyltransferase OS=Frankliniella occidentalis OX=133901 GN=LOC113212065 PE=3 SV=1	LOC113212065	2	-0.7744	3	1	GSVDFNSK(1)AK	0.000496958	82.417	1	0.0146485	45.433	1	0.015962
map00120 Primary bile acid biosynthesis	0.0110674	11.28	A0A6J1T051	451	K	K08764	SCP2, SCPX; sterol carrier protein 2 [EC:2.3.1.176]	Acetyl-CoA C-myristoyltransferase OS=Frankliniella occidentalis OX=133901 GN=LOC113212065 PE=3 SV=1	LOC113212065	2	0.73988	5	1	GTYGFK(1)VK	0.0167868	52.716	1	0.014115	55.531	1	0.0167868
map00120 Primary bile acid biosynthesis	0.0110674	11.28	A0A6J1T0A3	658	K	K12405	HSD17B4; (3R)-3-hydroxyacyl-CoA dehydrogenase / 3a,7a,12a-trihydroxy-5b-cholest-24-enoyl-CoA hydratase / enoyl-CoA hydratase 2 [EC:1.1.1.- 4.2.1.107 4.2.1.119]	peroxisomal multifunctional enzyme type 2 OS=Frankliniella occidentalis OX=133901 GN=LOC113212460 PE=3 SV=1	LOC113212460	2	-0.2159	5	1	LYK(1)GDAEPGVK	0.00143808	67.385	1	0.00506419	56.205	1	0.00711109
map00120 Primary bile acid biosynthesis	0.0110674	11.28	A0A6J1T0A3	627	K	K12405	HSD17B4; (3R)-3-hydroxyacyl-CoA dehydrogenase / 3a,7a,12a-trihydroxy-5b-cholest-24-enoyl-CoA hydratase / enoyl-CoA hydratase 2 [EC:1.1.1.- 4.2.1.107 4.2.1.119]	peroxisomal multifunctional enzyme type 2 OS=Frankliniella occidentalis OX=133901 GN=LOC113212460 PE=3 SV=1	LOC113212460	2	0.62582	3	1	MEADPATAK(1)K	5.8876e-06	106.62	1	0.00413213	64.103	1	0.00270371
map00120 Primary bile acid biosynthesis	0.0110674	11.28	A0A6J1T0A3	652	K	K12405	HSD17B4; (3R)-3-hydroxyacyl-CoA dehydrogenase / 3a,7a,12a-trihydroxy-5b-cholest-24-enoyl-CoA hydratase / enoyl-CoA hydratase 2 [EC:1.1.1.- 4.2.1.107 4.2.1.119]	peroxisomal multifunctional enzyme type 2 OS=Frankliniella occidentalis OX=133901 GN=LOC113212460 PE=3 SV=1	LOC113212460	2	-0.98809	3	1	WVVDLK(1)QCK	0.0031724	71.614	1	0.0194459	43.308	1	0.0111295
map00130 Ubiquinone and other terpenoid-quinone biosynthesis	0.596564	1.13	A0A6J1SPF7	67	K	K05357	VKORC1; vitamin-K-epoxide reductase (warfarin-sensitive) [EC:1.17.4.4]	Vitamin-K-epoxide reductase (warfarin-sensitive) OS=Frankliniella occidentalis OX=133901 GN=LOC113207895 PE=3 SV=1	LOC113207895	2	-0.078491	4	1	GFGVVGK(1)YLGEK	0.00190481	63.091	1	6.7379e-07	83.137	1	0.000765224
map00190 Oxidative phosphorylation	2.23533e-11	3.24	I6NC77	21	K	K00412	CYTB, petB; ubiquinol-cytochrome c reductase cytochrome b subunit	Cytochrome b OS=Frankliniella occidentalis OX=133901 PE=3 SV=1	--	2	-0.031149	6	1	ILSSSLIK(1)LPSPK	2.2748e-19	142.38	1	2.5119e-14	122.64	1	0.000251419
map00190 Oxidative phosphorylation	2.23533e-11	3.24	I6NC86	499	K	K02256	COX1; cytochrome c oxidase subunit 1 [EC:1.9.3.1]	Cytochrome c oxidase subunit 1 OS=Frankliniella occidentalis OX=133901 PE=3 SV=1	--	2	-0.40164	5	1	NNWSIEWNK(1)SAPTK	2.05079e-17	133.47	1	7.30592e-15	125.97	1	4.45331e-11
map00190 Oxidative phosphorylation	2.23533e-11	3.24	I6NC86	504	K	K02256	COX1; cytochrome c oxidase subunit 1 [EC:1.9.3.1]	Cytochrome c oxidase subunit 1 OS=Frankliniella occidentalis OX=133901 PE=3 SV=1	--	3	-0.031594	6	1	SAPTK(1)EHCFEENPK	0.00129421	55.66	1	6.46559e-06	92.939	1	0.00032861
map00190 Oxidative phosphorylation	2.23533e-11	3.24	A0A482JNV8	425	K	K02132	ATPeF1A, ATP5A1, ATP1; F-type H+-transporting ATPase subunit alpha	ATP synthase subunit alpha OS=Frankliniella occidentalis OX=133901 GN=LOC113206634 PE=2 SV=1	LOC113206634	2	-0.34286	11	1	AMK(1)QVAGSMK	1.49623e-05	102.53	1	0.000603345	79.201	1	0.000666564
map00190 Oxidative phosphorylation	2.23533e-11	3.24	A0A482JNV8	192	K	K02132	ATPeF1A, ATP5A1, ATP1; F-type H+-transporting ATPase subunit alpha	ATP synthase subunit alpha OS=Frankliniella occidentalis OX=133901 GN=LOC113206634 PE=2 SV=1	LOC113206634	3	0.70384	7	1	ESVRDPMQTGIK(1)AVDSLVPIGR	1.53397e-30	145.77	1	2.93607e-19	125.04	1	5.17754e-06
map00190 Oxidative phosphorylation	2.23533e-11	3.24	A0A482JNV8	238	K	K02132	ATPeF1A, ATP5A1, ATP1; F-type H+-transporting ATPase subunit alpha	ATP synthase subunit alpha OS=Frankliniella occidentalis OX=133901 GN=LOC113206634 PE=2 SV=1	LOC113206634	2	-0.060566	5	1	FNDGADENK(1)K	1.1641e-07	121.9	1	1.83924e-06	110.39	1	1.17648e-11
map00190 Oxidative phosphorylation	2.23533e-11	3.24	A0A482JNV8	496	K	K02132	ATPeF1A, ATP5A1, ATP1; F-type H+-transporting ATPase subunit alpha	ATP synthase subunit alpha OS=Frankliniella occidentalis OX=133901 GN=LOC113206634 PE=2 SV=1	LOC113206634	2	-0.50276	6	1	GHLDK(1)LDPAK	4.50944e-06	107.06	1	0.00227268	63.624	1	4.62763e-05
map00190 Oxidative phosphorylation	2.23533e-11	3.24	A0A482JNV8	501	K	K02132	ATPeF1A, ATP5A1, ATP1; F-type H+-transporting ATPase subunit alpha	ATP synthase subunit alpha OS=Frankliniella occidentalis OX=133901 GN=LOC113206634 PE=2 SV=1	LOC113206634	2	-0.29921	12	1	LDPAK(1)ITDFEK	1.6968e-25	143.46	1	2.8941e-08	103.13	1	1.3483e-15
map00190 Oxidative phosphorylation	2.23533e-11	3.24	A0A482JNV8	537	K	K02132	ATPeF1A, ATP5A1, ATP1; F-type H+-transporting ATPase subunit alpha	ATP synthase subunit alpha OS=Frankliniella occidentalis OX=133901 GN=LOC113206634 PE=2 SV=1	LOC113206634	2	0.3692	8	1	ITDETDAK(1)LK	9.55093e-07	112.83	1	1.43871e-11	143.97	1	3.18081e-06
map00190 Oxidative phosphorylation	2.23533e-11	3.24	A0A482JNV8	124	K	K02132	ATPeF1A, ATP5A1, ATP1; F-type H+-transporting ATPase subunit alpha	ATP synthase subunit alpha OS=Frankliniella occidentalis OX=133901 GN=LOC113206634 PE=2 SV=1	LOC113206634	2	0.071232	5	1	LIK(1)EGDIVK	0.00162265	82.287	1	0.00162265	82.287	1	0.00162265
map00190 Oxidative phosphorylation	2.23533e-11	3.24	A0A482JNV8	216	K	K02132	ATPeF1A, ATP5A1, ATP1; F-type H+-transporting ATPase subunit alpha	ATP synthase subunit alpha OS=Frankliniella occidentalis OX=133901 GN=LOC113206634 PE=2 SV=1	LOC113206634	2	0.94609	3	1	QTGK(1)TALAIDTIINQQR	2.92988e-20	133.52	1	2.28097e-33	156.67	1	0.000217731
map00190 Oxidative phosphorylation	2.23533e-11	3.24	A0A482JNV8	259	K	K02132	ATPeF1A, ATP5A1, ATP1; F-type H+-transporting ATPase subunit alpha	ATP synthase subunit alpha OS=Frankliniella occidentalis OX=133901 GN=LOC113206634 PE=2 SV=1	LOC113206634	2	-0.1067	6	1	STVAQIVK(1)R	0.000436547	101.65	1	0.000666858	97.431	1	0.000541873
map00190 Oxidative phosphorylation	2.23533e-11	3.24	A0A482JNV8	173	K	K02132	ATPeF1A, ATP5A1, ATP1; F-type H+-transporting ATPase subunit alpha	ATP synthase subunit alpha OS=Frankliniella occidentalis OX=133901 GN=LOC113206634 PE=2 SV=1	LOC113206634	2	-0.24109	4	1	VGTK(1)APGIIPR	1.14234e-05	94.584	1	2.18946e-06	98.754	1	0.000196712
map00190 Oxidative phosphorylation	2.23533e-11	3.24	A0A482JNV8	159	K	K02132	ATPeF1A, ATP5A1, ATP1; F-type H+-transporting ATPase subunit alpha	ATP synthase subunit alpha OS=Frankliniella occidentalis OX=133901 GN=LOC113206634 PE=2 SV=1	LOC113206634	2	0.7904	5	1	VVDALGDAIDGK(1)GTIK	0.000251985	75.968	1	9.19783e-09	107.5	1	1.27138e-05
map00190 Oxidative phosphorylation	2.23533e-11	3.24	A0A6J1RSM6	252	K	K00235	SDHB, SDH2; succinate dehydrogenase (ubiquinone) iron-sulfur subunit [EC:1.3.5.1]	Succinate dehydrogenase [ubiquinone] iron-sulfur subunit, mitochondrial OS=Frankliniella occidentalis OX=133901 GN=LOC113202062 PE=3 SV=1	LOC113202062	2	-0.23835	3	1	GLNPGK(1)AISEIK	0.000765224	70.089	1	0.00238158	61.11	1	0.00238158
map00190 Oxidative phosphorylation	2.23533e-11	3.24	A0A6J1RTZ8	86	K	K03955	NDUFAB1; NADH dehydrogenase (ubiquinone) 1 alpha/beta subcomplex 1, acyl-carrier protein	Acyl carrier protein OS=Frankliniella occidentalis OX=133901 GN=LOC113202459 PE=3 SV=1	LOC113202459	2	-0.73445	3	1	LFDK(1)VNPEK	0.00221837	76.228	1	0.00446838	66.056	1	0.0067675
map00190 Oxidative phosphorylation	2.23533e-11	3.24	A0A6J1RUY0	82	K	K02266	COX6A; cytochrome c oxidase subunit 6a	Cytochrome c oxidase subunit OS=Frankliniella occidentalis OX=133901 GN=LOC113202241 PE=3 SV=1	LOC113202241	2	0.46399	4	1	K(1)NFPWGDGK	0.00177861	86.898	1	0.00192928	85.533	1	0.016887
map00190 Oxidative phosphorylation	2.23533e-11	3.24	A0A6J1RUY0	90	K	K02266	COX6A; cytochrome c oxidase subunit 6a	Cytochrome c oxidase subunit OS=Frankliniella occidentalis OX=133901 GN=LOC113202241 PE=3 SV=1	LOC113202241	2	0.020814	4	1	NFPWGDGK(1)K	0.009541	60.398	1	0.0233616	45.368	1	0.014442
map00190 Oxidative phosphorylation	2.23533e-11	3.24	A0A6J1RUY0	91	K	K02266	COX6A; cytochrome c oxidase subunit 6a	Cytochrome c oxidase subunit OS=Frankliniella occidentalis OX=133901 GN=LOC113202241 PE=3 SV=1	LOC113202241	3	0.5068	3	1	K(1)SFFHNPETNPLPGVGYEVEPK	8.90209e-15	108.5	1	0.00144481	43.349	1	1.17091e-09
map00190 Oxidative phosphorylation	2.23533e-11	3.24	A0A6J1RUY0	112	K	K02266	COX6A; cytochrome c oxidase subunit 6a	Cytochrome c oxidase subunit OS=Frankliniella occidentalis OX=133901 GN=LOC113202241 PE=3 SV=1	LOC113202241	3	-0.49589	3	1	SFFHNPETNPLPGVGYEVEPK(1)H	2.1085e-07	82.635	1	0.00098339	44.863	1	2.18719e-05
map00190 Oxidative phosphorylation	2.23533e-11	3.24	A0A6J1RVI9	61	K	K02138	ATPeF0D, ATP5H, ATP7; F-type H+-transporting ATPase subunit d	ATP synthase subunit d, mitochondrial OS=Frankliniella occidentalis OX=133901 GN=LOC113202696 PE=3 SV=1	LOC113202696	2	0.0099684	3	1	APAIDWAAYK(1)SK	3.9002e-11	120.87	1	3.06516e-05	86.803	1	7.50887e-06
map00190 Oxidative phosphorylation	2.23533e-11	3.24	A0A6J1RVI9	63	K	K02138	ATPeF0D, ATP5H, ATP7; F-type H+-transporting ATPase subunit d	ATP synthase subunit d, mitochondrial OS=Frankliniella occidentalis OX=133901 GN=LOC113202696 PE=3 SV=1	LOC113202696	2	1.0732	3	1	SK(1)ISPAFVDAIK	0.000105302	83.204	1	0.00904999	46.704	1	0.00800723
map00190 Oxidative phosphorylation	2.23533e-11	3.24	A0A6J1RVI9	23	K	K02138	ATPeF0D, ATP5H, ATP7; F-type H+-transporting ATPase subunit d	ATP synthase subunit d, mitochondrial OS=Frankliniella occidentalis OX=133901 GN=LOC113202696 PE=3 SV=1	LOC113202696	2	-0.36017	4	1	FPLK(1)DDANLSK	0.000180523	82.202	1	2.83117e-05	88.338	1	2.36116e-06
map00190 Oxidative phosphorylation	2.23533e-11	3.24	A0A6J1RVI9	30	K	K02138	ATPeF0D, ATP5H, ATP7; F-type H+-transporting ATPase subunit d	ATP synthase subunit d, mitochondrial OS=Frankliniella occidentalis OX=133901 GN=LOC113202696 PE=3 SV=1	LOC113202696	3	-0.46396	4	1	FPLKDDANLSK(1)VLTLK	3.30483e-20	132.51	1	4.3023e-11	109.04	0.999997	0.0003238
map00190 Oxidative phosphorylation	2.23533e-11	3.24	A0A6J1RVI9	73	K	K02138	ATPeF0D, ATP5H, ATP7; F-type H+-transporting ATPase subunit d	ATP synthase subunit d, mitochondrial OS=Frankliniella occidentalis OX=133901 GN=LOC113202696 PE=3 SV=1	LOC113202696	2	0.11647	4	1	ISPAFVDAIK(1)QK	0.002611	60.157	1	5.65524e-05	85.554	1	0.00214627
map00190 Oxidative phosphorylation	2.23533e-11	3.24	A0A6J1RVI9	175	K	K02138	ATPeF0D, ATP5H, ATP7; F-type H+-transporting ATPase subunit d	ATP synthase subunit d, mitochondrial OS=Frankliniella occidentalis OX=133901 GN=LOC113202696 PE=3 SV=1	LOC113202696	2	1.1978	3	1	IYIAAADK(1)GDK	0.00434253	58.172	1	0.00910022	50.354	1	0.00506419
map00190 Oxidative phosphorylation	2.23533e-11	3.24	A0A6J1RXL7	90	K	K02136	ATPeF1G, ATP5C1, ATP3; F-type H+-transporting ATPase subunit gamma	ATP synthase subunit gamma OS=Frankliniella occidentalis OX=133901 GN=LOC113202851 PE=3 SV=1	LOC113202851	3	-0.24836	4	0.777106	STEEK(0.203)PSK(0.797)LLIAVTSDR	6.60505e-05	82.01	0.796791	4.01643e-05	84.375	0.79127	0.00157859
map00190 Oxidative phosphorylation	2.23533e-11	3.24	A0A6J1RXL7	183	K	K02136	ATPeF1G, ATP5C1, ATP3; F-type H+-transporting ATPase subunit gamma	ATP synthase subunit gamma OS=Frankliniella occidentalis OX=133901 GN=LOC113202851 PE=3 SV=1	LOC113202851	2	-0.46358	6	1	IIYNK(1)FK	0.0112902	73.039	1	0.0112902	73.039	1	0.0269635
map00190 Oxidative phosphorylation	2.23533e-11	3.24	A0A6J1RXL7	178	K	K02136	ATPeF1G, ATP5C1, ATP3; F-type H+-transporting ATPase subunit gamma	ATP synthase subunit gamma OS=Frankliniella occidentalis OX=133901 GN=LOC113202851 PE=3 SV=1	LOC113202851	2	0.55266	4	1	LDFQEGK(1)IIYNK	2.40956e-15	139.78	1	0.00111022	66.393	1	0.000512577
map00190 Oxidative phosphorylation	2.23533e-11	3.24	A0A6J1RXL7	54	K	K02136	ATPeF1G, ATP5C1, ATP3; F-type H+-transporting ATPase subunit gamma	ATP synthase subunit gamma OS=Frankliniella occidentalis OX=133901 GN=LOC113202851 PE=3 SV=1	LOC113202851	2	0.91752	9	1	MVSAAK(1)YAR	0.00445194	63.216	1	0.00743295	54.982	1	0.00938697
map00190 Oxidative phosphorylation	2.23533e-11	3.24	A0A6J1RXL7	42	K	K02136	ATPeF1G, ATP5C1, ATP3; F-type H+-transporting ATPase subunit gamma	ATP synthase subunit gamma OS=Frankliniella occidentalis OX=133901 GN=LOC113202851 PE=3 SV=1	LOC113202851	2	2.9621	6	1	NIQK(1)ITQSMK	1.87804e-05	100.88	1	0.00265245	67.93	1	3.74479e-05
map00190 Oxidative phosphorylation	2.23533e-11	3.24	A0A6J1RXL7	132	K	K02136	ATPeF1G, ATP5C1, ATP3; F-type H+-transporting ATPase subunit gamma	ATP synthase subunit gamma OS=Frankliniella occidentalis OX=133901 GN=LOC113202851 PE=3 SV=1	LOC113202851	2	-0.56461	6	1	VVCIGDK(1)SR	0.00195065	78.098	1	0.0056223	63.216	1	0.0102438
map00190 Oxidative phosphorylation	2.23533e-11	3.24	A0A6J1RZB5	79	K	K02140	ATPeFG, ATP5L, ATP20; F-type H+-transporting ATPase subunit g	ATP synthase subunit g, mitochondrial-like OS=Frankliniella occidentalis OX=133901 GN=LOC113203678 PE=3 SV=1	LOC113203678	2	-0.39041	3	1	NLK(1)IALHYAR	0.00281191	67.113	1	9.1095e-05	92.538	1	0.000268992
map00190 Oxidative phosphorylation	2.23533e-11	3.24	A0A6J1RZB5	117	K	K02140	ATPeFG, ATP5L, ATP20; F-type H+-transporting ATPase subunit g	ATP synthase subunit g, mitochondrial-like OS=Frankliniella occidentalis OX=133901 GN=LOC113203678 PE=3 SV=1	LOC113203678	2	0.18204	6	1	WK(1)QLTVR	0.00641819	86.794	1	0.02066	58.815	1	0.00625287
map00190 Oxidative phosphorylation	2.23533e-11	3.24	A0A6J1RZZ9	86	K	K02264	COX5A; cytochrome c oxidase subunit 5a	Cytochrome c oxidase polypeptide Va OS=Frankliniella occidentalis OX=133901 GN=LOC113202228 PE=3 SV=1	LOC113202228	2	0.031944	4	1	IIVAALK(1)ACR	0.00104511	76.17	1	0.00700031	56.013	1	0.0126318
map00190 Oxidative phosphorylation	2.23533e-11	3.24	A0A6J1S1U7	44	K	K02263	COX4; cytochrome c oxidase subunit 4	Cytochrome c oxidase subunit 4 OS=Frankliniella occidentalis OX=133901 GN=LOC113204162 PE=3 SV=1	LOC113204162	2	0.59846	3	1	EIVGHGK(1)SGK	2.76083e-12	147.74	1	0.00309805	66.19	1	0.00673522
map00190 Oxidative phosphorylation	2.23533e-11	3.24	A0A6J1S1U7	47	K	K02263	COX4; cytochrome c oxidase subunit 4	Cytochrome c oxidase subunit 4 OS=Frankliniella occidentalis OX=133901 GN=LOC113204162 PE=3 SV=1	LOC113204162	3	-0.25258	6	1	SGK(1)YTYYDGHDLPFPAIR	1.93087e-07	97.095	1	1.35612e-08	98.062	1	2.16631e-05
map00190 Oxidative phosphorylation	2.23533e-11	3.24	A0A6J1S2D9	299	K	K00413	CYC1, CYT1, petC; ubiquinol-cytochrome c reductase cytochrome c1 subunit	cytochrome c1, heme protein, mitochondrial OS=Frankliniella occidentalis OX=133901 GN=LOC113204004 PE=3 SV=1	LOC113204004	2	0.46218	6	1	STK(1)ILYVPR	0.00164732	81.972	1	0.00101642	90.15	1	0.00248879
map00190 Oxidative phosphorylation	2.23533e-11	3.24	A0A6J1S3F5	237	K	K11726	NURF38; nucleosome-remodeling factor 38 kDa subunit [EC:3.6.1.1]	Inorganic diphosphatase OS=Frankliniella occidentalis OX=133901 GN=LOC113203045 PE=3 SV=1	LOC113203045	2	-0.13133	4	1	FAFNGEAK(1)NR	0.000540387	81.771	1	0.00673522	56.404	1	0.00156602
map00190 Oxidative phosphorylation	2.23533e-11	3.24	A0A6J1S3F5	258	K	K11726	NURF38; nucleosome-remodeling factor 38 kDa subunit [EC:3.6.1.1]	Inorganic diphosphatase OS=Frankliniella occidentalis OX=133901 GN=LOC113203045 PE=3 SV=1	LOC113203045	2	0.62439	3	1	FWQQLVK(1)K	0.00549983	86.794	1	0.00782995	75.109	1	0.0119583
map00190 Oxidative phosphorylation	2.23533e-11	3.24	A0A6J1S3K7	162	K	K02137	ATPeF0O, ATP5O, ATP5; F-type H+-transporting ATPase subunit O	ATP synthase subunit O, mitochondrial OS=Frankliniella occidentalis OX=133901 GN=LOC113204603 PE=3 SV=1	LOC113204603	2	-0.0054751	5	1	GFLK(1)SNQK	0.0129341	57.047	1	0.00416336	84.568	1	0.00109229
map00190 Oxidative phosphorylation	2.23533e-11	3.24	A0A6J1S3K7	166	K	K02137	ATPeF0O, ATP5O, ATP5; F-type H+-transporting ATPase subunit O	ATP synthase subunit O, mitochondrial OS=Frankliniella occidentalis OX=133901 GN=LOC113204603 PE=3 SV=1	LOC113204603	2	-0.097193	6	1	SNQK(1)ILLTTK	0.000116651	90.434	1	2.44896e-05	98.407	1	2.50691e-05
map00190 Oxidative phosphorylation	2.23533e-11	3.24	A0A6J1S3K7	115	K	K02137	ATPeF0O, ATP5O, ATP5; F-type H+-transporting ATPase subunit O	ATP synthase subunit O, mitochondrial OS=Frankliniella occidentalis OX=133901 GN=LOC113204603 PE=3 SV=1	LOC113204603	2	0.31276	5	1	LK(1)NLNGTINAFK	9.42523e-10	116.24	1	7.62348e-05	84.605	1	0.00190481
map00190 Oxidative phosphorylation	2.23533e-11	3.24	A0A6J1S3K7	84	K	K02137	ATPeF0O, ATP5O, ATP5; F-type H+-transporting ATPase subunit O	ATP synthase subunit O, mitochondrial OS=Frankliniella occidentalis OX=133901 GN=LOC113204603 PE=3 SV=1	LOC113204603	2	-0.12228	5	1	TVK(1)VAAIQAAAK	1.25991e-05	89.301	1	0.000182276	79.492	1	1.49371e-05
map00190 Oxidative phosphorylation	2.23533e-11	3.24	A0A6J1S3K7	46	K	K02137	ATPeF0O, ATP5O, ATP5; F-type H+-transporting ATPase subunit O	ATP synthase subunit O, mitochondrial OS=Frankliniella occidentalis OX=133901 GN=LOC113204603 PE=3 SV=1	LOC113204603	2	-0.081407	6	1	YATALFSGASK(1)QK	2.15081e-17	138.02	1	7.21573e-08	102.33	1	2.29929e-23
map00190 Oxidative phosphorylation	2.23533e-11	3.24	A0A6J1S3K7	197	K	K02137	ATPeF0O, ATP5O, ATP5; F-type H+-transporting ATPase subunit O	ATP synthase subunit O, mitochondrial OS=Frankliniella occidentalis OX=133901 GN=LOC113204603 PE=3 SV=1	LOC113204603	2	-1.7019	6	1	YCDMSIASK(1)VR	0.00069114	72.34	1	0.000153029	83.182	1	0.000376844
map00190 Oxidative phosphorylation	2.23533e-11	3.24	A0A6J1S548	70	K	K02129	ATPeF0E, ATP5I; F-type H+-transporting ATPase subunit e	ATP synthase subunit e, mitochondrial OS=Frankliniella occidentalis OX=133901 GN=LOC113203720 PE=3 SV=1	LOC113203720	2	-1.3691	6	1	LQK(1)AELADLEK	1.58591e-06	101.56	1	0.000222932	80.69	1	0.000222932
map00190 Oxidative phosphorylation	2.23533e-11	3.24	A0A6J1S555	51	K	K11352	NDUFA12; NADH dehydrogenase (ubiquinone) 1 alpha subcomplex subunit 12	NADH dehydrogenase [ubiquinone] 1 alpha subcomplex subunit 12 OS=Frankliniella occidentalis OX=133901 GN=LOC113203416 PE=3 SV=1	LOC113203416	2	0.1422	3	1	LVGVDK(1)FGNK	0.00314793	66.056	1	0.0205995	41.399	1	0.015186
map00190 Oxidative phosphorylation	2.23533e-11	3.24	A0A6J1S6F0	67	K	K02267	COX6B; cytochrome c oxidase subunit 6b	cytochrome c oxidase subunit 6B-like isoform X2 OS=Frankliniella occidentalis OX=133901 GN=LOC113205271 PE=4 SV=1	LOC113205271	2	-0.72221	3	1	YEPCNYFQK(1)AYK	0.000969433	67.385	1	0.000238667	77.062	1	0.000969433
map00190 Oxidative phosphorylation	2.23533e-11	3.24	A0A6J1S7P8	160	K	K02145	ATPeV1A, ATP6A; V-type H+-transporting ATPase subunit A [EC:7.1.2.2]	H(+)-transporting two-sector ATPase OS=Frankliniella occidentalis OX=133901 GN=LOC113203977 PE=3 SV=1	LOC113203977	2	-0.40442	7	1	HK(1)IILPPK	0.0108381	60.91	1	0.0190297	50.353	1	0.0279895
map00190 Oxidative phosphorylation	2.23533e-11	3.24	A0A6J1S7V1	33	K	K02130	ATPeF0F, ATP5J2; F-type H+-transporting ATPase subunit f	putative ATP synthase subunit f, mitochondrial OS=Frankliniella occidentalis OX=133901 GN=LOC113205633 PE=3 SV=1	LOC113205633	2	-0.16363	5	1	FYGK(1)PDTALSQVK	0.000248554	77.894	1	0.000120551	83.204	1	0.000785599
map00190 Oxidative phosphorylation	2.23533e-11	3.24	A0A6J1S7V1	20	K	K02130	ATPeF0F, ATP5J2; F-type H+-transporting ATPase subunit f	putative ATP synthase subunit f, mitochondrial OS=Frankliniella occidentalis OX=133901 GN=LOC113205633 PE=3 SV=1	LOC113205633	4	-0.079407	5	1	IGDYPSHYNQK(1)VHGPYDPAR	1.65691e-08	97.271	1	9.72113e-08	93.776	1	0.00260655
map00190 Oxidative phosphorylation	2.23533e-11	3.24	A0A6J1S7V1	74	K	K02130	ATPeF0F, ATP5J2; F-type H+-transporting ATPase subunit f	putative ATP synthase subunit f, mitochondrial OS=Frankliniella occidentalis OX=133901 GN=LOC113205633 PE=3 SV=1	LOC113205633	2	0.29795	6	1	QK(1)YVLPIR	0.00194233	99.815	1	0.00194233	99.815	1	0.00682531
map00190 Oxidative phosphorylation	2.23533e-11	3.24	A0A6J1S7V1	112	K	K02130	ATPeF0F, ATP5J2; F-type H+-transporting ATPase subunit f	putative ATP synthase subunit f, mitochondrial OS=Frankliniella occidentalis OX=133901 GN=LOC113205633 PE=3 SV=1	LOC113205633	3	-0.16407	3	1	YWDHANYK(1)YH	0.00134075	68.657	1	0.00455529	53.756	1	0.00411174
map00190 Oxidative phosphorylation	2.23533e-11	3.24	A0A6J1S8P1	8	K	K02151	ATPeV1F, ATP6S14; V-type H+-transporting ATPase subunit F	V-type proton ATPase subunit F OS=Frankliniella occidentalis OX=133901 GN=LOC113205858 PE=3 SV=1	LOC113205858	2	-0.36543	3	1	ALHSAAK(1)GK	0.00164611	69.275	1	0.00283459	61.56	1	0.00356835
map00190 Oxidative phosphorylation	2.23533e-11	3.24	A0A6J1S995	38	K	K03966	NDUFB10; NADH dehydrogenase (ubiquinone) 1 beta subcomplex subunit 10	NADH dehydrogenase [ubiquinone] 1 beta subcomplex subunit 10 OS=Frankliniella occidentalis OX=133901 GN=LOC113204330 PE=3 SV=1	LOC113204330	2	-0.39461	3	1	ETIVEPNQK(1)K	0.0083274	58.63	1	0.00984087	56.043	1	0.00401732
map00190 Oxidative phosphorylation	2.23533e-11	3.24	A0A6J1SCH5	13	K	K03948	NDUFA4; NADH dehydrogenase (ubiquinone) 1 alpha subcomplex subunit 4	cytochrome c oxidase subunit NDUFA4 OS=Frankliniella occidentalis OX=133901 GN=LOC113206739 PE=4 SV=1	LOC113206739	2	0.24713	5	1	FPGTSIASLK(1)QR	6.41425e-13	132.14	1	0.000165135	80.318	1	3.12896e-05
map00190 Oxidative phosphorylation	2.23533e-11	3.24	A0A6J1SCH5	74	K	K03948	NDUFA4; NADH dehydrogenase (ubiquinone) 1 alpha subcomplex subunit 4	cytochrome c oxidase subunit NDUFA4 OS=Frankliniella occidentalis OX=133901 GN=LOC113206739 PE=4 SV=1	LOC113206739	2	-0.90894	3	1	K(1)IGTDAPK	0.00816491	74.165	1	0.0377777	43.442	1	0.0280803
map00190 Oxidative phosphorylation	2.23533e-11	3.24	A0A6J1SCH5	66	K	K03948	NDUFA4; NADH dehydrogenase (ubiquinone) 1 alpha subcomplex subunit 4	cytochrome c oxidase subunit NDUFA4 OS=Frankliniella occidentalis OX=133901 GN=LOC113206739 PE=4 SV=1	LOC113206739	2	0.13128	5	1	NYK(1)IINPIER	0.00250705	68.676	1	0.00489839	61.344	1	0.00206503
map00190 Oxidative phosphorylation	2.23533e-11	3.24	A0A6J1SCH5	3	K	K03948	NDUFA4; NADH dehydrogenase (ubiquinone) 1 alpha subcomplex subunit 4	cytochrome c oxidase subunit NDUFA4 OS=Frankliniella occidentalis OX=133901 GN=LOC113206739 PE=4 SV=1	LOC113206739	2	0.90274	7	1	PK(1)FPGTSIASLK	7.36075e-13	131.06	1	9.14428e-07	97.463	1	0.00214627
map00190 Oxidative phosphorylation	2.23533e-11	3.24	A0A6J1SCH5	63	K	K03948	NDUFA4; NADH dehydrogenase (ubiquinone) 1 alpha subcomplex subunit 4	cytochrome c oxidase subunit NDUFA4 OS=Frankliniella occidentalis OX=133901 GN=LOC113206739 PE=4 SV=1	LOC113206739	3	0.012706	4	1	TSNPEPWQEYEHK(1)NYK	4.37855e-11	109.48	1	1.57305e-11	115.38	1	5.89603e-06
map00190 Oxidative phosphorylation	2.23533e-11	3.24	A0A6J1SL36	149	K	K03936	NDUFS3; NADH dehydrogenase (ubiquinone) Fe-S protein 3 [EC:7.1.1.2 1.6.99.3]	NADH dehydrogenase [ubiquinone] iron-sulfur protein 3, mitochondrial OS=Frankliniella occidentalis OX=133901 GN=LOC113208611 PE=3 SV=1	LOC113208611	2	0.23775	3	1	VK(1)TYTDELTPIDSVNEVYK	6.89526e-52	177.4	1	6.25363e-17	126.91	1	8.21706e-05
map00190 Oxidative phosphorylation	2.23533e-11	3.24	A0A6J1SLY4	74	K	K02127	ATPeF0B, ATP5F1, ATP4; F-type H+-transporting ATPase subunit b	ATP synthase subunit b OS=Frankliniella occidentalis OX=133901 GN=LOC113208796 PE=3 SV=1	LOC113208796	3	-0.079016	7	1	PVVK(1)QHPDPVR	1.02922e-08	100.02	1	1.63365e-06	89.859	1	0.000210228
map00190 Oxidative phosphorylation	2.23533e-11	3.24	A0A6J1SLY4	169	K	K02127	ATPeF0B, ATP5F1, ATP4; F-type H+-transporting ATPase subunit b	ATP synthase subunit b OS=Frankliniella occidentalis OX=133901 GN=LOC113208796 PE=3 SV=1	LOC113208796	2	0.38162	7	1	EFEDSEK(1)K	0.000854516	116.73	1	0.00436538	91.853	1	0.00436538
map00190 Oxidative phosphorylation	2.23533e-11	3.24	A0A6J1SLY4	220	K	K02127	ATPeF0B, ATP5F1, ATP4; F-type H+-transporting ATPase subunit b	ATP synthase subunit b OS=Frankliniella occidentalis OX=133901 GN=LOC113208796 PE=3 SV=1	LOC113208796	2	-0.94184	5	1	EWSNTAYTEAK(1)K	2.03458e-05	88.021	1	0.000291131	78.324	1	0.00803654
map00190 Oxidative phosphorylation	2.23533e-11	3.24	A0A6J1SLY4	57	K	K02127	ATPeF0B, ATP5F1, ATP4; F-type H+-transporting ATPase subunit b	ATP synthase subunit b OS=Frankliniella occidentalis OX=133901 GN=LOC113208796 PE=3 SV=1	LOC113208796	2	-0.060508	5	1	IVPLK(1)TEGPER	0.00143808	67.385	1	0.00181833	65.842	1	0.00467429
map00190 Oxidative phosphorylation	2.23533e-11	3.24	A0A6J1SLY4	263	K	K02127	ATPeF0B, ATP5F1, ATP4; F-type H+-transporting ATPase subunit b	ATP synthase subunit b OS=Frankliniella occidentalis OX=133901 GN=LOC113208796 PE=3 SV=1	LOC113208796	2	0.080679	6	1	SITPTQEAETLK(1)K	5.31986e-14	119.39	1	0.000940341	70.889	1	0.0002831
map00190 Oxidative phosphorylation	2.23533e-11	3.24	A0A6J1SP85	692	K	K03934	NDUFS1; NADH dehydrogenase (ubiquinone) Fe-S protein 1 [EC:7.1.1.2 1.6.99.3]	NADH-ubiquinone oxidoreductase 75 kDa subunit, mitochondrial OS=Frankliniella occidentalis OX=133901 GN=LOC113209434 PE=3 SV=1	LOC113209434	2	0.27944	3	1	AQLASTPLDVK(1)LK	0.000473065	73.927	1	8.17809e-08	101.53	1	0.000120551
map00190 Oxidative phosphorylation	2.23533e-11	3.24	A0A6J1SP85	170	K	K03934	NDUFS1; NADH dehydrogenase (ubiquinone) Fe-S protein 1 [EC:7.1.1.2 1.6.99.3]	NADH-ubiquinone oxidoreductase 75 kDa subunit, mitochondrial OS=Frankliniella occidentalis OX=133901 GN=LOC113209434 PE=3 SV=1	LOC113209434	2	1.6972	3	1	AVEDK(1)DVGPLIK	0.00140226	65.179	1	0.000423789	74.611	1	0.00140226
map00190 Oxidative phosphorylation	2.23533e-11	3.24	A0A6J1SP85	459	K	K03934	NDUFS1; NADH dehydrogenase (ubiquinone) Fe-S protein 1 [EC:7.1.1.2 1.6.99.3]	NADH-ubiquinone oxidoreductase 75 kDa subunit, mitochondrial OS=Frankliniella occidentalis OX=133901 GN=LOC113209434 PE=3 SV=1	LOC113209434	3	0.34623	3	1	VDLSYDYEHLGDDTTTLK(1)K	4.3899e-06	84.249	1	9.67099e-22	129.46	1	0.00035964
map00190 Oxidative phosphorylation	2.23533e-11	3.24	A0A6J1SPR3	72	K	K02265	COX5B; cytochrome c oxidase subunit 5b	cytochrome c oxidase subunit 5B, mitochondrial-like OS=Frankliniella occidentalis OX=133901 GN=LOC113207960 PE=3 SV=1	LOC113207960	3	-0.25944	4	1	GACTK(1)DQPQVVLSCNHER	4.99597e-27	144.68	1	1.0953e-40	169.49	1	6.00866e-12
map00190 Oxidative phosphorylation	2.23533e-11	3.24	A0A6J1SPZ0	23	K	K03949	NDUFA5; NADH dehydrogenase (ubiquinone) 1 alpha subcomplex subunit 5	NADH dehydrogenase [ubiquinone] 1 alpha subcomplex subunit 5 OS=Frankliniella occidentalis OX=133901 GN=LOC113209525 PE=3 SV=1	LOC113209525	2	1.1096	3	1	HPTK(1)TLSGIYGK	0.000959303	67.519	1	0.00941243	46.069	1	0.000182276
map00190 Oxidative phosphorylation	2.23533e-11	3.24	A0A6J1SPZ0	31	K	K03949	NDUFA5; NADH dehydrogenase (ubiquinone) 1 alpha subcomplex subunit 5	NADH dehydrogenase [ubiquinone] 1 alpha subcomplex subunit 5 OS=Frankliniella occidentalis OX=133901 GN=LOC113209525 PE=3 SV=1	LOC113209525	2	-1.569	3	1	TLSGIYGK(1)ILR	0.00117164	69.721	1	0.00640623	54.259	1	2.0756e-06
map00190 Oxidative phosphorylation	2.23533e-11	3.24	A0A6J1SQ54	50	K	K02149	ATPeV1D, ATP6M; V-type H+-transporting ATPase subunit D	V-type proton ATPase subunit D OS=Frankliniella occidentalis OX=133901 GN=LOC113208040 PE=3 SV=1	LOC113208040	2	0.24336	3	1	LILNK(1)IVETK	0.00448142	62.466	1	0.000682369	79.659	1	4.76844e-05
map00190 Oxidative phosphorylation	2.23533e-11	3.24	A0A6J1SUR9	77	K	K03942	NDUFV1; NADH dehydrogenase (ubiquinone) flavoprotein 1 [EC:7.1.1.2 1.6.99.3]	NADH dehydrogenase [ubiquinone] flavoprotein 1, mitochondrial OS=Frankliniella occidentalis OX=133901 GN=LOC113211014 PE=3 SV=1	LOC113211014	2	-0.68705	3	1	TK(1)EILLK	0.00391927	104.44	1	0.0175944	62.546	1	0.0120383
map00190 Oxidative phosphorylation	2.23533e-11	3.24	A0A6J1SWX1	359	K	K00415	QCR2, UQCRC2; ubiquinol-cytochrome c reductase core subunit 2	cytochrome b-c1 complex subunit 2, mitochondrial OS=Frankliniella occidentalis OX=133901 GN=LOC113211548 PE=4 SV=1	LOC113211548	2	0.13457	6	1	AGNVSEEAVK(1)R	0.000111719	85.813	1	0.00184237	68.536	1	0.000670953
map00190 Oxidative phosphorylation	2.23533e-11	3.24	A0A6J1SWX1	349	K	K00415	QCR2, UQCRC2; ubiquinol-cytochrome c reductase core subunit 2	cytochrome b-c1 complex subunit 2, mitochondrial OS=Frankliniella occidentalis OX=133901 GN=LOC113211548 PE=4 SV=1	LOC113211548	2	-0.011977	3	1	ALK(1)AGNVSEEAVK	8.96262e-06	92.039	1	0.00196701	60.196	1	0.00827169
map00190 Oxidative phosphorylation	2.23533e-11	3.24	A0A6J1SWX1	61	K	K00415	QCR2, UQCRC2; ubiquinol-cytochrome c reductase core subunit 2	cytochrome b-c1 complex subunit 2, mitochondrial OS=Frankliniella occidentalis OX=133901 GN=LOC113211548 PE=4 SV=1	LOC113211548	2	0.065181	5	1	VAVQIK(1)AGSR	0.000682369	79.659	1	0.00459287	62.166	1	0.0023169
map00190 Oxidative phosphorylation	2.23533e-11	3.24	A0A6J1SWX1	346	K	K00415	QCR2, UQCRC2; ubiquinol-cytochrome c reductase core subunit 2	cytochrome b-c1 complex subunit 2, mitochondrial OS=Frankliniella occidentalis OX=133901 GN=LOC113211548 PE=4 SV=1	LOC113211548	2	0.55793	5	1	VTEAAVK(1)ALK	4.49111e-05	96.342	1	0.00638309	57.347	1	0.0008166
map00190 Oxidative phosphorylation	2.23533e-11	3.24	A0A6J1T076	171	K	K00411	UQCRFS1, RIP1, petA; ubiquinol-cytochrome c reductase iron-sulfur subunit [EC:7.1.1.8]	Cytochrome b-c1 complex subunit Rieske, mitochondrial OS=Frankliniella occidentalis OX=133901 GN=LOC113212205 PE=3 SV=1	LOC113212205	2	-0.35132	3	1	GK(1)PLFIR	0.0133433	68.485	1	0.0308857	50.966	1	0.0308857
map00190 Oxidative phosphorylation	2.23533e-11	3.24	A0A6J1T076	92	K	K00411	UQCRFS1, RIP1, petA; ubiquinol-cytochrome c reductase iron-sulfur subunit [EC:7.1.1.8]	Cytochrome b-c1 complex subunit Rieske, mitochondrial OS=Frankliniella occidentalis OX=133901 GN=LOC113212205 PE=3 SV=1	LOC113212205	2	0.65401	4	1	K(1)TSTLDPTK	0.000254321	105.46	1	0.0243542	44.863	1	0.000626571
map00190 Oxidative phosphorylation	2.23533e-11	3.24	A0A6J1T076	100	K	K00411	UQCRFS1, RIP1, petA; ubiquinol-cytochrome c reductase iron-sulfur subunit [EC:7.1.1.8]	Cytochrome b-c1 complex subunit Rieske, mitochondrial OS=Frankliniella occidentalis OX=133901 GN=LOC113212205 PE=3 SV=1	LOC113212205	2	0.65734	6	1	TSTLDPTK(1)K	0.00971027	60.102	1	0.0110379	57.785	1	0.0177968
map00190 Oxidative phosphorylation	2.23533e-11	3.24	A0A6J1T076	167	K	K00411	UQCRFS1, RIP1, petA; ubiquinol-cytochrome c reductase iron-sulfur subunit [EC:7.1.1.8]	Cytochrome b-c1 complex subunit Rieske, mitochondrial OS=Frankliniella occidentalis OX=133901 GN=LOC113212205 PE=3 SV=1	LOC113212205	2	-0.26652	3	1	SVTFK(1)WR	0.0131493	68.915	1	0.0219204	57.281	1	0.0356093
map00190 Oxidative phosphorylation	2.23533e-11	3.24	A0A6J1T147	28	K	K00417	QCR7, UQCRB; ubiquinol-cytochrome c reductase subunit 7	Cytochrome b-c1 complex subunit 7 OS=Frankliniella occidentalis OX=133901 GN=LOC113211211 PE=3 SV=1	LOC113211211	2	0.23017	4	1	FLYK(1)ANGFNK	0.00496615	61.161	1	0.00071671	79.148	1	0.00524979
map00190 Oxidative phosphorylation	2.23533e-11	3.24	A0A6J1T6B0	62	K	K03965	NDUFB9; NADH dehydrogenase (ubiquinone) 1 beta subcomplex subunit 9	Complex I-B22 OS=Frankliniella occidentalis OX=133901 GN=LOC113213785 PE=3 SV=1	LOC113213785	2	0.31369	3	1	ATK(1)LVQK	0.017049	63.21	1	0.0253617	54.611	1	0.0212316
map00190 Oxidative phosphorylation	2.23533e-11	3.24	A0A6J1T6B0	66	K	K03965	NDUFB9; NADH dehydrogenase (ubiquinone) 1 beta subcomplex subunit 9	Complex I-B22 OS=Frankliniella occidentalis OX=133901 GN=LOC113213785 PE=3 SV=1	LOC113213785	4	0.21338	4	1	LVQK(1)GEDHLYSLLHYAPIK	1.27569e-05	78.078	1	1.04611e-12	112.82	1	0.0002115
map00190 Oxidative phosphorylation	2.23533e-11	3.24	A0A6J1T6B0	133	K	K03965	NDUFB9; NADH dehydrogenase (ubiquinone) 1 beta subcomplex subunit 9	Complex I-B22 OS=Frankliniella occidentalis OX=133901 GN=LOC113213785 PE=3 SV=1	LOC113213785	2	0.42081	3	1	EFVELWQK(1)K	0.0021043	83.948	1	0.00366724	74.376	1	0.0118133
map00190 Oxidative phosphorylation	2.23533e-11	3.24	A0A6J1T8T5	180	K	K00234	SDHA, SDH1; succinate dehydrogenase (ubiquinone) flavoprotein subunit [EC:1.3.5.1]	Succinate dehydrogenase [ubiquinone] flavoprotein subunit, mitochondrial OS=Frankliniella occidentalis OX=133901 GN=LOC113214732 PE=3 SV=1	LOC113214732	3	-0.21248	3	1	AFGGQSYNFGK(1)GGQAHR	2.21918e-09	107.69	1	2.0083e-39	164.2	1	0.00440954
map00190 Oxidative phosphorylation	2.23533e-11	3.24	A0A6J1T8T5	248	K	K00234	SDHA, SDH1; succinate dehydrogenase (ubiquinone) flavoprotein subunit [EC:1.3.5.1]	Succinate dehydrogenase [ubiquinone] flavoprotein subunit, mitochondrial OS=Frankliniella occidentalis OX=133901 GN=LOC113214732 PE=3 SV=1	LOC113214732	2	0.8463	3	1	SK(1)NTILATGGYGR	0.000666991	70.889	1	0.00652183	47.774	1	0.0129091
map00190 Oxidative phosphorylation	2.23533e-11	3.24	A0A6J1T8T5	333	K	K00234	SDHA, SDH1; succinate dehydrogenase (ubiquinone) flavoprotein subunit [EC:1.3.5.1]	Succinate dehydrogenase [ubiquinone] flavoprotein subunit, mitochondrial OS=Frankliniella occidentalis OX=133901 GN=LOC113214732 PE=3 SV=1	LOC113214732	2	-0.58274	4	1	YAPVAK(1)DLASR	0.00272358	63.091	1	0.00272358	63.091	1	0.00506419
map00190 Oxidative phosphorylation	2.23533e-11	3.24	A0A6J1TAB6	53	K	K03968	NDUFC2; NADH dehydrogenase (ubiquinone) 1 subunit C2	NADH dehydrogenase [ubiquinone] 1 subunit C2 OS=Frankliniella occidentalis OX=133901 GN=LOC113212993 PE=3 SV=1	LOC113212993	2	0.19707	3	1	K(1)PYYTGIQK	0.00312751	76.228	1	0.00337253	75.387	1	0.009541
map00190 Oxidative phosphorylation	2.23533e-11	3.24	A0A6J1TKW1	42	K	K03959	NDUFB3; NADH dehydrogenase (ubiquinone) 1 beta subcomplex subunit 3	Complex I-B12 OS=Frankliniella occidentalis OX=133901 GN=LOC113218042 PE=3 SV=1	LOC113218042	2	-0.64489	3	1	ALAAQGLK(1)DPWLR	0.000915883	66.989	1	0.000405405	74.987	1	0.00693163
map00190 Oxidative phosphorylation	2.23533e-11	3.24	A0A6J1TLY9	9	K	K00419	QCR9, UCRC; ubiquinol-cytochrome c reductase subunit 9	cytochrome b-c1 complex subunit 9 OS=Frankliniella occidentalis OX=133901 GN=LOC113217923 PE=3 SV=1	LOC113217923	2	0.23159	6	1	GIADMLFK(1)R	0.00240272	76.064	1	0.00512736	65.224	1	0.00240272
map00190 Oxidative phosphorylation	2.23533e-11	3.24	A0A6J1TNW4	198	K	K02133	ATPeF1B, ATP5B, ATP2; F-type H+-transporting ATPase subunit beta [EC:7.1.2.2]	ATP synthase subunit beta OS=Frankliniella occidentalis OX=133901 GN=LOC113218387 PE=3 SV=1	LOC113218387	2	-0.061802	3	1	GGK(1)IGLFGGAGVGK	0.00190496	59.294	1	0.00240015	55.724	1	0.00953584
map00190 Oxidative phosphorylation	2.23533e-11	3.24	A0A6J1TNW4	195	K	K02133	ATPeF1B, ATP5B, ATP2; F-type H+-transporting ATPase subunit beta [EC:7.1.2.2]	ATP synthase subunit beta OS=Frankliniella occidentalis OX=133901 GN=LOC113218387 PE=3 SV=1	LOC113218387	2	-0.095229	4	1	VVDLLAPYAK(1)GGK	0.00020619	79.652	1	2.01504e-06	96.673	1	0.00256267
map00190 Oxidative phosphorylation	2.23533e-11	3.24	A0A6J1TVB8	60	K	K11353	NDUFA13; NADH dehydrogenase (ubiquinone) 1 alpha subcomplex subunit 13	Complex I-B16.6 OS=Frankliniella occidentalis OX=133901 GN=LOC113218417 PE=3 SV=1	LOC113218417	2	-0.11125	3	1	K(1)IYLEQK	0.00974604	85.212	1	0.0272013	60.478	1	0.0228811
map00190 Oxidative phosphorylation	2.23533e-11	3.24	I6NC81	32	K	K02126	ATPeF0A, MTATP6, ATP6; F-type H+-transporting ATPase subunit a	ATP synthase subunit a OS=Frankliniella occidentalis OX=133901 PE=3 SV=1	--	2	-0.44631	6	1	SK(1)MLFMMLLK	0.00221403	58.699	1	9.60298e-05	86.014	1	0.000159693
map00220 Arginine biosynthesis	2.57345e-05	9.03	A0A6J1RYE9	31	K	K14454	GOT1; aspartate aminotransferase, cytoplasmic [EC:2.6.1.1]	Aspartate aminotransferase OS=Frankliniella occidentalis OX=133901 GN=LOC113203372 PE=3 SV=1	LOC113203372	2	0.037512	3	1	SYLDDNHPK(1)K	1.09139e-11	143.96	1	0.000145362	91.549	1	0.017256
map00220 Arginine biosynthesis	2.57345e-05	9.03	A0A6J1RYF2	123	K	K00814	GPT, ALT; alanine transaminase [EC:2.6.1.2]	alanine aminotransferase 1 OS=Frankliniella occidentalis OX=133901 GN=LOC113203481 PE=4 SV=1	LOC113203481	2	0.41953	4	1	AGEIEK(1)ELEK	0.000110832	90.913	1	0.00489839	61.344	1	0.00136501
map00220 Arginine biosynthesis	2.57345e-05	9.03	A0A6J1RYF2	501	K	K00814	GPT, ALT; alanine transaminase [EC:2.6.1.2]	alanine aminotransferase 1 OS=Frankliniella occidentalis OX=133901 GN=LOC113203481 PE=4 SV=1	LOC113203481	2	-0.19544	3	1	AIEAAK(1)AK	0.0108381	60.91	1	0.0102672	61.962	1	0.0102672
map00220 Arginine biosynthesis	2.57345e-05	9.03	A0A6J1RYF2	456	K	K00814	GPT, ALT; alanine transaminase [EC:2.6.1.2]	alanine aminotransferase 1 OS=Frankliniella occidentalis OX=133901 GN=LOC113203481 PE=4 SV=1	LOC113203481	2	0.070432	3	1	DSVLK(1)SLNER	2.24671e-05	99.283	1	0.000174566	80.834	1	0.000138966
map00220 Arginine biosynthesis	2.57345e-05	9.03	A0A6J1RYF2	565	K	K00814	GPT, ALT; alanine transaminase [EC:2.6.1.2]	alanine aminotransferase 1 OS=Frankliniella occidentalis OX=133901 GN=LOC113203481 PE=4 SV=1	LOC113203481	3	-0.64144	3	1	FHTEFVK(1)EHQ	0.000131983	89.171	1	0.00181944	72.2	1	0.00427183
map00220 Arginine biosynthesis	2.57345e-05	9.03	A0A6J1RYF2	495	K	K00814	GPT, ALT; alanine transaminase [EC:2.6.1.2]	alanine aminotransferase 1 OS=Frankliniella occidentalis OX=133901 GN=LOC113203481 PE=4 SV=1	LOC113203481	2	1.3044	4	1	LPAK(1)AIEAAK	0.00147788	73.951	1	0.000232881	86.344	1	0.0116263
map00220 Arginine biosynthesis	2.57345e-05	9.03	A0A6J1RYF2	548	K	K00814	GPT, ALT; alanine transaminase [EC:2.6.1.2]	alanine aminotransferase 1 OS=Frankliniella occidentalis OX=133901 GN=LOC113203481 PE=4 SV=1	LOC113203481	2	0.27824	4	1	TTILPQTEK(1)LR	0.000153029	83.182	1	0.00506419	56.205	1	0.000475912
map00220 Arginine biosynthesis	2.57345e-05	9.03	A0A6J1SVU2	179	K	K14455	GOT2; aspartate aminotransferase, mitochondrial [EC:2.6.1.1]	Aspartate aminotransferase OS=Frankliniella occidentalis OX=133901 GN=LOC113209332 PE=3 SV=1	LOC113209332	2	-0.2759	4	1	DSGLNVK(1)QYR	6.83326e-12	144.65	1	2.74739e-12	147.75	1	5.33981e-07
map00220 Arginine biosynthesis	2.57345e-05	9.03	A0A6J1SVU2	233	K	K14455	GOT2; aspartate aminotransferase, mitochondrial [EC:2.6.1.1]	Aspartate aminotransferase OS=Frankliniella occidentalis OX=133901 GN=LOC113209332 PE=3 SV=1	LOC113209332	2	-0.74103	3	1	ELSK(1)LIK	0.0079327	81.95	1	0.00730817	83.948	1	0.0307337
map00220 Arginine biosynthesis	2.57345e-05	9.03	A0A6J1SX61	80	K	K00261	GLUD1_2, gdhA; glutamate dehydrogenase (NAD(P)+) [EC:1.4.1.3]	Glutamate dehydrogenase (NAD(P)(+)) OS=Frankliniella occidentalis OX=133901 GN=LOC113211330 PE=3 SV=1	LOC113211330	2	-0.61438	3	1	GK(1)MSIEDK	0.0054533	69.812	1	0.0105063	56.432	1	0.00858196
map00220 Arginine biosynthesis	2.57345e-05	9.03	A0A6J1SX61	484	K	K00261	GLUD1_2, gdhA; glutamate dehydrogenase (NAD(P)+) [EC:1.4.1.3]	Glutamate dehydrogenase (NAD(P)(+)) OS=Frankliniella occidentalis OX=133901 GN=LOC113211330 PE=3 SV=1	LOC113211330	2	0.45298	6	1	IPVTPSESFQK(1)R	2.89293e-07	99.5	1	0.00197694	65.179	1	0.00136673
map00220 Arginine biosynthesis	2.57345e-05	9.03	A0A6J1SX61	492	K	K00261	GLUD1_2, gdhA; glutamate dehydrogenase (NAD(P)+) [EC:1.4.1.3]	Glutamate dehydrogenase (NAD(P)(+)) OS=Frankliniella occidentalis OX=133901 GN=LOC113211330 PE=3 SV=1	LOC113211330	3	-0.5284	3	1	ISGASEK(1)DIVHSGLDYTMER	2.91051e-10	105.96	1	6.42551e-05	70.837	1	0.000210873
map00220 Arginine biosynthesis	2.57345e-05	9.03	A0A6J1SX61	44	K	K00261	GLUD1_2, gdhA; glutamate dehydrogenase (NAD(P)+) [EC:1.4.1.3]	Glutamate dehydrogenase (NAD(P)(+)) OS=Frankliniella occidentalis OX=133901 GN=LOC113211330 PE=3 SV=1	LOC113211330	2	0.17097	3	1	LK(1)DVPTAENPR	0.00100566	71.176	1	0.00203637	65.179	1	0.00586754
map00220 Arginine biosynthesis	2.57345e-05	9.03	A0A6J1TEN9	308	K	K14677	ACY1; aminoacylase [EC:3.5.1.14]	N-acyl-L-amino-acid amidohydrolase OS=Frankliniella occidentalis OX=133901 GN=LOC113214887 PE=3 SV=1	LOC113214887	2	0.25103	4	1	NPK(1)IEVTK	0.00531607	79.986	1	0.0126616	57.55	1	0.0165493
map00220 Arginine biosynthesis	2.57345e-05	9.03	A0A6J1TKB2	283	K	K01915	glnA, GLUL; glutamine synthetase [EC:6.3.1.2]	Glutamine synthetase OS=Frankliniella occidentalis OX=133901 GN=LOC113218024 PE=3 SV=1	LOC113218024	2	1.1438	3	1	AIDK(1)LSK	0.023969	55.531	1	0.023969	55.531	1	0.0282337
map00220 Arginine biosynthesis	2.57345e-05	9.03	A0A6J1TKB2	286	K	K01915	glnA, GLUL; glutamine synthetase [EC:6.3.1.2]	Glutamine synthetase OS=Frankliniella occidentalis OX=133901 GN=LOC113218024 PE=3 SV=1	LOC113218024	2	0.022875	3	1	LSK(1)QHLR	0.00397662	102.51	1	0.00561978	90.37	1	0.00307854
map00220 Arginine biosynthesis	2.57345e-05	9.03	A0A6J1TKB2	110	K	K01915	glnA, GLUL; glutamine synthetase [EC:6.3.1.2]	Glutamine synthetase OS=Frankliniella occidentalis OX=133901 GN=LOC113218024 PE=3 SV=1	LOC113218024	2	0.63848	3	1	LVLCDTYK(1)YNK	0.00365699	60.255	1	0.00117164	69.721	1	0.0156488
map00220 Arginine biosynthesis	2.57345e-05	9.03	A0A6J1TKB2	301	K	K01915	glnA, GLUL; glutamine synthetase [EC:6.3.1.2]	Glutamine synthetase OS=Frankliniella occidentalis OX=133901 GN=LOC113218024 PE=3 SV=1	LOC113218024	3	-0.18743	3	1	HIQAYDPHGGK(1)DNER	1.1027e-05	88.768	1	0.00194087	51.03	1	0.000713785
map00230 Purine metabolism	0.00706945	2.16	A0A6J1RWZ5	38	K	K00939	adk, AK; adenylate kinase [EC:2.7.4.3]	adenylate kinase isoenzyme 1-like isoform X2 OS=Frankliniella occidentalis OX=133901 GN=LOC113202702 PE=3 SV=1	LOC113202702	2	0.4997	5	1	GTQCVK(1)IVEK	1.96845e-09	134.13	1	2.24671e-05	99.283	1	0.000170392
map00230 Purine metabolism	0.00706945	2.16	A0A6J1RWZ5	42	K	K00939	adk, AK; adenylate kinase [EC:2.7.4.3]	adenylate kinase isoenzyme 1-like isoform X2 OS=Frankliniella occidentalis OX=133901 GN=LOC113202702 PE=3 SV=1	LOC113202702	3	0.051778	3	1	IVEK(1)FGYTHISSGDLLR	2.8951e-05	85.563	1	2.64907e-11	109.04	1	9.8465e-07
map00230 Purine metabolism	0.00706945	2.16	A0A6J1RWZ5	89	K	K00939	adk, AK; adenylate kinase [EC:2.7.4.3]	adenylate kinase isoenzyme 1-like isoform X2 OS=Frankliniella occidentalis OX=133901 GN=LOC113202702 PE=3 SV=1	LOC113202702	2	0.01059	3	1	K(1)AILEAVPTSK	6.2514e-09	124.12	1	0.00176286	69.03	1	0.00123851
map00230 Purine metabolism	0.00706945	2.16	A0A6J1RZ23	900	K	K01952	PFAS, purL; phosphoribosylformylglycinamidine synthase [EC:6.3.5.3]	Formylglycinamide ribonucleotide amidotransferase OS=Frankliniella occidentalis OX=133901 GN=LOC113202276 PE=3 SV=1	LOC113202276	2	2.8835	3	1	AFNATQK(1)LLK	0.0013495	89.827	1	0.0109448	50.194	1	0.00631453
map00230 Purine metabolism	0.00706945	2.16	A0A6J1S4A6	299	K	K01939	purA, ADSS; adenylosuccinate synthase [EC:6.3.4.4]	Adenylosuccinate synthetase OS=Frankliniella occidentalis OX=133901 GN=LOC113203231 PE=3 SV=1	LOC113203231	2	-0.14506	3	1	K(1)LEELVEVPIR	0.0014178	71.176	1	0.00615645	58.098	1	0.0145664
map00230 Purine metabolism	0.00706945	2.16	A0A6J1SBT5	83	K	K00873	PK, pyk; pyruvate kinase [EC:2.7.1.40]	Pyruvate kinase OS=Frankliniella occidentalis OX=133901 GN=LOC113205339 PE=3 SV=1	LOC113205339	2	0.8822	3	1	AVENYSK(1)K	0.0119796	65.224	1	0.0310665	47.187	1	0.0289154
map00230 Purine metabolism	0.00706945	2.16	A0A6J1SBT5	209	K	K00873	PK, pyk; pyruvate kinase [EC:2.7.1.40]	Pyruvate kinase OS=Frankliniella occidentalis OX=133901 GN=LOC113205339 PE=3 SV=1	LOC113205339	2	-0.414	4	1	DK(1)ADLQFGVK	0.00181944	72.2	1	0.0023032	69.721	1	0.0155128
map00230 Purine metabolism	0.00706945	2.16	A0A6J1SBT5	246	K	K00873	PK, pyk; pyruvate kinase [EC:2.7.1.40]	Pyruvate kinase OS=Frankliniella occidentalis OX=133901 GN=LOC113205339 PE=3 SV=1	LOC113205339	2	-0.87687	5	1	GILGEAGK(1)K	0.0115359	56.916	1	0.00706975	64.711	1	0.0106665
map00230 Purine metabolism	0.00706945	2.16	A0A6J1SBT5	488	K	K00873	PK, pyk; pyruvate kinase [EC:2.7.1.40]	Pyruvate kinase OS=Frankliniella occidentalis OX=133901 GN=LOC113205339 PE=3 SV=1	LOC113205339	2	0.95227	3	1	K(1)GDPVVIVTGWK	0.0016149	66.246	1	0.00354775	60.55	1	0.00104867
map00230 Purine metabolism	0.00706945	2.16	A0A6J1SBT5	235	K	K00873	PK, pyk; pyruvate kinase [EC:2.7.1.40]	Pyruvate kinase OS=Frankliniella occidentalis OX=133901 GN=LOC113205339 PE=3 SV=1	LOC113205339	2	0.37262	5	1	NAAAIK(1)EIR	0.000101516	107.79	1	0.00207047	76.943	1	0.00198474
map00230 Purine metabolism	0.00706945	2.16	A0A6J1SBT5	482	K	K00873	PK, pyk; pyruvate kinase [EC:2.7.1.40]	Pyruvate kinase OS=Frankliniella occidentalis OX=133901 GN=LOC113205339 PE=3 SV=1	LOC113205339	2	0.5096	5	1	VQFGIQFGQK(1)K	0.000982682	73.881	1	6.03422e-08	115.78	1	0.0030376
map00230 Purine metabolism	0.00706945	2.16	A0A6J1S7C4	35	K	K00940	ndk, NME; nucleoside-diphosphate kinase [EC:2.7.4.6]	Nucleoside diphosphate kinase OS=Frankliniella occidentalis OX=133901 GN=LOC113205484 PE=3 SV=1	LOC113205484	2	0.13659	4	1	GFK(1)LVGLK	0.0055278	75.213	1	0.00704138	69.198	1	0.0186975
map00230 Purine metabolism	0.00706945	2.16	A0A6J1S7C4	24	K	K00940	ndk, NME; nucleoside-diphosphate kinase [EC:2.7.4.6]	Nucleoside diphosphate kinase OS=Frankliniella occidentalis OX=133901 GN=LOC113205484 PE=3 SV=1	LOC113205484	2	-0.2493	6	1	GLVGK(1)IIK	0.00939753	63.565	1	0.0149876	54.611	1	0.0149876
map00230 Purine metabolism	0.00706945	2.16	A0A6J1S7C4	128	K	K00940	ndk, NME; nucleoside-diphosphate kinase [EC:2.7.4.6]	Nucleoside diphosphate kinase OS=Frankliniella occidentalis OX=133901 GN=LOC113205484 PE=3 SV=1	LOC113205484	3	-0.27894	4	1	NIIHGSDSVEAAK(1)K	4.79066e-12	117.93	1	0.0033995	52.527	1	7.11442e-06
map00230 Purine metabolism	0.00706945	2.16	A0A6J1SA13	48	K	K01587	PAICS; phosphoribosylaminoimidazole carboxylase / phosphoribosylaminoimidazole-succinocarboxamide synthase [EC:4.1.1.21 6.3.2.6]	AIR carboxylase OS=Frankliniella occidentalis OX=133901 GN=LOC113205894 PE=3 SV=1	LOC113205894	3	-0.52991	3	1	ITAGDGVK(1)AHDLAGK	0.0027061	46.156	1	0.00341144	44.925	1	0.00133366
map00230 Purine metabolism	0.00706945	2.16	A0A6J1SA13	112	K	K01587	PAICS; phosphoribosylaminoimidazole carboxylase / phosphoribosylaminoimidazole-succinocarboxamide synthase [EC:4.1.1.21 6.3.2.6]	AIR carboxylase OS=Frankliniella occidentalis OX=133901 GN=LOC113205894 PE=3 SV=1	LOC113205894	2	0.5829	5	1	LATGSFLK(1)R	0.00452002	71.451	1	0.00447253	71.614	1	0.00493467
map00230 Purine metabolism	0.00706945	2.16	A0A6J1SA13	19	K	K01587	PAICS; phosphoribosylaminoimidazole carboxylase / phosphoribosylaminoimidazole-succinocarboxamide synthase [EC:4.1.1.21 6.3.2.6]	AIR carboxylase OS=Frankliniella occidentalis OX=133901 GN=LOC113205894 PE=3 SV=1	LOC113205894	2	2.1756	3	1	LGALIIEGK(1)TK	0.00741958	52.79	1	0.00203637	65.179	1	0.00203637
map00230 Purine metabolism	0.00706945	2.16	A0A6J1SA13	405	K	K01587	PAICS; phosphoribosylaminoimidazole carboxylase / phosphoribosylaminoimidazole-succinocarboxamide synthase [EC:4.1.1.21 6.3.2.6]	AIR carboxylase OS=Frankliniella occidentalis OX=133901 GN=LOC113205894 PE=3 SV=1	LOC113205894	2	-0.27322	3	1	VK(1)QLNNFVSLK	0.000878483	72.29	1	0.00100566	71.176	1	0.000222932
map00230 Purine metabolism	0.00706945	2.16	A0A6J1SFS0	478	K	K00764	purF, PPAT; amidophosphoribosyltransferase [EC:2.4.2.14]	Amidophosphoribosyltransferase OS=Frankliniella occidentalis OX=133901 GN=LOC113205887 PE=3 SV=1	LOC113205887	2	-0.29277	3	1	EELIGNK(1)LDPVK	9.68089e-08	104.24	1	0.00332879	57.175	1	0.0160613
map00230 Purine metabolism	0.00706945	2.16	A0A6J1SLR2	15	K	K00602	purH; phosphoribosylaminoimidazolecarboxamide formyltransferase / IMP cyclohydrolase [EC:2.1.2.3 3.5.4.10]	5-aminoimidazole-4-carboxamide ribonucleotide formyltransferase OS=Frankliniella occidentalis OX=133901 GN=LOC113208865 PE=3 SV=1	LOC113208865	2	1.2736	3	1	LALLSVSDK(1)K	0.00690588	61.344	1	0.0115456	54.259	1	0.00631802
map00230 Purine metabolism	0.00706945	2.16	A0A6J1SLR2	395	K	K00602	purH; phosphoribosylaminoimidazolecarboxamide formyltransferase / IMP cyclohydrolase [EC:2.1.2.3 3.5.4.10]	5-aminoimidazole-4-carboxamide ribonucleotide formyltransferase OS=Frankliniella occidentalis OX=133901 GN=LOC113208865 PE=3 SV=1	LOC113208865	2	-1.1215	3	1	NNAK(1)IDGGLFK	0.000694817	73.9	1	0.0199268	40.861	1	0.015918
map00230 Purine metabolism	0.00706945	2.16	A0A6J1SYA9	211	K	K00948	PRPS, prsA; ribose-phosphate pyrophosphokinase [EC:2.7.6.1]	Ribose-phosphate diphosphokinase OS=Frankliniella occidentalis OX=133901 GN=LOC113209888 PE=3 SV=1	LOC113209888	2	-2.2129	3	1	WIK(1)ENIAEWR	0.000870959	77.062	1	0.000121308	90.05	1	0.0023032
map00230 Purine metabolism	0.00706945	2.16	A0A6J1TFD3	84	K	K00939	adk, AK; adenylate kinase [EC:2.7.4.3]	Adenylate kinase OS=Frankliniella occidentalis OX=133901 GN=LOC113214410 PE=3 SV=1	LOC113214410	2	2.5123	3	1	AEVSSGSELGK(1)K	2.73933e-06	96.745	1	0.000963179	71.176	1	0.000675154
map00230 Purine metabolism	0.00706945	2.16	A0A6J1TFD3	217	K	K00939	adk, AK; adenylate kinase [EC:2.7.4.3]	Adenylate kinase OS=Frankliniella occidentalis OX=133901 GN=LOC113214410 PE=3 SV=1	LOC113214410	3	0.23919	3	1	LSTYHEQTK(1)PLVDYYK	0.000144074	79.837	1	0.000247755	76.051	1	5.66453e-06
map00230 Purine metabolism	0.00706945	2.16	A0A6J1TFD3	206	K	K00939	adk, AK; adenylate kinase [EC:2.7.4.3]	Adenylate kinase OS=Frankliniella occidentalis OX=133901 GN=LOC113214410 PE=3 SV=1	LOC113214410	2	-0.73432	3	1	SDDNVDSLK(1)K	3.94885e-05	97.734	1	0.0164947	49.081	1	0.00417398
map00230 Purine metabolism	0.00706945	2.16	A0A6J1TGC4	482	K	K01835	pgm; phosphoglucomutase [EC:5.4.2.2]	phosphoglucomutase OS=Frankliniella occidentalis OX=133901 GN=LOC113216737 PE=3 SV=1	LOC113216737	2	-3.8666	4	1	SAASK(1)QGIR	3.45738e-05	116.37	1	0.00079044	93.178	1	0.00501462
map00230 Purine metabolism	0.00706945	2.16	A0A6J1TGG2	443	K	K00088	IMPDH, guaB; IMP dehydrogenase [EC:1.1.1.205]	Inosine-5'-monophosphate dehydrogenase OS=Frankliniella occidentalis OX=133901 GN=LOC113214682 PE=3 SV=1	LOC113214682	2	-0.015324	3	1	LK(1)VAQGVSGAIVDK	0.0128122	40.278	1	0.000615356	74.789	1	0.00172695
map00230 Purine metabolism	0.00706945	2.16	A0A6J1TIH6	255	K	K00365	uaZ; urate oxidase [EC:1.7.3.3]	Urate oxidase OS=Frankliniella occidentalis OX=133901 GN=LOC113216932 PE=3 SV=1	LOC113216932	2	-1.3718	3	1	ECILDK(1)FAGDPK	0.0104728	45.28	1	0.00305315	58.32	1	0.0160613
map00230 Purine metabolism	0.00706945	2.16	A0A6J1TIH6	98	K	K00365	uaZ; urate oxidase [EC:1.7.3.3]	Urate oxidase OS=Frankliniella occidentalis OX=133901 GN=LOC113216932 PE=3 SV=1	LOC113216932	3	0.21096	3	1	EDFLQGDNK(1)HIIATDTQK	5.87076e-09	103.88	1	3.96807e-07	96.143	1	1.70796e-05
map00230 Purine metabolism	0.00706945	2.16	A0A6J1TIH6	306	K	K00365	uaZ; urate oxidase [EC:1.7.3.3]	Urate oxidase OS=Frankliniella occidentalis OX=133901 GN=LOC113216932 PE=3 SV=1	LOC113216932	3	-0.2739	3	1	HYNSLDLSK(1)FQSTIK	2.2285e-61	205.3	1	9.98072e-20	133.86	1	0.000949743
map00230 Purine metabolism	0.00706945	2.16	A0A6J1TIH6	115	K	K00365	uaZ; urate oxidase [EC:1.7.3.3]	Urate oxidase OS=Frankliniella occidentalis OX=133901 GN=LOC113216932 PE=3 SV=1	LOC113216932	2	2.8403	3	1	NTVYVLAK(1)K	0.00366724	74.376	1	0.00835782	62.463	1	0.00792646
map00230 Purine metabolism	0.00706945	2.16	A0A6J1TIH6	199	K	K00365	uaZ; urate oxidase [EC:1.7.3.3]	Urate oxidase OS=Frankliniella occidentalis OX=133901 GN=LOC113216932 PE=3 SV=1	LOC113216932	2	0.46797	3	1	VLK(1)TTQSSFR	0.00783375	54.784	1	0.0125043	47.894	1	0.0125043
map00232 Caffeine metabolism	0.23818	3.76	A0A6J1TIH6	255	K	K00365	uaZ; urate oxidase [EC:1.7.3.3]	Urate oxidase OS=Frankliniella occidentalis OX=133901 GN=LOC113216932 PE=3 SV=1	LOC113216932	2	-1.3718	3	1	ECILDK(1)FAGDPK	0.0104728	45.28	1	0.00305315	58.32	1	0.0160613
map00232 Caffeine metabolism	0.23818	3.76	A0A6J1TIH6	98	K	K00365	uaZ; urate oxidase [EC:1.7.3.3]	Urate oxidase OS=Frankliniella occidentalis OX=133901 GN=LOC113216932 PE=3 SV=1	LOC113216932	3	0.21096	3	1	EDFLQGDNK(1)HIIATDTQK	5.87076e-09	103.88	1	3.96807e-07	96.143	1	1.70796e-05
map00232 Caffeine metabolism	0.23818	3.76	A0A6J1TIH6	306	K	K00365	uaZ; urate oxidase [EC:1.7.3.3]	Urate oxidase OS=Frankliniella occidentalis OX=133901 GN=LOC113216932 PE=3 SV=1	LOC113216932	3	-0.2739	3	1	HYNSLDLSK(1)FQSTIK	2.2285e-61	205.3	1	9.98072e-20	133.86	1	0.000949743
map00232 Caffeine metabolism	0.23818	3.76	A0A6J1TIH6	115	K	K00365	uaZ; urate oxidase [EC:1.7.3.3]	Urate oxidase OS=Frankliniella occidentalis OX=133901 GN=LOC113216932 PE=3 SV=1	LOC113216932	2	2.8403	3	1	NTVYVLAK(1)K	0.00366724	74.376	1	0.00835782	62.463	1	0.00792646
map00232 Caffeine metabolism	0.23818	3.76	A0A6J1TIH6	199	K	K00365	uaZ; urate oxidase [EC:1.7.3.3]	Urate oxidase OS=Frankliniella occidentalis OX=133901 GN=LOC113216932 PE=3 SV=1	LOC113216932	2	0.46797	3	1	VLK(1)TTQSSFR	0.00783375	54.784	1	0.0125043	47.894	1	0.0125043
map00250 Alanine, aspartate and glutamate metabolism	4.15615e-08	8.01	A0A6J1RYE9	31	K	K14454	GOT1; aspartate aminotransferase, cytoplasmic [EC:2.6.1.1]	Aspartate aminotransferase OS=Frankliniella occidentalis OX=133901 GN=LOC113203372 PE=3 SV=1	LOC113203372	2	0.037512	3	1	SYLDDNHPK(1)K	1.09139e-11	143.96	1	0.000145362	91.549	1	0.017256
map00250 Alanine, aspartate and glutamate metabolism	4.15615e-08	8.01	A0A6J1RYF2	123	K	K00814	GPT, ALT; alanine transaminase [EC:2.6.1.2]	alanine aminotransferase 1 OS=Frankliniella occidentalis OX=133901 GN=LOC113203481 PE=4 SV=1	LOC113203481	2	0.41953	4	1	AGEIEK(1)ELEK	0.000110832	90.913	1	0.00489839	61.344	1	0.00136501
map00250 Alanine, aspartate and glutamate metabolism	4.15615e-08	8.01	A0A6J1RYF2	501	K	K00814	GPT, ALT; alanine transaminase [EC:2.6.1.2]	alanine aminotransferase 1 OS=Frankliniella occidentalis OX=133901 GN=LOC113203481 PE=4 SV=1	LOC113203481	2	-0.19544	3	1	AIEAAK(1)AK	0.0108381	60.91	1	0.0102672	61.962	1	0.0102672
map00250 Alanine, aspartate and glutamate metabolism	4.15615e-08	8.01	A0A6J1RYF2	456	K	K00814	GPT, ALT; alanine transaminase [EC:2.6.1.2]	alanine aminotransferase 1 OS=Frankliniella occidentalis OX=133901 GN=LOC113203481 PE=4 SV=1	LOC113203481	2	0.070432	3	1	DSVLK(1)SLNER	2.24671e-05	99.283	1	0.000174566	80.834	1	0.000138966
map00250 Alanine, aspartate and glutamate metabolism	4.15615e-08	8.01	A0A6J1RYF2	565	K	K00814	GPT, ALT; alanine transaminase [EC:2.6.1.2]	alanine aminotransferase 1 OS=Frankliniella occidentalis OX=133901 GN=LOC113203481 PE=4 SV=1	LOC113203481	3	-0.64144	3	1	FHTEFVK(1)EHQ	0.000131983	89.171	1	0.00181944	72.2	1	0.00427183
map00250 Alanine, aspartate and glutamate metabolism	4.15615e-08	8.01	A0A6J1RYF2	495	K	K00814	GPT, ALT; alanine transaminase [EC:2.6.1.2]	alanine aminotransferase 1 OS=Frankliniella occidentalis OX=133901 GN=LOC113203481 PE=4 SV=1	LOC113203481	2	1.3044	4	1	LPAK(1)AIEAAK	0.00147788	73.951	1	0.000232881	86.344	1	0.0116263
map00250 Alanine, aspartate and glutamate metabolism	4.15615e-08	8.01	A0A6J1RYF2	548	K	K00814	GPT, ALT; alanine transaminase [EC:2.6.1.2]	alanine aminotransferase 1 OS=Frankliniella occidentalis OX=133901 GN=LOC113203481 PE=4 SV=1	LOC113203481	2	0.27824	4	1	TTILPQTEK(1)LR	0.000153029	83.182	1	0.00506419	56.205	1	0.000475912
map00250 Alanine, aspartate and glutamate metabolism	4.15615e-08	8.01	A0A6J1S4A6	299	K	K01939	purA, ADSS; adenylosuccinate synthase [EC:6.3.4.4]	Adenylosuccinate synthetase OS=Frankliniella occidentalis OX=133901 GN=LOC113203231 PE=3 SV=1	LOC113203231	2	-0.14506	3	1	K(1)LEELVEVPIR	0.0014178	71.176	1	0.00615645	58.098	1	0.0145664
map00250 Alanine, aspartate and glutamate metabolism	4.15615e-08	8.01	A0A6J1SCF1	116	K	K00294	E1.2.1.88; 1-pyrroline-5-carboxylate dehydrogenase [EC:1.2.1.88]	Multifunctional fusion protein OS=Frankliniella occidentalis OX=133901 GN=LOC113205495 PE=3 SV=1	LOC113205495	2	0.025132	3	1	AISTATEAQK(1)K	0.000971405	73.951	1	0.0137105	49.448	1	0.000219729
map00250 Alanine, aspartate and glutamate metabolism	4.15615e-08	8.01	A0A6J1SCF1	50	K	K00294	E1.2.1.88; 1-pyrroline-5-carboxylate dehydrogenase [EC:1.2.1.88]	Multifunctional fusion protein OS=Frankliniella occidentalis OX=133901 GN=LOC113205495 PE=3 SV=1	LOC113205495	2	1.1475	3	1	ELK(1)ELESALK	1.05655e-05	104.43	1	0.00156602	73.499	1	0.0040512
map00250 Alanine, aspartate and glutamate metabolism	4.15615e-08	8.01	A0A6J1SFS0	478	K	K00764	purF, PPAT; amidophosphoribosyltransferase [EC:2.4.2.14]	Amidophosphoribosyltransferase OS=Frankliniella occidentalis OX=133901 GN=LOC113205887 PE=3 SV=1	LOC113205887	2	-0.29277	3	1	EELIGNK(1)LDPVK	9.68089e-08	104.24	1	0.00332879	57.175	1	0.0160613
map00250 Alanine, aspartate and glutamate metabolism	4.15615e-08	8.01	A0A6J1SJ92	156	K	K00139	ALDH5A1; succinate-semialdehyde dehydrogenase [EC:1.2.1.24]	succinate-semialdehyde dehydrogenase, mitochondrial OS=Frankliniella occidentalis OX=133901 GN=LOC113208292 PE=3 SV=1	LOC113208292	2	0.23995	7	1	SK(1)EMLFIR	0.00750413	66.27	1	0.00792971	66.27	1	0.0116848
map00250 Alanine, aspartate and glutamate metabolism	4.15615e-08	8.01	A0A6J1SJ92	369	K	K00139	ALDH5A1; succinate-semialdehyde dehydrogenase [EC:1.2.1.24]	succinate-semialdehyde dehydrogenase, mitochondrial OS=Frankliniella occidentalis OX=133901 GN=LOC113208292 PE=3 SV=1	LOC113208292	2	0.66108	3	1	VDNIVQDAVK(1)K	0.000361676	79.492	1	3.62443e-05	89.301	1	0.000361676
map00250 Alanine, aspartate and glutamate metabolism	4.15615e-08	8.01	A0A6J1SVU2	179	K	K14455	GOT2; aspartate aminotransferase, mitochondrial [EC:2.6.1.1]	Aspartate aminotransferase OS=Frankliniella occidentalis OX=133901 GN=LOC113209332 PE=3 SV=1	LOC113209332	2	-0.2759	4	1	DSGLNVK(1)QYR	6.83326e-12	144.65	1	2.74739e-12	147.75	1	5.33981e-07
map00250 Alanine, aspartate and glutamate metabolism	4.15615e-08	8.01	A0A6J1SVU2	233	K	K14455	GOT2; aspartate aminotransferase, mitochondrial [EC:2.6.1.1]	Aspartate aminotransferase OS=Frankliniella occidentalis OX=133901 GN=LOC113209332 PE=3 SV=1	LOC113209332	2	-0.74103	3	1	ELSK(1)LIK	0.0079327	81.95	1	0.00730817	83.948	1	0.0307337
map00250 Alanine, aspartate and glutamate metabolism	4.15615e-08	8.01	A0A6J1SX61	80	K	K00261	GLUD1_2, gdhA; glutamate dehydrogenase (NAD(P)+) [EC:1.4.1.3]	Glutamate dehydrogenase (NAD(P)(+)) OS=Frankliniella occidentalis OX=133901 GN=LOC113211330 PE=3 SV=1	LOC113211330	2	-0.61438	3	1	GK(1)MSIEDK	0.0054533	69.812	1	0.0105063	56.432	1	0.00858196
map00250 Alanine, aspartate and glutamate metabolism	4.15615e-08	8.01	A0A6J1SX61	484	K	K00261	GLUD1_2, gdhA; glutamate dehydrogenase (NAD(P)+) [EC:1.4.1.3]	Glutamate dehydrogenase (NAD(P)(+)) OS=Frankliniella occidentalis OX=133901 GN=LOC113211330 PE=3 SV=1	LOC113211330	2	0.45298	6	1	IPVTPSESFQK(1)R	2.89293e-07	99.5	1	0.00197694	65.179	1	0.00136673
map00250 Alanine, aspartate and glutamate metabolism	4.15615e-08	8.01	A0A6J1SX61	492	K	K00261	GLUD1_2, gdhA; glutamate dehydrogenase (NAD(P)+) [EC:1.4.1.3]	Glutamate dehydrogenase (NAD(P)(+)) OS=Frankliniella occidentalis OX=133901 GN=LOC113211330 PE=3 SV=1	LOC113211330	3	-0.5284	3	1	ISGASEK(1)DIVHSGLDYTMER	2.91051e-10	105.96	1	6.42551e-05	70.837	1	0.000210873
map00250 Alanine, aspartate and glutamate metabolism	4.15615e-08	8.01	A0A6J1SX61	44	K	K00261	GLUD1_2, gdhA; glutamate dehydrogenase (NAD(P)+) [EC:1.4.1.3]	Glutamate dehydrogenase (NAD(P)(+)) OS=Frankliniella occidentalis OX=133901 GN=LOC113211330 PE=3 SV=1	LOC113211330	2	0.17097	3	1	LK(1)DVPTAENPR	0.00100566	71.176	1	0.00203637	65.179	1	0.00586754
map00250 Alanine, aspartate and glutamate metabolism	4.15615e-08	8.01	A0A6J1T0L0	166	K	K13566	NIT2, yafV; omega-amidase [EC:3.5.1.3]	omega-amidase NIT2 OS=Frankliniella occidentalis OX=133901 GN=LOC113212535 PE=4 SV=1	LOC113212535	2	-0.21357	3	1	FAEMAK(1)LYCK	4.49111e-05	96.342	1	0.000195654	86.898	1	0.00103377
map00250 Alanine, aspartate and glutamate metabolism	4.15615e-08	8.01	A0A6J1T7E0	73	K	K01580	E4.1.1.15, gadB, gadA, GAD; glutamate decarboxylase [EC:4.1.1.15]	glutamate decarboxylase OS=Frankliniella occidentalis OX=133901 GN=LOC113212929 PE=3 SV=1	LOC113212929	3	0.17776	3	1	GVNLQQLVEDCHTTLK(1)YQVK	1.93791e-10	106.75	1	4.9843e-28	139.9	1	0.00393995
map00250 Alanine, aspartate and glutamate metabolism	4.15615e-08	8.01	A0A6J1TKB2	283	K	K01915	glnA, GLUL; glutamine synthetase [EC:6.3.1.2]	Glutamine synthetase OS=Frankliniella occidentalis OX=133901 GN=LOC113218024 PE=3 SV=1	LOC113218024	2	1.1438	3	1	AIDK(1)LSK	0.023969	55.531	1	0.023969	55.531	1	0.0282337
map00250 Alanine, aspartate and glutamate metabolism	4.15615e-08	8.01	A0A6J1TKB2	286	K	K01915	glnA, GLUL; glutamine synthetase [EC:6.3.1.2]	Glutamine synthetase OS=Frankliniella occidentalis OX=133901 GN=LOC113218024 PE=3 SV=1	LOC113218024	2	0.022875	3	1	LSK(1)QHLR	0.00397662	102.51	1	0.00561978	90.37	1	0.00307854
map00250 Alanine, aspartate and glutamate metabolism	4.15615e-08	8.01	A0A6J1TKB2	110	K	K01915	glnA, GLUL; glutamine synthetase [EC:6.3.1.2]	Glutamine synthetase OS=Frankliniella occidentalis OX=133901 GN=LOC113218024 PE=3 SV=1	LOC113218024	2	0.63848	3	1	LVLCDTYK(1)YNK	0.00365699	60.255	1	0.00117164	69.721	1	0.0156488
map00250 Alanine, aspartate and glutamate metabolism	4.15615e-08	8.01	A0A6J1TKB2	301	K	K01915	glnA, GLUL; glutamine synthetase [EC:6.3.1.2]	Glutamine synthetase OS=Frankliniella occidentalis OX=133901 GN=LOC113218024 PE=3 SV=1	LOC113218024	3	-0.18743	3	1	HIQAYDPHGGK(1)DNER	1.1027e-05	88.768	1	0.00194087	51.03	1	0.000713785
map00260 Glycine, serine and threonine metabolism	0.00292354	3.59	A0A6J1RSE4	209	K	K00605	gcvT, AMT; aminomethyltransferase [EC:2.1.2.10]	Aminomethyltransferase OS=Frankliniella occidentalis OX=133901 GN=LOC113201701 PE=3 SV=1	LOC113201701	2	-1.0179	3	1	AAGK(1)DVALR	0.000888312	91.867	1	0.00496214	64.841	1	0.00932956
map00260 Glycine, serine and threonine metabolism	0.00292354	3.59	A0A6J1RSE4	286	K	K00605	gcvT, AMT; aminomethyltransferase [EC:2.1.2.10]	Aminomethyltransferase OS=Frankliniella occidentalis OX=133901 GN=LOC113201701 PE=3 SV=1	LOC113201701	2	0.69709	3	1	K(1)VAEALIDNAAVK	0.00250384	61.409	1	0.00230887	62.287	1	0.00919465
map00260 Glycine, serine and threonine metabolism	0.00292354	3.59	A0A6J1RSE4	256	K	K00605	gcvT, AMT; aminomethyltransferase [EC:2.1.2.10]	Aminomethyltransferase OS=Frankliniella occidentalis OX=133901 GN=LOC113201701 PE=3 SV=1	LOC113201701	2	0.65319	3	1	TTAAK(1)VAGVPCR	3.17501e-08	107.09	1	1.85485e-15	142.1	1	0.000423789
map00260 Glycine, serine and threonine metabolism	0.00292354	3.59	A0A6J1S810	401	K	K14085	ALDH7A1; aldehyde dehydrogenase family 7 member A1 [EC:1.2.1.31 1.2.1.8 1.2.1.3]	Aldehyde dehydrogenase (NAD(+)) OS=Frankliniella occidentalis OX=133901 GN=LOC113204404 PE=3 SV=1	LOC113204404	2	-0.20265	3	1	IEFGGK(1)VVNR	0.0219319	40.496	1	0.00588104	58.699	1	0.0161356
map00260 Glycine, serine and threonine metabolism	0.00292354	3.59	A0A6J1SDJ7	104	K	K00831	serC, PSAT1; phosphoserine aminotransferase [EC:2.6.1.52]	Phosphoserine aminotransferase OS=Frankliniella occidentalis OX=133901 GN=LOC113205340 PE=3 SV=1	LOC113205340	2	-0.063584	3	1	VNLVFPK(1)VDK	0.00281843	67.08	1	0.0108903	50.275	1	0.00945608
map00260 Glycine, serine and threonine metabolism	0.00292354	3.59	A0A6J1T3Y4	428	K	K00600	glyA, SHMT; glycine hydroxymethyltransferase [EC:2.1.2.1]	Serine hydroxymethyltransferase OS=Frankliniella occidentalis OX=133901 GN=LOC113211977 PE=3 SV=1	LOC113211977	2	0.7225	3	1	ASGPK(1)LVDYK	0.0023032	69.721	1	0.00448142	62.466	1	0.00530283
map00260 Glycine, serine and threonine metabolism	0.00292354	3.59	A0A6J1T3Y4	402	K	K00600	glyA, SHMT; glycine hydroxymethyltransferase [EC:2.1.2.1]	Serine hydroxymethyltransferase OS=Frankliniella occidentalis OX=133901 GN=LOC113211977 PE=3 SV=1	LOC113211977	2	-0.44753	3	1	GFVEK(1)DIEK	0.00178361	80.231	1	0.00592826	62.463	1	0.0017478
map00260 Glycine, serine and threonine metabolism	0.00292354	3.59	A0A6J1T3Y4	423	K	K00600	glyA, SHMT; glycine hydroxymethyltransferase [EC:2.1.2.1]	Serine hydroxymethyltransferase OS=Frankliniella occidentalis OX=133901 GN=LOC113211977 PE=3 SV=1	LOC113211977	2	-0.61932	3	1	LGLEVAK(1)ASGPK	5.65524e-05	85.554	1	0.000845206	69.03	1	0.000923221
map00260 Glycine, serine and threonine metabolism	0.00292354	3.59	A0A6J1T3Y4	319	K	K00600	glyA, SHMT; glycine hydroxymethyltransferase [EC:2.1.2.1]	Serine hydroxymethyltransferase OS=Frankliniella occidentalis OX=133901 GN=LOC113211977 PE=3 SV=1	LOC113211977	2	0.22044	3	1	YQEQVVK(1)NAK	0.000103107	91.549	1	0.000140188	88.495	1	0.0008166
map00260 Glycine, serine and threonine metabolism	0.00292354	3.59	A0A6J1T4Y8	308	K	K00382	DLD, lpd, pdhD; dihydrolipoamide dehydrogenase [EC:1.8.1.4]	Dihydrolipoyl dehydrogenase OS=Frankliniella occidentalis OX=133901 GN=LOC113213499 PE=3 SV=1	LOC113213499	2	0.052266	4	1	AK(1)TNNETDGFVK	3.22522e-11	122.33	1	3.12896e-05	86.772	1	6.41161e-06
map00260 Glycine, serine and threonine metabolism	0.00292354	3.59	A0A6J1T4Y8	21	K	K00382	DLD, lpd, pdhD; dihydrolipoamide dehydrogenase [EC:1.8.1.4]	Dihydrolipoyl dehydrogenase OS=Frankliniella occidentalis OX=133901 GN=LOC113213499 PE=3 SV=1	LOC113213499	3	0.11698	4	1	ALTGGIAHLFK(1)QNK	3.28254e-08	106.58	1	4.86079e-15	127.02	1	0.00102028
map00260 Glycine, serine and threonine metabolism	0.00292354	3.59	A0A6J1T4Y8	53	K	K00382	DLD, lpd, pdhD; dihydrolipoamide dehydrogenase [EC:1.8.1.4]	Dihydrolipoyl dehydrogenase OS=Frankliniella occidentalis OX=133901 GN=LOC113213499 PE=3 SV=1	LOC113213499	2	1.1276	4	1	EDGSTEVVK(1)TK	0.000256539	79.492	1	0.00696599	53.448	1	0.00791531
map00260 Glycine, serine and threonine metabolism	0.00292354	3.59	A0A6J1T4Y8	323	K	K00382	DLD, lpd, pdhD; dihydrolipoamide dehydrogenase [EC:1.8.1.4]	Dihydrolipoyl dehydrogenase OS=Frankliniella occidentalis OX=133901 GN=LOC113213499 PE=3 SV=1	LOC113213499	3	-0.41856	6	1	ILGDK(1)HTDR	4.94751e-05	113.93	1	0.00105988	77.662	1	0.000658654
map00260 Glycine, serine and threonine metabolism	0.00292354	3.59	A0A6J1T4Y8	145	K	K00382	DLD, lpd, pdhD; dihydrolipoamide dehydrogenase [EC:1.8.1.4]	Dihydrolipoyl dehydrogenase OS=Frankliniella occidentalis OX=133901 GN=LOC113213499 PE=3 SV=1	LOC113213499	2	-0.034715	5	1	ILQK(1)QGMK	0.0104567	56.547	1	0.00671645	65.252	1	0.00377244
map00260 Glycine, serine and threonine metabolism	0.00292354	3.59	A0A6J1T4Y8	288	K	K00382	DLD, lpd, pdhD; dihydrolipoamide dehydrogenase [EC:1.8.1.4]	Dihydrolipoyl dehydrogenase OS=Frankliniella occidentalis OX=133901 GN=LOC113213499 PE=3 SV=1	LOC113213499	2	-1.0797	3	1	NEEDLK(1)K	0.00729456	80.229	1	0.029127	58.815	1	0.019735
map00260 Glycine, serine and threonine metabolism	0.00292354	3.59	A0A6J1T4Y8	198	K	K00382	DLD, lpd, pdhD; dihydrolipoamide dehydrogenase [EC:1.8.1.4]	Dihydrolipoyl dehydrogenase OS=Frankliniella occidentalis OX=133901 GN=LOC113213499 PE=3 SV=1	LOC113213499	3	-0.23233	4	1	RPFTK(1)NLGLEDVGIER	3.2423e-20	132.64	1	4.3717e-20	130.27	1	1.66332e-11
map00260 Glycine, serine and threonine metabolism	0.00292354	3.59	A0A6J1T4Y8	174	K	K00382	DLD, lpd, pdhD; dihydrolipoamide dehydrogenase [EC:1.8.1.4]	Dihydrolipoyl dehydrogenase OS=Frankliniella occidentalis OX=133901 GN=LOC113213499 PE=3 SV=1	LOC113213499	2	-0.86508	6	1	VSVEDAK(1)DPSK	0.00125041	69.03	1	0.00272358	63.091	1	0.00238459
map00260 Glycine, serine and threonine metabolism	0.00292354	3.59	A0A6J1T4Y8	33	K	K00382	DLD, lpd, pdhD; dihydrolipoamide dehydrogenase [EC:1.8.1.4]	Dihydrolipoyl dehydrogenase OS=Frankliniella occidentalis OX=133901 GN=LOC113213499 PE=3 SV=1	LOC113213499	3	-0.20667	4	1	VTLVSGHGK(1)ITGPNEVTALK	6.25244e-13	111.57	1	2.7045e-43	163.62	1	7.31236e-29
map00260 Glycine, serine and threonine metabolism	0.00292354	3.59	A0A6J1TG39	46	K	K01834	PGAM, gpmA; 2,3-bisphosphoglycerate-dependent phosphoglycerate mutase [EC:5.4.2.11]	Phosphoglycerate mutase OS=Frankliniella occidentalis OX=133901 GN=LOC113215315 PE=3 SV=1	LOC113215315	3	-0.38564	3	1	ALK(1)ESGYQFDIAHTSVLTR	9.17194e-13	113.54	1	0.00136133	47.082	1	2.52892e-09
map00260 Glycine, serine and threonine metabolism	0.00292354	3.59	A0A6J1TG39	252	K	K01834	PGAM, gpmA; 2,3-bisphosphoglycerate-dependent phosphoglycerate mutase [EC:5.4.2.11]	Phosphoglycerate mutase OS=Frankliniella occidentalis OX=133901 GN=LOC113215315 PE=3 SV=1	LOC113215315	2	0.31972	5	1	AMEAVASQGK(1)AK	1.25991e-05	89.301	1	0.000163515	78.324	1	0.0011
map00260 Glycine, serine and threonine metabolism	0.00292354	3.59	A0A6J1TG39	158	K	K01834	PGAM, gpmA; 2,3-bisphosphoglycerate-dependent phosphoglycerate mutase [EC:5.4.2.11]	Phosphoglycerate mutase OS=Frankliniella occidentalis OX=133901 GN=LOC113215315 PE=3 SV=1	LOC113215315	2	-0.025095	3	1	FESLK(1)LTIQR	0.00181944	72.2	1	0.00973541	51.979	1	0.00898864
map00260 Glycine, serine and threonine metabolism	0.00292354	3.59	A0A6J1TG39	241	K	K01834	PGAM, gpmA; 2,3-bisphosphoglycerate-dependent phosphoglycerate mutase [EC:5.4.2.11]	Phosphoglycerate mutase OS=Frankliniella occidentalis OX=133901 GN=LOC113215315 PE=3 SV=1	LOC113215315	2	0.56519	4	1	FLGDEETVK(1)K	2.11181e-05	102.52	1	0.000700624	82.417	1	0.0025651
map00260 Glycine, serine and threonine metabolism	0.00292354	3.59	A0A6J1TG39	43	K	K01834	PGAM, gpmA; 2,3-bisphosphoglycerate-dependent phosphoglycerate mutase [EC:5.4.2.11]	Phosphoglycerate mutase OS=Frankliniella occidentalis OX=133901 GN=LOC113215315 PE=3 SV=1	LOC113215315	2	-2.7881	4	1	GEEEAVSAGK(1)ALK	7.66215e-06	92.906	1	0.0120269	42.317	1	0.00582309
map00260 Glycine, serine and threonine metabolism	0.00292354	3.59	A0A6J1TGF8	340	K	K00281	GLDC, gcvP; glycine dehydrogenase [EC:1.4.4.2]	Glycine cleavage system P protein OS=Frankliniella occidentalis OX=133901 GN=LOC113216301 PE=3 SV=1	LOC113216301	2	-0.95664	3	1	AAAK(1)QINLR	0.000313181	101.54	1	0.000929266	91.318	1	0.00790867
map00270 Cysteine and methionine metabolism	0.0264501	2.6	A0A6J1RYE9	31	K	K14454	GOT1; aspartate aminotransferase, cytoplasmic [EC:2.6.1.1]	Aspartate aminotransferase OS=Frankliniella occidentalis OX=133901 GN=LOC113203372 PE=3 SV=1	LOC113203372	2	0.037512	3	1	SYLDDNHPK(1)K	1.09139e-11	143.96	1	0.000145362	91.549	1	0.017256
map00270 Cysteine and methionine metabolism	0.0264501	2.6	A0A6J1SDJ7	104	K	K00831	serC, PSAT1; phosphoserine aminotransferase [EC:2.6.1.52]	Phosphoserine aminotransferase OS=Frankliniella occidentalis OX=133901 GN=LOC113205340 PE=3 SV=1	LOC113205340	2	-0.063584	3	1	VNLVFPK(1)VDK	0.00281843	67.08	1	0.0108903	50.275	1	0.00945608
map00270 Cysteine and methionine metabolism	0.0264501	2.6	A0A6J1SMM7	107	K	K00816	CCBL; kynurenine---oxoglutarate transaminase / cysteine-S-conjugate beta-lyase / glutamine---phenylpyruvate transaminase [EC:2.6.1.7 4.4.1.13 2.6.1.64]	kynurenine--oxoglutarate transaminase 3 OS=Frankliniella occidentalis OX=133901 GN=LOC113209061 PE=4 SV=1	LOC113209061	2	-0.23504	4	1	LVK(1)ALSQLYSK	0.0180711	42.083	1	0.0109224	47.712	1	0.00333447
map00270 Cysteine and methionine metabolism	0.0264501	2.6	A0A6J1STB9	328	K	K00026	MDH2; malate dehydrogenase [EC:1.1.1.37]	Malate dehydrogenase OS=Frankliniella occidentalis OX=133901 GN=LOC113208789 PE=3 SV=1	LOC113208789	2	-0.28323	5	1	AAIPELK(1)K	0.0156423	60.436	1	0.0201147	55.37	1	0.0236665
map00270 Cysteine and methionine metabolism	0.0264501	2.6	A0A6J1STB9	91	K	K00026	MDH2; malate dehydrogenase [EC:1.1.1.37]	Malate dehydrogenase OS=Frankliniella occidentalis OX=133901 GN=LOC113208789 PE=3 SV=1	LOC113208789	2	0.039699	6	1	ASNGPEQLK(1)DSLK	0.00015189	81.904	1	6.73465e-08	102.73	1	0.000539176
map00270 Cysteine and methionine metabolism	0.0264501	2.6	A0A6J1STB9	228	K	K00026	MDH2; malate dehydrogenase [EC:1.1.1.37]	Malate dehydrogenase OS=Frankliniella occidentalis OX=133901 GN=LOC113208789 PE=3 SV=1	LOC113208789	2	0.13628	7	1	DQLK(1)ALTER	0.00250509	74.841	1	0.00405729	67.334	1	0.00250509
map00270 Cysteine and methionine metabolism	0.0264501	2.6	A0A6J1STB9	340	K	K00026	MDH2; malate dehydrogenase [EC:1.1.1.37]	Malate dehydrogenase OS=Frankliniella occidentalis OX=133901 GN=LOC113208789 PE=3 SV=1	LOC113208789	2	-0.031168	5	1	GEDFVNK(1)K	0.00586961	84.568	1	0.0255004	51.346	1	0.0255004
map00270 Cysteine and methionine metabolism	0.0264501	2.6	A0A6J1STB9	333	K	K00026	MDH2; malate dehydrogenase [EC:1.1.1.37]	Malate dehydrogenase OS=Frankliniella occidentalis OX=133901 GN=LOC113208789 PE=3 SV=1	LOC113208789	2	0.10852	6	1	NIQK(1)GEDFVNK	0.000334118	77.062	1	4.91353e-06	99.752	1	0.00103236
map00270 Cysteine and methionine metabolism	0.0264501	2.6	A0A6J1STB9	224	K	K00026	MDH2; malate dehydrogenase [EC:1.1.1.37]	Malate dehydrogenase OS=Frankliniella occidentalis OX=133901 GN=LOC113208789 PE=3 SV=1	LOC113208789	2	0.069306	9	1	PSVDFPK(1)DQLK	1.55367e-13	148.28	1	1.79148e-10	133.05	1	5.6209e-09
map00270 Cysteine and methionine metabolism	0.0264501	2.6	A0A6J1SVU2	179	K	K14455	GOT2; aspartate aminotransferase, mitochondrial [EC:2.6.1.1]	Aspartate aminotransferase OS=Frankliniella occidentalis OX=133901 GN=LOC113209332 PE=3 SV=1	LOC113209332	2	-0.2759	4	1	DSGLNVK(1)QYR	6.83326e-12	144.65	1	2.74739e-12	147.75	1	5.33981e-07
map00270 Cysteine and methionine metabolism	0.0264501	2.6	A0A6J1SVU2	233	K	K14455	GOT2; aspartate aminotransferase, mitochondrial [EC:2.6.1.1]	Aspartate aminotransferase OS=Frankliniella occidentalis OX=133901 GN=LOC113209332 PE=3 SV=1	LOC113209332	2	-0.74103	3	1	ELSK(1)LIK	0.0079327	81.95	1	0.00730817	83.948	1	0.0307337
map00270 Cysteine and methionine metabolism	0.0264501	2.6	A0A6J1TGN1	282	K	K00025	MDH1; malate dehydrogenase [EC:1.1.1.37]	Malate dehydrogenase, cytoplasmic OS=Frankliniella occidentalis OX=133901 GN=LOC113214741 PE=3 SV=1	LOC113214741	2	-0.57122	3	1	GGVSK(1)NVYEAVNDEAFLK	0.00318259	48.288	1	0.00355849	46.494	1	8.69828e-05
map00270 Cysteine and methionine metabolism	0.0264501	2.6	A0A6J1TGN1	277	K	K00025	MDH1; malate dehydrogenase [EC:1.1.1.37]	Malate dehydrogenase, cytoplasmic OS=Frankliniella occidentalis OX=133901 GN=LOC113214741 PE=3 SV=1	LOC113214741	2	0.50576	3	1	HATVTK(1)GGVSK	0.0118564	46.358	1	0.00129084	68.676	1	1.7611e-05
map00270 Cysteine and methionine metabolism	0.0264501	2.6	A0A6J1TGN1	174	K	K00025	MDH1; malate dehydrogenase [EC:1.1.1.37]	Malate dehydrogenase, cytoplasmic OS=Frankliniella occidentalis OX=133901 GN=LOC113214741 PE=3 SV=1	LOC113214741	2	0.042275	3	1	K(1)DLLSANVK	0.00312751	76.228	1	0.0105755	58.592	1	0.00726313
map00280 Valine, leucine and isoleucine degradation	1.59811e-07	5.87	A0A6J1RTK4	438	K	K00128	ALDH; aldehyde dehydrogenase (NAD+) [EC:1.2.1.3]	aldehyde dehydrogenase, mitochondrial OS=Frankliniella occidentalis OX=133901 GN=LOC113202362 PE=3 SV=1	LOC113202362	2	0.45717	4	1	FK(1)NLDEVIQR	0.000105972	91.313	1	0.000121308	90.05	1	0.00530283
map00280 Valine, leucine and isoleucine degradation	1.59811e-07	5.87	A0A6J1RTK4	521	K	K00128	ALDH; aldehyde dehydrogenase (NAD+) [EC:1.2.1.3]	aldehyde dehydrogenase, mitochondrial OS=Frankliniella occidentalis OX=133901 GN=LOC113202362 PE=3 SV=1	LOC113202362	2	0.19759	3	1	SVIVK(1)VPQK	0.0084944	56.258	1	0.0210052	42.19	1	0.0145469
map00280 Valine, leucine and isoleucine degradation	1.59811e-07	5.87	A0A6J1S0W3	190	K	K07509	HADHB; acetyl-CoA acyltransferase [EC:2.3.1.16]	trifunctional enzyme subunit beta, mitochondrial OS=Frankliniella occidentalis OX=133901 GN=LOC113203672 PE=3 SV=1	LOC113203672	2	-0.051157	6	1	LK(1)LLASFSPK	0.000870959	77.062	1	0.000121308	90.05	1	0.00206503
map00280 Valine, leucine and isoleucine degradation	1.59811e-07	5.87	A0A6J1S0W3	178	K	K07509	HADHB; acetyl-CoA acyltransferase [EC:2.3.1.16]	trifunctional enzyme subunit beta, mitochondrial OS=Frankliniella occidentalis OX=133901 GN=LOC113203672 PE=3 SV=1	LOC113203672	2	-0.1798	7	1	SILLK(1)MNK	0.00646176	71.501	1	0.00573806	68.383	1	0.0122092
map00280 Valine, leucine and isoleucine degradation	1.59811e-07	5.87	A0A6J1S713	103	K	K07511	ECHS1; enoyl-CoA hydratase [EC:4.2.1.17]	probable enoyl-CoA hydratase, mitochondrial OS=Frankliniella occidentalis OX=133901 GN=LOC113205409 PE=3 SV=1	LOC113205409	2	0.0005772	4	1	AFAAGADIK(1)EMK	6.75312e-05	84.169	1	0.000307062	75.088	1	0.00206664
map00280 Valine, leucine and isoleucine degradation	1.59811e-07	5.87	A0A6J1S713	76	K	K07511	ECHS1; enoyl-CoA hydratase [EC:4.2.1.17]	probable enoyl-CoA hydratase, mitochondrial OS=Frankliniella occidentalis OX=133901 GN=LOC113205409 PE=3 SV=1	LOC113205409	2	-0.44765	3	1	AVK(1)LMDK	0.0119834	71.501	1	0.0133893	68.383	1	0.0221123
map00280 Valine, leucine and isoleucine degradation	1.59811e-07	5.87	A0A6J1S713	226	K	K07511	ECHS1; enoyl-CoA hydratase [EC:4.2.1.17]	probable enoyl-CoA hydratase, mitochondrial OS=Frankliniella occidentalis OX=133901 GN=LOC113205409 PE=3 SV=1	LOC113205409	2	-0.52034	4	1	LVDEAVK(1)LGEK	2.02878e-06	99.5	1	0.00100566	71.176	1	0.00571512
map00280 Valine, leucine and isoleucine degradation	1.59811e-07	5.87	A0A6J1S810	401	K	K14085	ALDH7A1; aldehyde dehydrogenase family 7 member A1 [EC:1.2.1.31 1.2.1.8 1.2.1.3]	Aldehyde dehydrogenase (NAD(+)) OS=Frankliniella occidentalis OX=133901 GN=LOC113204404 PE=3 SV=1	LOC113204404	2	-0.20265	3	1	IEFGGK(1)VVNR	0.0219319	40.496	1	0.00588104	58.699	1	0.0161356
map00280 Valine, leucine and isoleucine degradation	1.59811e-07	5.87	A0A6J1SBD6	256	K	K00140	mmsA, iolA, ALDH6A1; malonate-semialdehyde dehydrogenase (acetylating) / methylmalonate-semialdehyde dehydrogenase [EC:1.2.1.18 1.2.1.27]	Probable methylmalonate-semialdehyde dehydrogenase [acylating], mitochondrial OS=Frankliniella occidentalis OX=133901 GN=LOC113205238 PE=3 SV=1	LOC113205238	2	-0.91468	4	1	AISFVGGDK(1)AGR	3.12896e-05	86.772	1	0.00665828	50.897	1	0.00416843
map00280 Valine, leucine and isoleucine degradation	1.59811e-07	5.87	A0A6J1SCD5	277	K	K07515	HADHA; enoyl-CoA hydratase / long-chain 3-hydroxyacyl-CoA dehydrogenase [EC:4.2.1.17 1.1.1.211]	Enoyl-CoA hydratase OS=Frankliniella occidentalis OX=133901 GN=LOC113206808 PE=3 SV=1	LOC113206808	2	-0.048002	3	1	DFILGK(1)AK	0.0179932	51.445	1	0.0279895	42.599	1	0.0279895
map00280 Valine, leucine and isoleucine degradation	1.59811e-07	5.87	A0A6J1SCD5	266	K	K07515	HADHA; enoyl-CoA hydratase / long-chain 3-hydroxyacyl-CoA dehydrogenase [EC:4.2.1.17 1.1.1.211]	Enoyl-CoA hydratase OS=Frankliniella occidentalis OX=133901 GN=LOC113206808 PE=3 SV=1	LOC113206808	2	-0.68444	3	1	IFANVLK(1)VQYAR	0.000793062	69.721	1	0.00258741	60.255	1	0.0126872
map00280 Valine, leucine and isoleucine degradation	1.59811e-07	5.87	A0A6J1SEL8	202	K	K07508	ACAA2; acetyl-CoA acyltransferase 2 [EC:2.3.1.16]	3-ketoacyl-CoA thiolase, mitochondrial OS=Frankliniella occidentalis OX=133901 GN=LOC113207220 PE=3 SV=1	LOC113207220	2	2.8863	3	1	FK(1)EELAPVSVK	2.91691e-05	88.021	1	0.00100822	71.153	1	0.000256539
map00280 Valine, leucine and isoleucine degradation	1.59811e-07	5.87	A0A6J1SEL8	14	K	K07508	ACAA2; acetyl-CoA acyltransferase 2 [EC:2.3.1.16]	3-ketoacyl-CoA thiolase, mitochondrial OS=Frankliniella occidentalis OX=133901 GN=LOC113207220 PE=3 SV=1	LOC113207220	2	-0.11954	3	1	GIFIVAAK(1)R	0.00259816	79.474	1	0.00259816	79.474	1	0.019334
map00280 Valine, leucine and isoleucine degradation	1.59811e-07	5.87	A0A6J1SEL8	214	K	K07508	ACAA2; acetyl-CoA acyltransferase 2 [EC:2.3.1.16]	3-ketoacyl-CoA thiolase, mitochondrial OS=Frankliniella occidentalis OX=133901 GN=LOC113207220 PE=3 SV=1	LOC113207220	3	-0.79771	4	1	K(1)QDVEVTVDEHPRPQTTLEGLNK	9.76991e-11	97.5	1	1.12875e-10	97.5	1	0.00034423
map00280 Valine, leucine and isoleucine degradation	1.59811e-07	5.87	A0A6J1SEL8	193	K	K07508	ACAA2; acetyl-CoA acyltransferase 2 [EC:2.3.1.16]	3-ketoacyl-CoA thiolase, mitochondrial OS=Frankliniella occidentalis OX=133901 GN=LOC113207220 PE=3 SV=1	LOC113207220	2	-1.0928	3	1	SQHLWK(1)K	0.0118504	80.438	1	0.0216776	65.246	1	0.029127
map00280 Valine, leucine and isoleucine degradation	1.59811e-07	5.87	A0A6J1SEL8	24	K	K07508	ACAA2; acetyl-CoA acyltransferase 2 [EC:2.3.1.16]	3-ketoacyl-CoA thiolase, mitochondrial OS=Frankliniella occidentalis OX=133901 GN=LOC113207220 PE=3 SV=1	LOC113207220	2	-0.8876	3	1	TPFGTYGGK(1)FVQK	1.38893e-46	192.15	1	7.61305e-11	111.79	1	2.93563e-06
map00280 Valine, leucine and isoleucine degradation	1.59811e-07	5.87	A0A6J1SL22	219	K	K00249	ACADM, acd; acyl-CoA dehydrogenase [EC:1.3.8.7]	probable medium-chain specific acyl-CoA dehydrogenase, mitochondrial OS=Frankliniella occidentalis OX=133901 GN=LOC113208598 PE=3 SV=1	LOC113208598	2	-0.055576	3	1	CPASK(1)AFTGFIVDR	0.00131988	66.246	1	6.33487e-08	104.95	1	0.000615356
map00280 Valine, leucine and isoleucine degradation	1.59811e-07	5.87	A0A6J1SL22	181	K	K00249	ACADM, acd; acyl-CoA dehydrogenase [EC:1.3.8.7]	probable medium-chain specific acyl-CoA dehydrogenase, mitochondrial OS=Frankliniella occidentalis OX=133901 GN=LOC113208598 PE=3 SV=1	LOC113208598	2	0.46848	3	1	K(1)GDEYVINGQK	4.57406e-09	125.54	1	1.97676e-05	93.623	1	0.0128297
map00280 Valine, leucine and isoleucine degradation	1.59811e-07	5.87	A0A6J1SSL2	219	K	K00626	E2.3.1.9, atoB; acetyl-CoA C-acetyltransferase [EC:2.3.1.9]	acetyl-CoA acetyltransferase, cytosolic-like OS=Frankliniella occidentalis OX=133901 GN=LOC113210204 PE=3 SV=1	LOC113210204	3	2.5374	3	1	LDDAK(1)VNVLGGAVALGHPIGASGAR	4.64148e-06	56.681	1	7.77847e-07	65.428	1	3.93882e-06
map00280 Valine, leucine and isoleucine degradation	1.59811e-07	5.87	A0A6J1T4D6	31	K	K00128	ALDH; aldehyde dehydrogenase (NAD+) [EC:1.2.1.3]	Aldehyde dehydrogenase OS=Frankliniella occidentalis OX=133901 GN=LOC113213548 PE=3 SV=1	LOC113213548	2	-0.45317	3	1	QLK(1)NLLR	0.00405108	100.02	1	0.0174539	62.717	1	0.0333214
map00280 Valine, leucine and isoleucine degradation	1.59811e-07	5.87	A0A6J1T4Y8	308	K	K00382	DLD, lpd, pdhD; dihydrolipoamide dehydrogenase [EC:1.8.1.4]	Dihydrolipoyl dehydrogenase OS=Frankliniella occidentalis OX=133901 GN=LOC113213499 PE=3 SV=1	LOC113213499	2	0.052266	4	1	AK(1)TNNETDGFVK	3.22522e-11	122.33	1	3.12896e-05	86.772	1	6.41161e-06
map00280 Valine, leucine and isoleucine degradation	1.59811e-07	5.87	A0A6J1T4Y8	21	K	K00382	DLD, lpd, pdhD; dihydrolipoamide dehydrogenase [EC:1.8.1.4]	Dihydrolipoyl dehydrogenase OS=Frankliniella occidentalis OX=133901 GN=LOC113213499 PE=3 SV=1	LOC113213499	3	0.11698	4	1	ALTGGIAHLFK(1)QNK	3.28254e-08	106.58	1	4.86079e-15	127.02	1	0.00102028
map00280 Valine, leucine and isoleucine degradation	1.59811e-07	5.87	A0A6J1T4Y8	53	K	K00382	DLD, lpd, pdhD; dihydrolipoamide dehydrogenase [EC:1.8.1.4]	Dihydrolipoyl dehydrogenase OS=Frankliniella occidentalis OX=133901 GN=LOC113213499 PE=3 SV=1	LOC113213499	2	1.1276	4	1	EDGSTEVVK(1)TK	0.000256539	79.492	1	0.00696599	53.448	1	0.00791531
map00280 Valine, leucine and isoleucine degradation	1.59811e-07	5.87	A0A6J1T4Y8	323	K	K00382	DLD, lpd, pdhD; dihydrolipoamide dehydrogenase [EC:1.8.1.4]	Dihydrolipoyl dehydrogenase OS=Frankliniella occidentalis OX=133901 GN=LOC113213499 PE=3 SV=1	LOC113213499	3	-0.41856	6	1	ILGDK(1)HTDR	4.94751e-05	113.93	1	0.00105988	77.662	1	0.000658654
map00280 Valine, leucine and isoleucine degradation	1.59811e-07	5.87	A0A6J1T4Y8	145	K	K00382	DLD, lpd, pdhD; dihydrolipoamide dehydrogenase [EC:1.8.1.4]	Dihydrolipoyl dehydrogenase OS=Frankliniella occidentalis OX=133901 GN=LOC113213499 PE=3 SV=1	LOC113213499	2	-0.034715	5	1	ILQK(1)QGMK	0.0104567	56.547	1	0.00671645	65.252	1	0.00377244
map00280 Valine, leucine and isoleucine degradation	1.59811e-07	5.87	A0A6J1T4Y8	288	K	K00382	DLD, lpd, pdhD; dihydrolipoamide dehydrogenase [EC:1.8.1.4]	Dihydrolipoyl dehydrogenase OS=Frankliniella occidentalis OX=133901 GN=LOC113213499 PE=3 SV=1	LOC113213499	2	-1.0797	3	1	NEEDLK(1)K	0.00729456	80.229	1	0.029127	58.815	1	0.019735
map00280 Valine, leucine and isoleucine degradation	1.59811e-07	5.87	A0A6J1T4Y8	198	K	K00382	DLD, lpd, pdhD; dihydrolipoamide dehydrogenase [EC:1.8.1.4]	Dihydrolipoyl dehydrogenase OS=Frankliniella occidentalis OX=133901 GN=LOC113213499 PE=3 SV=1	LOC113213499	3	-0.23233	4	1	RPFTK(1)NLGLEDVGIER	3.2423e-20	132.64	1	4.3717e-20	130.27	1	1.66332e-11
map00280 Valine, leucine and isoleucine degradation	1.59811e-07	5.87	A0A6J1T4Y8	174	K	K00382	DLD, lpd, pdhD; dihydrolipoamide dehydrogenase [EC:1.8.1.4]	Dihydrolipoyl dehydrogenase OS=Frankliniella occidentalis OX=133901 GN=LOC113213499 PE=3 SV=1	LOC113213499	2	-0.86508	6	1	VSVEDAK(1)DPSK	0.00125041	69.03	1	0.00272358	63.091	1	0.00238459
map00280 Valine, leucine and isoleucine degradation	1.59811e-07	5.87	A0A6J1T4Y8	33	K	K00382	DLD, lpd, pdhD; dihydrolipoamide dehydrogenase [EC:1.8.1.4]	Dihydrolipoyl dehydrogenase OS=Frankliniella occidentalis OX=133901 GN=LOC113213499 PE=3 SV=1	LOC113213499	3	-0.20667	4	1	VTLVSGHGK(1)ITGPNEVTALK	6.25244e-13	111.57	1	2.7045e-43	163.62	1	7.31236e-29
map00280 Valine, leucine and isoleucine degradation	1.59811e-07	5.87	A0A6J1TEI7	82	K	K05605	HIBCH; 3-hydroxyisobutyryl-CoA hydrolase [EC:3.1.2.4]	3-hydroxyisobutyryl-CoA hydrolase, mitochondrial OS=Frankliniella occidentalis OX=133901 GN=LOC113214197 PE=3 SV=1	LOC113214197	2	0.9289	4	1	AITTNK(1)DTSYGK	3.17501e-08	107.09	1	0.000845206	69.03	1	4.59005e-11
map00280 Valine, leucine and isoleucine degradation	1.59811e-07	5.87	A0A6J1TQ85	296	K	K00022	HADH; 3-hydroxyacyl-CoA dehydrogenase [EC:1.1.1.35]	hydroxyacyl-coenzyme A dehydrogenase, mitochondrial-like OS=Frankliniella occidentalis OX=133901 GN=LOC113217276 PE=3 SV=1	LOC113217276	2	-1.0543	3	1	EGK(1)LGVK	0.0285767	52.49	1	0.0266574	53.756	1	0.0266574
map00280 Valine, leucine and isoleucine degradation	1.59811e-07	5.87	A0A6J1TQ85	124	K	K00022	HADH; 3-hydroxyacyl-CoA dehydrogenase [EC:1.1.1.35]	hydroxyacyl-coenzyme A dehydrogenase, mitochondrial-like OS=Frankliniella occidentalis OX=133901 GN=LOC113217276 PE=3 SV=1	LOC113217276	2	0.942	3	1	QK(1)LFATLDEAAPK	6.25263e-08	103.13	1	0.000820673	68.481	1	0.0101965
map00280 Valine, leucine and isoleucine degradation	1.59811e-07	5.87	A0A6J1TQ85	190	K	K00022	HADH; 3-hydroxyacyl-CoA dehydrogenase [EC:1.1.1.35]	hydroxyacyl-coenzyme A dehydrogenase, mitochondrial-like OS=Frankliniella occidentalis OX=133901 GN=LOC113217276 PE=3 SV=1	LOC113217276	2	-0.28857	3	1	TNDTSDETYK(1)K	3.39979e-11	138.63	1	2.1347e-06	101.89	1	0.000123233
map00310 Lysine degradation	0.00264136	2.82	A0A6J1RTK4	438	K	K00128	ALDH; aldehyde dehydrogenase (NAD+) [EC:1.2.1.3]	aldehyde dehydrogenase, mitochondrial OS=Frankliniella occidentalis OX=133901 GN=LOC113202362 PE=3 SV=1	LOC113202362	2	0.45717	4	1	FK(1)NLDEVIQR	0.000105972	91.313	1	0.000121308	90.05	1	0.00530283
map00310 Lysine degradation	0.00264136	2.82	A0A6J1RTK4	521	K	K00128	ALDH; aldehyde dehydrogenase (NAD+) [EC:1.2.1.3]	aldehyde dehydrogenase, mitochondrial OS=Frankliniella occidentalis OX=133901 GN=LOC113202362 PE=3 SV=1	LOC113202362	2	0.19759	3	1	SVIVK(1)VPQK	0.0084944	56.258	1	0.0210052	42.19	1	0.0145469
map00310 Lysine degradation	0.00264136	2.82	A0A6J1S713	103	K	K07511	ECHS1; enoyl-CoA hydratase [EC:4.2.1.17]	probable enoyl-CoA hydratase, mitochondrial OS=Frankliniella occidentalis OX=133901 GN=LOC113205409 PE=3 SV=1	LOC113205409	2	0.0005772	4	1	AFAAGADIK(1)EMK	6.75312e-05	84.169	1	0.000307062	75.088	1	0.00206664
map00310 Lysine degradation	0.00264136	2.82	A0A6J1S713	76	K	K07511	ECHS1; enoyl-CoA hydratase [EC:4.2.1.17]	probable enoyl-CoA hydratase, mitochondrial OS=Frankliniella occidentalis OX=133901 GN=LOC113205409 PE=3 SV=1	LOC113205409	2	-0.44765	3	1	AVK(1)LMDK	0.0119834	71.501	1	0.0133893	68.383	1	0.0221123
map00310 Lysine degradation	0.00264136	2.82	A0A6J1S713	226	K	K07511	ECHS1; enoyl-CoA hydratase [EC:4.2.1.17]	probable enoyl-CoA hydratase, mitochondrial OS=Frankliniella occidentalis OX=133901 GN=LOC113205409 PE=3 SV=1	LOC113205409	2	-0.52034	4	1	LVDEAVK(1)LGEK	2.02878e-06	99.5	1	0.00100566	71.176	1	0.00571512
map00310 Lysine degradation	0.00264136	2.82	A0A6J1S810	401	K	K14085	ALDH7A1; aldehyde dehydrogenase family 7 member A1 [EC:1.2.1.31 1.2.1.8 1.2.1.3]	Aldehyde dehydrogenase (NAD(+)) OS=Frankliniella occidentalis OX=133901 GN=LOC113204404 PE=3 SV=1	LOC113204404	2	-0.20265	3	1	IEFGGK(1)VVNR	0.0219319	40.496	1	0.00588104	58.699	1	0.0161356
map00310 Lysine degradation	0.00264136	2.82	A0A6J1SCD5	277	K	K07515	HADHA; enoyl-CoA hydratase / long-chain 3-hydroxyacyl-CoA dehydrogenase [EC:4.2.1.17 1.1.1.211]	Enoyl-CoA hydratase OS=Frankliniella occidentalis OX=133901 GN=LOC113206808 PE=3 SV=1	LOC113206808	2	-0.048002	3	1	DFILGK(1)AK	0.0179932	51.445	1	0.0279895	42.599	1	0.0279895
map00310 Lysine degradation	0.00264136	2.82	A0A6J1SCD5	266	K	K07515	HADHA; enoyl-CoA hydratase / long-chain 3-hydroxyacyl-CoA dehydrogenase [EC:4.2.1.17 1.1.1.211]	Enoyl-CoA hydratase OS=Frankliniella occidentalis OX=133901 GN=LOC113206808 PE=3 SV=1	LOC113206808	2	-0.68444	3	1	IFANVLK(1)VQYAR	0.000793062	69.721	1	0.00258741	60.255	1	0.0126872
map00310 Lysine degradation	0.00264136	2.82	A0A6J1SSL2	219	K	K00626	E2.3.1.9, atoB; acetyl-CoA C-acetyltransferase [EC:2.3.1.9]	acetyl-CoA acetyltransferase, cytosolic-like OS=Frankliniella occidentalis OX=133901 GN=LOC113210204 PE=3 SV=1	LOC113210204	3	2.5374	3	1	LDDAK(1)VNVLGGAVALGHPIGASGAR	4.64148e-06	56.681	1	7.77847e-07	65.428	1	3.93882e-06
map00310 Lysine degradation	0.00264136	2.82	A0A6J1T4D6	31	K	K00128	ALDH; aldehyde dehydrogenase (NAD+) [EC:1.2.1.3]	Aldehyde dehydrogenase OS=Frankliniella occidentalis OX=133901 GN=LOC113213548 PE=3 SV=1	LOC113213548	2	-0.45317	3	1	QLK(1)NLLR	0.00405108	100.02	1	0.0174539	62.717	1	0.0333214
map00310 Lysine degradation	0.00264136	2.82	A0A6J1T4Y8	308	K	K00382	DLD, lpd, pdhD; dihydrolipoamide dehydrogenase [EC:1.8.1.4]	Dihydrolipoyl dehydrogenase OS=Frankliniella occidentalis OX=133901 GN=LOC113213499 PE=3 SV=1	LOC113213499	2	0.052266	4	1	AK(1)TNNETDGFVK	3.22522e-11	122.33	1	3.12896e-05	86.772	1	6.41161e-06
map00310 Lysine degradation	0.00264136	2.82	A0A6J1T4Y8	21	K	K00382	DLD, lpd, pdhD; dihydrolipoamide dehydrogenase [EC:1.8.1.4]	Dihydrolipoyl dehydrogenase OS=Frankliniella occidentalis OX=133901 GN=LOC113213499 PE=3 SV=1	LOC113213499	3	0.11698	4	1	ALTGGIAHLFK(1)QNK	3.28254e-08	106.58	1	4.86079e-15	127.02	1	0.00102028
map00310 Lysine degradation	0.00264136	2.82	A0A6J1T4Y8	53	K	K00382	DLD, lpd, pdhD; dihydrolipoamide dehydrogenase [EC:1.8.1.4]	Dihydrolipoyl dehydrogenase OS=Frankliniella occidentalis OX=133901 GN=LOC113213499 PE=3 SV=1	LOC113213499	2	1.1276	4	1	EDGSTEVVK(1)TK	0.000256539	79.492	1	0.00696599	53.448	1	0.00791531
map00310 Lysine degradation	0.00264136	2.82	A0A6J1T4Y8	323	K	K00382	DLD, lpd, pdhD; dihydrolipoamide dehydrogenase [EC:1.8.1.4]	Dihydrolipoyl dehydrogenase OS=Frankliniella occidentalis OX=133901 GN=LOC113213499 PE=3 SV=1	LOC113213499	3	-0.41856	6	1	ILGDK(1)HTDR	4.94751e-05	113.93	1	0.00105988	77.662	1	0.000658654
map00310 Lysine degradation	0.00264136	2.82	A0A6J1T4Y8	145	K	K00382	DLD, lpd, pdhD; dihydrolipoamide dehydrogenase [EC:1.8.1.4]	Dihydrolipoyl dehydrogenase OS=Frankliniella occidentalis OX=133901 GN=LOC113213499 PE=3 SV=1	LOC113213499	2	-0.034715	5	1	ILQK(1)QGMK	0.0104567	56.547	1	0.00671645	65.252	1	0.00377244
map00310 Lysine degradation	0.00264136	2.82	A0A6J1T4Y8	288	K	K00382	DLD, lpd, pdhD; dihydrolipoamide dehydrogenase [EC:1.8.1.4]	Dihydrolipoyl dehydrogenase OS=Frankliniella occidentalis OX=133901 GN=LOC113213499 PE=3 SV=1	LOC113213499	2	-1.0797	3	1	NEEDLK(1)K	0.00729456	80.229	1	0.029127	58.815	1	0.019735
map00310 Lysine degradation	0.00264136	2.82	A0A6J1T4Y8	198	K	K00382	DLD, lpd, pdhD; dihydrolipoamide dehydrogenase [EC:1.8.1.4]	Dihydrolipoyl dehydrogenase OS=Frankliniella occidentalis OX=133901 GN=LOC113213499 PE=3 SV=1	LOC113213499	3	-0.23233	4	1	RPFTK(1)NLGLEDVGIER	3.2423e-20	132.64	1	4.3717e-20	130.27	1	1.66332e-11
map00310 Lysine degradation	0.00264136	2.82	A0A6J1T4Y8	174	K	K00382	DLD, lpd, pdhD; dihydrolipoamide dehydrogenase [EC:1.8.1.4]	Dihydrolipoyl dehydrogenase OS=Frankliniella occidentalis OX=133901 GN=LOC113213499 PE=3 SV=1	LOC113213499	2	-0.86508	6	1	VSVEDAK(1)DPSK	0.00125041	69.03	1	0.00272358	63.091	1	0.00238459
map00310 Lysine degradation	0.00264136	2.82	A0A6J1T4Y8	33	K	K00382	DLD, lpd, pdhD; dihydrolipoamide dehydrogenase [EC:1.8.1.4]	Dihydrolipoyl dehydrogenase OS=Frankliniella occidentalis OX=133901 GN=LOC113213499 PE=3 SV=1	LOC113213499	3	-0.20667	4	1	VTLVSGHGK(1)ITGPNEVTALK	6.25244e-13	111.57	1	2.7045e-43	163.62	1	7.31236e-29
map00310 Lysine degradation	0.00264136	2.82	A0A6J1T5C4	465	K	K00658	DLST, sucB; 2-oxoglutarate dehydrogenase E2 component (dihydrolipoamide succinyltransferase) [EC:2.3.1.61]	Dihydrolipoyllysine-residue succinyltransferase component of 2-oxoglutarate dehydrogenase complex, mitochondrial OS=Frankliniella occidentalis OX=133901 GN=LOC113213820 PE=3 SV=1	LOC113213820	2	-0.60785	3	1	EAVLFLK(1)K	0.014475	61.962	1	0.00848596	73.26	1	0.0182348
map00310 Lysine degradation	0.00264136	2.82	A0A6J1T5C4	294	K	K00658	DLST, sucB; 2-oxoglutarate dehydrogenase E2 component (dihydrolipoamide succinyltransferase) [EC:2.3.1.61]	Dihydrolipoyllysine-residue succinyltransferase component of 2-oxoglutarate dehydrogenase complex, mitochondrial OS=Frankliniella occidentalis OX=133901 GN=LOC113213820 PE=3 SV=1	LOC113213820	2	0.19521	3	1	K(1)LNQEAFQK	0.00515408	69.275	1	0.00237175	81.525	1	0.00780591
map00310 Lysine degradation	0.00264136	2.82	A0A6J1T5H8	240	K	K00252	GCDH, gcdH; glutaryl-CoA dehydrogenase [EC:1.3.8.6]	glutaryl-CoA dehydrogenase, mitochondrial OS=Frankliniella occidentalis OX=133901 GN=LOC113213657 PE=3 SV=1	LOC113213657	2	0.78022	3	1	ENAK(1)GLSTPR	2.00395e-05	89.231	1	0.0192459	42.317	1	0.00990585
map00310 Lysine degradation	0.00264136	2.82	A0A6J1TQ85	296	K	K00022	HADH; 3-hydroxyacyl-CoA dehydrogenase [EC:1.1.1.35]	hydroxyacyl-coenzyme A dehydrogenase, mitochondrial-like OS=Frankliniella occidentalis OX=133901 GN=LOC113217276 PE=3 SV=1	LOC113217276	2	-1.0543	3	1	EGK(1)LGVK	0.0285767	52.49	1	0.0266574	53.756	1	0.0266574
map00310 Lysine degradation	0.00264136	2.82	A0A6J1TQ85	124	K	K00022	HADH; 3-hydroxyacyl-CoA dehydrogenase [EC:1.1.1.35]	hydroxyacyl-coenzyme A dehydrogenase, mitochondrial-like OS=Frankliniella occidentalis OX=133901 GN=LOC113217276 PE=3 SV=1	LOC113217276	2	0.942	3	1	QK(1)LFATLDEAAPK	6.25263e-08	103.13	1	0.000820673	68.481	1	0.0101965
map00310 Lysine degradation	0.00264136	2.82	A0A6J1TQ85	190	K	K00022	HADH; 3-hydroxyacyl-CoA dehydrogenase [EC:1.1.1.35]	hydroxyacyl-coenzyme A dehydrogenase, mitochondrial-like OS=Frankliniella occidentalis OX=133901 GN=LOC113217276 PE=3 SV=1	LOC113217276	2	-0.28857	3	1	TNDTSDETYK(1)K	3.39979e-11	138.63	1	2.1347e-06	101.89	1	0.000123233
map00330 Arginine and proline metabolism	0.000812498	3.92	A0A6J1RTK4	438	K	K00128	ALDH; aldehyde dehydrogenase (NAD+) [EC:1.2.1.3]	aldehyde dehydrogenase, mitochondrial OS=Frankliniella occidentalis OX=133901 GN=LOC113202362 PE=3 SV=1	LOC113202362	2	0.45717	4	1	FK(1)NLDEVIQR	0.000105972	91.313	1	0.000121308	90.05	1	0.00530283
map00330 Arginine and proline metabolism	0.000812498	3.92	A0A6J1RTK4	521	K	K00128	ALDH; aldehyde dehydrogenase (NAD+) [EC:1.2.1.3]	aldehyde dehydrogenase, mitochondrial OS=Frankliniella occidentalis OX=133901 GN=LOC113202362 PE=3 SV=1	LOC113202362	2	0.19759	3	1	SVIVK(1)VPQK	0.0084944	56.258	1	0.0210052	42.19	1	0.0145469
map00330 Arginine and proline metabolism	0.000812498	3.92	A0A6J1RYE9	31	K	K14454	GOT1; aspartate aminotransferase, cytoplasmic [EC:2.6.1.1]	Aspartate aminotransferase OS=Frankliniella occidentalis OX=133901 GN=LOC113203372 PE=3 SV=1	LOC113203372	2	0.037512	3	1	SYLDDNHPK(1)K	1.09139e-11	143.96	1	0.000145362	91.549	1	0.017256
map00330 Arginine and proline metabolism	0.000812498	3.92	A0A6J1S810	401	K	K14085	ALDH7A1; aldehyde dehydrogenase family 7 member A1 [EC:1.2.1.31 1.2.1.8 1.2.1.3]	Aldehyde dehydrogenase (NAD(+)) OS=Frankliniella occidentalis OX=133901 GN=LOC113204404 PE=3 SV=1	LOC113204404	2	-0.20265	3	1	IEFGGK(1)VVNR	0.0219319	40.496	1	0.00588104	58.699	1	0.0161356
map00330 Arginine and proline metabolism	0.000812498	3.92	A0A6J1SCF1	116	K	K00294	E1.2.1.88; 1-pyrroline-5-carboxylate dehydrogenase [EC:1.2.1.88]	Multifunctional fusion protein OS=Frankliniella occidentalis OX=133901 GN=LOC113205495 PE=3 SV=1	LOC113205495	2	0.025132	3	1	AISTATEAQK(1)K	0.000971405	73.951	1	0.0137105	49.448	1	0.000219729
map00330 Arginine and proline metabolism	0.000812498	3.92	A0A6J1SCF1	50	K	K00294	E1.2.1.88; 1-pyrroline-5-carboxylate dehydrogenase [EC:1.2.1.88]	Multifunctional fusion protein OS=Frankliniella occidentalis OX=133901 GN=LOC113205495 PE=3 SV=1	LOC113205495	2	1.1475	3	1	ELK(1)ELESALK	1.05655e-05	104.43	1	0.00156602	73.499	1	0.0040512
map00330 Arginine and proline metabolism	0.000812498	3.92	A0A6J1SVU2	179	K	K14455	GOT2; aspartate aminotransferase, mitochondrial [EC:2.6.1.1]	Aspartate aminotransferase OS=Frankliniella occidentalis OX=133901 GN=LOC113209332 PE=3 SV=1	LOC113209332	2	-0.2759	4	1	DSGLNVK(1)QYR	6.83326e-12	144.65	1	2.74739e-12	147.75	1	5.33981e-07
map00330 Arginine and proline metabolism	0.000812498	3.92	A0A6J1SVU2	233	K	K14455	GOT2; aspartate aminotransferase, mitochondrial [EC:2.6.1.1]	Aspartate aminotransferase OS=Frankliniella occidentalis OX=133901 GN=LOC113209332 PE=3 SV=1	LOC113209332	2	-0.74103	3	1	ELSK(1)LIK	0.0079327	81.95	1	0.00730817	83.948	1	0.0307337
map00330 Arginine and proline metabolism	0.000812498	3.92	A0A6J1T3J5	285	K	K00934	E2.7.3.3; arginine kinase [EC:2.7.3.3]	Arginine kinase OS=Frankliniella occidentalis OX=133901 GN=LOC113213340 PE=3 SV=1	LOC113213340	2	0.15411	7	1	ASVHIK(1)LPK	0.000245251	103.55	1	0.000245251	103.55	1	0.00296701
map00330 Arginine and proline metabolism	0.000812498	3.92	A0A6J1T3J5	288	K	K00934	E2.7.3.3; arginine kinase [EC:2.7.3.3]	Arginine kinase OS=Frankliniella occidentalis OX=133901 GN=LOC113213340 PE=3 SV=1	LOC113213340	2	0.10378	8	1	LPK(1)LAANLAK	8.69199e-08	121.5	1	3.79117e-08	125.97	1	0.000140188
map00330 Arginine and proline metabolism	0.000812498	3.92	A0A6J1T3J5	346	K	K00934	E2.7.3.3; arginine kinase [EC:2.7.3.3]	Arginine kinase OS=Frankliniella occidentalis OX=133901 GN=LOC113213340 PE=3 SV=1	LOC113213340	2	-0.38195	4	1	EMHDGIK(1)ELIK	0.000811348	64.82	1	2.26312e-06	84.479	1	0.0043682
map00330 Arginine and proline metabolism	0.000812498	3.92	A0A6J1T3J5	179	K	K00934	E2.7.3.3; arginine kinase [EC:2.7.3.3]	Arginine kinase OS=Frankliniella occidentalis OX=133901 GN=LOC113213340 PE=3 SV=1	LOC113213340	2	-0.37499	12	1	EVQQK(1)LIDDHFLFK	8.24619e-08	100.11	1	2.28547e-05	87.083	1	5.18721e-20
map00330 Arginine and proline metabolism	0.000812498	3.92	A0A6J1T3J5	188	K	K00934	E2.7.3.3; arginine kinase [EC:2.7.3.3]	Arginine kinase OS=Frankliniella occidentalis OX=133901 GN=LOC113213340 PE=3 SV=1	LOC113213340	3	-0.026079	12	1	LIDDHFLFK(1)EGDR	5.4495e-11	112.42	1	1.31157e-14	122.78	1	3.96784e-08
map00330 Arginine and proline metabolism	0.000812498	3.92	A0A6J1T3J5	327	K	K00934	E2.7.3.3; arginine kinase [EC:2.7.3.3]	Arginine kinase OS=Frankliniella occidentalis OX=133901 GN=LOC113213340 PE=3 SV=1	LOC113213340	3	-0.10558	10	1	GEHTEAEGGVYDISNK(1)R	1.70918e-11	110.22	1	2.50698e-06	91.789	1	1.21207e-08
map00330 Arginine and proline metabolism	0.000812498	3.92	A0A6J1T3J5	215	K	K00934	E2.7.3.3; arginine kinase [EC:2.7.3.3]	Arginine kinase OS=Frankliniella occidentalis OX=133901 GN=LOC113213340 PE=3 SV=1	LOC113213340	4	-0.10438	8	1	GIFHNDAK(1)TFLVWCNEEDHLR	1.72214e-45	165.49	1	8.00826e-24	129.51	1	7.56965e-24
map00330 Arginine and proline metabolism	0.000812498	3.92	A0A6J1T3J5	174	K	K00934	E2.7.3.3; arginine kinase [EC:2.7.3.3]	Arginine kinase OS=Frankliniella occidentalis OX=133901 GN=LOC113213340 PE=3 SV=1	LOC113213340	2	-0.3935	18	1	GMTK(1)EVQQK	0.000249502	102.62	1	0.00135729	85.676	1	6.38385e-07
map00330 Arginine and proline metabolism	0.000812498	3.92	A0A6J1T3J5	170	K	K00934	E2.7.3.3; arginine kinase [EC:2.7.3.3]	Arginine kinase OS=Frankliniella occidentalis OX=133901 GN=LOC113213340 PE=3 SV=1	LOC113213340	2	0.2781	12	1	GTYYPLK(1)GMTK	0.00203637	65.179	1	0.00234394	62.088	1	2.21581e-05
map00330 Arginine and proline metabolism	0.000812498	3.92	A0A6J1T3J5	101	K	K00934	E2.7.3.3; arginine kinase [EC:2.7.3.3]	Arginine kinase OS=Frankliniella occidentalis OX=133901 GN=LOC113213340 PE=3 SV=1	LOC113213340	3	0.023434	7	1	HPPK(1)NWGDVETLSDVDPTNEYVVSTR	9.07494e-79	192.75	1	2.1967e-23	128.4	1	7.92191e-41
map00330 Arginine and proline metabolism	0.000812498	3.92	A0A6J1T3J5	295	K	K00934	E2.7.3.3; arginine kinase [EC:2.7.3.3]	Arginine kinase OS=Frankliniella occidentalis OX=133901 GN=LOC113213340 PE=3 SV=1	LOC113213340	2	-0.32831	10	1	LAANLAK(1)LEEVAGK	1.98924e-23	150.22	1	2.12884e-33	172.58	1	3.02303e-12
map00330 Arginine and proline metabolism	0.000812498	3.92	A0A6J1T3J5	23	K	K00934	E2.7.3.3; arginine kinase [EC:2.7.3.3]	Arginine kinase OS=Frankliniella occidentalis OX=133901 GN=LOC113213340 PE=3 SV=1	LOC113213340	2	0.67386	9	1	LAASDSK(1)SLLK	3.09509e-09	125.72	1	0.0138774	44.847	1	6.97385e-06
map00330 Arginine and proline metabolism	0.000812498	3.92	A0A6J1T3J5	15	K	K00934	E2.7.3.3; arginine kinase [EC:2.7.3.3]	Arginine kinase OS=Frankliniella occidentalis OX=133901 GN=LOC113213340 PE=3 SV=1	LOC113213340	2	0.36117	5	1	LEAGYK(1)K	0.0268742	60.76	1	0.0178496	69.998	1	0.0147217
map00330 Arginine and proline metabolism	0.000812498	3.92	A0A6J1T3J5	239	K	K00934	E2.7.3.3; arginine kinase [EC:2.7.3.3]	Arginine kinase OS=Frankliniella occidentalis OX=133901 GN=LOC113213340 PE=3 SV=1	LOC113213340	2	-2.5687	8	1	LISMQMGGNLK(1)EVFAR	1.39746e-39	177.58	1	2.28962e-26	149	1	3.90122e-08
map00330 Arginine and proline metabolism	0.000812498	3.92	A0A6J1T3J5	254	K	K00934	E2.7.3.3; arginine kinase [EC:2.7.3.3]	Arginine kinase OS=Frankliniella occidentalis OX=133901 GN=LOC113213340 PE=3 SV=1	LOC113213340	2	-0.43479	9	1	LVNAVNDIEK(1)R	3.35955e-42	164.04	1	9.90252e-09	121.02	1	5.89307e-09
map00330 Arginine and proline metabolism	0.000812498	3.92	A0A6J1T3J5	339	K	K00934	E2.7.3.3; arginine kinase [EC:2.7.3.3]	Arginine kinase OS=Frankliniella occidentalis OX=133901 GN=LOC113213340 PE=3 SV=1	LOC113213340	3	-1.4634	5	1	MGLTEYEAVK(1)EMHDGIK	1.06502e-12	118.31	1	4.1718e-12	117.18	1	0.000425873
map00330 Arginine and proline metabolism	0.000812498	3.92	A0A6J1T4D6	31	K	K00128	ALDH; aldehyde dehydrogenase (NAD+) [EC:1.2.1.3]	Aldehyde dehydrogenase OS=Frankliniella occidentalis OX=133901 GN=LOC113213548 PE=3 SV=1	LOC113213548	2	-0.45317	3	1	QLK(1)NLLR	0.00405108	100.02	1	0.0174539	62.717	1	0.0333214
map00330 Arginine and proline metabolism	0.000812498	3.92	A0A6J1THW9	432	K	K12657	ALDH18A1, P5CS; delta-1-pyrroline-5-carboxylate synthetase [EC:2.7.2.11 1.2.1.41]	Delta-1-pyrroline-5-carboxylate synthase OS=Frankliniella occidentalis OX=133901 GN=LOC113217263 PE=3 SV=1	LOC113217263	3	-0.046783	4	1	GLAAGLK(1)QIADSSHENVGR	3.45381e-17	126.84	1	3.72189e-13	116.6	1	2.22049e-09
map00330 Arginine and proline metabolism	0.000812498	3.92	A0A6J1THW9	423	K	K12657	ALDH18A1, P5CS; delta-1-pyrroline-5-carboxylate synthetase [EC:2.7.2.11 1.2.1.41]	Delta-1-pyrroline-5-carboxylate synthase OS=Frankliniella occidentalis OX=133901 GN=LOC113217263 PE=3 SV=1	LOC113217263	2	0.53076	3	1	LSLSPAK(1)LR	0.0110674	52.579	1	0.00320608	71.451	1	0.0031724
map00340 Histidine metabolism	0.0177018	5.21	A0A6J1RTK4	438	K	K00128	ALDH; aldehyde dehydrogenase (NAD+) [EC:1.2.1.3]	aldehyde dehydrogenase, mitochondrial OS=Frankliniella occidentalis OX=133901 GN=LOC113202362 PE=3 SV=1	LOC113202362	2	0.45717	4	1	FK(1)NLDEVIQR	0.000105972	91.313	1	0.000121308	90.05	1	0.00530283
map00340 Histidine metabolism	0.0177018	5.21	A0A6J1RTK4	521	K	K00128	ALDH; aldehyde dehydrogenase (NAD+) [EC:1.2.1.3]	aldehyde dehydrogenase, mitochondrial OS=Frankliniella occidentalis OX=133901 GN=LOC113202362 PE=3 SV=1	LOC113202362	2	0.19759	3	1	SVIVK(1)VPQK	0.0084944	56.258	1	0.0210052	42.19	1	0.0145469
map00340 Histidine metabolism	0.0177018	5.21	A0A6J1S810	401	K	K14085	ALDH7A1; aldehyde dehydrogenase family 7 member A1 [EC:1.2.1.31 1.2.1.8 1.2.1.3]	Aldehyde dehydrogenase (NAD(+)) OS=Frankliniella occidentalis OX=133901 GN=LOC113204404 PE=3 SV=1	LOC113204404	2	-0.20265	3	1	IEFGGK(1)VVNR	0.0219319	40.496	1	0.00588104	58.699	1	0.0161356
map00340 Histidine metabolism	0.0177018	5.21	A0A6J1T4D6	31	K	K00128	ALDH; aldehyde dehydrogenase (NAD+) [EC:1.2.1.3]	Aldehyde dehydrogenase OS=Frankliniella occidentalis OX=133901 GN=LOC113213548 PE=3 SV=1	LOC113213548	2	-0.45317	3	1	QLK(1)NLLR	0.00405108	100.02	1	0.0174539	62.717	1	0.0333214
map00350 Tyrosine metabolism	0.201049	1.93	A0A6J1RYE9	31	K	K14454	GOT1; aspartate aminotransferase, cytoplasmic [EC:2.6.1.1]	Aspartate aminotransferase OS=Frankliniella occidentalis OX=133901 GN=LOC113203372 PE=3 SV=1	LOC113203372	2	0.037512	3	1	SYLDDNHPK(1)K	1.09139e-11	143.96	1	0.000145362	91.549	1	0.017256
map00350 Tyrosine metabolism	0.201049	1.93	A0A6J1S288	326	K	K00121	frmA, ADH5, adhC; S-(hydroxymethyl)glutathione dehydrogenase / alcohol dehydrogenase [EC:1.1.1.284 1.1.1.1]	S-(hydroxymethyl)glutathione dehydrogenase OS=Frankliniella occidentalis OX=133901 GN=LOC113203041 PE=3 SV=1	LOC113203041	2	0.0077184	3	1	GTAFGGWK(1)SR	0.00530283	60.255	1	0.0102047	51.286	1	0.0102279
map00350 Tyrosine metabolism	0.201049	1.93	A0A6J1SVU2	179	K	K14455	GOT2; aspartate aminotransferase, mitochondrial [EC:2.6.1.1]	Aspartate aminotransferase OS=Frankliniella occidentalis OX=133901 GN=LOC113209332 PE=3 SV=1	LOC113209332	2	-0.2759	4	1	DSGLNVK(1)QYR	6.83326e-12	144.65	1	2.74739e-12	147.75	1	5.33981e-07
map00350 Tyrosine metabolism	0.201049	1.93	A0A6J1SVU2	233	K	K14455	GOT2; aspartate aminotransferase, mitochondrial [EC:2.6.1.1]	Aspartate aminotransferase OS=Frankliniella occidentalis OX=133901 GN=LOC113209332 PE=3 SV=1	LOC113209332	2	-0.74103	3	1	ELSK(1)LIK	0.0079327	81.95	1	0.00730817	83.948	1	0.0307337
map00360 Phenylalanine metabolism	0.0696263	4.51	A0A6J1RYE9	31	K	K14454	GOT1; aspartate aminotransferase, cytoplasmic [EC:2.6.1.1]	Aspartate aminotransferase OS=Frankliniella occidentalis OX=133901 GN=LOC113203372 PE=3 SV=1	LOC113203372	2	0.037512	3	1	SYLDDNHPK(1)K	1.09139e-11	143.96	1	0.000145362	91.549	1	0.017256
map00360 Phenylalanine metabolism	0.0696263	4.51	A0A6J1SVU2	179	K	K14455	GOT2; aspartate aminotransferase, mitochondrial [EC:2.6.1.1]	Aspartate aminotransferase OS=Frankliniella occidentalis OX=133901 GN=LOC113209332 PE=3 SV=1	LOC113209332	2	-0.2759	4	1	DSGLNVK(1)QYR	6.83326e-12	144.65	1	2.74739e-12	147.75	1	5.33981e-07
map00360 Phenylalanine metabolism	0.0696263	4.51	A0A6J1SVU2	233	K	K14455	GOT2; aspartate aminotransferase, mitochondrial [EC:2.6.1.1]	Aspartate aminotransferase OS=Frankliniella occidentalis OX=133901 GN=LOC113209332 PE=3 SV=1	LOC113209332	2	-0.74103	3	1	ELSK(1)LIK	0.0079327	81.95	1	0.00730817	83.948	1	0.0307337
map00380 Tryptophan metabolism	1.06022e-08	7.96	A0A6J1T1J6	241	K	K03781	katE, CAT, catB, srpA; catalase [EC:1.11.1.6]	Catalase OS=Frankliniella occidentalis OX=133901 GN=LOC113210689 PE=3 SV=1	LOC113210689	2	0.1598	5	1	TAQGIK(1)NLPVDK	5.40417e-20	159.5	1	3.26393e-10	117.93	1	5.90191e-07
map00380 Tryptophan metabolism	1.06022e-08	7.96	A0A6J1T1J6	505	K	K03781	katE, CAT, catB, srpA; catalase [EC:1.11.1.6]	Catalase OS=Frankliniella occidentalis OX=133901 GN=LOC113210689 PE=3 SV=1	LOC113210689	2	0.087493	10	1	HGSHISAK(1)I	0.000199903	106.6	1	0.000321376	104.06	1	0.00259816
map00380 Tryptophan metabolism	1.06022e-08	7.96	A0A6J1T1J6	104	K	K03781	katE, CAT, catB, srpA; catalase [EC:1.11.1.6]	Catalase OS=Frankliniella occidentalis OX=133901 GN=LOC113210689 PE=3 SV=1	LOC113210689	2	0.080039	4	1	K(1)TPIAIR	0.0222438	64.757	1	0.0185383	68.915	1	0.030904
map00380 Tryptophan metabolism	1.06022e-08	7.96	A0A6J1T1J6	224	K	K03781	katE, CAT, catB, srpA; catalase [EC:1.11.1.6]	Catalase OS=Frankliniella occidentalis OX=133901 GN=LOC113210689 PE=3 SV=1	LOC113210689	2	-0.46666	4	1	LVNDK(1)NEVVYCK	1.28149e-07	102.87	1	0.00238158	61.11	1	8.79036e-06
map00380 Tryptophan metabolism	1.06022e-08	7.96	A0A6J1T1J6	291	K	K03781	katE, CAT, catB, srpA; catalase [EC:1.11.1.6]	Catalase OS=Frankliniella occidentalis OX=133901 GN=LOC113210689 PE=3 SV=1	LOC113210689	2	0.11543	4	1	NK(1)FNPFDVTK	8.19443e-06	105.46	1	0.0040512	63.624	1	4.50944e-06
map00380 Tryptophan metabolism	1.06022e-08	7.96	A0A6J1T1J6	247	K	K03781	katE, CAT, catB, srpA; catalase [EC:1.11.1.6]	Catalase OS=Frankliniella occidentalis OX=133901 GN=LOC113210689 PE=3 SV=1	LOC113210689	3	-0.54946	4	1	NLPVDK(1)AEQISAQDPDYSIR	7.3677e-19	129.02	1	9.56714e-05	67.227	1	0.00052293
map00380 Tryptophan metabolism	1.06022e-08	7.96	A0A6J1T1J6	4	K	K03781	katE, CAT, catB, srpA; catalase [EC:1.11.1.6]	Catalase OS=Frankliniella occidentalis OX=133901 GN=LOC113210689 PE=3 SV=1	LOC113210689	2	-0.30929	3	1	SGK(1)SDPAADQLVNYK	0.000448657	70.837	1	0.000388043	72.315	1	0.000610419
map00380 Tryptophan metabolism	1.06022e-08	7.96	A0A6J1RTK4	438	K	K00128	ALDH; aldehyde dehydrogenase (NAD+) [EC:1.2.1.3]	aldehyde dehydrogenase, mitochondrial OS=Frankliniella occidentalis OX=133901 GN=LOC113202362 PE=3 SV=1	LOC113202362	2	0.45717	4	1	FK(1)NLDEVIQR	0.000105972	91.313	1	0.000121308	90.05	1	0.00530283
map00380 Tryptophan metabolism	1.06022e-08	7.96	A0A6J1RTK4	521	K	K00128	ALDH; aldehyde dehydrogenase (NAD+) [EC:1.2.1.3]	aldehyde dehydrogenase, mitochondrial OS=Frankliniella occidentalis OX=133901 GN=LOC113202362 PE=3 SV=1	LOC113202362	2	0.19759	3	1	SVIVK(1)VPQK	0.0084944	56.258	1	0.0210052	42.19	1	0.0145469
map00380 Tryptophan metabolism	1.06022e-08	7.96	A0A6J1S713	103	K	K07511	ECHS1; enoyl-CoA hydratase [EC:4.2.1.17]	probable enoyl-CoA hydratase, mitochondrial OS=Frankliniella occidentalis OX=133901 GN=LOC113205409 PE=3 SV=1	LOC113205409	2	0.0005772	4	1	AFAAGADIK(1)EMK	6.75312e-05	84.169	1	0.000307062	75.088	1	0.00206664
map00380 Tryptophan metabolism	1.06022e-08	7.96	A0A6J1S713	76	K	K07511	ECHS1; enoyl-CoA hydratase [EC:4.2.1.17]	probable enoyl-CoA hydratase, mitochondrial OS=Frankliniella occidentalis OX=133901 GN=LOC113205409 PE=3 SV=1	LOC113205409	2	-0.44765	3	1	AVK(1)LMDK	0.0119834	71.501	1	0.0133893	68.383	1	0.0221123
map00380 Tryptophan metabolism	1.06022e-08	7.96	A0A6J1S713	226	K	K07511	ECHS1; enoyl-CoA hydratase [EC:4.2.1.17]	probable enoyl-CoA hydratase, mitochondrial OS=Frankliniella occidentalis OX=133901 GN=LOC113205409 PE=3 SV=1	LOC113205409	2	-0.52034	4	1	LVDEAVK(1)LGEK	2.02878e-06	99.5	1	0.00100566	71.176	1	0.00571512
map00380 Tryptophan metabolism	1.06022e-08	7.96	A0A6J1S810	401	K	K14085	ALDH7A1; aldehyde dehydrogenase family 7 member A1 [EC:1.2.1.31 1.2.1.8 1.2.1.3]	Aldehyde dehydrogenase (NAD(+)) OS=Frankliniella occidentalis OX=133901 GN=LOC113204404 PE=3 SV=1	LOC113204404	2	-0.20265	3	1	IEFGGK(1)VVNR	0.0219319	40.496	1	0.00588104	58.699	1	0.0161356
map00380 Tryptophan metabolism	1.06022e-08	7.96	A0A6J1SCD5	277	K	K07515	HADHA; enoyl-CoA hydratase / long-chain 3-hydroxyacyl-CoA dehydrogenase [EC:4.2.1.17 1.1.1.211]	Enoyl-CoA hydratase OS=Frankliniella occidentalis OX=133901 GN=LOC113206808 PE=3 SV=1	LOC113206808	2	-0.048002	3	1	DFILGK(1)AK	0.0179932	51.445	1	0.0279895	42.599	1	0.0279895
map00380 Tryptophan metabolism	1.06022e-08	7.96	A0A6J1SCD5	266	K	K07515	HADHA; enoyl-CoA hydratase / long-chain 3-hydroxyacyl-CoA dehydrogenase [EC:4.2.1.17 1.1.1.211]	Enoyl-CoA hydratase OS=Frankliniella occidentalis OX=133901 GN=LOC113206808 PE=3 SV=1	LOC113206808	2	-0.68444	3	1	IFANVLK(1)VQYAR	0.000793062	69.721	1	0.00258741	60.255	1	0.0126872
map00380 Tryptophan metabolism	1.06022e-08	7.96	A0A6J1SMM7	107	K	K00816	CCBL; kynurenine---oxoglutarate transaminase / cysteine-S-conjugate beta-lyase / glutamine---phenylpyruvate transaminase [EC:2.6.1.7 4.4.1.13 2.6.1.64]	kynurenine--oxoglutarate transaminase 3 OS=Frankliniella occidentalis OX=133901 GN=LOC113209061 PE=4 SV=1	LOC113209061	2	-0.23504	4	1	LVK(1)ALSQLYSK	0.0180711	42.083	1	0.0109224	47.712	1	0.00333447
map00380 Tryptophan metabolism	1.06022e-08	7.96	A0A6J1SSL2	219	K	K00626	E2.3.1.9, atoB; acetyl-CoA C-acetyltransferase [EC:2.3.1.9]	acetyl-CoA acetyltransferase, cytosolic-like OS=Frankliniella occidentalis OX=133901 GN=LOC113210204 PE=3 SV=1	LOC113210204	3	2.5374	3	1	LDDAK(1)VNVLGGAVALGHPIGASGAR	4.64148e-06	56.681	1	7.77847e-07	65.428	1	3.93882e-06
map00380 Tryptophan metabolism	1.06022e-08	7.96	A0A6J1T4D6	31	K	K00128	ALDH; aldehyde dehydrogenase (NAD+) [EC:1.2.1.3]	Aldehyde dehydrogenase OS=Frankliniella occidentalis OX=133901 GN=LOC113213548 PE=3 SV=1	LOC113213548	2	-0.45317	3	1	QLK(1)NLLR	0.00405108	100.02	1	0.0174539	62.717	1	0.0333214
map00380 Tryptophan metabolism	1.06022e-08	7.96	A0A6J1T4Y8	308	K	K00382	DLD, lpd, pdhD; dihydrolipoamide dehydrogenase [EC:1.8.1.4]	Dihydrolipoyl dehydrogenase OS=Frankliniella occidentalis OX=133901 GN=LOC113213499 PE=3 SV=1	LOC113213499	2	0.052266	4	1	AK(1)TNNETDGFVK	3.22522e-11	122.33	1	3.12896e-05	86.772	1	6.41161e-06
map00380 Tryptophan metabolism	1.06022e-08	7.96	A0A6J1T4Y8	21	K	K00382	DLD, lpd, pdhD; dihydrolipoamide dehydrogenase [EC:1.8.1.4]	Dihydrolipoyl dehydrogenase OS=Frankliniella occidentalis OX=133901 GN=LOC113213499 PE=3 SV=1	LOC113213499	3	0.11698	4	1	ALTGGIAHLFK(1)QNK	3.28254e-08	106.58	1	4.86079e-15	127.02	1	0.00102028
map00380 Tryptophan metabolism	1.06022e-08	7.96	A0A6J1T4Y8	53	K	K00382	DLD, lpd, pdhD; dihydrolipoamide dehydrogenase [EC:1.8.1.4]	Dihydrolipoyl dehydrogenase OS=Frankliniella occidentalis OX=133901 GN=LOC113213499 PE=3 SV=1	LOC113213499	2	1.1276	4	1	EDGSTEVVK(1)TK	0.000256539	79.492	1	0.00696599	53.448	1	0.00791531
map00380 Tryptophan metabolism	1.06022e-08	7.96	A0A6J1T4Y8	323	K	K00382	DLD, lpd, pdhD; dihydrolipoamide dehydrogenase [EC:1.8.1.4]	Dihydrolipoyl dehydrogenase OS=Frankliniella occidentalis OX=133901 GN=LOC113213499 PE=3 SV=1	LOC113213499	3	-0.41856	6	1	ILGDK(1)HTDR	4.94751e-05	113.93	1	0.00105988	77.662	1	0.000658654
map00380 Tryptophan metabolism	1.06022e-08	7.96	A0A6J1T4Y8	145	K	K00382	DLD, lpd, pdhD; dihydrolipoamide dehydrogenase [EC:1.8.1.4]	Dihydrolipoyl dehydrogenase OS=Frankliniella occidentalis OX=133901 GN=LOC113213499 PE=3 SV=1	LOC113213499	2	-0.034715	5	1	ILQK(1)QGMK	0.0104567	56.547	1	0.00671645	65.252	1	0.00377244
map00380 Tryptophan metabolism	1.06022e-08	7.96	A0A6J1T4Y8	288	K	K00382	DLD, lpd, pdhD; dihydrolipoamide dehydrogenase [EC:1.8.1.4]	Dihydrolipoyl dehydrogenase OS=Frankliniella occidentalis OX=133901 GN=LOC113213499 PE=3 SV=1	LOC113213499	2	-1.0797	3	1	NEEDLK(1)K	0.00729456	80.229	1	0.029127	58.815	1	0.019735
map00380 Tryptophan metabolism	1.06022e-08	7.96	A0A6J1T4Y8	198	K	K00382	DLD, lpd, pdhD; dihydrolipoamide dehydrogenase [EC:1.8.1.4]	Dihydrolipoyl dehydrogenase OS=Frankliniella occidentalis OX=133901 GN=LOC113213499 PE=3 SV=1	LOC113213499	3	-0.23233	4	1	RPFTK(1)NLGLEDVGIER	3.2423e-20	132.64	1	4.3717e-20	130.27	1	1.66332e-11
map00380 Tryptophan metabolism	1.06022e-08	7.96	A0A6J1T4Y8	174	K	K00382	DLD, lpd, pdhD; dihydrolipoamide dehydrogenase [EC:1.8.1.4]	Dihydrolipoyl dehydrogenase OS=Frankliniella occidentalis OX=133901 GN=LOC113213499 PE=3 SV=1	LOC113213499	2	-0.86508	6	1	VSVEDAK(1)DPSK	0.00125041	69.03	1	0.00272358	63.091	1	0.00238459
map00380 Tryptophan metabolism	1.06022e-08	7.96	A0A6J1T4Y8	33	K	K00382	DLD, lpd, pdhD; dihydrolipoamide dehydrogenase [EC:1.8.1.4]	Dihydrolipoyl dehydrogenase OS=Frankliniella occidentalis OX=133901 GN=LOC113213499 PE=3 SV=1	LOC113213499	3	-0.20667	4	1	VTLVSGHGK(1)ITGPNEVTALK	6.25244e-13	111.57	1	2.7045e-43	163.62	1	7.31236e-29
map00380 Tryptophan metabolism	1.06022e-08	7.96	A0A6J1T5C4	465	K	K00658	DLST, sucB; 2-oxoglutarate dehydrogenase E2 component (dihydrolipoamide succinyltransferase) [EC:2.3.1.61]	Dihydrolipoyllysine-residue succinyltransferase component of 2-oxoglutarate dehydrogenase complex, mitochondrial OS=Frankliniella occidentalis OX=133901 GN=LOC113213820 PE=3 SV=1	LOC113213820	2	-0.60785	3	1	EAVLFLK(1)K	0.014475	61.962	1	0.00848596	73.26	1	0.0182348
map00380 Tryptophan metabolism	1.06022e-08	7.96	A0A6J1T5C4	294	K	K00658	DLST, sucB; 2-oxoglutarate dehydrogenase E2 component (dihydrolipoamide succinyltransferase) [EC:2.3.1.61]	Dihydrolipoyllysine-residue succinyltransferase component of 2-oxoglutarate dehydrogenase complex, mitochondrial OS=Frankliniella occidentalis OX=133901 GN=LOC113213820 PE=3 SV=1	LOC113213820	2	0.19521	3	1	K(1)LNQEAFQK	0.00515408	69.275	1	0.00237175	81.525	1	0.00780591
map00380 Tryptophan metabolism	1.06022e-08	7.96	A0A6J1T5H8	240	K	K00252	GCDH, gcdH; glutaryl-CoA dehydrogenase [EC:1.3.8.6]	glutaryl-CoA dehydrogenase, mitochondrial OS=Frankliniella occidentalis OX=133901 GN=LOC113213657 PE=3 SV=1	LOC113213657	2	0.78022	3	1	ENAK(1)GLSTPR	2.00395e-05	89.231	1	0.0192459	42.317	1	0.00990585
map00380 Tryptophan metabolism	1.06022e-08	7.96	A0A6J1TQ85	296	K	K00022	HADH; 3-hydroxyacyl-CoA dehydrogenase [EC:1.1.1.35]	hydroxyacyl-coenzyme A dehydrogenase, mitochondrial-like OS=Frankliniella occidentalis OX=133901 GN=LOC113217276 PE=3 SV=1	LOC113217276	2	-1.0543	3	1	EGK(1)LGVK	0.0285767	52.49	1	0.0266574	53.756	1	0.0266574
map00380 Tryptophan metabolism	1.06022e-08	7.96	A0A6J1TQ85	124	K	K00022	HADH; 3-hydroxyacyl-CoA dehydrogenase [EC:1.1.1.35]	hydroxyacyl-coenzyme A dehydrogenase, mitochondrial-like OS=Frankliniella occidentalis OX=133901 GN=LOC113217276 PE=3 SV=1	LOC113217276	2	0.942	3	1	QK(1)LFATLDEAAPK	6.25263e-08	103.13	1	0.000820673	68.481	1	0.0101965
map00380 Tryptophan metabolism	1.06022e-08	7.96	A0A6J1TQ85	190	K	K00022	HADH; 3-hydroxyacyl-CoA dehydrogenase [EC:1.1.1.35]	hydroxyacyl-coenzyme A dehydrogenase, mitochondrial-like OS=Frankliniella occidentalis OX=133901 GN=LOC113217276 PE=3 SV=1	LOC113217276	2	-0.28857	3	1	TNDTSDETYK(1)K	3.39979e-11	138.63	1	2.1347e-06	101.89	1	0.000123233
map00400 Phenylalanine, tyrosine and tryptophan biosynthesis	0.0179081	9.03	A0A6J1RYE9	31	K	K14454	GOT1; aspartate aminotransferase, cytoplasmic [EC:2.6.1.1]	Aspartate aminotransferase OS=Frankliniella occidentalis OX=133901 GN=LOC113203372 PE=3 SV=1	LOC113203372	2	0.037512	3	1	SYLDDNHPK(1)K	1.09139e-11	143.96	1	0.000145362	91.549	1	0.017256
map00400 Phenylalanine, tyrosine and tryptophan biosynthesis	0.0179081	9.03	A0A6J1SVU2	179	K	K14455	GOT2; aspartate aminotransferase, mitochondrial [EC:2.6.1.1]	Aspartate aminotransferase OS=Frankliniella occidentalis OX=133901 GN=LOC113209332 PE=3 SV=1	LOC113209332	2	-0.2759	4	1	DSGLNVK(1)QYR	6.83326e-12	144.65	1	2.74739e-12	147.75	1	5.33981e-07
map00400 Phenylalanine, tyrosine and tryptophan biosynthesis	0.0179081	9.03	A0A6J1SVU2	233	K	K14455	GOT2; aspartate aminotransferase, mitochondrial [EC:2.6.1.1]	Aspartate aminotransferase OS=Frankliniella occidentalis OX=133901 GN=LOC113209332 PE=3 SV=1	LOC113209332	2	-0.74103	3	1	ELSK(1)LIK	0.0079327	81.95	1	0.00730817	83.948	1	0.0307337
map00410 beta-Alanine metabolism	1.49483e-05	5.8	A0A6J1RTK4	438	K	K00128	ALDH; aldehyde dehydrogenase (NAD+) [EC:1.2.1.3]	aldehyde dehydrogenase, mitochondrial OS=Frankliniella occidentalis OX=133901 GN=LOC113202362 PE=3 SV=1	LOC113202362	2	0.45717	4	1	FK(1)NLDEVIQR	0.000105972	91.313	1	0.000121308	90.05	1	0.00530283
map00410 beta-Alanine metabolism	1.49483e-05	5.8	A0A6J1RTK4	521	K	K00128	ALDH; aldehyde dehydrogenase (NAD+) [EC:1.2.1.3]	aldehyde dehydrogenase, mitochondrial OS=Frankliniella occidentalis OX=133901 GN=LOC113202362 PE=3 SV=1	LOC113202362	2	0.19759	3	1	SVIVK(1)VPQK	0.0084944	56.258	1	0.0210052	42.19	1	0.0145469
map00410 beta-Alanine metabolism	1.49483e-05	5.8	A0A6J1RZH3	68	K	K23146	HPD1; 3-hydroxypropionate dehydrogenase [EC:1.1.1.59]	3-hydroxyisobutyrate dehydrogenase OS=Frankliniella occidentalis OX=133901 GN=LOC113203337 PE=3 SV=1	LOC113203337	2	-0.21539	5	1	VSVFDVK(1)K	0.0305099	47.603	1	0.0189261	56.258	1	0.0305099
map00410 beta-Alanine metabolism	1.49483e-05	5.8	A0A6J1S713	103	K	K07511	ECHS1; enoyl-CoA hydratase [EC:4.2.1.17]	probable enoyl-CoA hydratase, mitochondrial OS=Frankliniella occidentalis OX=133901 GN=LOC113205409 PE=3 SV=1	LOC113205409	2	0.0005772	4	1	AFAAGADIK(1)EMK	6.75312e-05	84.169	1	0.000307062	75.088	1	0.00206664
map00410 beta-Alanine metabolism	1.49483e-05	5.8	A0A6J1S713	76	K	K07511	ECHS1; enoyl-CoA hydratase [EC:4.2.1.17]	probable enoyl-CoA hydratase, mitochondrial OS=Frankliniella occidentalis OX=133901 GN=LOC113205409 PE=3 SV=1	LOC113205409	2	-0.44765	3	1	AVK(1)LMDK	0.0119834	71.501	1	0.0133893	68.383	1	0.0221123
map00410 beta-Alanine metabolism	1.49483e-05	5.8	A0A6J1S713	226	K	K07511	ECHS1; enoyl-CoA hydratase [EC:4.2.1.17]	probable enoyl-CoA hydratase, mitochondrial OS=Frankliniella occidentalis OX=133901 GN=LOC113205409 PE=3 SV=1	LOC113205409	2	-0.52034	4	1	LVDEAVK(1)LGEK	2.02878e-06	99.5	1	0.00100566	71.176	1	0.00571512
map00410 beta-Alanine metabolism	1.49483e-05	5.8	A0A6J1S810	401	K	K14085	ALDH7A1; aldehyde dehydrogenase family 7 member A1 [EC:1.2.1.31 1.2.1.8 1.2.1.3]	Aldehyde dehydrogenase (NAD(+)) OS=Frankliniella occidentalis OX=133901 GN=LOC113204404 PE=3 SV=1	LOC113204404	2	-0.20265	3	1	IEFGGK(1)VVNR	0.0219319	40.496	1	0.00588104	58.699	1	0.0161356
map00410 beta-Alanine metabolism	1.49483e-05	5.8	A0A6J1SBD6	256	K	K00140	mmsA, iolA, ALDH6A1; malonate-semialdehyde dehydrogenase (acetylating) / methylmalonate-semialdehyde dehydrogenase [EC:1.2.1.18 1.2.1.27]	Probable methylmalonate-semialdehyde dehydrogenase [acylating], mitochondrial OS=Frankliniella occidentalis OX=133901 GN=LOC113205238 PE=3 SV=1	LOC113205238	2	-0.91468	4	1	AISFVGGDK(1)AGR	3.12896e-05	86.772	1	0.00665828	50.897	1	0.00416843
map00410 beta-Alanine metabolism	1.49483e-05	5.8	A0A6J1SCD5	277	K	K07515	HADHA; enoyl-CoA hydratase / long-chain 3-hydroxyacyl-CoA dehydrogenase [EC:4.2.1.17 1.1.1.211]	Enoyl-CoA hydratase OS=Frankliniella occidentalis OX=133901 GN=LOC113206808 PE=3 SV=1	LOC113206808	2	-0.048002	3	1	DFILGK(1)AK	0.0179932	51.445	1	0.0279895	42.599	1	0.0279895
map00410 beta-Alanine metabolism	1.49483e-05	5.8	A0A6J1SCD5	266	K	K07515	HADHA; enoyl-CoA hydratase / long-chain 3-hydroxyacyl-CoA dehydrogenase [EC:4.2.1.17 1.1.1.211]	Enoyl-CoA hydratase OS=Frankliniella occidentalis OX=133901 GN=LOC113206808 PE=3 SV=1	LOC113206808	2	-0.68444	3	1	IFANVLK(1)VQYAR	0.000793062	69.721	1	0.00258741	60.255	1	0.0126872
map00410 beta-Alanine metabolism	1.49483e-05	5.8	A0A6J1T4D6	31	K	K00128	ALDH; aldehyde dehydrogenase (NAD+) [EC:1.2.1.3]	Aldehyde dehydrogenase OS=Frankliniella occidentalis OX=133901 GN=LOC113213548 PE=3 SV=1	LOC113213548	2	-0.45317	3	1	QLK(1)NLLR	0.00405108	100.02	1	0.0174539	62.717	1	0.0333214
map00410 beta-Alanine metabolism	1.49483e-05	5.8	A0A6J1T7E0	73	K	K01580	E4.1.1.15, gadB, gadA, GAD; glutamate decarboxylase [EC:4.1.1.15]	glutamate decarboxylase OS=Frankliniella occidentalis OX=133901 GN=LOC113212929 PE=3 SV=1	LOC113212929	3	0.17776	3	1	GVNLQQLVEDCHTTLK(1)YQVK	1.93791e-10	106.75	1	4.9843e-28	139.9	1	0.00393995
map00410 beta-Alanine metabolism	1.49483e-05	5.8	A0A6J1TEI7	82	K	K05605	HIBCH; 3-hydroxyisobutyryl-CoA hydrolase [EC:3.1.2.4]	3-hydroxyisobutyryl-CoA hydrolase, mitochondrial OS=Frankliniella occidentalis OX=133901 GN=LOC113214197 PE=3 SV=1	LOC113214197	2	0.9289	4	1	AITTNK(1)DTSYGK	3.17501e-08	107.09	1	0.000845206	69.03	1	4.59005e-11
map00430 Taurine and hypotaurine metabolism	0.419768	1.88	A0A6J1T7E0	73	K	K01580	E4.1.1.15, gadB, gadA, GAD; glutamate decarboxylase [EC:4.1.1.15]	glutamate decarboxylase OS=Frankliniella occidentalis OX=133901 GN=LOC113212929 PE=3 SV=1	LOC113212929	3	0.17776	3	1	GVNLQQLVEDCHTTLK(1)YQVK	1.93791e-10	106.75	1	4.9843e-28	139.9	1	0.00393995
map00440 Phosphonate and phosphinate metabolism	0.419768	1.88	A0A6J1SGA9	54	K	K00967	PCYT2; ethanolamine-phosphate cytidylyltransferase [EC:2.7.7.14]	CTP:phosphoethanolamine cytidylyltransferase OS=Frankliniella occidentalis OX=133901 GN=LOC113206456 PE=3 SV=1	LOC113206456	3	0.16745	3	1	HK(1)GPPVFSQEER	0.000207083	75.088	1	0.000465646	68.676	1	0.00502639
map00450 Selenocompound metabolism	0.0963962	3.76	A0A6J1RY87	94	K	K22182	TXNRD; thioredoxin reductase (NADPH) [EC:1.8.1.9]	thioredoxin reductase 1, mitochondrial isoform X2 OS=Frankliniella occidentalis OX=133901 GN=LOC113201828 PE=3 SV=1	LOC113201828	2	-0.23722	3	1	K(1)SISLDWAK	0.00700756	64.82	1	0.00430148	72.2	1	0.00279813
map00450 Selenocompound metabolism	0.0963962	3.76	A0A6J1SMM7	107	K	K00816	CCBL; kynurenine---oxoglutarate transaminase / cysteine-S-conjugate beta-lyase / glutamine---phenylpyruvate transaminase [EC:2.6.1.7 4.4.1.13 2.6.1.64]	kynurenine--oxoglutarate transaminase 3 OS=Frankliniella occidentalis OX=133901 GN=LOC113209061 PE=4 SV=1	LOC113209061	2	-0.23504	4	1	LVK(1)ALSQLYSK	0.0180711	42.083	1	0.0109224	47.712	1	0.00333447
map00471 D-Glutamine and D-glutamate metabolism	0.165846	5.64	A0A6J1SX61	80	K	K00261	GLUD1_2, gdhA; glutamate dehydrogenase (NAD(P)+) [EC:1.4.1.3]	Glutamate dehydrogenase (NAD(P)(+)) OS=Frankliniella occidentalis OX=133901 GN=LOC113211330 PE=3 SV=1	LOC113211330	2	-0.61438	3	1	GK(1)MSIEDK	0.0054533	69.812	1	0.0105063	56.432	1	0.00858196
map00471 D-Glutamine and D-glutamate metabolism	0.165846	5.64	A0A6J1SX61	484	K	K00261	GLUD1_2, gdhA; glutamate dehydrogenase (NAD(P)+) [EC:1.4.1.3]	Glutamate dehydrogenase (NAD(P)(+)) OS=Frankliniella occidentalis OX=133901 GN=LOC113211330 PE=3 SV=1	LOC113211330	2	0.45298	6	1	IPVTPSESFQK(1)R	2.89293e-07	99.5	1	0.00197694	65.179	1	0.00136673
map00471 D-Glutamine and D-glutamate metabolism	0.165846	5.64	A0A6J1SX61	492	K	K00261	GLUD1_2, gdhA; glutamate dehydrogenase (NAD(P)+) [EC:1.4.1.3]	Glutamate dehydrogenase (NAD(P)(+)) OS=Frankliniella occidentalis OX=133901 GN=LOC113211330 PE=3 SV=1	LOC113211330	3	-0.5284	3	1	ISGASEK(1)DIVHSGLDYTMER	2.91051e-10	105.96	1	6.42551e-05	70.837	1	0.000210873
map00471 D-Glutamine and D-glutamate metabolism	0.165846	5.64	A0A6J1SX61	44	K	K00261	GLUD1_2, gdhA; glutamate dehydrogenase (NAD(P)+) [EC:1.4.1.3]	Glutamate dehydrogenase (NAD(P)(+)) OS=Frankliniella occidentalis OX=133901 GN=LOC113211330 PE=3 SV=1	LOC113211330	2	0.17097	3	1	LK(1)DVPTAENPR	0.00100566	71.176	1	0.00203637	65.179	1	0.00586754
map00480 Glutathione metabolism	0.000590933	3.18	A0A6J1RR48	63	K	K00036	G6PD, zwf; glucose-6-phosphate 1-dehydrogenase [EC:1.1.1.49 1.1.1.363]	Glucose-6-phosphate 1-dehydrogenase OS=Frankliniella occidentalis OX=133901 GN=LOC113201756 PE=3 SV=1	LOC113201756	2	0.60448	3	1	LSIAEVK(1)EK	0.00377352	67.334	1	0.0221092	41.399	1	0.0221092
map00480 Glutathione metabolism	0.000590933	3.18	A0A6J1RV56	77	K	K00799	GST, gst; glutathione S-transferase [EC:2.5.1.18]	glutathione S-transferase 1-like OS=Frankliniella occidentalis OX=133901 GN=LOC113202715 PE=4 SV=1	LOC113202715	2	0.36478	6	1	AIQQYLADK(1)YGK	9.74035e-12	127.17	1	7.60158e-19	150.06	1	3.18301e-08
map00480 Glutathione metabolism	0.000590933	3.18	A0A6J1RV56	37	K	K00799	GST, gst; glutathione S-transferase [EC:2.5.1.18]	glutathione S-transferase 1-like OS=Frankliniella occidentalis OX=133901 GN=LOC113202715 PE=4 SV=1	LOC113202715	3	1.3068	4	1	ALGVPLVEHQTDLMK(1)GEHMTPAYLK	1.24661e-07	67.827	1	0.000118783	47.931	1	3.79606e-08
map00480 Glutathione metabolism	0.000590933	3.18	A0A6J1RV56	22	K	K00799	GST, gst; glutathione S-transferase [EC:2.5.1.18]	glutathione S-transferase 1-like OS=Frankliniella occidentalis OX=133901 GN=LOC113202715 PE=4 SV=1	LOC113202715	3	0.42267	6	1	GVALTAK(1)ALGVPLVEHQTDLMK	1.04374e-11	100.9	1	1.31737e-09	94.632	1	1.40679e-07
map00480 Glutathione metabolism	0.000590933	3.18	A0A6J1RV56	87	K	K00799	GST, gst; glutathione S-transferase [EC:2.5.1.18]	glutathione S-transferase 1-like OS=Frankliniella occidentalis OX=133901 GN=LOC113202715 PE=4 SV=1	LOC113202715	2	-0.83294	3	1	NDDLYPK(1)DAAK	0.00945291	49.842	1	0.0193481	41.242	1	0.010332
map00480 Glutathione metabolism	0.000590933	3.18	A0A6J1RVT2	343	K	K00031	IDH1, IDH2, icd; isocitrate dehydrogenase [EC:1.1.1.42]	Isocitrate dehydrogenase [NADP] OS=Frankliniella occidentalis OX=133901 GN=LOC113202450 PE=3 SV=1	LOC113202450	2	-0.2022	6	1	AK(1)LDNNAELR	0.000103107	91.549	1	0.000103107	91.549	1	0.000131983
map00480 Glutathione metabolism	0.000590933	3.18	A0A6J1RVT2	92	K	K00031	IDH1, IDH2, icd; isocitrate dehydrogenase [EC:1.1.1.42]	Isocitrate dehydrogenase [NADP] OS=Frankliniella occidentalis OX=133901 GN=LOC113202450 PE=3 SV=1	LOC113202450	2	-2.4086	3	1	EMWK(1)SPNGTIR	0.00617181	52.247	1	0.0133968	42.843	1	0.0113545
map00480 Glutathione metabolism	0.000590933	3.18	A0A6J1RVT2	114	K	K00031	IDH1, IDH2, icd; isocitrate dehydrogenase [EC:1.1.1.42]	Isocitrate dehydrogenase [NADP] OS=Frankliniella occidentalis OX=133901 GN=LOC113202450 PE=3 SV=1	LOC113202450	2	0.20951	3	1	EPIICK(1)NVPR	0.00938888	52.49	1	0.000613156	80.688	1	0.0100969
map00480 Glutathione metabolism	0.000590933	3.18	A0A6J1RVT2	403	K	K00031	IDH1, IDH2, icd; isocitrate dehydrogenase [EC:1.1.1.42]	Isocitrate dehydrogenase [NADP] OS=Frankliniella occidentalis OX=133901 GN=LOC113202450 PE=3 SV=1	LOC113202450	2	-0.60813	3	1	LADNLK(1)K	0.00570413	100.19	1	0.0146013	75.109	1	0.0119426
map00480 Glutathione metabolism	0.000590933	3.18	A0A6J1S3R3	132	K	K04097	HPGDS; prostaglandin-H2 D-isomerase / glutathione transferase [EC:5.3.99.2 2.5.1.18]	glutathione S-transferase-like OS=Frankliniella occidentalis OX=133901 GN=LOC113203382 PE=4 SV=1	LOC113203382	2	0.14832	5	1	K(1)FEQIVK	0.00574825	99.139	1	0.0106302	83.206	1	0.00452954
map00480 Glutathione metabolism	0.000590933	3.18	A0A6J1S3R3	138	K	K04097	HPGDS; prostaglandin-H2 D-isomerase / glutathione transferase [EC:5.3.99.2 2.5.1.18]	glutathione S-transferase-like OS=Frankliniella occidentalis OX=133901 GN=LOC113203382 PE=4 SV=1	LOC113203382	3	0.33317	3	0.999952	KFEQIVK(1)DNNGFLVNGK	9.99114e-09	105.28	1	4.48889e-16	127.3	0.999697	7.33192e-05
map00480 Glutathione metabolism	0.000590933	3.18	A0A6J1S3R3	197	K	K04097	HPGDS; prostaglandin-H2 D-isomerase / glutathione transferase [EC:5.3.99.2 2.5.1.18]	glutathione S-transferase-like OS=Frankliniella occidentalis OX=133901 GN=LOC113203382 PE=4 SV=1	LOC113203382	2	-0.35277	5	1	VEATPAIASYIAK(1)R	1.53856e-07	102.52	1	0.00165063	68.044	1	1.20945e-07
map00480 Glutathione metabolism	0.000590933	3.18	A0A6J1S3R3	39	K	K04097	HPGDS; prostaglandin-H2 D-isomerase / glutathione transferase [EC:5.3.99.2 2.5.1.18]	glutathione S-transferase-like OS=Frankliniella occidentalis OX=133901 GN=LOC113203382 PE=4 SV=1	LOC113203382	2	0.026639	6	1	YDDAK(1)WAESK	4.62763e-05	96.229	1	2.33549e-05	98.898	1	0.000105972
map00480 Glutathione metabolism	0.000590933	3.18	A0A6J1S3R3	74	K	K04097	HPGDS; prostaglandin-H2 D-isomerase / glutathione transferase [EC:5.3.99.2 2.5.1.18]	glutathione S-transferase-like OS=Frankliniella occidentalis OX=133901 GN=LOC113203382 PE=4 SV=1	LOC113203382	2	0.23372	3	1	YLAK(1)QVGLSGK	1.29108e-07	108.35	1	7.07812e-05	86.114	1	0.000115856
map00480 Glutathione metabolism	0.000590933	3.18	A0A6J1SLU7	380	K	K00031	IDH1, IDH2, icd; isocitrate dehydrogenase [EC:1.1.1.42]	Isocitrate dehydrogenase [NADP] OS=Frankliniella occidentalis OX=133901 GN=LOC113207798 PE=3 SV=1	LOC113207798	2	-0.63289	3	1	AK(1)LDNTPDVAR	1.93058e-28	180.97	1	0.000263882	79.23	1	9.87365e-18
map00480 Glutathione metabolism	0.000590933	3.18	A0A6J1SLU7	124	K	K00031	IDH1, IDH2, icd; isocitrate dehydrogenase [EC:1.1.1.42]	Isocitrate dehydrogenase [NADP] OS=Frankliniella occidentalis OX=133901 GN=LOC113207798 PE=3 SV=1	LOC113207798	2	0.56769	3	1	VEEFK(1)LK	0.00578312	89.55	1	0.0139981	67.032	1	0.0139981
map00480 Glutathione metabolism	0.000590933	3.18	A0A6J1SUA2	184	K	K04097	HPGDS; prostaglandin-H2 D-isomerase / glutathione transferase [EC:5.3.99.2 2.5.1.18]	glutathione S-transferase-like OS=Frankliniella occidentalis OX=133901 GN=LOC113208988 PE=4 SV=1	LOC113208988	2	-0.10469	4	1	VK(1)DAVFNNPSVK	0.00015184	80.96	1	0.00015184	80.96	1	0.000105302
map00480 Glutathione metabolism	0.000590933	3.18	A0A6J1T2F9	101	K	K01255	CARP, pepA; leucyl aminopeptidase [EC:3.4.11.1]	putative aminopeptidase W07G4.4 isoform X1 OS=Frankliniella occidentalis OX=133901 GN=LOC113210881 PE=3 SV=1	LOC113210881	2	-0.34232	3	1	ALK(1)AGVK	0.025116	54.774	1	0.0205235	58.981	1	0.0108683
map00480 Glutathione metabolism	0.000590933	3.18	A0A6J1TAR5	91	K	K00432	gpx, btuE, bsaA; glutathione peroxidase [EC:1.11.1.9]	Glutathione peroxidase OS=Frankliniella occidentalis OX=133901 GN=LOC113213090 PE=3 SV=1	LOC113213090	2	0.045802	6	1	K(1)QNANFDLFEK	5.28694e-08	116.24	1	9.92242e-07	105.65	1	9.92242e-07
map00480 Glutathione metabolism	0.000590933	3.18	A0A6J1T832	121	K	K00799	GST, gst; glutathione S-transferase [EC:2.5.1.18]	uncharacterized protein LOC113214303 OS=Frankliniella occidentalis OX=133901 GN=LOC113214303 PE=4 SV=1	LOC113214303	2	-1.8046	4	1	DMTEPLWK(1)GESK	3.04304e-06	95.417	1	0.00287442	56.205	1	0.000163515
map00480 Glutathione metabolism	0.000590933	3.18	A0A6J1T832	125	K	K00799	GST, gst; glutathione S-transferase [EC:2.5.1.18]	uncharacterized protein LOC113214303 OS=Frankliniella occidentalis OX=133901 GN=LOC113214303 PE=4 SV=1	LOC113214303	2	0.0047472	3	1	GESK(1)SVPEAK	0.0140643	45.829	1	0.00888204	53.237	1	0.0132161
map00480 Glutathione metabolism	0.000590933	3.18	A0A6J1T832	182	K	K00799	GST, gst; glutathione S-transferase [EC:2.5.1.18]	uncharacterized protein LOC113214303 OS=Frankliniella occidentalis OX=133901 GN=LOC113214303 PE=4 SV=1	LOC113214303	2	0.1201	6	1	FK(1)NVSAWFSR	6.65257e-07	114.86	1	4.62763e-05	96.229	1	1.70784e-08
map00480 Glutathione metabolism	0.000590933	3.18	A0A6J1T832	411	K	K00799	GST, gst; glutathione S-transferase [EC:2.5.1.18]	uncharacterized protein LOC113214303 OS=Frankliniella occidentalis OX=133901 GN=LOC113214303 PE=4 SV=1	LOC113214303	2	-0.73719	3	1	GQTK(1)SVPEEK	0.00906721	53.211	1	0.00489839	61.344	1	0.00755435
map00480 Glutathione metabolism	0.000590933	3.18	A0A6J1T832	49	K	K00799	GST, gst; glutathione S-transferase [EC:2.5.1.18]	uncharacterized protein LOC113214303 OS=Frankliniella occidentalis OX=133901 GN=LOC113214303 PE=4 SV=1	LOC113214303	4	0.24463	7	0.952611	LDSVVQFQNVSLAAGEHLK(0.047)PEFVK(0.953)K	3.65744e-10	86.791	0.947794	4.47561e-58	177.22	0.820527	2.57084e-09
map00480 Glutathione metabolism	0.000590933	3.18	A0A6J1TMR1	1497	K	K11140	ANPEP, CD13; aminopeptidase N [EC:3.4.11.2]	uncharacterized protein LOC113218109 OS=Frankliniella occidentalis OX=133901 GN=LOC113218109 PE=3 SV=1	LOC113218109	2	-0.23149	3	1	K(1)GGAVLR	0.0182405	69.383	1	0.0268418	60.788	1	0.0182405
map00480 Glutathione metabolism	0.000590933	3.18	A0A6J1TRY3	243	K	K00033	PGD, gnd, gntZ; 6-phosphogluconate dehydrogenase [EC:1.1.1.44 1.1.1.343]	6-phosphogluconate dehydrogenase, decarboxylating OS=Frankliniella occidentalis OX=133901 GN=LOC113218219 PE=3 SV=1	LOC113218219	2	0.66056	3	1	FK(1)DSDGLPLVEK	0.000190642	79.089	1	0.00111022	66.393	1	0.00801023
map00500 Starch and sucrose metabolism	0.00683671	3.47	A0A6J1SCP9	320	K	K00688	PYG, glgP; glycogen phosphorylase [EC:2.4.1.1]	Alpha-1,4 glucan phosphorylase OS=Frankliniella occidentalis OX=133901 GN=LOC113206561 PE=3 SV=1	LOC113206561	2	-0.49166	4	1	FGSK(1)EAVR	0.00322692	91.069	1	0.00464993	80.438	1	0.0116848
map00500 Starch and sucrose metabolism	0.00683671	3.47	A0A6J1SCP9	483	K	K00688	PYG, glgP; glycogen phosphorylase [EC:2.4.1.1]	Alpha-1,4 glucan phosphorylase OS=Frankliniella occidentalis OX=133901 GN=LOC113206561 PE=3 SV=1	LOC113206561	2	0.33806	3	1	FQNK(1)TNGITPR	0.00259796	63.473	1	2.31828e-06	98.156	1	1.85143e-05
map00500 Starch and sucrose metabolism	0.00683671	3.47	A0A6J1SCP9	29	K	K00688	PYG, glgP; glycogen phosphorylase [EC:2.4.1.1]	Alpha-1,4 glucan phosphorylase OS=Frankliniella occidentalis OX=133901 GN=LOC113206561 PE=3 SV=1	LOC113206561	2	0.061404	3	1	GIAQVENVTNVK(1)K	6.72828e-17	136.24	1	7.03702e-06	94.688	1	7.32247e-11
map00500 Starch and sucrose metabolism	0.00683671	3.47	A0A6J1SCP9	172	K	K00688	PYG, glgP; glycogen phosphorylase [EC:2.4.1.1]	Alpha-1,4 glucan phosphorylase OS=Frankliniella occidentalis OX=133901 GN=LOC113206561 PE=3 SV=1	LOC113206561	2	-0.39116	3	1	IK(1)NGEQTEEPDDWLR	6.68281e-53	198.74	1	0.0084522	80.632	1	0.00204583
map00500 Starch and sucrose metabolism	0.00683671	3.47	A0A6J1SCP9	552	K	K00688	PYG, glgP; glycogen phosphorylase [EC:2.4.1.1]	Alpha-1,4 glucan phosphorylase OS=Frankliniella occidentalis OX=133901 GN=LOC113206561 PE=3 SV=1	LOC113206561	2	0.51358	4	1	LASLLEK(1)DYGVK	1.7319e-11	125.54	1	3.09927e-09	110.31	1	1.85177e-07
map00500 Starch and sucrose metabolism	0.00683671	3.47	A0A6J1SCP9	842	K	K00688	PYG, glgP; glycogen phosphorylase [EC:2.4.1.1]	Alpha-1,4 glucan phosphorylase OS=Frankliniella occidentalis OX=133901 GN=LOC113206561 PE=3 SV=1	LOC113206561	3	0.11934	4	1	LPAPHEPK(1)DDESK	0.005558	43.594	1	0.005558	43.594	1	0.00230736
map00500 Starch and sucrose metabolism	0.00683671	3.47	A0A6J1SCP9	598	K	K00688	PYG, glgP; glycogen phosphorylase [EC:2.4.1.1]	Alpha-1,4 glucan phosphorylase OS=Frankliniella occidentalis OX=133901 GN=LOC113206561 PE=3 SV=1	LOC113206561	2	0.40061	3	1	QNPQAK(1)FVPR	0.00223769	70.056	1	0.0115508	49.3	1	0.00588104
map00500 Starch and sucrose metabolism	0.00683671	3.47	A0A6J1SCP9	78	K	K00688	PYG, glgP; glycogen phosphorylase [EC:2.4.1.1]	Alpha-1,4 glucan phosphorylase OS=Frankliniella occidentalis OX=133901 GN=LOC113206561 PE=3 SV=1	LOC113206561	2	-0.0058399	3	1	TQQFYYEK(1)DPK	0.00337553	61.11	1	0.0114967	46.88	1	0.00305377
map00500 Starch and sucrose metabolism	0.00683671	3.47	A0A6J1SQ90	253	K	K01810	GPI, pgi; glucose-6-phosphate isomerase [EC:5.3.1.9]	Glucose-6-phosphate isomerase OS=Frankliniella occidentalis OX=133901 GN=LOC113209585 PE=3 SV=1	LOC113209585	2	0.54852	3	1	VK(1)EFGIDEK	0.000912006	91.549	1	0.00149933	83.862	1	0.00221837
map00500 Starch and sucrose metabolism	0.00683671	3.47	A0A6J1T9N6	58	K	K00700	GBE1, glgB; 1,4-alpha-glucan branching enzyme [EC:2.4.1.18]	1,4-alpha-glucan branching enzyme OS=Frankliniella occidentalis OX=133901 GN=LOC113214750 PE=3 SV=1	LOC113214750	2	1.7165	3	1	VNSSDGGLDK(1)FTK	0.00587379	49.188	1	0.000848503	68.044	1	0.00685927
map00500 Starch and sucrose metabolism	0.00683671	3.47	A0A6J1T9N6	43	K	K00700	GBE1, glgB; 1,4-alpha-glucan branching enzyme [EC:2.4.1.18]	1,4-alpha-glucan branching enzyme OS=Frankliniella occidentalis OX=133901 GN=LOC113214750 PE=3 SV=1	LOC113214750	2	0.33979	3	1	YAVFK(1)DYVER	0.0023032	69.721	1	0.00467011	61.958	1	0.0125382
map00500 Starch and sucrose metabolism	0.00683671	3.47	A0A6J1T9Q2	420	K	K00844	HK; hexokinase [EC:2.7.1.1]	Phosphotransferase OS=Frankliniella occidentalis OX=133901 GN=LOC113214981 PE=3 SV=1	LOC113214981	2	-0.45862	3	1	IK(1)QLILPGIK	0.00496615	61.161	1	2.53287e-05	98.044	1	0.0025107
map00500 Starch and sucrose metabolism	0.00683671	3.47	A0A6J1TGC4	482	K	K01835	pgm; phosphoglucomutase [EC:5.4.2.2]	phosphoglucomutase OS=Frankliniella occidentalis OX=133901 GN=LOC113216737 PE=3 SV=1	LOC113216737	2	-3.8666	4	1	SAASK(1)QGIR	3.45738e-05	116.37	1	0.00079044	93.178	1	0.00501462
map00500 Starch and sucrose metabolism	0.00683671	3.47	A0A6J1TIB1	116	K	K00963	UGP2, galU, galF; UTP--glucose-1-phosphate uridylyltransferase [EC:2.7.7.9]	UTP--glucose-1-phosphate uridylyltransferase OS=Frankliniella occidentalis OX=133901 GN=LOC113216006 PE=3 SV=1	LOC113216006	2	0.092807	3	1	GPK(1)SIISVR	0.0018684	79.148	1	0.00745799	58.699	1	0.0156864
map00520 Amino sugar and nucleotide sugar metabolism	0.167313	1.71	A0A6J1SQ90	253	K	K01810	GPI, pgi; glucose-6-phosphate isomerase [EC:5.3.1.9]	Glucose-6-phosphate isomerase OS=Frankliniella occidentalis OX=133901 GN=LOC113209585 PE=3 SV=1	LOC113209585	2	0.54852	3	1	VK(1)EFGIDEK	0.000912006	91.549	1	0.00149933	83.862	1	0.00221837
map00520 Amino sugar and nucleotide sugar metabolism	0.167313	1.71	A0A6J1T2S5	68	K	K00326	E1.6.2.2; cytochrome-b5 reductase [EC:1.6.2.2]	NADH-cytochrome b5 reductase OS=Frankliniella occidentalis OX=133901 GN=LOC113212916 PE=3 SV=1	LOC113212916	2	3.0629	5	1	FQLPSK(1)K	0.00822455	89.296	1	0.0357556	54.611	1	0.0169954
map00520 Amino sugar and nucleotide sugar metabolism	0.167313	1.71	A0A6J1T9Q2	420	K	K00844	HK; hexokinase [EC:2.7.1.1]	Phosphotransferase OS=Frankliniella occidentalis OX=133901 GN=LOC113214981 PE=3 SV=1	LOC113214981	2	-0.45862	3	1	IK(1)QLILPGIK	0.00496615	61.161	1	2.53287e-05	98.044	1	0.0025107
map00520 Amino sugar and nucleotide sugar metabolism	0.167313	1.71	A0A6J1TGC4	482	K	K01835	pgm; phosphoglucomutase [EC:5.4.2.2]	phosphoglucomutase OS=Frankliniella occidentalis OX=133901 GN=LOC113216737 PE=3 SV=1	LOC113216737	2	-3.8666	4	1	SAASK(1)QGIR	3.45738e-05	116.37	1	0.00079044	93.178	1	0.00501462
map00520 Amino sugar and nucleotide sugar metabolism	0.167313	1.71	A0A6J1TIB1	116	K	K00963	UGP2, galU, galF; UTP--glucose-1-phosphate uridylyltransferase [EC:2.7.7.9]	UTP--glucose-1-phosphate uridylyltransferase OS=Frankliniella occidentalis OX=133901 GN=LOC113216006 PE=3 SV=1	LOC113216006	2	0.092807	3	1	GPK(1)SIISVR	0.0018684	79.148	1	0.00745799	58.699	1	0.0156864
map00524 Neomycin, kanamycin and gentamicin biosynthesis	0.0866678	11.28	A0A6J1T9Q2	420	K	K00844	HK; hexokinase [EC:2.7.1.1]	Phosphotransferase OS=Frankliniella occidentalis OX=133901 GN=LOC113214981 PE=3 SV=1	LOC113214981	2	-0.45862	3	1	IK(1)QLILPGIK	0.00496615	61.161	1	2.53287e-05	98.044	1	0.0025107
map00561 Glycerolipid metabolism	0.0589878	1.9	A0A6J1RTK4	438	K	K00128	ALDH; aldehyde dehydrogenase (NAD+) [EC:1.2.1.3]	aldehyde dehydrogenase, mitochondrial OS=Frankliniella occidentalis OX=133901 GN=LOC113202362 PE=3 SV=1	LOC113202362	2	0.45717	4	1	FK(1)NLDEVIQR	0.000105972	91.313	1	0.000121308	90.05	1	0.00530283
map00561 Glycerolipid metabolism	0.0589878	1.9	A0A6J1RTK4	521	K	K00128	ALDH; aldehyde dehydrogenase (NAD+) [EC:1.2.1.3]	aldehyde dehydrogenase, mitochondrial OS=Frankliniella occidentalis OX=133901 GN=LOC113202362 PE=3 SV=1	LOC113202362	2	0.19759	3	1	SVIVK(1)VPQK	0.0084944	56.258	1	0.0210052	42.19	1	0.0145469
map00561 Glycerolipid metabolism	0.0589878	1.9	A0A6J1S810	401	K	K14085	ALDH7A1; aldehyde dehydrogenase family 7 member A1 [EC:1.2.1.31 1.2.1.8 1.2.1.3]	Aldehyde dehydrogenase (NAD(+)) OS=Frankliniella occidentalis OX=133901 GN=LOC113204404 PE=3 SV=1	LOC113204404	2	-0.20265	3	1	IEFGGK(1)VVNR	0.0219319	40.496	1	0.00588104	58.699	1	0.0161356
map00561 Glycerolipid metabolism	0.0589878	1.9	A0A6J1SFB0	168	K	K00002	AKR1A1, adh; alcohol dehydrogenase (NADP+) [EC:1.1.1.2]	alcohol dehydrogenase [NADP(+)]-like OS=Frankliniella occidentalis OX=133901 GN=LOC113207178 PE=4 SV=1	LOC113207178	2	1.3155	3	1	SIGVSNFNK(1)R	0.00623076	62.633	1	0.00508522	64.82	1	0.00941781
map00561 Glycerolipid metabolism	0.0589878	1.9	A0A6J1SLR3	156	K	K13509	AGPAT1_2; lysophosphatidate acyltransferase [EC:2.3.1.51]	1-acyl-sn-glycerol-3-phosphate acyltransferase OS=Frankliniella occidentalis OX=133901 GN=LOC113207773 PE=3 SV=1	LOC113207773	2	1.7741	3	1	EAINK(1)VSTK	0.0127953	50.108	1	0.0233695	40.496	1	0.0233695
map00561 Glycerolipid metabolism	0.0589878	1.9	A0A6J1SLW2	185	K	K00011	AKR1B; aldehyde reductase [EC:1.1.1.21]	aldose reductase-like OS=Frankliniella occidentalis OX=133901 GN=LOC113207808 PE=4 SV=1	LOC113207808	2	0.81162	4	1	EGEDLFPTK(1)DGK	0.000313401	76.073	1	1.0463e-05	90.793	1	0.000923221
map00561 Glycerolipid metabolism	0.0589878	1.9	A0A6J1SLW2	92	K	K00011	AKR1B; aldehyde reductase [EC:1.1.1.21]	aldose reductase-like OS=Frankliniella occidentalis OX=133901 GN=LOC113207808 PE=4 SV=1	LOC113207808	3	0.13024	4	0.999988	SKPGEVTQAVK(1)AAIDAGYR	0.000139614	68.952	1	6.37427e-10	105.6	0.999983	0.000295745
map00561 Glycerolipid metabolism	0.0589878	1.9	A0A6J1SN92	5	K	K00863	DAK, TKFC; triose/dihydroxyacetone kinase / FAD-AMP lyase (cyclizing) [EC:2.7.1.28 2.7.1.29 4.6.1.15]	ATP-dependent dihydroxyacetone kinase OS=Frankliniella occidentalis OX=133901 GN=LOC113207596 PE=4 SV=1	LOC113207596	2	0.21236	3	1	ALHK(1)LVDDPER	0.00137502	62.088	1	1.3134e-05	88.021	1	1.3134e-05
map00561 Glycerolipid metabolism	0.0589878	1.9	A0A6J1SZR3	65	K	K00011	AKR1B; aldehyde reductase [EC:1.1.1.21]	aldose reductase-like OS=Frankliniella occidentalis OX=133901 GN=LOC113211961 PE=4 SV=1	LOC113211961	2	0.53357	3	1	AK(1)IAEGVIK	0.00312999	73.233	1	0.0119737	53.751	1	0.00713265
map00561 Glycerolipid metabolism	0.0589878	1.9	A0A6J1SZR3	72	K	K00011	AKR1B; aldehyde reductase [EC:1.1.1.21]	aldose reductase-like OS=Frankliniella occidentalis OX=133901 GN=LOC113211961 PE=4 SV=1	LOC113211961	2	0.067747	3	1	IAEGVIK(1)R	0.00400887	93.374	1	0.00910996	71.501	1	0.00641304
map00561 Glycerolipid metabolism	0.0589878	1.9	A0A6J1SZR3	150	K	K00011	AKR1B; aldehyde reductase [EC:1.1.1.21]	aldose reductase-like OS=Frankliniella occidentalis OX=133901 GN=LOC113211961 PE=4 SV=1	LOC113211961	2	1.1495	3	1	ELEK(1)CVQLGLLK	0.00114053	66.267	1	5.1189e-05	85.813	1	2.27431e-05
map00561 Glycerolipid metabolism	0.0589878	1.9	A0A6J1SZR3	306	K	K00011	AKR1B; aldehyde reductase [EC:1.1.1.21]	aldose reductase-like OS=Frankliniella occidentalis OX=133901 GN=LOC113211961 PE=4 SV=1	LOC113211961	3	2.0322	3	1	LCPLNDGK(1)GHK	0.00195289	60.255	1	0.0005513	70.942	1	0.000697858
map00561 Glycerolipid metabolism	0.0589878	1.9	A0A6J1SZR3	264	K	K00011	AKR1B; aldehyde reductase [EC:1.1.1.21]	aldose reductase-like OS=Frankliniella occidentalis OX=133901 GN=LOC113211961 PE=4 SV=1	LOC113211961	3	0.37469	3	1	YLIQHGTVPIPK(1)SVTK	0.00170872	51.591	1	0.00138422	54.237	1	0.00043246
map00561 Glycerolipid metabolism	0.0589878	1.9	A0A6J1T4D6	31	K	K00128	ALDH; aldehyde dehydrogenase (NAD+) [EC:1.2.1.3]	Aldehyde dehydrogenase OS=Frankliniella occidentalis OX=133901 GN=LOC113213548 PE=3 SV=1	LOC113213548	2	-0.45317	3	1	QLK(1)NLLR	0.00405108	100.02	1	0.0174539	62.717	1	0.0333214
map00590 Arachidonic acid metabolism	0.201049	1.93	A0A6J1S3R3	132	K	K04097	HPGDS; prostaglandin-H2 D-isomerase / glutathione transferase [EC:5.3.99.2 2.5.1.18]	glutathione S-transferase-like OS=Frankliniella occidentalis OX=133901 GN=LOC113203382 PE=4 SV=1	LOC113203382	2	0.14832	5	1	K(1)FEQIVK	0.00574825	99.139	1	0.0106302	83.206	1	0.00452954
map00590 Arachidonic acid metabolism	0.201049	1.93	A0A6J1S3R3	138	K	K04097	HPGDS; prostaglandin-H2 D-isomerase / glutathione transferase [EC:5.3.99.2 2.5.1.18]	glutathione S-transferase-like OS=Frankliniella occidentalis OX=133901 GN=LOC113203382 PE=4 SV=1	LOC113203382	3	0.33317	3	0.999952	KFEQIVK(1)DNNGFLVNGK	9.99114e-09	105.28	1	4.48889e-16	127.3	0.999697	7.33192e-05
map00590 Arachidonic acid metabolism	0.201049	1.93	A0A6J1S3R3	197	K	K04097	HPGDS; prostaglandin-H2 D-isomerase / glutathione transferase [EC:5.3.99.2 2.5.1.18]	glutathione S-transferase-like OS=Frankliniella occidentalis OX=133901 GN=LOC113203382 PE=4 SV=1	LOC113203382	2	-0.35277	5	1	VEATPAIASYIAK(1)R	1.53856e-07	102.52	1	0.00165063	68.044	1	1.20945e-07
map00590 Arachidonic acid metabolism	0.201049	1.93	A0A6J1S3R3	39	K	K04097	HPGDS; prostaglandin-H2 D-isomerase / glutathione transferase [EC:5.3.99.2 2.5.1.18]	glutathione S-transferase-like OS=Frankliniella occidentalis OX=133901 GN=LOC113203382 PE=4 SV=1	LOC113203382	2	0.026639	6	1	YDDAK(1)WAESK	4.62763e-05	96.229	1	2.33549e-05	98.898	1	0.000105972
map00590 Arachidonic acid metabolism	0.201049	1.93	A0A6J1S3R3	74	K	K04097	HPGDS; prostaglandin-H2 D-isomerase / glutathione transferase [EC:5.3.99.2 2.5.1.18]	glutathione S-transferase-like OS=Frankliniella occidentalis OX=133901 GN=LOC113203382 PE=4 SV=1	LOC113203382	2	0.23372	3	1	YLAK(1)QVGLSGK	1.29108e-07	108.35	1	7.07812e-05	86.114	1	0.000115856
map00590 Arachidonic acid metabolism	0.201049	1.93	A0A6J1SUA2	184	K	K04097	HPGDS; prostaglandin-H2 D-isomerase / glutathione transferase [EC:5.3.99.2 2.5.1.18]	glutathione S-transferase-like OS=Frankliniella occidentalis OX=133901 GN=LOC113208988 PE=4 SV=1	LOC113208988	2	-0.10469	4	1	VK(1)DAVFNNPSVK	0.00015184	80.96	1	0.00015184	80.96	1	0.000105302
map00590 Arachidonic acid metabolism	0.201049	1.93	A0A6J1TAR5	91	K	K00432	gpx, btuE, bsaA; glutathione peroxidase [EC:1.11.1.9]	Glutathione peroxidase OS=Frankliniella occidentalis OX=133901 GN=LOC113213090 PE=3 SV=1	LOC113213090	2	0.045802	6	1	K(1)QNANFDLFEK	5.28694e-08	116.24	1	9.92242e-07	105.65	1	9.92242e-07
map00620 Pyruvate metabolism	6.449e-09	6.27	A0A6J1RTK4	438	K	K00128	ALDH; aldehyde dehydrogenase (NAD+) [EC:1.2.1.3]	aldehyde dehydrogenase, mitochondrial OS=Frankliniella occidentalis OX=133901 GN=LOC113202362 PE=3 SV=1	LOC113202362	2	0.45717	4	1	FK(1)NLDEVIQR	0.000105972	91.313	1	0.000121308	90.05	1	0.00530283
map00620 Pyruvate metabolism	6.449e-09	6.27	A0A6J1RTK4	521	K	K00128	ALDH; aldehyde dehydrogenase (NAD+) [EC:1.2.1.3]	aldehyde dehydrogenase, mitochondrial OS=Frankliniella occidentalis OX=133901 GN=LOC113202362 PE=3 SV=1	LOC113202362	2	0.19759	3	1	SVIVK(1)VPQK	0.0084944	56.258	1	0.0210052	42.19	1	0.0145469
map00620 Pyruvate metabolism	6.449e-09	6.27	A0A6J1RU67	1055	K	K01958	PC, pyc; pyruvate carboxylase [EC:6.4.1.1]	Pyruvate carboxylase OS=Frankliniella occidentalis OX=133901 GN=LOC113202510 PE=4 SV=1	LOC113202510	2	0.30654	3	1	GK(1)TLSFK	0.0144041	66.429	1	0.0130218	69.198	1	0.0114027
map00620 Pyruvate metabolism	6.449e-09	6.27	A0A6J1RU67	988	K	K01958	PC, pyc; pyruvate carboxylase [EC:6.4.1.1]	Pyruvate carboxylase OS=Frankliniella occidentalis OX=133901 GN=LOC113202510 PE=4 SV=1	LOC113202510	2	0.77487	5	1	PGASLPPLDFK(1)K	1.30809e-05	91.62	1	0.000256978	79.492	1	9.12365e-08
map00620 Pyruvate metabolism	6.449e-09	6.27	A0A6J1S4R5	355	K	K00162	PDHB, pdhB; pyruvate dehydrogenase E1 component beta subunit [EC:1.2.4.1]	Pyruvate dehydrogenase E1 component subunit beta OS=Frankliniella occidentalis OX=133901 GN=LOC113204862 PE=4 SV=1	LOC113204862	2	0.64405	3	1	AEDIVVAVK(1)K	0.00183883	74.841	1	0.00443803	66.056	1	0.00443803
map00620 Pyruvate metabolism	6.449e-09	6.27	A0A6J1S4R5	356	K	K00162	PDHB, pdhB; pyruvate dehydrogenase E1 component beta subunit [EC:1.2.4.1]	Pyruvate dehydrogenase E1 component subunit beta OS=Frankliniella occidentalis OX=133901 GN=LOC113204862 PE=4 SV=1	LOC113204862	2	0.12545	3	1	K(1)VLGAAPK	0.0146918	61.679	1	0.0276829	49.715	1	0.0258746
map00620 Pyruvate metabolism	6.449e-09	6.27	A0A6J1SBT5	83	K	K00873	PK, pyk; pyruvate kinase [EC:2.7.1.40]	Pyruvate kinase OS=Frankliniella occidentalis OX=133901 GN=LOC113205339 PE=3 SV=1	LOC113205339	2	0.8822	3	1	AVENYSK(1)K	0.0119796	65.224	1	0.0310665	47.187	1	0.0289154
map00620 Pyruvate metabolism	6.449e-09	6.27	A0A6J1SBT5	209	K	K00873	PK, pyk; pyruvate kinase [EC:2.7.1.40]	Pyruvate kinase OS=Frankliniella occidentalis OX=133901 GN=LOC113205339 PE=3 SV=1	LOC113205339	2	-0.414	4	1	DK(1)ADLQFGVK	0.00181944	72.2	1	0.0023032	69.721	1	0.0155128
map00620 Pyruvate metabolism	6.449e-09	6.27	A0A6J1SBT5	246	K	K00873	PK, pyk; pyruvate kinase [EC:2.7.1.40]	Pyruvate kinase OS=Frankliniella occidentalis OX=133901 GN=LOC113205339 PE=3 SV=1	LOC113205339	2	-0.87687	5	1	GILGEAGK(1)K	0.0115359	56.916	1	0.00706975	64.711	1	0.0106665
map00620 Pyruvate metabolism	6.449e-09	6.27	A0A6J1SBT5	488	K	K00873	PK, pyk; pyruvate kinase [EC:2.7.1.40]	Pyruvate kinase OS=Frankliniella occidentalis OX=133901 GN=LOC113205339 PE=3 SV=1	LOC113205339	2	0.95227	3	1	K(1)GDPVVIVTGWK	0.0016149	66.246	1	0.00354775	60.55	1	0.00104867
map00620 Pyruvate metabolism	6.449e-09	6.27	A0A6J1SBT5	235	K	K00873	PK, pyk; pyruvate kinase [EC:2.7.1.40]	Pyruvate kinase OS=Frankliniella occidentalis OX=133901 GN=LOC113205339 PE=3 SV=1	LOC113205339	2	0.37262	5	1	NAAAIK(1)EIR	0.000101516	107.79	1	0.00207047	76.943	1	0.00198474
map00620 Pyruvate metabolism	6.449e-09	6.27	A0A6J1SBT5	482	K	K00873	PK, pyk; pyruvate kinase [EC:2.7.1.40]	Pyruvate kinase OS=Frankliniella occidentalis OX=133901 GN=LOC113205339 PE=3 SV=1	LOC113205339	2	0.5096	5	1	VQFGIQFGQK(1)K	0.000982682	73.881	1	6.03422e-08	115.78	1	0.0030376
map00620 Pyruvate metabolism	6.449e-09	6.27	A0A6J1S810	401	K	K14085	ALDH7A1; aldehyde dehydrogenase family 7 member A1 [EC:1.2.1.31 1.2.1.8 1.2.1.3]	Aldehyde dehydrogenase (NAD(+)) OS=Frankliniella occidentalis OX=133901 GN=LOC113204404 PE=3 SV=1	LOC113204404	2	-0.20265	3	1	IEFGGK(1)VVNR	0.0219319	40.496	1	0.00588104	58.699	1	0.0161356
map00620 Pyruvate metabolism	6.449e-09	6.27	A0A6J1SRQ3	320	K	K00161	PDHA, pdhA; pyruvate dehydrogenase E1 component alpha subunit [EC:1.2.4.1]	Pyruvate dehydrogenase E1 component subunit alpha OS=Frankliniella occidentalis OX=133901 GN=LOC113210287 PE=4 SV=1	LOC113210287	2	0.2447	5	1	DPITSFK(1)DR	0.000677413	94.692	1	0.00101642	90.15	1	0.0221092
map00620 Pyruvate metabolism	6.449e-09	6.27	A0A6J1SRQ3	82	K	K00161	PDHA, pdhA; pyruvate dehydrogenase E1 component alpha subunit [EC:1.2.4.1]	Pyruvate dehydrogenase E1 component subunit alpha OS=Frankliniella occidentalis OX=133901 GN=LOC113210287 PE=4 SV=1	LOC113210287	2	-0.76678	6	1	METSAGNLYK(1)EK	1.58765e-07	101.53	1	0.00390443	55.724	1	0.00120367
map00620 Pyruvate metabolism	6.449e-09	6.27	A0A6J1SSL2	219	K	K00626	E2.3.1.9, atoB; acetyl-CoA C-acetyltransferase [EC:2.3.1.9]	acetyl-CoA acetyltransferase, cytosolic-like OS=Frankliniella occidentalis OX=133901 GN=LOC113210204 PE=3 SV=1	LOC113210204	3	2.5374	3	1	LDDAK(1)VNVLGGAVALGHPIGASGAR	4.64148e-06	56.681	1	7.77847e-07	65.428	1	3.93882e-06
map00620 Pyruvate metabolism	6.449e-09	6.27	A0A6J1STB9	328	K	K00026	MDH2; malate dehydrogenase [EC:1.1.1.37]	Malate dehydrogenase OS=Frankliniella occidentalis OX=133901 GN=LOC113208789 PE=3 SV=1	LOC113208789	2	-0.28323	5	1	AAIPELK(1)K	0.0156423	60.436	1	0.0201147	55.37	1	0.0236665
map00620 Pyruvate metabolism	6.449e-09	6.27	A0A6J1STB9	91	K	K00026	MDH2; malate dehydrogenase [EC:1.1.1.37]	Malate dehydrogenase OS=Frankliniella occidentalis OX=133901 GN=LOC113208789 PE=3 SV=1	LOC113208789	2	0.039699	6	1	ASNGPEQLK(1)DSLK	0.00015189	81.904	1	6.73465e-08	102.73	1	0.000539176
map00620 Pyruvate metabolism	6.449e-09	6.27	A0A6J1STB9	228	K	K00026	MDH2; malate dehydrogenase [EC:1.1.1.37]	Malate dehydrogenase OS=Frankliniella occidentalis OX=133901 GN=LOC113208789 PE=3 SV=1	LOC113208789	2	0.13628	7	1	DQLK(1)ALTER	0.00250509	74.841	1	0.00405729	67.334	1	0.00250509
map00620 Pyruvate metabolism	6.449e-09	6.27	A0A6J1STB9	340	K	K00026	MDH2; malate dehydrogenase [EC:1.1.1.37]	Malate dehydrogenase OS=Frankliniella occidentalis OX=133901 GN=LOC113208789 PE=3 SV=1	LOC113208789	2	-0.031168	5	1	GEDFVNK(1)K	0.00586961	84.568	1	0.0255004	51.346	1	0.0255004
map00620 Pyruvate metabolism	6.449e-09	6.27	A0A6J1STB9	333	K	K00026	MDH2; malate dehydrogenase [EC:1.1.1.37]	Malate dehydrogenase OS=Frankliniella occidentalis OX=133901 GN=LOC113208789 PE=3 SV=1	LOC113208789	2	0.10852	6	1	NIQK(1)GEDFVNK	0.000334118	77.062	1	4.91353e-06	99.752	1	0.00103236
map00620 Pyruvate metabolism	6.449e-09	6.27	A0A6J1STB9	224	K	K00026	MDH2; malate dehydrogenase [EC:1.1.1.37]	Malate dehydrogenase OS=Frankliniella occidentalis OX=133901 GN=LOC113208789 PE=3 SV=1	LOC113208789	2	0.069306	9	1	PSVDFPK(1)DQLK	1.55367e-13	148.28	1	1.79148e-10	133.05	1	5.6209e-09
map00620 Pyruvate metabolism	6.449e-09	6.27	A0A6J1SUW9	565	K	K00029	E1.1.1.40, maeB; malate dehydrogenase (oxaloacetate-decarboxylating)(NADP+) [EC:1.1.1.40]	Malic enzyme OS=Frankliniella occidentalis OX=133901 GN=LOC113211055 PE=3 SV=1	LOC113211055	2	1.1258	3	1	IATK(1)VANYAYK	0.00287444	62.633	1	0.00104759	70.808	1	0.00604437
map00620 Pyruvate metabolism	6.449e-09	6.27	A0A6J1T6K5	15	K	K01679	E4.2.1.2B, fumC, FH; fumarate hydratase, class II [EC:4.2.1.2]	Fumarate hydratase OS=Frankliniella occidentalis OX=133901 GN=LOC113211942 PE=3 SV=1	LOC113211942	2	-0.70583	3	1	LESDTFGELK(1)VPSDK	1.16137e-38	178.03	1	0.00128706	67.646	1	0.00173106
map00620 Pyruvate metabolism	6.449e-09	6.27	A0A6J1T6K5	20	K	K01679	E4.2.1.2B, fumC, FH; fumarate hydratase, class II [EC:4.2.1.2]	Fumarate hydratase OS=Frankliniella occidentalis OX=133901 GN=LOC113211942 PE=3 SV=1	LOC113211942	2	1.723	3	1	VPSDK(1)LYGAQTVR	0.00140675	63.754	1	0.00550702	49.988	1	0.000908677
map00620 Pyruvate metabolism	6.449e-09	6.27	A0A6J1T4D6	31	K	K00128	ALDH; aldehyde dehydrogenase (NAD+) [EC:1.2.1.3]	Aldehyde dehydrogenase OS=Frankliniella occidentalis OX=133901 GN=LOC113213548 PE=3 SV=1	LOC113213548	2	-0.45317	3	1	QLK(1)NLLR	0.00405108	100.02	1	0.0174539	62.717	1	0.0333214
map00620 Pyruvate metabolism	6.449e-09	6.27	A0A6J1T4Y8	308	K	K00382	DLD, lpd, pdhD; dihydrolipoamide dehydrogenase [EC:1.8.1.4]	Dihydrolipoyl dehydrogenase OS=Frankliniella occidentalis OX=133901 GN=LOC113213499 PE=3 SV=1	LOC113213499	2	0.052266	4	1	AK(1)TNNETDGFVK	3.22522e-11	122.33	1	3.12896e-05	86.772	1	6.41161e-06
map00620 Pyruvate metabolism	6.449e-09	6.27	A0A6J1T4Y8	21	K	K00382	DLD, lpd, pdhD; dihydrolipoamide dehydrogenase [EC:1.8.1.4]	Dihydrolipoyl dehydrogenase OS=Frankliniella occidentalis OX=133901 GN=LOC113213499 PE=3 SV=1	LOC113213499	3	0.11698	4	1	ALTGGIAHLFK(1)QNK	3.28254e-08	106.58	1	4.86079e-15	127.02	1	0.00102028
map00620 Pyruvate metabolism	6.449e-09	6.27	A0A6J1T4Y8	53	K	K00382	DLD, lpd, pdhD; dihydrolipoamide dehydrogenase [EC:1.8.1.4]	Dihydrolipoyl dehydrogenase OS=Frankliniella occidentalis OX=133901 GN=LOC113213499 PE=3 SV=1	LOC113213499	2	1.1276	4	1	EDGSTEVVK(1)TK	0.000256539	79.492	1	0.00696599	53.448	1	0.00791531
map00620 Pyruvate metabolism	6.449e-09	6.27	A0A6J1T4Y8	323	K	K00382	DLD, lpd, pdhD; dihydrolipoamide dehydrogenase [EC:1.8.1.4]	Dihydrolipoyl dehydrogenase OS=Frankliniella occidentalis OX=133901 GN=LOC113213499 PE=3 SV=1	LOC113213499	3	-0.41856	6	1	ILGDK(1)HTDR	4.94751e-05	113.93	1	0.00105988	77.662	1	0.000658654
map00620 Pyruvate metabolism	6.449e-09	6.27	A0A6J1T4Y8	145	K	K00382	DLD, lpd, pdhD; dihydrolipoamide dehydrogenase [EC:1.8.1.4]	Dihydrolipoyl dehydrogenase OS=Frankliniella occidentalis OX=133901 GN=LOC113213499 PE=3 SV=1	LOC113213499	2	-0.034715	5	1	ILQK(1)QGMK	0.0104567	56.547	1	0.00671645	65.252	1	0.00377244
map00620 Pyruvate metabolism	6.449e-09	6.27	A0A6J1T4Y8	288	K	K00382	DLD, lpd, pdhD; dihydrolipoamide dehydrogenase [EC:1.8.1.4]	Dihydrolipoyl dehydrogenase OS=Frankliniella occidentalis OX=133901 GN=LOC113213499 PE=3 SV=1	LOC113213499	2	-1.0797	3	1	NEEDLK(1)K	0.00729456	80.229	1	0.029127	58.815	1	0.019735
map00620 Pyruvate metabolism	6.449e-09	6.27	A0A6J1T4Y8	198	K	K00382	DLD, lpd, pdhD; dihydrolipoamide dehydrogenase [EC:1.8.1.4]	Dihydrolipoyl dehydrogenase OS=Frankliniella occidentalis OX=133901 GN=LOC113213499 PE=3 SV=1	LOC113213499	3	-0.23233	4	1	RPFTK(1)NLGLEDVGIER	3.2423e-20	132.64	1	4.3717e-20	130.27	1	1.66332e-11
map00620 Pyruvate metabolism	6.449e-09	6.27	A0A6J1T4Y8	174	K	K00382	DLD, lpd, pdhD; dihydrolipoamide dehydrogenase [EC:1.8.1.4]	Dihydrolipoyl dehydrogenase OS=Frankliniella occidentalis OX=133901 GN=LOC113213499 PE=3 SV=1	LOC113213499	2	-0.86508	6	1	VSVEDAK(1)DPSK	0.00125041	69.03	1	0.00272358	63.091	1	0.00238459
map00620 Pyruvate metabolism	6.449e-09	6.27	A0A6J1T4Y8	33	K	K00382	DLD, lpd, pdhD; dihydrolipoamide dehydrogenase [EC:1.8.1.4]	Dihydrolipoyl dehydrogenase OS=Frankliniella occidentalis OX=133901 GN=LOC113213499 PE=3 SV=1	LOC113213499	3	-0.20667	4	1	VTLVSGHGK(1)ITGPNEVTALK	6.25244e-13	111.57	1	2.7045e-43	163.62	1	7.31236e-29
map00620 Pyruvate metabolism	6.449e-09	6.27	A0A6J1TGN1	282	K	K00025	MDH1; malate dehydrogenase [EC:1.1.1.37]	Malate dehydrogenase, cytoplasmic OS=Frankliniella occidentalis OX=133901 GN=LOC113214741 PE=3 SV=1	LOC113214741	2	-0.57122	3	1	GGVSK(1)NVYEAVNDEAFLK	0.00318259	48.288	1	0.00355849	46.494	1	8.69828e-05
map00620 Pyruvate metabolism	6.449e-09	6.27	A0A6J1TGN1	277	K	K00025	MDH1; malate dehydrogenase [EC:1.1.1.37]	Malate dehydrogenase, cytoplasmic OS=Frankliniella occidentalis OX=133901 GN=LOC113214741 PE=3 SV=1	LOC113214741	2	0.50576	3	1	HATVTK(1)GGVSK	0.0118564	46.358	1	0.00129084	68.676	1	1.7611e-05
map00620 Pyruvate metabolism	6.449e-09	6.27	A0A6J1TGN1	174	K	K00025	MDH1; malate dehydrogenase [EC:1.1.1.37]	Malate dehydrogenase, cytoplasmic OS=Frankliniella occidentalis OX=133901 GN=LOC113214741 PE=3 SV=1	LOC113214741	2	0.042275	3	1	K(1)DLLSANVK	0.00312751	76.228	1	0.0105755	58.592	1	0.00726313
map00620 Pyruvate metabolism	6.449e-09	6.27	A0A6J1TMK1	353	K	K00627	DLAT, aceF, pdhC; pyruvate dehydrogenase E2 component (dihydrolipoamide acetyltransferase) [EC:2.3.1.12]	Dihydrolipoamide acetyltransferase component of pyruvate dehydrogenase complex OS=Frankliniella occidentalis OX=133901 GN=LOC113217257 PE=3 SV=1	LOC113217257	2	0.29826	3	1	SPSGPATQAAK(1)SSAK	1.18109e-24	144.73	1	9.52321e-08	102.64	1	1.27758e-10
map00620 Pyruvate metabolism	6.449e-09	6.27	A0A6J1TMK1	323	K	K00627	DLAT, aceF, pdhC; pyruvate dehydrogenase E2 component (dihydrolipoamide acetyltransferase) [EC:2.3.1.12]	Dihydrolipoamide acetyltransferase component of pyruvate dehydrogenase complex OS=Frankliniella occidentalis OX=133901 GN=LOC113217257 PE=3 SV=1	LOC113217257	2	0.085119	3	1	GDVLQVIK(1)QK	0.00123487	75.197	1	0.00638309	57.347	1	0.00481811
map00620 Pyruvate metabolism	6.449e-09	6.27	A0A6J1TQ57	321	K	K00627	DLAT, aceF, pdhC; pyruvate dehydrogenase E2 component (dihydrolipoamide acetyltransferase) [EC:2.3.1.12]	Acetyltransferase component of pyruvate dehydrogenase complex OS=Frankliniella occidentalis OX=133901 GN=LOC113217259 PE=3 SV=1	LOC113217259	2	2.0321	3	1	LNSTLEK(1)EGIK	0.000840905	72.62	1	0.000872833	72.34	1	0.00634881
map00620 Pyruvate metabolism	6.449e-09	6.27	A0A6J1TQ57	453	K	K00627	DLAT, aceF, pdhC; pyruvate dehydrogenase E2 component (dihydrolipoamide acetyltransferase) [EC:2.3.1.12]	Acetyltransferase component of pyruvate dehydrogenase complex OS=Frankliniella occidentalis OX=133901 GN=LOC113217259 PE=3 SV=1	LOC113217259	2	-0.042341	3	1	VQLLPDK(1)DSESGFR	0.00117081	68.044	1	0.00480401	49.188	1	0.00329153
map00630 Glyoxylate and dicarboxylate metabolism	1.06022e-08	7.96	A0A6J1T1J6	241	K	K03781	katE, CAT, catB, srpA; catalase [EC:1.11.1.6]	Catalase OS=Frankliniella occidentalis OX=133901 GN=LOC113210689 PE=3 SV=1	LOC113210689	2	0.1598	5	1	TAQGIK(1)NLPVDK	5.40417e-20	159.5	1	3.26393e-10	117.93	1	5.90191e-07
map00630 Glyoxylate and dicarboxylate metabolism	1.06022e-08	7.96	A0A6J1T1J6	505	K	K03781	katE, CAT, catB, srpA; catalase [EC:1.11.1.6]	Catalase OS=Frankliniella occidentalis OX=133901 GN=LOC113210689 PE=3 SV=1	LOC113210689	2	0.087493	10	1	HGSHISAK(1)I	0.000199903	106.6	1	0.000321376	104.06	1	0.00259816
map00630 Glyoxylate and dicarboxylate metabolism	1.06022e-08	7.96	A0A6J1T1J6	104	K	K03781	katE, CAT, catB, srpA; catalase [EC:1.11.1.6]	Catalase OS=Frankliniella occidentalis OX=133901 GN=LOC113210689 PE=3 SV=1	LOC113210689	2	0.080039	4	1	K(1)TPIAIR	0.0222438	64.757	1	0.0185383	68.915	1	0.030904
map00630 Glyoxylate and dicarboxylate metabolism	1.06022e-08	7.96	A0A6J1T1J6	224	K	K03781	katE, CAT, catB, srpA; catalase [EC:1.11.1.6]	Catalase OS=Frankliniella occidentalis OX=133901 GN=LOC113210689 PE=3 SV=1	LOC113210689	2	-0.46666	4	1	LVNDK(1)NEVVYCK	1.28149e-07	102.87	1	0.00238158	61.11	1	8.79036e-06
map00630 Glyoxylate and dicarboxylate metabolism	1.06022e-08	7.96	A0A6J1T1J6	291	K	K03781	katE, CAT, catB, srpA; catalase [EC:1.11.1.6]	Catalase OS=Frankliniella occidentalis OX=133901 GN=LOC113210689 PE=3 SV=1	LOC113210689	2	0.11543	4	1	NK(1)FNPFDVTK	8.19443e-06	105.46	1	0.0040512	63.624	1	4.50944e-06
map00630 Glyoxylate and dicarboxylate metabolism	1.06022e-08	7.96	A0A6J1T1J6	247	K	K03781	katE, CAT, catB, srpA; catalase [EC:1.11.1.6]	Catalase OS=Frankliniella occidentalis OX=133901 GN=LOC113210689 PE=3 SV=1	LOC113210689	3	-0.54946	4	1	NLPVDK(1)AEQISAQDPDYSIR	7.3677e-19	129.02	1	9.56714e-05	67.227	1	0.00052293
map00630 Glyoxylate and dicarboxylate metabolism	1.06022e-08	7.96	A0A6J1T1J6	4	K	K03781	katE, CAT, catB, srpA; catalase [EC:1.11.1.6]	Catalase OS=Frankliniella occidentalis OX=133901 GN=LOC113210689 PE=3 SV=1	LOC113210689	2	-0.30929	3	1	SGK(1)SDPAADQLVNYK	0.000448657	70.837	1	0.000388043	72.315	1	0.000610419
map00630 Glyoxylate and dicarboxylate metabolism	1.06022e-08	7.96	A0A6J1RSE4	209	K	K00605	gcvT, AMT; aminomethyltransferase [EC:2.1.2.10]	Aminomethyltransferase OS=Frankliniella occidentalis OX=133901 GN=LOC113201701 PE=3 SV=1	LOC113201701	2	-1.0179	3	1	AAGK(1)DVALR	0.000888312	91.867	1	0.00496214	64.841	1	0.00932956
map00630 Glyoxylate and dicarboxylate metabolism	1.06022e-08	7.96	A0A6J1RSE4	286	K	K00605	gcvT, AMT; aminomethyltransferase [EC:2.1.2.10]	Aminomethyltransferase OS=Frankliniella occidentalis OX=133901 GN=LOC113201701 PE=3 SV=1	LOC113201701	2	0.69709	3	1	K(1)VAEALIDNAAVK	0.00250384	61.409	1	0.00230887	62.287	1	0.00919465
map00630 Glyoxylate and dicarboxylate metabolism	1.06022e-08	7.96	A0A6J1RSE4	256	K	K00605	gcvT, AMT; aminomethyltransferase [EC:2.1.2.10]	Aminomethyltransferase OS=Frankliniella occidentalis OX=133901 GN=LOC113201701 PE=3 SV=1	LOC113201701	2	0.65319	3	1	TTAAK(1)VAGVPCR	3.17501e-08	107.09	1	1.85485e-15	142.1	1	0.000423789
map00630 Glyoxylate and dicarboxylate metabolism	1.06022e-08	7.96	A0A6J1RZ69	397	K	K01681	ACO, acnA; aconitate hydratase [EC:4.2.1.3]	Citrate hydro-lyase OS=Frankliniella occidentalis OX=133901 GN=LOC113203645 PE=3 SV=1	LOC113203645	2	0.52436	3	1	SCLVNK(1)VGFK	0.000299428	85.355	1	0.00988203	51.762	1	0.0201498
map00630 Glyoxylate and dicarboxylate metabolism	1.06022e-08	7.96	A0A6J1S3K9	193	K	K01647	CS, gltA; citrate synthase [EC:2.3.3.1]	Citrate synthase OS=Frankliniella occidentalis OX=133901 GN=LOC113204726 PE=3 SV=1	LOC113204726	3	-0.11066	3	1	AYSEGVHK(1)SK	8.08777e-05	87.568	1	0.000971612	72.2	1	0.00986323
map00630 Glyoxylate and dicarboxylate metabolism	1.06022e-08	7.96	A0A6J1S3K9	185	K	K01647	CS, gltA; citrate synthase [EC:2.3.3.1]	Citrate synthase OS=Frankliniella occidentalis OX=133901 GN=LOC113204726 PE=3 SV=1	LOC113204726	3	-0.83304	5	1	FLK(1)AYSEGVHK	1.14004e-05	90.913	1	0.00076796	67.385	1	0.00176155
map00630 Glyoxylate and dicarboxylate metabolism	1.06022e-08	7.96	A0A6J1S3K9	105	K	K01647	CS, gltA; citrate synthase [EC:2.3.3.1]	Citrate synthase OS=Frankliniella occidentalis OX=133901 GN=LOC113204726 PE=3 SV=1	LOC113204726	2	0.34027	3	1	GYSIPECQK(1)LLPK	0.00471037	51.726	1	0.00615776	48.568	1	0.00655001
map00630 Glyoxylate and dicarboxylate metabolism	1.06022e-08	7.96	A0A6J1S3K9	395	K	K01647	CS, gltA; citrate synthase [EC:2.3.3.1]	Citrate synthase OS=Frankliniella occidentalis OX=133901 GN=LOC113204726 PE=3 SV=1	LOC113204726	2	-0.14065	6	1	IVPPILMETGK(1)VK	0.0017915	58.32	1	0.00546115	50.088	1	0.00654982
map00630 Glyoxylate and dicarboxylate metabolism	1.06022e-08	7.96	A0A6J1S3K9	452	K	K01647	CS, gltA; citrate synthase [EC:2.3.3.1]	Citrate synthase OS=Frankliniella occidentalis OX=133901 GN=LOC113204726 PE=3 SV=1	LOC113204726	2	1.9074	5	1	PK(1)SMSTDGLMK	0.000866038	66.267	1	0.0123913	43.68	1	8.08606e-06
map00630 Glyoxylate and dicarboxylate metabolism	1.06022e-08	7.96	A0A6J1S3K9	461	K	K01647	CS, gltA; citrate synthase [EC:2.3.3.1]	Citrate synthase OS=Frankliniella occidentalis OX=133901 GN=LOC113204726 PE=3 SV=1	LOC113204726	2	-1.3074	8	1	SMSTDGLMK(1)LVK	3.55793e-05	86.114	1	0.00416843	55.261	1	0.000782263
map00630 Glyoxylate and dicarboxylate metabolism	1.06022e-08	7.96	A0A6J1S3K9	339	K	K01647	CS, gltA; citrate synthase [EC:2.3.3.1]	Citrate synthase OS=Frankliniella occidentalis OX=133901 GN=LOC113204726 PE=3 SV=1	LOC113204726	3	0.097534	6	1	TLK(1)GGQVVPGYGHAVLR	4.2409e-05	84.41	1	7.45355e-05	81.656	1	7.45355e-05
map00630 Glyoxylate and dicarboxylate metabolism	1.06022e-08	7.96	A0A6J1SSL2	219	K	K00626	E2.3.1.9, atoB; acetyl-CoA C-acetyltransferase [EC:2.3.1.9]	acetyl-CoA acetyltransferase, cytosolic-like OS=Frankliniella occidentalis OX=133901 GN=LOC113210204 PE=3 SV=1	LOC113210204	3	2.5374	3	1	LDDAK(1)VNVLGGAVALGHPIGASGAR	4.64148e-06	56.681	1	7.77847e-07	65.428	1	3.93882e-06
map00630 Glyoxylate and dicarboxylate metabolism	1.06022e-08	7.96	A0A6J1STB9	328	K	K00026	MDH2; malate dehydrogenase [EC:1.1.1.37]	Malate dehydrogenase OS=Frankliniella occidentalis OX=133901 GN=LOC113208789 PE=3 SV=1	LOC113208789	2	-0.28323	5	1	AAIPELK(1)K	0.0156423	60.436	1	0.0201147	55.37	1	0.0236665
map00630 Glyoxylate and dicarboxylate metabolism	1.06022e-08	7.96	A0A6J1STB9	91	K	K00026	MDH2; malate dehydrogenase [EC:1.1.1.37]	Malate dehydrogenase OS=Frankliniella occidentalis OX=133901 GN=LOC113208789 PE=3 SV=1	LOC113208789	2	0.039699	6	1	ASNGPEQLK(1)DSLK	0.00015189	81.904	1	6.73465e-08	102.73	1	0.000539176
map00630 Glyoxylate and dicarboxylate metabolism	1.06022e-08	7.96	A0A6J1STB9	228	K	K00026	MDH2; malate dehydrogenase [EC:1.1.1.37]	Malate dehydrogenase OS=Frankliniella occidentalis OX=133901 GN=LOC113208789 PE=3 SV=1	LOC113208789	2	0.13628	7	1	DQLK(1)ALTER	0.00250509	74.841	1	0.00405729	67.334	1	0.00250509
map00630 Glyoxylate and dicarboxylate metabolism	1.06022e-08	7.96	A0A6J1STB9	340	K	K00026	MDH2; malate dehydrogenase [EC:1.1.1.37]	Malate dehydrogenase OS=Frankliniella occidentalis OX=133901 GN=LOC113208789 PE=3 SV=1	LOC113208789	2	-0.031168	5	1	GEDFVNK(1)K	0.00586961	84.568	1	0.0255004	51.346	1	0.0255004
map00630 Glyoxylate and dicarboxylate metabolism	1.06022e-08	7.96	A0A6J1STB9	333	K	K00026	MDH2; malate dehydrogenase [EC:1.1.1.37]	Malate dehydrogenase OS=Frankliniella occidentalis OX=133901 GN=LOC113208789 PE=3 SV=1	LOC113208789	2	0.10852	6	1	NIQK(1)GEDFVNK	0.000334118	77.062	1	4.91353e-06	99.752	1	0.00103236
map00630 Glyoxylate and dicarboxylate metabolism	1.06022e-08	7.96	A0A6J1STB9	224	K	K00026	MDH2; malate dehydrogenase [EC:1.1.1.37]	Malate dehydrogenase OS=Frankliniella occidentalis OX=133901 GN=LOC113208789 PE=3 SV=1	LOC113208789	2	0.069306	9	1	PSVDFPK(1)DQLK	1.55367e-13	148.28	1	1.79148e-10	133.05	1	5.6209e-09
map00630 Glyoxylate and dicarboxylate metabolism	1.06022e-08	7.96	A0A6J1T3X7	232	K	K01681	ACO, acnA; aconitate hydratase [EC:4.2.1.3]	Aconitate hydratase, mitochondrial OS=Frankliniella occidentalis OX=133901 GN=LOC113212980 PE=3 SV=1	LOC113212980	2	0.20359	6	1	CPK(1)VIGVK	2.076e-05	130.27	1	0.0041716	84.498	1	0.000606115
map00630 Glyoxylate and dicarboxylate metabolism	1.06022e-08	7.96	A0A6J1T3X7	237	K	K01681	ACO, acnA; aconitate hydratase [EC:4.2.1.3]	Aconitate hydratase, mitochondrial OS=Frankliniella occidentalis OX=133901 GN=LOC113212980 PE=3 SV=1	LOC113212980	2	-0.072527	7	1	VIGVK(1)LTGK	0.00745799	58.699	1	0.00645724	61.161	1	0.00378371
map00630 Glyoxylate and dicarboxylate metabolism	1.06022e-08	7.96	A0A6J1T3X7	610	K	K01681	ACO, acnA; aconitate hydratase [EC:4.2.1.3]	Aconitate hydratase, mitochondrial OS=Frankliniella occidentalis OX=133901 GN=LOC113212980 PE=3 SV=1	LOC113212980	3	-1.3327	3	1	CTTDHISAAGPWLK(1)YR	1.13465e-15	126.71	1	1.58771e-20	136.33	1	4.01295e-06
map00630 Glyoxylate and dicarboxylate metabolism	1.06022e-08	7.96	A0A6J1T3X7	748	K	K01681	ACO, acnA; aconitate hydratase [EC:4.2.1.3]	Aconitate hydratase, mitochondrial OS=Frankliniella occidentalis OX=133901 GN=LOC113212980 PE=3 SV=1	LOC113212980	3	-0.18249	5	1	DLAPGKPLQCELK(1)HPDGK	8.51811e-21	129.88	0.999908	9.57822e-07	93.226	0.996636	9.21862e-05
map00630 Glyoxylate and dicarboxylate metabolism	1.06022e-08	7.96	A0A6J1T3X7	661	K	K01681	ACO, acnA; aconitate hydratase [EC:4.2.1.3]	Aconitate hydratase, mitochondrial OS=Frankliniella occidentalis OX=133901 GN=LOC113212980 PE=3 SV=1	LOC113212980	2	-2.0812	3	1	DVK(1)WVAIGDENYGEGSSR	0.00299408	49.188	1	5.9274e-05	81.807	1	0.00168151
map00630 Glyoxylate and dicarboxylate metabolism	1.06022e-08	7.96	A0A6J1T3X7	528	K	K01681	ACO, acnA; aconitate hydratase [EC:4.2.1.3]	Aconitate hydratase, mitochondrial OS=Frankliniella occidentalis OX=133901 GN=LOC113212980 PE=3 SV=1	LOC113212980	2	-0.12549	6	1	EFK(1)LSDPFGK	0.000611975	80.706	1	0.00387331	64.103	1	0.0040512
map00630 Glyoxylate and dicarboxylate metabolism	1.06022e-08	7.96	A0A6J1T3X7	535	K	K01681	ACO, acnA; aconitate hydratase [EC:4.2.1.3]	Aconitate hydratase, mitochondrial OS=Frankliniella occidentalis OX=133901 GN=LOC113212980 PE=3 SV=1	LOC113212980	2	1.6762	14	1	LSDPFGK(1)ELPPR	7.88861e-08	105.03	1	0.000107718	83.087	1	2.77227e-05
map00630 Glyoxylate and dicarboxylate metabolism	1.06022e-08	7.96	A0A6J1T3X7	566	K	K01681	ACO, acnA; aconitate hydratase [EC:4.2.1.3]	Aconitate hydratase, mitochondrial OS=Frankliniella occidentalis OX=133901 GN=LOC113212980 PE=3 SV=1	LOC113212980	2	-0.47746	7	1	VDVDPK(1)SQR	0.00446838	66.056	1	0.00405729	67.334	1	0.00446838
map00630 Glyoxylate and dicarboxylate metabolism	1.06022e-08	7.96	A0A6J1T3X7	596	K	K01681	ACO, acnA; aconitate hydratase [EC:4.2.1.3]	Aconitate hydratase, mitochondrial OS=Frankliniella occidentalis OX=133901 GN=LOC113212980 PE=3 SV=1	LOC113212980	3	-0.15138	3	1	GK(1)CTTDHISAAGPWLK	2.10008e-11	114.27	1	0.000924757	61.444	1	8.19045e-06
map00630 Glyoxylate and dicarboxylate metabolism	1.06022e-08	7.96	A0A6J1T3X7	705	K	K01681	ACO, acnA; aconitate hydratase [EC:4.2.1.3]	Aconitate hydratase, mitochondrial OS=Frankliniella occidentalis OX=133901 GN=LOC113212980 PE=3 SV=1	LOC113212980	2	0.17377	5	1	IHETNLK(1)K	7.5512e-06	137.13	1	0.0078971	74.92	1	0.00860372
map00630 Glyoxylate and dicarboxylate metabolism	1.06022e-08	7.96	A0A6J1T3X7	82	K	K01681	ACO, acnA; aconitate hydratase [EC:4.2.1.3]	Aconitate hydratase, mitochondrial OS=Frankliniella occidentalis OX=133901 GN=LOC113212980 PE=3 SV=1	LOC113212980	3	0.14647	4	1	ILYSHLDDPK(1)GQDVER	2.29279e-15	124.29	1	3.5503e-11	111.22	1	0.000628772
map00630 Glyoxylate and dicarboxylate metabolism	1.06022e-08	7.96	A0A6J1T3X7	375	K	K01681	ACO, acnA; aconitate hydratase [EC:4.2.1.3]	Aconitate hydratase, mitochondrial OS=Frankliniella occidentalis OX=133901 GN=LOC113212980 PE=3 SV=1	LOC113212980	2	-0.011511	6	1	K(1)AGWPLEIK	0.00275008	78.098	1	0.00527901	68.847	1	0.001949
map00630 Glyoxylate and dicarboxylate metabolism	1.06022e-08	7.96	A0A6J1T3X7	60	K	K01681	ACO, acnA; aconitate hydratase [EC:4.2.1.3]	Aconitate hydratase, mitochondrial OS=Frankliniella occidentalis OX=133901 GN=LOC113212980 PE=3 SV=1	LOC113212980	2	0.19336	4	1	LASNIEVVK(1)K	1.34652e-06	112.83	1	0.000700624	82.417	1	0.000171024
map00630 Glyoxylate and dicarboxylate metabolism	1.06022e-08	7.96	A0A6J1T3X7	45	K	K01681	ACO, acnA; aconitate hydratase [EC:4.2.1.3]	Aconitate hydratase, mitochondrial OS=Frankliniella occidentalis OX=133901 GN=LOC113212980 PE=3 SV=1	LOC113212980	2	0.1447	5	1	LDNK(1)PLPYDK	1.06218e-07	119.74	1	0.000642986	80.245	1	2.24872e-07
map00630 Glyoxylate and dicarboxylate metabolism	1.06022e-08	7.96	A0A6J1T3X7	51	K	K01681	ACO, acnA; aconitate hydratase [EC:4.2.1.3]	Aconitate hydratase, mitochondrial OS=Frankliniella occidentalis OX=133901 GN=LOC113212980 PE=3 SV=1	LOC113212980	3	-0.53902	5	0.999999	LDNKPLPYDK(1)LASNIEVVK	1.00235e-16	122.16	0.999992	9.78422e-22	131.54	0.999995	3.19381e-08
map00630 Glyoxylate and dicarboxylate metabolism	1.06022e-08	7.96	A0A6J1T3X7	241	K	K01681	ACO, acnA; aconitate hydratase [EC:4.2.1.3]	Aconitate hydratase, mitochondrial OS=Frankliniella occidentalis OX=133901 GN=LOC113212980 PE=3 SV=1	LOC113212980	2	-1.0817	5	1	LTGK(1)LSGWTSPK	0.000128836	82.069	1	3.06516e-05	86.803	1	8.12149e-05
map00630 Glyoxylate and dicarboxylate metabolism	1.06022e-08	7.96	A0A6J1T3X7	72	K	K01681	ACO, acnA; aconitate hydratase [EC:4.2.1.3]	Aconitate hydratase, mitochondrial OS=Frankliniella occidentalis OX=133901 GN=LOC113212980 PE=3 SV=1	LOC113212980	3	-0.83318	3	1	PLTLSEK(1)ILYSHLDDPK	0.000126619	77.191	1	0.000712978	62.813	1	0.000640416
map00630 Glyoxylate and dicarboxylate metabolism	1.06022e-08	7.96	A0A6J1T3X7	416	K	K01681	ACO, acnA; aconitate hydratase [EC:4.2.1.3]	Aconitate hydratase, mitochondrial OS=Frankliniella occidentalis OX=133901 GN=LOC113212980 PE=3 SV=1	LOC113212980	2	0.023446	3	1	SK(1)IAFNVTPGSEQVR	1.35579e-07	100.23	1	0.000375481	78.326	1	0.00121105
map00630 Glyoxylate and dicarboxylate metabolism	1.06022e-08	7.96	A0A6J1T3X7	142	K	K01681	ACO, acnA; aconitate hydratase [EC:4.2.1.3]	Aconitate hydratase, mitochondrial OS=Frankliniella occidentalis OX=133901 GN=LOC113212980 PE=3 SV=1	LOC113212980	4	-0.1979	4	1	VAVPSTIHCDHLIEAQIEGEK(1)DLAR	3.79075e-09	78.272	1	9.12799e-18	108.55	1	1.33001e-09
map00630 Glyoxylate and dicarboxylate metabolism	1.06022e-08	7.96	A0A6J1T3X7	327	K	K01681	ACO, acnA; aconitate hydratase [EC:4.2.1.3]	Aconitate hydratase, mitochondrial OS=Frankliniella occidentalis OX=133901 GN=LOC113212980 PE=3 SV=1	LOC113212980	2	0.31531	6	1	VK(1)DVLLSPDAGCK	1.09592e-05	90.707	1	0.00162673	62.357	1	0.0036267
map00630 Glyoxylate and dicarboxylate metabolism	1.06022e-08	7.96	A0A6J1T3Y4	428	K	K00600	glyA, SHMT; glycine hydroxymethyltransferase [EC:2.1.2.1]	Serine hydroxymethyltransferase OS=Frankliniella occidentalis OX=133901 GN=LOC113211977 PE=3 SV=1	LOC113211977	2	0.7225	3	1	ASGPK(1)LVDYK	0.0023032	69.721	1	0.00448142	62.466	1	0.00530283
map00630 Glyoxylate and dicarboxylate metabolism	1.06022e-08	7.96	A0A6J1T3Y4	402	K	K00600	glyA, SHMT; glycine hydroxymethyltransferase [EC:2.1.2.1]	Serine hydroxymethyltransferase OS=Frankliniella occidentalis OX=133901 GN=LOC113211977 PE=3 SV=1	LOC113211977	2	-0.44753	3	1	GFVEK(1)DIEK	0.00178361	80.231	1	0.00592826	62.463	1	0.0017478
map00630 Glyoxylate and dicarboxylate metabolism	1.06022e-08	7.96	A0A6J1T3Y4	423	K	K00600	glyA, SHMT; glycine hydroxymethyltransferase [EC:2.1.2.1]	Serine hydroxymethyltransferase OS=Frankliniella occidentalis OX=133901 GN=LOC113211977 PE=3 SV=1	LOC113211977	2	-0.61932	3	1	LGLEVAK(1)ASGPK	5.65524e-05	85.554	1	0.000845206	69.03	1	0.000923221
map00630 Glyoxylate and dicarboxylate metabolism	1.06022e-08	7.96	A0A6J1T3Y4	319	K	K00600	glyA, SHMT; glycine hydroxymethyltransferase [EC:2.1.2.1]	Serine hydroxymethyltransferase OS=Frankliniella occidentalis OX=133901 GN=LOC113211977 PE=3 SV=1	LOC113211977	2	0.22044	3	1	YQEQVVK(1)NAK	0.000103107	91.549	1	0.000140188	88.495	1	0.0008166
map00630 Glyoxylate and dicarboxylate metabolism	1.06022e-08	7.96	A0A6J1T4Y8	308	K	K00382	DLD, lpd, pdhD; dihydrolipoamide dehydrogenase [EC:1.8.1.4]	Dihydrolipoyl dehydrogenase OS=Frankliniella occidentalis OX=133901 GN=LOC113213499 PE=3 SV=1	LOC113213499	2	0.052266	4	1	AK(1)TNNETDGFVK	3.22522e-11	122.33	1	3.12896e-05	86.772	1	6.41161e-06
map00630 Glyoxylate and dicarboxylate metabolism	1.06022e-08	7.96	A0A6J1T4Y8	21	K	K00382	DLD, lpd, pdhD; dihydrolipoamide dehydrogenase [EC:1.8.1.4]	Dihydrolipoyl dehydrogenase OS=Frankliniella occidentalis OX=133901 GN=LOC113213499 PE=3 SV=1	LOC113213499	3	0.11698	4	1	ALTGGIAHLFK(1)QNK	3.28254e-08	106.58	1	4.86079e-15	127.02	1	0.00102028
map00630 Glyoxylate and dicarboxylate metabolism	1.06022e-08	7.96	A0A6J1T4Y8	53	K	K00382	DLD, lpd, pdhD; dihydrolipoamide dehydrogenase [EC:1.8.1.4]	Dihydrolipoyl dehydrogenase OS=Frankliniella occidentalis OX=133901 GN=LOC113213499 PE=3 SV=1	LOC113213499	2	1.1276	4	1	EDGSTEVVK(1)TK	0.000256539	79.492	1	0.00696599	53.448	1	0.00791531
map00630 Glyoxylate and dicarboxylate metabolism	1.06022e-08	7.96	A0A6J1T4Y8	323	K	K00382	DLD, lpd, pdhD; dihydrolipoamide dehydrogenase [EC:1.8.1.4]	Dihydrolipoyl dehydrogenase OS=Frankliniella occidentalis OX=133901 GN=LOC113213499 PE=3 SV=1	LOC113213499	3	-0.41856	6	1	ILGDK(1)HTDR	4.94751e-05	113.93	1	0.00105988	77.662	1	0.000658654
map00630 Glyoxylate and dicarboxylate metabolism	1.06022e-08	7.96	A0A6J1T4Y8	145	K	K00382	DLD, lpd, pdhD; dihydrolipoamide dehydrogenase [EC:1.8.1.4]	Dihydrolipoyl dehydrogenase OS=Frankliniella occidentalis OX=133901 GN=LOC113213499 PE=3 SV=1	LOC113213499	2	-0.034715	5	1	ILQK(1)QGMK	0.0104567	56.547	1	0.00671645	65.252	1	0.00377244
map00630 Glyoxylate and dicarboxylate metabolism	1.06022e-08	7.96	A0A6J1T4Y8	288	K	K00382	DLD, lpd, pdhD; dihydrolipoamide dehydrogenase [EC:1.8.1.4]	Dihydrolipoyl dehydrogenase OS=Frankliniella occidentalis OX=133901 GN=LOC113213499 PE=3 SV=1	LOC113213499	2	-1.0797	3	1	NEEDLK(1)K	0.00729456	80.229	1	0.029127	58.815	1	0.019735
map00630 Glyoxylate and dicarboxylate metabolism	1.06022e-08	7.96	A0A6J1T4Y8	198	K	K00382	DLD, lpd, pdhD; dihydrolipoamide dehydrogenase [EC:1.8.1.4]	Dihydrolipoyl dehydrogenase OS=Frankliniella occidentalis OX=133901 GN=LOC113213499 PE=3 SV=1	LOC113213499	3	-0.23233	4	1	RPFTK(1)NLGLEDVGIER	3.2423e-20	132.64	1	4.3717e-20	130.27	1	1.66332e-11
map00630 Glyoxylate and dicarboxylate metabolism	1.06022e-08	7.96	A0A6J1T4Y8	174	K	K00382	DLD, lpd, pdhD; dihydrolipoamide dehydrogenase [EC:1.8.1.4]	Dihydrolipoyl dehydrogenase OS=Frankliniella occidentalis OX=133901 GN=LOC113213499 PE=3 SV=1	LOC113213499	2	-0.86508	6	1	VSVEDAK(1)DPSK	0.00125041	69.03	1	0.00272358	63.091	1	0.00238459
map00630 Glyoxylate and dicarboxylate metabolism	1.06022e-08	7.96	A0A6J1T4Y8	33	K	K00382	DLD, lpd, pdhD; dihydrolipoamide dehydrogenase [EC:1.8.1.4]	Dihydrolipoyl dehydrogenase OS=Frankliniella occidentalis OX=133901 GN=LOC113213499 PE=3 SV=1	LOC113213499	3	-0.20667	4	1	VTLVSGHGK(1)ITGPNEVTALK	6.25244e-13	111.57	1	2.7045e-43	163.62	1	7.31236e-29
map00630 Glyoxylate and dicarboxylate metabolism	1.06022e-08	7.96	A0A6J1TGF8	340	K	K00281	GLDC, gcvP; glycine dehydrogenase [EC:1.4.4.2]	Glycine cleavage system P protein OS=Frankliniella occidentalis OX=133901 GN=LOC113216301 PE=3 SV=1	LOC113216301	2	-0.95664	3	1	AAAK(1)QINLR	0.000313181	101.54	1	0.000929266	91.318	1	0.00790867
map00630 Glyoxylate and dicarboxylate metabolism	1.06022e-08	7.96	A0A6J1TGN1	282	K	K00025	MDH1; malate dehydrogenase [EC:1.1.1.37]	Malate dehydrogenase, cytoplasmic OS=Frankliniella occidentalis OX=133901 GN=LOC113214741 PE=3 SV=1	LOC113214741	2	-0.57122	3	1	GGVSK(1)NVYEAVNDEAFLK	0.00318259	48.288	1	0.00355849	46.494	1	8.69828e-05
map00630 Glyoxylate and dicarboxylate metabolism	1.06022e-08	7.96	A0A6J1TGN1	277	K	K00025	MDH1; malate dehydrogenase [EC:1.1.1.37]	Malate dehydrogenase, cytoplasmic OS=Frankliniella occidentalis OX=133901 GN=LOC113214741 PE=3 SV=1	LOC113214741	2	0.50576	3	1	HATVTK(1)GGVSK	0.0118564	46.358	1	0.00129084	68.676	1	1.7611e-05
map00630 Glyoxylate and dicarboxylate metabolism	1.06022e-08	7.96	A0A6J1TGN1	174	K	K00025	MDH1; malate dehydrogenase [EC:1.1.1.37]	Malate dehydrogenase, cytoplasmic OS=Frankliniella occidentalis OX=133901 GN=LOC113214741 PE=3 SV=1	LOC113214741	2	0.042275	3	1	K(1)DLLSANVK	0.00312751	76.228	1	0.0105755	58.592	1	0.00726313
map00630 Glyoxylate and dicarboxylate metabolism	1.06022e-08	7.96	A0A6J1TKB2	283	K	K01915	glnA, GLUL; glutamine synthetase [EC:6.3.1.2]	Glutamine synthetase OS=Frankliniella occidentalis OX=133901 GN=LOC113218024 PE=3 SV=1	LOC113218024	2	1.1438	3	1	AIDK(1)LSK	0.023969	55.531	1	0.023969	55.531	1	0.0282337
map00630 Glyoxylate and dicarboxylate metabolism	1.06022e-08	7.96	A0A6J1TKB2	286	K	K01915	glnA, GLUL; glutamine synthetase [EC:6.3.1.2]	Glutamine synthetase OS=Frankliniella occidentalis OX=133901 GN=LOC113218024 PE=3 SV=1	LOC113218024	2	0.022875	3	1	LSK(1)QHLR	0.00397662	102.51	1	0.00561978	90.37	1	0.00307854
map00630 Glyoxylate and dicarboxylate metabolism	1.06022e-08	7.96	A0A6J1TKB2	110	K	K01915	glnA, GLUL; glutamine synthetase [EC:6.3.1.2]	Glutamine synthetase OS=Frankliniella occidentalis OX=133901 GN=LOC113218024 PE=3 SV=1	LOC113218024	2	0.63848	3	1	LVLCDTYK(1)YNK	0.00365699	60.255	1	0.00117164	69.721	1	0.0156488
map00630 Glyoxylate and dicarboxylate metabolism	1.06022e-08	7.96	A0A6J1TKB2	301	K	K01915	glnA, GLUL; glutamine synthetase [EC:6.3.1.2]	Glutamine synthetase OS=Frankliniella occidentalis OX=133901 GN=LOC113218024 PE=3 SV=1	LOC113218024	3	-0.18743	3	1	HIQAYDPHGGK(1)DNER	1.1027e-05	88.768	1	0.00194087	51.03	1	0.000713785
map00640 Propanoate metabolism	5.86283e-05	4.95	A0A6J1RZH3	68	K	K23146	HPD1; 3-hydroxypropionate dehydrogenase [EC:1.1.1.59]	3-hydroxyisobutyrate dehydrogenase OS=Frankliniella occidentalis OX=133901 GN=LOC113203337 PE=3 SV=1	LOC113203337	2	-0.21539	5	1	VSVFDVK(1)K	0.0305099	47.603	1	0.0189261	56.258	1	0.0305099
map00640 Propanoate metabolism	5.86283e-05	4.95	A0A6J1S713	103	K	K07511	ECHS1; enoyl-CoA hydratase [EC:4.2.1.17]	probable enoyl-CoA hydratase, mitochondrial OS=Frankliniella occidentalis OX=133901 GN=LOC113205409 PE=3 SV=1	LOC113205409	2	0.0005772	4	1	AFAAGADIK(1)EMK	6.75312e-05	84.169	1	0.000307062	75.088	1	0.00206664
map00640 Propanoate metabolism	5.86283e-05	4.95	A0A6J1S713	76	K	K07511	ECHS1; enoyl-CoA hydratase [EC:4.2.1.17]	probable enoyl-CoA hydratase, mitochondrial OS=Frankliniella occidentalis OX=133901 GN=LOC113205409 PE=3 SV=1	LOC113205409	2	-0.44765	3	1	AVK(1)LMDK	0.0119834	71.501	1	0.0133893	68.383	1	0.0221123
map00640 Propanoate metabolism	5.86283e-05	4.95	A0A6J1S713	226	K	K07511	ECHS1; enoyl-CoA hydratase [EC:4.2.1.17]	probable enoyl-CoA hydratase, mitochondrial OS=Frankliniella occidentalis OX=133901 GN=LOC113205409 PE=3 SV=1	LOC113205409	2	-0.52034	4	1	LVDEAVK(1)LGEK	2.02878e-06	99.5	1	0.00100566	71.176	1	0.00571512
map00640 Propanoate metabolism	5.86283e-05	4.95	A0A6J1SBD6	256	K	K00140	mmsA, iolA, ALDH6A1; malonate-semialdehyde dehydrogenase (acetylating) / methylmalonate-semialdehyde dehydrogenase [EC:1.2.1.18 1.2.1.27]	Probable methylmalonate-semialdehyde dehydrogenase [acylating], mitochondrial OS=Frankliniella occidentalis OX=133901 GN=LOC113205238 PE=3 SV=1	LOC113205238	2	-0.91468	4	1	AISFVGGDK(1)AGR	3.12896e-05	86.772	1	0.00665828	50.897	1	0.00416843
map00640 Propanoate metabolism	5.86283e-05	4.95	A0A6J1SBL9	301	K	K01899	LSC1; succinyl-CoA synthetase alpha subunit [EC:6.2.1.4 6.2.1.5]	Succinate--CoA ligase [ADP/GDP-forming] subunit alpha, mitochondrial OS=Frankliniella occidentalis OX=133901 GN=LOC113205291 PE=3 SV=1	LOC113205291	2	-0.33247	3	1	IDALEK(1)AGVVVTR	2.48002e-23	157.35	1	0.000108782	83.692	1	3.8372e-08
map00640 Propanoate metabolism	5.86283e-05	4.95	A0A6J1SBL9	176	K	K01899	LSC1; succinyl-CoA synthetase alpha subunit [EC:6.2.1.4 6.2.1.5]	Succinate--CoA ligase [ADP/GDP-forming] subunit alpha, mitochondrial OS=Frankliniella occidentalis OX=133901 GN=LOC113205291 PE=3 SV=1	LOC113205291	2	0.19608	6	1	GK(1)VGVVSR	0.00403348	85.67	1	0.00560147	74.92	1	0.00403348
map00640 Propanoate metabolism	5.86283e-05	4.95	A0A6J1SBL9	71	K	K01899	LSC1; succinyl-CoA synthetase alpha subunit [EC:6.2.1.4 6.2.1.5]	Succinate--CoA ligase [ADP/GDP-forming] subunit alpha, mitochondrial OS=Frankliniella occidentalis OX=133901 GN=LOC113205291 PE=3 SV=1	LOC113205291	2	0.19003	3	1	VVGGSTPGK(1)GGQK	3.06676e-14	121.21	1	5.88151e-08	103.44	1	1.19413e-07
map00640 Propanoate metabolism	5.86283e-05	4.95	A0A6J1SBL9	47	K	K01899	LSC1; succinyl-CoA synthetase alpha subunit [EC:6.2.1.4 6.2.1.5]	Succinate--CoA ligase [ADP/GDP-forming] subunit alpha, mitochondrial OS=Frankliniella occidentalis OX=133901 GN=LOC113205291 PE=3 SV=1	LOC113205291	2	0.079872	3	1	VIIQGFTGK(1)QGTFHGK	4.1011e-08	101.42	1	7.91876e-11	109.79	1	0.00151088
map00640 Propanoate metabolism	5.86283e-05	4.95	A0A6J1SCD5	277	K	K07515	HADHA; enoyl-CoA hydratase / long-chain 3-hydroxyacyl-CoA dehydrogenase [EC:4.2.1.17 1.1.1.211]	Enoyl-CoA hydratase OS=Frankliniella occidentalis OX=133901 GN=LOC113206808 PE=3 SV=1	LOC113206808	2	-0.048002	3	1	DFILGK(1)AK	0.0179932	51.445	1	0.0279895	42.599	1	0.0279895
map00640 Propanoate metabolism	5.86283e-05	4.95	A0A6J1SCD5	266	K	K07515	HADHA; enoyl-CoA hydratase / long-chain 3-hydroxyacyl-CoA dehydrogenase [EC:4.2.1.17 1.1.1.211]	Enoyl-CoA hydratase OS=Frankliniella occidentalis OX=133901 GN=LOC113206808 PE=3 SV=1	LOC113206808	2	-0.68444	3	1	IFANVLK(1)VQYAR	0.000793062	69.721	1	0.00258741	60.255	1	0.0126872
map00640 Propanoate metabolism	5.86283e-05	4.95	A0A6J1SCT2	348	K	K01900	LSC2; succinyl-CoA synthetase beta subunit [EC:6.2.1.4 6.2.1.5]	Succinate--CoA ligase [ADP-forming] subunit beta, mitochondrial OS=Frankliniella occidentalis OX=133901 GN=LOC113205147 PE=3 SV=1	LOC113205147	2	-0.6908	3	1	EAFK(1)IITSDPK	0.00122405	69.261	1	0.00506419	56.205	1	0.00506419
map00640 Propanoate metabolism	5.86283e-05	4.95	A0A6J1SCT2	212	K	K01900	LSC2; succinyl-CoA synthetase beta subunit [EC:6.2.1.4 6.2.1.5]	Succinate--CoA ligase [ADP-forming] subunit beta, mitochondrial OS=Frankliniella occidentalis OX=133901 GN=LOC113205147 PE=3 SV=1	LOC113205147	2	-0.037189	6	1	VADK(1)VGLK	0.0108481	60.892	1	0.0167868	52.716	1	0.0155985
map00640 Propanoate metabolism	5.86283e-05	4.95	A0A6J1SCT2	137	K	K01900	LSC2; succinyl-CoA synthetase beta subunit [EC:6.2.1.4 6.2.1.5]	Succinate--CoA ligase [ADP-forming] subunit beta, mitochondrial OS=Frankliniella occidentalis OX=133901 GN=LOC113205147 PE=3 SV=1	LOC113205147	2	-0.20864	5	1	GK(1)ICNAVMVAER	0.000791326	68.171	1	0.00120367	66.004	1	0.00283478
map00640 Propanoate metabolism	5.86283e-05	4.95	A0A6J1SCT2	99	K	K01900	LSC2; succinyl-CoA synthetase beta subunit [EC:6.2.1.4 6.2.1.5]	Succinate--CoA ligase [ADP-forming] subunit beta, mitochondrial OS=Frankliniella occidentalis OX=133901 GN=LOC113205147 PE=3 SV=1	LOC113205147	2	-0.53069	3	1	GSFK(1)NGFK	0.00555384	75.109	1	0.011975	58.815	1	0.0167207
map00640 Propanoate metabolism	5.86283e-05	4.95	A0A6J1SCT2	80	K	K01900	LSC2; succinyl-CoA synthetase beta subunit [EC:6.2.1.4 6.2.1.5]	Succinate--CoA ligase [ADP-forming] subunit beta, mitochondrial OS=Frankliniella occidentalis OX=133901 GN=LOC113205147 PE=3 SV=1	LOC113205147	2	-0.25875	4	1	LGTK(1)DLVVK	0.00301703	72.365	1	0.0118022	51.528	1	0.00370657
map00640 Propanoate metabolism	5.86283e-05	4.95	A0A6J1SCT2	235	K	K01900	LSC2; succinyl-CoA synthetase beta subunit [EC:6.2.1.4 6.2.1.5]	Succinate--CoA ligase [ADP-forming] subunit beta, mitochondrial OS=Frankliniella occidentalis OX=133901 GN=LOC113205147 PE=3 SV=1	LOC113205147	2	0.13042	3	1	LYDLFLK(1)K	0.0164736	59.35	1	0.0146918	61.679	1	0.0152798
map00640 Propanoate metabolism	5.86283e-05	4.95	A0A6J1SCT2	124	K	K01900	LSC2; succinyl-CoA synthetase beta subunit [EC:6.2.1.4 6.2.1.5]	Succinate--CoA ligase [ADP-forming] subunit beta, mitochondrial OS=Frankliniella occidentalis OX=133901 GN=LOC113205147 PE=3 SV=1	LOC113205147	2	1.8269	4	1	MLK(1)QTLVTK	0.0010666	85.807	1	0.00339198	70.552	1	0.00240894
map00640 Propanoate metabolism	5.86283e-05	4.95	A0A6J1SCT2	130	K	K01900	LSC2; succinyl-CoA synthetase beta subunit [EC:6.2.1.4 6.2.1.5]	Succinate--CoA ligase [ADP-forming] subunit beta, mitochondrial OS=Frankliniella occidentalis OX=133901 GN=LOC113205147 PE=3 SV=1	LOC113205147	2	-0.32194	5	1	QTLVTK(1)QTGEK	1.86706e-08	117.86	1	4.03259e-09	124.6	1	8.36774e-07
map00640 Propanoate metabolism	5.86283e-05	4.95	A0A6J1SCT2	76	K	K01900	LSC2; succinyl-CoA synthetase beta subunit [EC:6.2.1.4 6.2.1.5]	Succinate--CoA ligase [ADP-forming] subunit beta, mitochondrial OS=Frankliniella occidentalis OX=133901 GN=LOC113205147 PE=3 SV=1	LOC113205147	2	0.48412	5	1	SEAVDIANK(1)LGTK	5.28652e-23	154.1	1	7.61256e-06	92.939	1	1.09592e-05
map00640 Propanoate metabolism	5.86283e-05	4.95	A0A6J1SSL2	219	K	K00626	E2.3.1.9, atoB; acetyl-CoA C-acetyltransferase [EC:2.3.1.9]	acetyl-CoA acetyltransferase, cytosolic-like OS=Frankliniella occidentalis OX=133901 GN=LOC113210204 PE=3 SV=1	LOC113210204	3	2.5374	3	1	LDDAK(1)VNVLGGAVALGHPIGASGAR	4.64148e-06	56.681	1	7.77847e-07	65.428	1	3.93882e-06
map00640 Propanoate metabolism	5.86283e-05	4.95	A0A6J1T4Y8	308	K	K00382	DLD, lpd, pdhD; dihydrolipoamide dehydrogenase [EC:1.8.1.4]	Dihydrolipoyl dehydrogenase OS=Frankliniella occidentalis OX=133901 GN=LOC113213499 PE=3 SV=1	LOC113213499	2	0.052266	4	1	AK(1)TNNETDGFVK	3.22522e-11	122.33	1	3.12896e-05	86.772	1	6.41161e-06
map00640 Propanoate metabolism	5.86283e-05	4.95	A0A6J1T4Y8	21	K	K00382	DLD, lpd, pdhD; dihydrolipoamide dehydrogenase [EC:1.8.1.4]	Dihydrolipoyl dehydrogenase OS=Frankliniella occidentalis OX=133901 GN=LOC113213499 PE=3 SV=1	LOC113213499	3	0.11698	4	1	ALTGGIAHLFK(1)QNK	3.28254e-08	106.58	1	4.86079e-15	127.02	1	0.00102028
map00640 Propanoate metabolism	5.86283e-05	4.95	A0A6J1T4Y8	53	K	K00382	DLD, lpd, pdhD; dihydrolipoamide dehydrogenase [EC:1.8.1.4]	Dihydrolipoyl dehydrogenase OS=Frankliniella occidentalis OX=133901 GN=LOC113213499 PE=3 SV=1	LOC113213499	2	1.1276	4	1	EDGSTEVVK(1)TK	0.000256539	79.492	1	0.00696599	53.448	1	0.00791531
map00640 Propanoate metabolism	5.86283e-05	4.95	A0A6J1T4Y8	323	K	K00382	DLD, lpd, pdhD; dihydrolipoamide dehydrogenase [EC:1.8.1.4]	Dihydrolipoyl dehydrogenase OS=Frankliniella occidentalis OX=133901 GN=LOC113213499 PE=3 SV=1	LOC113213499	3	-0.41856	6	1	ILGDK(1)HTDR	4.94751e-05	113.93	1	0.00105988	77.662	1	0.000658654
map00640 Propanoate metabolism	5.86283e-05	4.95	A0A6J1T4Y8	145	K	K00382	DLD, lpd, pdhD; dihydrolipoamide dehydrogenase [EC:1.8.1.4]	Dihydrolipoyl dehydrogenase OS=Frankliniella occidentalis OX=133901 GN=LOC113213499 PE=3 SV=1	LOC113213499	2	-0.034715	5	1	ILQK(1)QGMK	0.0104567	56.547	1	0.00671645	65.252	1	0.00377244
map00640 Propanoate metabolism	5.86283e-05	4.95	A0A6J1T4Y8	288	K	K00382	DLD, lpd, pdhD; dihydrolipoamide dehydrogenase [EC:1.8.1.4]	Dihydrolipoyl dehydrogenase OS=Frankliniella occidentalis OX=133901 GN=LOC113213499 PE=3 SV=1	LOC113213499	2	-1.0797	3	1	NEEDLK(1)K	0.00729456	80.229	1	0.029127	58.815	1	0.019735
map00640 Propanoate metabolism	5.86283e-05	4.95	A0A6J1T4Y8	198	K	K00382	DLD, lpd, pdhD; dihydrolipoamide dehydrogenase [EC:1.8.1.4]	Dihydrolipoyl dehydrogenase OS=Frankliniella occidentalis OX=133901 GN=LOC113213499 PE=3 SV=1	LOC113213499	3	-0.23233	4	1	RPFTK(1)NLGLEDVGIER	3.2423e-20	132.64	1	4.3717e-20	130.27	1	1.66332e-11
map00640 Propanoate metabolism	5.86283e-05	4.95	A0A6J1T4Y8	174	K	K00382	DLD, lpd, pdhD; dihydrolipoamide dehydrogenase [EC:1.8.1.4]	Dihydrolipoyl dehydrogenase OS=Frankliniella occidentalis OX=133901 GN=LOC113213499 PE=3 SV=1	LOC113213499	2	-0.86508	6	1	VSVEDAK(1)DPSK	0.00125041	69.03	1	0.00272358	63.091	1	0.00238459
map00640 Propanoate metabolism	5.86283e-05	4.95	A0A6J1T4Y8	33	K	K00382	DLD, lpd, pdhD; dihydrolipoamide dehydrogenase [EC:1.8.1.4]	Dihydrolipoyl dehydrogenase OS=Frankliniella occidentalis OX=133901 GN=LOC113213499 PE=3 SV=1	LOC113213499	3	-0.20667	4	1	VTLVSGHGK(1)ITGPNEVTALK	6.25244e-13	111.57	1	2.7045e-43	163.62	1	7.31236e-29
map00640 Propanoate metabolism	5.86283e-05	4.95	A0A6J1TEI7	82	K	K05605	HIBCH; 3-hydroxyisobutyryl-CoA hydrolase [EC:3.1.2.4]	3-hydroxyisobutyryl-CoA hydrolase, mitochondrial OS=Frankliniella occidentalis OX=133901 GN=LOC113214197 PE=3 SV=1	LOC113214197	2	0.9289	4	1	AITTNK(1)DTSYGK	3.17501e-08	107.09	1	0.000845206	69.03	1	4.59005e-11
map00650 Butanoate metabolism	0.000294726	6.15	A0A6J1S713	103	K	K07511	ECHS1; enoyl-CoA hydratase [EC:4.2.1.17]	probable enoyl-CoA hydratase, mitochondrial OS=Frankliniella occidentalis OX=133901 GN=LOC113205409 PE=3 SV=1	LOC113205409	2	0.0005772	4	1	AFAAGADIK(1)EMK	6.75312e-05	84.169	1	0.000307062	75.088	1	0.00206664
map00650 Butanoate metabolism	0.000294726	6.15	A0A6J1S713	76	K	K07511	ECHS1; enoyl-CoA hydratase [EC:4.2.1.17]	probable enoyl-CoA hydratase, mitochondrial OS=Frankliniella occidentalis OX=133901 GN=LOC113205409 PE=3 SV=1	LOC113205409	2	-0.44765	3	1	AVK(1)LMDK	0.0119834	71.501	1	0.0133893	68.383	1	0.0221123
map00650 Butanoate metabolism	0.000294726	6.15	A0A6J1S713	226	K	K07511	ECHS1; enoyl-CoA hydratase [EC:4.2.1.17]	probable enoyl-CoA hydratase, mitochondrial OS=Frankliniella occidentalis OX=133901 GN=LOC113205409 PE=3 SV=1	LOC113205409	2	-0.52034	4	1	LVDEAVK(1)LGEK	2.02878e-06	99.5	1	0.00100566	71.176	1	0.00571512
map00650 Butanoate metabolism	0.000294726	6.15	A0A6J1SCD5	277	K	K07515	HADHA; enoyl-CoA hydratase / long-chain 3-hydroxyacyl-CoA dehydrogenase [EC:4.2.1.17 1.1.1.211]	Enoyl-CoA hydratase OS=Frankliniella occidentalis OX=133901 GN=LOC113206808 PE=3 SV=1	LOC113206808	2	-0.048002	3	1	DFILGK(1)AK	0.0179932	51.445	1	0.0279895	42.599	1	0.0279895
map00650 Butanoate metabolism	0.000294726	6.15	A0A6J1SCD5	266	K	K07515	HADHA; enoyl-CoA hydratase / long-chain 3-hydroxyacyl-CoA dehydrogenase [EC:4.2.1.17 1.1.1.211]	Enoyl-CoA hydratase OS=Frankliniella occidentalis OX=133901 GN=LOC113206808 PE=3 SV=1	LOC113206808	2	-0.68444	3	1	IFANVLK(1)VQYAR	0.000793062	69.721	1	0.00258741	60.255	1	0.0126872
map00650 Butanoate metabolism	0.000294726	6.15	A0A6J1SJ92	156	K	K00139	ALDH5A1; succinate-semialdehyde dehydrogenase [EC:1.2.1.24]	succinate-semialdehyde dehydrogenase, mitochondrial OS=Frankliniella occidentalis OX=133901 GN=LOC113208292 PE=3 SV=1	LOC113208292	2	0.23995	7	1	SK(1)EMLFIR	0.00750413	66.27	1	0.00792971	66.27	1	0.0116848
map00650 Butanoate metabolism	0.000294726	6.15	A0A6J1SJ92	369	K	K00139	ALDH5A1; succinate-semialdehyde dehydrogenase [EC:1.2.1.24]	succinate-semialdehyde dehydrogenase, mitochondrial OS=Frankliniella occidentalis OX=133901 GN=LOC113208292 PE=3 SV=1	LOC113208292	2	0.66108	3	1	VDNIVQDAVK(1)K	0.000361676	79.492	1	3.62443e-05	89.301	1	0.000361676
map00650 Butanoate metabolism	0.000294726	6.15	A0A6J1SSL2	219	K	K00626	E2.3.1.9, atoB; acetyl-CoA C-acetyltransferase [EC:2.3.1.9]	acetyl-CoA acetyltransferase, cytosolic-like OS=Frankliniella occidentalis OX=133901 GN=LOC113210204 PE=3 SV=1	LOC113210204	3	2.5374	3	1	LDDAK(1)VNVLGGAVALGHPIGASGAR	4.64148e-06	56.681	1	7.77847e-07	65.428	1	3.93882e-06
map00650 Butanoate metabolism	0.000294726	6.15	A0A6J1T7E0	73	K	K01580	E4.1.1.15, gadB, gadA, GAD; glutamate decarboxylase [EC:4.1.1.15]	glutamate decarboxylase OS=Frankliniella occidentalis OX=133901 GN=LOC113212929 PE=3 SV=1	LOC113212929	3	0.17776	3	1	GVNLQQLVEDCHTTLK(1)YQVK	1.93791e-10	106.75	1	4.9843e-28	139.9	1	0.00393995
map00650 Butanoate metabolism	0.000294726	6.15	A0A6J1TQ85	296	K	K00022	HADH; 3-hydroxyacyl-CoA dehydrogenase [EC:1.1.1.35]	hydroxyacyl-coenzyme A dehydrogenase, mitochondrial-like OS=Frankliniella occidentalis OX=133901 GN=LOC113217276 PE=3 SV=1	LOC113217276	2	-1.0543	3	1	EGK(1)LGVK	0.0285767	52.49	1	0.0266574	53.756	1	0.0266574
map00650 Butanoate metabolism	0.000294726	6.15	A0A6J1TQ85	124	K	K00022	HADH; 3-hydroxyacyl-CoA dehydrogenase [EC:1.1.1.35]	hydroxyacyl-coenzyme A dehydrogenase, mitochondrial-like OS=Frankliniella occidentalis OX=133901 GN=LOC113217276 PE=3 SV=1	LOC113217276	2	0.942	3	1	QK(1)LFATLDEAAPK	6.25263e-08	103.13	1	0.000820673	68.481	1	0.0101965
map00650 Butanoate metabolism	0.000294726	6.15	A0A6J1TQ85	190	K	K00022	HADH; 3-hydroxyacyl-CoA dehydrogenase [EC:1.1.1.35]	hydroxyacyl-coenzyme A dehydrogenase, mitochondrial-like OS=Frankliniella occidentalis OX=133901 GN=LOC113217276 PE=3 SV=1	LOC113217276	2	-0.28857	3	1	TNDTSDETYK(1)K	3.39979e-11	138.63	1	2.1347e-06	101.89	1	0.000123233
map00670 One carbon pool by folate	0.00569179	5.31	A0A6J1RSE4	209	K	K00605	gcvT, AMT; aminomethyltransferase [EC:2.1.2.10]	Aminomethyltransferase OS=Frankliniella occidentalis OX=133901 GN=LOC113201701 PE=3 SV=1	LOC113201701	2	-1.0179	3	1	AAGK(1)DVALR	0.000888312	91.867	1	0.00496214	64.841	1	0.00932956
map00670 One carbon pool by folate	0.00569179	5.31	A0A6J1RSE4	286	K	K00605	gcvT, AMT; aminomethyltransferase [EC:2.1.2.10]	Aminomethyltransferase OS=Frankliniella occidentalis OX=133901 GN=LOC113201701 PE=3 SV=1	LOC113201701	2	0.69709	3	1	K(1)VAEALIDNAAVK	0.00250384	61.409	1	0.00230887	62.287	1	0.00919465
map00670 One carbon pool by folate	0.00569179	5.31	A0A6J1RSE4	256	K	K00605	gcvT, AMT; aminomethyltransferase [EC:2.1.2.10]	Aminomethyltransferase OS=Frankliniella occidentalis OX=133901 GN=LOC113201701 PE=3 SV=1	LOC113201701	2	0.65319	3	1	TTAAK(1)VAGVPCR	3.17501e-08	107.09	1	1.85485e-15	142.1	1	0.000423789
map00670 One carbon pool by folate	0.00569179	5.31	A0A6J1SLR2	15	K	K00602	purH; phosphoribosylaminoimidazolecarboxamide formyltransferase / IMP cyclohydrolase [EC:2.1.2.3 3.5.4.10]	5-aminoimidazole-4-carboxamide ribonucleotide formyltransferase OS=Frankliniella occidentalis OX=133901 GN=LOC113208865 PE=3 SV=1	LOC113208865	2	1.2736	3	1	LALLSVSDK(1)K	0.00690588	61.344	1	0.0115456	54.259	1	0.00631802
map00670 One carbon pool by folate	0.00569179	5.31	A0A6J1SLR2	395	K	K00602	purH; phosphoribosylaminoimidazolecarboxamide formyltransferase / IMP cyclohydrolase [EC:2.1.2.3 3.5.4.10]	5-aminoimidazole-4-carboxamide ribonucleotide formyltransferase OS=Frankliniella occidentalis OX=133901 GN=LOC113208865 PE=3 SV=1	LOC113208865	2	-1.1215	3	1	NNAK(1)IDGGLFK	0.000694817	73.9	1	0.0199268	40.861	1	0.015918
map00670 One carbon pool by folate	0.00569179	5.31	A0A6J1SRJ4	475	K	K00288	MTHFD; methylenetetrahydrofolate dehydrogenase (NADP+) / methenyltetrahydrofolate cyclohydrolase / formyltetrahydrofolate synthetase [EC:1.5.1.5 3.5.4.9 6.3.4.3]	C-1-tetrahydrofolate synthase, cytoplasmic OS=Frankliniella occidentalis OX=133901 GN=LOC113209893 PE=3 SV=1	LOC113209893	3	-1.2983	3	1	IFHEATQK(1)DEDLFDR	3.0012e-11	114.64	1	0.000431891	72.898	1	6.94015e-05
map00670 One carbon pool by folate	0.00569179	5.31	A0A6J1SRJ4	854	K	K00288	MTHFD; methylenetetrahydrofolate dehydrogenase (NADP+) / methenyltetrahydrofolate cyclohydrolase / formyltetrahydrofolate synthetase [EC:1.5.1.5 3.5.4.9 6.3.4.3]	C-1-tetrahydrofolate synthase, cytoplasmic OS=Frankliniella occidentalis OX=133901 GN=LOC113209893 PE=3 SV=1	LOC113209893	2	0.8641	3	1	LK(1)EYEAQGFGK	0.00434253	58.172	1	1.09273e-05	94.767	1	0.00147292
map00670 One carbon pool by folate	0.00569179	5.31	A0A6J1T3Y4	428	K	K00600	glyA, SHMT; glycine hydroxymethyltransferase [EC:2.1.2.1]	Serine hydroxymethyltransferase OS=Frankliniella occidentalis OX=133901 GN=LOC113211977 PE=3 SV=1	LOC113211977	2	0.7225	3	1	ASGPK(1)LVDYK	0.0023032	69.721	1	0.00448142	62.466	1	0.00530283
map00670 One carbon pool by folate	0.00569179	5.31	A0A6J1T3Y4	402	K	K00600	glyA, SHMT; glycine hydroxymethyltransferase [EC:2.1.2.1]	Serine hydroxymethyltransferase OS=Frankliniella occidentalis OX=133901 GN=LOC113211977 PE=3 SV=1	LOC113211977	2	-0.44753	3	1	GFVEK(1)DIEK	0.00178361	80.231	1	0.00592826	62.463	1	0.0017478
map00670 One carbon pool by folate	0.00569179	5.31	A0A6J1T3Y4	423	K	K00600	glyA, SHMT; glycine hydroxymethyltransferase [EC:2.1.2.1]	Serine hydroxymethyltransferase OS=Frankliniella occidentalis OX=133901 GN=LOC113211977 PE=3 SV=1	LOC113211977	2	-0.61932	3	1	LGLEVAK(1)ASGPK	5.65524e-05	85.554	1	0.000845206	69.03	1	0.000923221
map00670 One carbon pool by folate	0.00569179	5.31	A0A6J1T3Y4	319	K	K00600	glyA, SHMT; glycine hydroxymethyltransferase [EC:2.1.2.1]	Serine hydroxymethyltransferase OS=Frankliniella occidentalis OX=133901 GN=LOC113211977 PE=3 SV=1	LOC113211977	2	0.22044	3	1	YQEQVVK(1)NAK	0.000103107	91.549	1	0.000140188	88.495	1	0.0008166
map00730 Thiamine metabolism	0.188497	2.51	A0A6J1RWZ5	38	K	K00939	adk, AK; adenylate kinase [EC:2.7.4.3]	adenylate kinase isoenzyme 1-like isoform X2 OS=Frankliniella occidentalis OX=133901 GN=LOC113202702 PE=3 SV=1	LOC113202702	2	0.4997	5	1	GTQCVK(1)IVEK	1.96845e-09	134.13	1	2.24671e-05	99.283	1	0.000170392
map00730 Thiamine metabolism	0.188497	2.51	A0A6J1RWZ5	42	K	K00939	adk, AK; adenylate kinase [EC:2.7.4.3]	adenylate kinase isoenzyme 1-like isoform X2 OS=Frankliniella occidentalis OX=133901 GN=LOC113202702 PE=3 SV=1	LOC113202702	3	0.051778	3	1	IVEK(1)FGYTHISSGDLLR	2.8951e-05	85.563	1	2.64907e-11	109.04	1	9.8465e-07
map00730 Thiamine metabolism	0.188497	2.51	A0A6J1RWZ5	89	K	K00939	adk, AK; adenylate kinase [EC:2.7.4.3]	adenylate kinase isoenzyme 1-like isoform X2 OS=Frankliniella occidentalis OX=133901 GN=LOC113202702 PE=3 SV=1	LOC113202702	2	0.01059	3	1	K(1)AILEAVPTSK	6.2514e-09	124.12	1	0.00176286	69.03	1	0.00123851
map00730 Thiamine metabolism	0.188497	2.51	A0A6J1TFD3	84	K	K00939	adk, AK; adenylate kinase [EC:2.7.4.3]	Adenylate kinase OS=Frankliniella occidentalis OX=133901 GN=LOC113214410 PE=3 SV=1	LOC113214410	2	2.5123	3	1	AEVSSGSELGK(1)K	2.73933e-06	96.745	1	0.000963179	71.176	1	0.000675154
map00730 Thiamine metabolism	0.188497	2.51	A0A6J1TFD3	217	K	K00939	adk, AK; adenylate kinase [EC:2.7.4.3]	Adenylate kinase OS=Frankliniella occidentalis OX=133901 GN=LOC113214410 PE=3 SV=1	LOC113214410	3	0.23919	3	1	LSTYHEQTK(1)PLVDYYK	0.000144074	79.837	1	0.000247755	76.051	1	5.66453e-06
map00730 Thiamine metabolism	0.188497	2.51	A0A6J1TFD3	206	K	K00939	adk, AK; adenylate kinase [EC:2.7.4.3]	Adenylate kinase OS=Frankliniella occidentalis OX=133901 GN=LOC113214410 PE=3 SV=1	LOC113214410	2	-0.73432	3	1	SDDNVDSLK(1)K	3.94885e-05	97.734	1	0.0164947	49.081	1	0.00417398
map00740 Riboflavin metabolism	0.335125	2.51	A0A6J1S296	37	K	K05901	BLVRB; biliverdin reductase / flavin reductase [EC:1.3.1.24 1.5.1.30]	flavin reductase (NADPH)-like isoform X2 OS=Frankliniella occidentalis OX=133901 GN=LOC113203972 PE=4 SV=1	LOC113203972	2	-1.6528	3	1	DPAK(1)FPVEVQSK	0.00200375	62.68	1	3.82752e-06	95.428	1	2.32429e-09
map00750 Vitamin B6 metabolism	0.202831	4.51	A0A6J1SDJ7	104	K	K00831	serC, PSAT1; phosphoserine aminotransferase [EC:2.6.1.52]	Phosphoserine aminotransferase OS=Frankliniella occidentalis OX=133901 GN=LOC113205340 PE=3 SV=1	LOC113205340	2	-0.063584	3	1	VNLVFPK(1)VDK	0.00281843	67.08	1	0.0108903	50.275	1	0.00945608
map00790 Folate biosynthesis	0.272529	1.65	A0A6J1SLF5	57	K	K00072	SPR; sepiapterin reductase [EC:1.1.1.153]	Sepiapterin reductase OS=Frankliniella occidentalis OX=133901 GN=LOC113208801 PE=3 SV=1	LOC113208801	2	0.72802	3	1	NSQGLQETK(1)R	2.46483e-08	127.83	1	0.00021352	87.568	1	0.0277289
map00790 Folate biosynthesis	0.272529	1.65	A0A6J1SLW2	185	K	K00011	AKR1B; aldehyde reductase [EC:1.1.1.21]	aldose reductase-like OS=Frankliniella occidentalis OX=133901 GN=LOC113207808 PE=4 SV=1	LOC113207808	2	0.81162	4	1	EGEDLFPTK(1)DGK	0.000313401	76.073	1	1.0463e-05	90.793	1	0.000923221
map00790 Folate biosynthesis	0.272529	1.65	A0A6J1SLW2	92	K	K00011	AKR1B; aldehyde reductase [EC:1.1.1.21]	aldose reductase-like OS=Frankliniella occidentalis OX=133901 GN=LOC113207808 PE=4 SV=1	LOC113207808	3	0.13024	4	0.999988	SKPGEVTQAVK(1)AAIDAGYR	0.000139614	68.952	1	6.37427e-10	105.6	0.999983	0.000295745
map00790 Folate biosynthesis	0.272529	1.65	A0A6J1SZR3	65	K	K00011	AKR1B; aldehyde reductase [EC:1.1.1.21]	aldose reductase-like OS=Frankliniella occidentalis OX=133901 GN=LOC113211961 PE=4 SV=1	LOC113211961	2	0.53357	3	1	AK(1)IAEGVIK	0.00312999	73.233	1	0.0119737	53.751	1	0.00713265
map00790 Folate biosynthesis	0.272529	1.65	A0A6J1SZR3	72	K	K00011	AKR1B; aldehyde reductase [EC:1.1.1.21]	aldose reductase-like OS=Frankliniella occidentalis OX=133901 GN=LOC113211961 PE=4 SV=1	LOC113211961	2	0.067747	3	1	IAEGVIK(1)R	0.00400887	93.374	1	0.00910996	71.501	1	0.00641304
map00790 Folate biosynthesis	0.272529	1.65	A0A6J1SZR3	150	K	K00011	AKR1B; aldehyde reductase [EC:1.1.1.21]	aldose reductase-like OS=Frankliniella occidentalis OX=133901 GN=LOC113211961 PE=4 SV=1	LOC113211961	2	1.1495	3	1	ELEK(1)CVQLGLLK	0.00114053	66.267	1	5.1189e-05	85.813	1	2.27431e-05
map00790 Folate biosynthesis	0.272529	1.65	A0A6J1SZR3	306	K	K00011	AKR1B; aldehyde reductase [EC:1.1.1.21]	aldose reductase-like OS=Frankliniella occidentalis OX=133901 GN=LOC113211961 PE=4 SV=1	LOC113211961	3	2.0322	3	1	LCPLNDGK(1)GHK	0.00195289	60.255	1	0.0005513	70.942	1	0.000697858
map00790 Folate biosynthesis	0.272529	1.65	A0A6J1SZR3	264	K	K00011	AKR1B; aldehyde reductase [EC:1.1.1.21]	aldose reductase-like OS=Frankliniella occidentalis OX=133901 GN=LOC113211961 PE=4 SV=1	LOC113211961	3	0.37469	3	1	YLIQHGTVPIPK(1)SVTK	0.00170872	51.591	1	0.00138422	54.237	1	0.00043246
map00860 Porphyrin and chlorophyll metabolism	0.370721	1.38	A0A6J1S296	37	K	K05901	BLVRB; biliverdin reductase / flavin reductase [EC:1.3.1.24 1.5.1.30]	flavin reductase (NADPH)-like isoform X2 OS=Frankliniella occidentalis OX=133901 GN=LOC113203972 PE=4 SV=1	LOC113203972	2	-1.6528	3	1	DPAK(1)FPVEVQSK	0.00200375	62.68	1	3.82752e-06	95.428	1	2.32429e-09
map00860 Porphyrin and chlorophyll metabolism	0.370721	1.38	A0A6J1T8J3	172	K	K01599	hemE, UROD; uroporphyrinogen decarboxylase [EC:4.1.1.37]	Uroporphyrinogen decarboxylase OS=Frankliniella occidentalis OX=133901 GN=LOC113212486 PE=3 SV=1	LOC113212486	3	1.002	4	1	AK(1)AWLYQHPQSSR	0.00366296	47.037	1	0.000120551	83.204	1	0.000179499
map00860 Porphyrin and chlorophyll metabolism	0.370721	1.38	A0A6J1TGY5	328	K	K00699	UGT; glucuronosyltransferase [EC:2.4.1.17]	UDP-glucuronosyltransferase 2C1-like isoform X2 OS=Frankliniella occidentalis OX=133901 GN=LOC113214833 PE=4 SV=1	LOC113214833	2	0.89723	3	1	AILGALGALK(1)ER	0.000198605	78.705	1	0.00283478	59.227	1	0.00469252
map00910 Nitrogen metabolism	0.140773	3.01	A0A6J1SX61	80	K	K00261	GLUD1_2, gdhA; glutamate dehydrogenase (NAD(P)+) [EC:1.4.1.3]	Glutamate dehydrogenase (NAD(P)(+)) OS=Frankliniella occidentalis OX=133901 GN=LOC113211330 PE=3 SV=1	LOC113211330	2	-0.61438	3	1	GK(1)MSIEDK	0.0054533	69.812	1	0.0105063	56.432	1	0.00858196
map00910 Nitrogen metabolism	0.140773	3.01	A0A6J1SX61	484	K	K00261	GLUD1_2, gdhA; glutamate dehydrogenase (NAD(P)+) [EC:1.4.1.3]	Glutamate dehydrogenase (NAD(P)(+)) OS=Frankliniella occidentalis OX=133901 GN=LOC113211330 PE=3 SV=1	LOC113211330	2	0.45298	6	1	IPVTPSESFQK(1)R	2.89293e-07	99.5	1	0.00197694	65.179	1	0.00136673
map00910 Nitrogen metabolism	0.140773	3.01	A0A6J1SX61	492	K	K00261	GLUD1_2, gdhA; glutamate dehydrogenase (NAD(P)+) [EC:1.4.1.3]	Glutamate dehydrogenase (NAD(P)(+)) OS=Frankliniella occidentalis OX=133901 GN=LOC113211330 PE=3 SV=1	LOC113211330	3	-0.5284	3	1	ISGASEK(1)DIVHSGLDYTMER	2.91051e-10	105.96	1	6.42551e-05	70.837	1	0.000210873
map00910 Nitrogen metabolism	0.140773	3.01	A0A6J1SX61	44	K	K00261	GLUD1_2, gdhA; glutamate dehydrogenase (NAD(P)+) [EC:1.4.1.3]	Glutamate dehydrogenase (NAD(P)(+)) OS=Frankliniella occidentalis OX=133901 GN=LOC113211330 PE=3 SV=1	LOC113211330	2	0.17097	3	1	LK(1)DVPTAENPR	0.00100566	71.176	1	0.00203637	65.179	1	0.00586754
map00910 Nitrogen metabolism	0.140773	3.01	A0A6J1TKB2	283	K	K01915	glnA, GLUL; glutamine synthetase [EC:6.3.1.2]	Glutamine synthetase OS=Frankliniella occidentalis OX=133901 GN=LOC113218024 PE=3 SV=1	LOC113218024	2	1.1438	3	1	AIDK(1)LSK	0.023969	55.531	1	0.023969	55.531	1	0.0282337
map00910 Nitrogen metabolism	0.140773	3.01	A0A6J1TKB2	286	K	K01915	glnA, GLUL; glutamine synthetase [EC:6.3.1.2]	Glutamine synthetase OS=Frankliniella occidentalis OX=133901 GN=LOC113218024 PE=3 SV=1	LOC113218024	2	0.022875	3	1	LSK(1)QHLR	0.00397662	102.51	1	0.00561978	90.37	1	0.00307854
map00910 Nitrogen metabolism	0.140773	3.01	A0A6J1TKB2	110	K	K01915	glnA, GLUL; glutamine synthetase [EC:6.3.1.2]	Glutamine synthetase OS=Frankliniella occidentalis OX=133901 GN=LOC113218024 PE=3 SV=1	LOC113218024	2	0.63848	3	1	LVLCDTYK(1)YNK	0.00365699	60.255	1	0.00117164	69.721	1	0.0156488
map00910 Nitrogen metabolism	0.140773	3.01	A0A6J1TKB2	301	K	K01915	glnA, GLUL; glutamine synthetase [EC:6.3.1.2]	Glutamine synthetase OS=Frankliniella occidentalis OX=133901 GN=LOC113218024 PE=3 SV=1	LOC113218024	3	-0.18743	3	1	HIQAYDPHGGK(1)DNER	1.1027e-05	88.768	1	0.00194087	51.03	1	0.000713785
map00980 Metabolism of xenobiotics by cytochrome P450	0.0486252	2.26	A0A6J1RV56	77	K	K00799	GST, gst; glutathione S-transferase [EC:2.5.1.18]	glutathione S-transferase 1-like OS=Frankliniella occidentalis OX=133901 GN=LOC113202715 PE=4 SV=1	LOC113202715	2	0.36478	6	1	AIQQYLADK(1)YGK	9.74035e-12	127.17	1	7.60158e-19	150.06	1	3.18301e-08
map00980 Metabolism of xenobiotics by cytochrome P450	0.0486252	2.26	A0A6J1RV56	37	K	K00799	GST, gst; glutathione S-transferase [EC:2.5.1.18]	glutathione S-transferase 1-like OS=Frankliniella occidentalis OX=133901 GN=LOC113202715 PE=4 SV=1	LOC113202715	3	1.3068	4	1	ALGVPLVEHQTDLMK(1)GEHMTPAYLK	1.24661e-07	67.827	1	0.000118783	47.931	1	3.79606e-08
map00980 Metabolism of xenobiotics by cytochrome P450	0.0486252	2.26	A0A6J1RV56	22	K	K00799	GST, gst; glutathione S-transferase [EC:2.5.1.18]	glutathione S-transferase 1-like OS=Frankliniella occidentalis OX=133901 GN=LOC113202715 PE=4 SV=1	LOC113202715	3	0.42267	6	1	GVALTAK(1)ALGVPLVEHQTDLMK	1.04374e-11	100.9	1	1.31737e-09	94.632	1	1.40679e-07
map00980 Metabolism of xenobiotics by cytochrome P450	0.0486252	2.26	A0A6J1RV56	87	K	K00799	GST, gst; glutathione S-transferase [EC:2.5.1.18]	glutathione S-transferase 1-like OS=Frankliniella occidentalis OX=133901 GN=LOC113202715 PE=4 SV=1	LOC113202715	2	-0.83294	3	1	NDDLYPK(1)DAAK	0.00945291	49.842	1	0.0193481	41.242	1	0.010332
map00980 Metabolism of xenobiotics by cytochrome P450	0.0486252	2.26	A0A6J1S288	326	K	K00121	frmA, ADH5, adhC; S-(hydroxymethyl)glutathione dehydrogenase / alcohol dehydrogenase [EC:1.1.1.284 1.1.1.1]	S-(hydroxymethyl)glutathione dehydrogenase OS=Frankliniella occidentalis OX=133901 GN=LOC113203041 PE=3 SV=1	LOC113203041	2	0.0077184	3	1	GTAFGGWK(1)SR	0.00530283	60.255	1	0.0102047	51.286	1	0.0102279
map00980 Metabolism of xenobiotics by cytochrome P450	0.0486252	2.26	A0A6J1S3R3	132	K	K04097	HPGDS; prostaglandin-H2 D-isomerase / glutathione transferase [EC:5.3.99.2 2.5.1.18]	glutathione S-transferase-like OS=Frankliniella occidentalis OX=133901 GN=LOC113203382 PE=4 SV=1	LOC113203382	2	0.14832	5	1	K(1)FEQIVK	0.00574825	99.139	1	0.0106302	83.206	1	0.00452954
map00980 Metabolism of xenobiotics by cytochrome P450	0.0486252	2.26	A0A6J1S3R3	138	K	K04097	HPGDS; prostaglandin-H2 D-isomerase / glutathione transferase [EC:5.3.99.2 2.5.1.18]	glutathione S-transferase-like OS=Frankliniella occidentalis OX=133901 GN=LOC113203382 PE=4 SV=1	LOC113203382	3	0.33317	3	0.999952	KFEQIVK(1)DNNGFLVNGK	9.99114e-09	105.28	1	4.48889e-16	127.3	0.999697	7.33192e-05
map00980 Metabolism of xenobiotics by cytochrome P450	0.0486252	2.26	A0A6J1S3R3	197	K	K04097	HPGDS; prostaglandin-H2 D-isomerase / glutathione transferase [EC:5.3.99.2 2.5.1.18]	glutathione S-transferase-like OS=Frankliniella occidentalis OX=133901 GN=LOC113203382 PE=4 SV=1	LOC113203382	2	-0.35277	5	1	VEATPAIASYIAK(1)R	1.53856e-07	102.52	1	0.00165063	68.044	1	1.20945e-07
map00980 Metabolism of xenobiotics by cytochrome P450	0.0486252	2.26	A0A6J1S3R3	39	K	K04097	HPGDS; prostaglandin-H2 D-isomerase / glutathione transferase [EC:5.3.99.2 2.5.1.18]	glutathione S-transferase-like OS=Frankliniella occidentalis OX=133901 GN=LOC113203382 PE=4 SV=1	LOC113203382	2	0.026639	6	1	YDDAK(1)WAESK	4.62763e-05	96.229	1	2.33549e-05	98.898	1	0.000105972
map00980 Metabolism of xenobiotics by cytochrome P450	0.0486252	2.26	A0A6J1S3R3	74	K	K04097	HPGDS; prostaglandin-H2 D-isomerase / glutathione transferase [EC:5.3.99.2 2.5.1.18]	glutathione S-transferase-like OS=Frankliniella occidentalis OX=133901 GN=LOC113203382 PE=4 SV=1	LOC113203382	2	0.23372	3	1	YLAK(1)QVGLSGK	1.29108e-07	108.35	1	7.07812e-05	86.114	1	0.000115856
map00980 Metabolism of xenobiotics by cytochrome P450	0.0486252	2.26	A0A6J1SUA2	184	K	K04097	HPGDS; prostaglandin-H2 D-isomerase / glutathione transferase [EC:5.3.99.2 2.5.1.18]	glutathione S-transferase-like OS=Frankliniella occidentalis OX=133901 GN=LOC113208988 PE=4 SV=1	LOC113208988	2	-0.10469	4	1	VK(1)DAVFNNPSVK	0.00015184	80.96	1	0.00015184	80.96	1	0.000105302
map00980 Metabolism of xenobiotics by cytochrome P450	0.0486252	2.26	A0A6J1T832	121	K	K00799	GST, gst; glutathione S-transferase [EC:2.5.1.18]	uncharacterized protein LOC113214303 OS=Frankliniella occidentalis OX=133901 GN=LOC113214303 PE=4 SV=1	LOC113214303	2	-1.8046	4	1	DMTEPLWK(1)GESK	3.04304e-06	95.417	1	0.00287442	56.205	1	0.000163515
map00980 Metabolism of xenobiotics by cytochrome P450	0.0486252	2.26	A0A6J1T832	125	K	K00799	GST, gst; glutathione S-transferase [EC:2.5.1.18]	uncharacterized protein LOC113214303 OS=Frankliniella occidentalis OX=133901 GN=LOC113214303 PE=4 SV=1	LOC113214303	2	0.0047472	3	1	GESK(1)SVPEAK	0.0140643	45.829	1	0.00888204	53.237	1	0.0132161
map00980 Metabolism of xenobiotics by cytochrome P450	0.0486252	2.26	A0A6J1T832	182	K	K00799	GST, gst; glutathione S-transferase [EC:2.5.1.18]	uncharacterized protein LOC113214303 OS=Frankliniella occidentalis OX=133901 GN=LOC113214303 PE=4 SV=1	LOC113214303	2	0.1201	6	1	FK(1)NVSAWFSR	6.65257e-07	114.86	1	4.62763e-05	96.229	1	1.70784e-08
map00980 Metabolism of xenobiotics by cytochrome P450	0.0486252	2.26	A0A6J1T832	411	K	K00799	GST, gst; glutathione S-transferase [EC:2.5.1.18]	uncharacterized protein LOC113214303 OS=Frankliniella occidentalis OX=133901 GN=LOC113214303 PE=4 SV=1	LOC113214303	2	-0.73719	3	1	GQTK(1)SVPEEK	0.00906721	53.211	1	0.00489839	61.344	1	0.00755435
map00980 Metabolism of xenobiotics by cytochrome P450	0.0486252	2.26	A0A6J1T832	49	K	K00799	GST, gst; glutathione S-transferase [EC:2.5.1.18]	uncharacterized protein LOC113214303 OS=Frankliniella occidentalis OX=133901 GN=LOC113214303 PE=4 SV=1	LOC113214303	4	0.24463	7	0.952611	LDSVVQFQNVSLAAGEHLK(0.047)PEFVK(0.953)K	3.65744e-10	86.791	0.947794	4.47561e-58	177.22	0.820527	2.57084e-09
map00980 Metabolism of xenobiotics by cytochrome P450	0.0486252	2.26	A0A6J1TGY5	328	K	K00699	UGT; glucuronosyltransferase [EC:2.4.1.17]	UDP-glucuronosyltransferase 2C1-like isoform X2 OS=Frankliniella occidentalis OX=133901 GN=LOC113214833 PE=4 SV=1	LOC113214833	2	0.89723	3	1	AILGALGALK(1)ER	0.000198605	78.705	1	0.00283478	59.227	1	0.00469252
map00981 Insect hormone biosynthesis	0.586999	1.03	A0A6J1RTK4	438	K	K00128	ALDH; aldehyde dehydrogenase (NAD+) [EC:1.2.1.3]	aldehyde dehydrogenase, mitochondrial OS=Frankliniella occidentalis OX=133901 GN=LOC113202362 PE=3 SV=1	LOC113202362	2	0.45717	4	1	FK(1)NLDEVIQR	0.000105972	91.313	1	0.000121308	90.05	1	0.00530283
map00981 Insect hormone biosynthesis	0.586999	1.03	A0A6J1RTK4	521	K	K00128	ALDH; aldehyde dehydrogenase (NAD+) [EC:1.2.1.3]	aldehyde dehydrogenase, mitochondrial OS=Frankliniella occidentalis OX=133901 GN=LOC113202362 PE=3 SV=1	LOC113202362	2	0.19759	3	1	SVIVK(1)VPQK	0.0084944	56.258	1	0.0210052	42.19	1	0.0145469
map00981 Insect hormone biosynthesis	0.586999	1.03	A0A6J1T4D6	31	K	K00128	ALDH; aldehyde dehydrogenase (NAD+) [EC:1.2.1.3]	Aldehyde dehydrogenase OS=Frankliniella occidentalis OX=133901 GN=LOC113213548 PE=3 SV=1	LOC113213548	2	-0.45317	3	1	QLK(1)NLLR	0.00405108	100.02	1	0.0174539	62.717	1	0.0333214
map00982 Drug metabolism - cytochrome P450	0.0364611	2.42	A0A6J1RV56	77	K	K00799	GST, gst; glutathione S-transferase [EC:2.5.1.18]	glutathione S-transferase 1-like OS=Frankliniella occidentalis OX=133901 GN=LOC113202715 PE=4 SV=1	LOC113202715	2	0.36478	6	1	AIQQYLADK(1)YGK	9.74035e-12	127.17	1	7.60158e-19	150.06	1	3.18301e-08
map00982 Drug metabolism - cytochrome P450	0.0364611	2.42	A0A6J1RV56	37	K	K00799	GST, gst; glutathione S-transferase [EC:2.5.1.18]	glutathione S-transferase 1-like OS=Frankliniella occidentalis OX=133901 GN=LOC113202715 PE=4 SV=1	LOC113202715	3	1.3068	4	1	ALGVPLVEHQTDLMK(1)GEHMTPAYLK	1.24661e-07	67.827	1	0.000118783	47.931	1	3.79606e-08
map00982 Drug metabolism - cytochrome P450	0.0364611	2.42	A0A6J1RV56	22	K	K00799	GST, gst; glutathione S-transferase [EC:2.5.1.18]	glutathione S-transferase 1-like OS=Frankliniella occidentalis OX=133901 GN=LOC113202715 PE=4 SV=1	LOC113202715	3	0.42267	6	1	GVALTAK(1)ALGVPLVEHQTDLMK	1.04374e-11	100.9	1	1.31737e-09	94.632	1	1.40679e-07
map00982 Drug metabolism - cytochrome P450	0.0364611	2.42	A0A6J1RV56	87	K	K00799	GST, gst; glutathione S-transferase [EC:2.5.1.18]	glutathione S-transferase 1-like OS=Frankliniella occidentalis OX=133901 GN=LOC113202715 PE=4 SV=1	LOC113202715	2	-0.83294	3	1	NDDLYPK(1)DAAK	0.00945291	49.842	1	0.0193481	41.242	1	0.010332
map00982 Drug metabolism - cytochrome P450	0.0364611	2.42	A0A6J1S288	326	K	K00121	frmA, ADH5, adhC; S-(hydroxymethyl)glutathione dehydrogenase / alcohol dehydrogenase [EC:1.1.1.284 1.1.1.1]	S-(hydroxymethyl)glutathione dehydrogenase OS=Frankliniella occidentalis OX=133901 GN=LOC113203041 PE=3 SV=1	LOC113203041	2	0.0077184	3	1	GTAFGGWK(1)SR	0.00530283	60.255	1	0.0102047	51.286	1	0.0102279
map00982 Drug metabolism - cytochrome P450	0.0364611	2.42	A0A6J1S3R3	132	K	K04097	HPGDS; prostaglandin-H2 D-isomerase / glutathione transferase [EC:5.3.99.2 2.5.1.18]	glutathione S-transferase-like OS=Frankliniella occidentalis OX=133901 GN=LOC113203382 PE=4 SV=1	LOC113203382	2	0.14832	5	1	K(1)FEQIVK	0.00574825	99.139	1	0.0106302	83.206	1	0.00452954
map00982 Drug metabolism - cytochrome P450	0.0364611	2.42	A0A6J1S3R3	138	K	K04097	HPGDS; prostaglandin-H2 D-isomerase / glutathione transferase [EC:5.3.99.2 2.5.1.18]	glutathione S-transferase-like OS=Frankliniella occidentalis OX=133901 GN=LOC113203382 PE=4 SV=1	LOC113203382	3	0.33317	3	0.999952	KFEQIVK(1)DNNGFLVNGK	9.99114e-09	105.28	1	4.48889e-16	127.3	0.999697	7.33192e-05
map00982 Drug metabolism - cytochrome P450	0.0364611	2.42	A0A6J1S3R3	197	K	K04097	HPGDS; prostaglandin-H2 D-isomerase / glutathione transferase [EC:5.3.99.2 2.5.1.18]	glutathione S-transferase-like OS=Frankliniella occidentalis OX=133901 GN=LOC113203382 PE=4 SV=1	LOC113203382	2	-0.35277	5	1	VEATPAIASYIAK(1)R	1.53856e-07	102.52	1	0.00165063	68.044	1	1.20945e-07
map00982 Drug metabolism - cytochrome P450	0.0364611	2.42	A0A6J1S3R3	39	K	K04097	HPGDS; prostaglandin-H2 D-isomerase / glutathione transferase [EC:5.3.99.2 2.5.1.18]	glutathione S-transferase-like OS=Frankliniella occidentalis OX=133901 GN=LOC113203382 PE=4 SV=1	LOC113203382	2	0.026639	6	1	YDDAK(1)WAESK	4.62763e-05	96.229	1	2.33549e-05	98.898	1	0.000105972
map00982 Drug metabolism - cytochrome P450	0.0364611	2.42	A0A6J1S3R3	74	K	K04097	HPGDS; prostaglandin-H2 D-isomerase / glutathione transferase [EC:5.3.99.2 2.5.1.18]	glutathione S-transferase-like OS=Frankliniella occidentalis OX=133901 GN=LOC113203382 PE=4 SV=1	LOC113203382	2	0.23372	3	1	YLAK(1)QVGLSGK	1.29108e-07	108.35	1	7.07812e-05	86.114	1	0.000115856
map00982 Drug metabolism - cytochrome P450	0.0364611	2.42	A0A6J1SUA2	184	K	K04097	HPGDS; prostaglandin-H2 D-isomerase / glutathione transferase [EC:5.3.99.2 2.5.1.18]	glutathione S-transferase-like OS=Frankliniella occidentalis OX=133901 GN=LOC113208988 PE=4 SV=1	LOC113208988	2	-0.10469	4	1	VK(1)DAVFNNPSVK	0.00015184	80.96	1	0.00015184	80.96	1	0.000105302
map00982 Drug metabolism - cytochrome P450	0.0364611	2.42	A0A6J1T832	121	K	K00799	GST, gst; glutathione S-transferase [EC:2.5.1.18]	uncharacterized protein LOC113214303 OS=Frankliniella occidentalis OX=133901 GN=LOC113214303 PE=4 SV=1	LOC113214303	2	-1.8046	4	1	DMTEPLWK(1)GESK	3.04304e-06	95.417	1	0.00287442	56.205	1	0.000163515
map00982 Drug metabolism - cytochrome P450	0.0364611	2.42	A0A6J1T832	125	K	K00799	GST, gst; glutathione S-transferase [EC:2.5.1.18]	uncharacterized protein LOC113214303 OS=Frankliniella occidentalis OX=133901 GN=LOC113214303 PE=4 SV=1	LOC113214303	2	0.0047472	3	1	GESK(1)SVPEAK	0.0140643	45.829	1	0.00888204	53.237	1	0.0132161
map00982 Drug metabolism - cytochrome P450	0.0364611	2.42	A0A6J1T832	182	K	K00799	GST, gst; glutathione S-transferase [EC:2.5.1.18]	uncharacterized protein LOC113214303 OS=Frankliniella occidentalis OX=133901 GN=LOC113214303 PE=4 SV=1	LOC113214303	2	0.1201	6	1	FK(1)NVSAWFSR	6.65257e-07	114.86	1	4.62763e-05	96.229	1	1.70784e-08
map00982 Drug metabolism - cytochrome P450	0.0364611	2.42	A0A6J1T832	411	K	K00799	GST, gst; glutathione S-transferase [EC:2.5.1.18]	uncharacterized protein LOC113214303 OS=Frankliniella occidentalis OX=133901 GN=LOC113214303 PE=4 SV=1	LOC113214303	2	-0.73719	3	1	GQTK(1)SVPEEK	0.00906721	53.211	1	0.00489839	61.344	1	0.00755435
map00982 Drug metabolism - cytochrome P450	0.0364611	2.42	A0A6J1T832	49	K	K00799	GST, gst; glutathione S-transferase [EC:2.5.1.18]	uncharacterized protein LOC113214303 OS=Frankliniella occidentalis OX=133901 GN=LOC113214303 PE=4 SV=1	LOC113214303	4	0.24463	7	0.952611	LDSVVQFQNVSLAAGEHLK(0.047)PEFVK(0.953)K	3.65744e-10	86.791	0.947794	4.47561e-58	177.22	0.820527	2.57084e-09
map00982 Drug metabolism - cytochrome P450	0.0364611	2.42	A0A6J1TGY5	328	K	K00699	UGT; glucuronosyltransferase [EC:2.4.1.17]	UDP-glucuronosyltransferase 2C1-like isoform X2 OS=Frankliniella occidentalis OX=133901 GN=LOC113214833 PE=4 SV=1	LOC113214833	2	0.89723	3	1	AILGALGALK(1)ER	0.000198605	78.705	1	0.00283478	59.227	1	0.00469252
map00983 Drug metabolism - other enzymes	0.430875	1.16	A0A6J1RV56	77	K	K00799	GST, gst; glutathione S-transferase [EC:2.5.1.18]	glutathione S-transferase 1-like OS=Frankliniella occidentalis OX=133901 GN=LOC113202715 PE=4 SV=1	LOC113202715	2	0.36478	6	1	AIQQYLADK(1)YGK	9.74035e-12	127.17	1	7.60158e-19	150.06	1	3.18301e-08
map00983 Drug metabolism - other enzymes	0.430875	1.16	A0A6J1RV56	37	K	K00799	GST, gst; glutathione S-transferase [EC:2.5.1.18]	glutathione S-transferase 1-like OS=Frankliniella occidentalis OX=133901 GN=LOC113202715 PE=4 SV=1	LOC113202715	3	1.3068	4	1	ALGVPLVEHQTDLMK(1)GEHMTPAYLK	1.24661e-07	67.827	1	0.000118783	47.931	1	3.79606e-08
map00983 Drug metabolism - other enzymes	0.430875	1.16	A0A6J1RV56	22	K	K00799	GST, gst; glutathione S-transferase [EC:2.5.1.18]	glutathione S-transferase 1-like OS=Frankliniella occidentalis OX=133901 GN=LOC113202715 PE=4 SV=1	LOC113202715	3	0.42267	6	1	GVALTAK(1)ALGVPLVEHQTDLMK	1.04374e-11	100.9	1	1.31737e-09	94.632	1	1.40679e-07
map00983 Drug metabolism - other enzymes	0.430875	1.16	A0A6J1RV56	87	K	K00799	GST, gst; glutathione S-transferase [EC:2.5.1.18]	glutathione S-transferase 1-like OS=Frankliniella occidentalis OX=133901 GN=LOC113202715 PE=4 SV=1	LOC113202715	2	-0.83294	3	1	NDDLYPK(1)DAAK	0.00945291	49.842	1	0.0193481	41.242	1	0.010332
map00983 Drug metabolism - other enzymes	0.430875	1.16	A0A6J1S7C4	35	K	K00940	ndk, NME; nucleoside-diphosphate kinase [EC:2.7.4.6]	Nucleoside diphosphate kinase OS=Frankliniella occidentalis OX=133901 GN=LOC113205484 PE=3 SV=1	LOC113205484	2	0.13659	4	1	GFK(1)LVGLK	0.0055278	75.213	1	0.00704138	69.198	1	0.0186975
map00983 Drug metabolism - other enzymes	0.430875	1.16	A0A6J1S7C4	24	K	K00940	ndk, NME; nucleoside-diphosphate kinase [EC:2.7.4.6]	Nucleoside diphosphate kinase OS=Frankliniella occidentalis OX=133901 GN=LOC113205484 PE=3 SV=1	LOC113205484	2	-0.2493	6	1	GLVGK(1)IIK	0.00939753	63.565	1	0.0149876	54.611	1	0.0149876
map00983 Drug metabolism - other enzymes	0.430875	1.16	A0A6J1S7C4	128	K	K00940	ndk, NME; nucleoside-diphosphate kinase [EC:2.7.4.6]	Nucleoside diphosphate kinase OS=Frankliniella occidentalis OX=133901 GN=LOC113205484 PE=3 SV=1	LOC113205484	3	-0.27894	4	1	NIIHGSDSVEAAK(1)K	4.79066e-12	117.93	1	0.0033995	52.527	1	7.11442e-06
map00983 Drug metabolism - other enzymes	0.430875	1.16	A0A6J1T832	121	K	K00799	GST, gst; glutathione S-transferase [EC:2.5.1.18]	uncharacterized protein LOC113214303 OS=Frankliniella occidentalis OX=133901 GN=LOC113214303 PE=4 SV=1	LOC113214303	2	-1.8046	4	1	DMTEPLWK(1)GESK	3.04304e-06	95.417	1	0.00287442	56.205	1	0.000163515
map00983 Drug metabolism - other enzymes	0.430875	1.16	A0A6J1T832	125	K	K00799	GST, gst; glutathione S-transferase [EC:2.5.1.18]	uncharacterized protein LOC113214303 OS=Frankliniella occidentalis OX=133901 GN=LOC113214303 PE=4 SV=1	LOC113214303	2	0.0047472	3	1	GESK(1)SVPEAK	0.0140643	45.829	1	0.00888204	53.237	1	0.0132161
map00983 Drug metabolism - other enzymes	0.430875	1.16	A0A6J1T832	182	K	K00799	GST, gst; glutathione S-transferase [EC:2.5.1.18]	uncharacterized protein LOC113214303 OS=Frankliniella occidentalis OX=133901 GN=LOC113214303 PE=4 SV=1	LOC113214303	2	0.1201	6	1	FK(1)NVSAWFSR	6.65257e-07	114.86	1	4.62763e-05	96.229	1	1.70784e-08
map00983 Drug metabolism - other enzymes	0.430875	1.16	A0A6J1T832	411	K	K00799	GST, gst; glutathione S-transferase [EC:2.5.1.18]	uncharacterized protein LOC113214303 OS=Frankliniella occidentalis OX=133901 GN=LOC113214303 PE=4 SV=1	LOC113214303	2	-0.73719	3	1	GQTK(1)SVPEEK	0.00906721	53.211	1	0.00489839	61.344	1	0.00755435
map00983 Drug metabolism - other enzymes	0.430875	1.16	A0A6J1T832	49	K	K00799	GST, gst; glutathione S-transferase [EC:2.5.1.18]	uncharacterized protein LOC113214303 OS=Frankliniella occidentalis OX=133901 GN=LOC113214303 PE=4 SV=1	LOC113214303	4	0.24463	7	0.952611	LDSVVQFQNVSLAAGEHLK(0.047)PEFVK(0.953)K	3.65744e-10	86.791	0.947794	4.47561e-58	177.22	0.820527	2.57084e-09
map00983 Drug metabolism - other enzymes	0.430875	1.16	A0A6J1TGY5	328	K	K00699	UGT; glucuronosyltransferase [EC:2.4.1.17]	UDP-glucuronosyltransferase 2C1-like isoform X2 OS=Frankliniella occidentalis OX=133901 GN=LOC113214833 PE=4 SV=1	LOC113214833	2	0.89723	3	1	AILGALGALK(1)ER	0.000198605	78.705	1	0.00283478	59.227	1	0.00469252
map00983 Drug metabolism - other enzymes	0.430875	1.16	A0A6J1TGG2	443	K	K00088	IMPDH, guaB; IMP dehydrogenase [EC:1.1.1.205]	Inosine-5'-monophosphate dehydrogenase OS=Frankliniella occidentalis OX=133901 GN=LOC113214682 PE=3 SV=1	LOC113214682	2	-0.015324	3	1	LK(1)VAQGVSGAIVDK	0.0128122	40.278	1	0.000615356	74.789	1	0.00172695
map01040 Biosynthesis of unsaturated fatty acids	0.466337	1.19	A0A6J1SS28	55	K	K10258	TER, TSC13, CER10; very-long-chain enoyl-CoA reductase [EC:1.3.1.93]	Very-long-chain enoyl-CoA reductase OS=Frankliniella occidentalis OX=133901 GN=LOC113210083 PE=3 SV=1	LOC113210083	2	-1.8048	3	1	GQSLK(1)DEDSVK	9.22273e-08	111.52	1	0.00211357	64.945	1	0.00167848
map01040 Biosynthesis of unsaturated fatty acids	0.466337	1.19	A0A6J1SS28	283	K	K10258	TER, TSC13, CER10; very-long-chain enoyl-CoA reductase [EC:1.3.1.93]	Very-long-chain enoyl-CoA reductase OS=Frankliniella occidentalis OX=133901 GN=LOC113210083 PE=3 SV=1	LOC113210083	2	-0.39508	3	1	K(1)EFPNYPK	0.020934	58.433	1	0.0296746	49.715	1	0.0207215
map01040 Biosynthesis of unsaturated fatty acids	0.466337	1.19	A0A6J1T051	443	K	K08764	SCP2, SCPX; sterol carrier protein 2 [EC:2.3.1.176]	Acetyl-CoA C-myristoyltransferase OS=Frankliniella occidentalis OX=133901 GN=LOC113212065 PE=3 SV=1	LOC113212065	2	-0.2097	5	1	DNLIEK(1)FR	0.00379723	87.639	1	0.00149197	88.819	1	0.00046075
map01040 Biosynthesis of unsaturated fatty acids	0.466337	1.19	A0A6J1T051	123	K	K08764	SCP2, SCPX; sterol carrier protein 2 [EC:2.3.1.176]	Acetyl-CoA C-myristoyltransferase OS=Frankliniella occidentalis OX=133901 GN=LOC113212065 PE=3 SV=1	LOC113212065	2	-0.48003	5	1	GSLSSK(1)FFDR	0.00253436	68.536	1	0.0108368	50.354	1	0.0105438
map01040 Biosynthesis of unsaturated fatty acids	0.466337	1.19	A0A6J1T051	479	K	K08764	SCP2, SCPX; sterol carrier protein 2 [EC:2.3.1.176]	Acetyl-CoA C-myristoyltransferase OS=Frankliniella occidentalis OX=133901 GN=LOC113212065 PE=3 SV=1	LOC113212065	2	-0.7744	3	1	GSVDFNSK(1)AK	0.000496958	82.417	1	0.0146485	45.433	1	0.015962
map01040 Biosynthesis of unsaturated fatty acids	0.466337	1.19	A0A6J1T051	451	K	K08764	SCP2, SCPX; sterol carrier protein 2 [EC:2.3.1.176]	Acetyl-CoA C-myristoyltransferase OS=Frankliniella occidentalis OX=133901 GN=LOC113212065 PE=3 SV=1	LOC113212065	2	0.73988	5	1	GTYGFK(1)VK	0.0167868	52.716	1	0.014115	55.531	1	0.0167868
map01040 Biosynthesis of unsaturated fatty acids	0.466337	1.19	A0A6J1T0A3	658	K	K12405	HSD17B4; (3R)-3-hydroxyacyl-CoA dehydrogenase / 3a,7a,12a-trihydroxy-5b-cholest-24-enoyl-CoA hydratase / enoyl-CoA hydratase 2 [EC:1.1.1.- 4.2.1.107 4.2.1.119]	peroxisomal multifunctional enzyme type 2 OS=Frankliniella occidentalis OX=133901 GN=LOC113212460 PE=3 SV=1	LOC113212460	2	-0.2159	5	1	LYK(1)GDAEPGVK	0.00143808	67.385	1	0.00506419	56.205	1	0.00711109
map01040 Biosynthesis of unsaturated fatty acids	0.466337	1.19	A0A6J1T0A3	627	K	K12405	HSD17B4; (3R)-3-hydroxyacyl-CoA dehydrogenase / 3a,7a,12a-trihydroxy-5b-cholest-24-enoyl-CoA hydratase / enoyl-CoA hydratase 2 [EC:1.1.1.- 4.2.1.107 4.2.1.119]	peroxisomal multifunctional enzyme type 2 OS=Frankliniella occidentalis OX=133901 GN=LOC113212460 PE=3 SV=1	LOC113212460	2	0.62582	3	1	MEADPATAK(1)K	5.8876e-06	106.62	1	0.00413213	64.103	1	0.00270371
map01040 Biosynthesis of unsaturated fatty acids	0.466337	1.19	A0A6J1T0A3	652	K	K12405	HSD17B4; (3R)-3-hydroxyacyl-CoA dehydrogenase / 3a,7a,12a-trihydroxy-5b-cholest-24-enoyl-CoA hydratase / enoyl-CoA hydratase 2 [EC:1.1.1.- 4.2.1.107 4.2.1.119]	peroxisomal multifunctional enzyme type 2 OS=Frankliniella occidentalis OX=133901 GN=LOC113212460 PE=3 SV=1	LOC113212460	2	-0.98809	3	1	WVVDLK(1)QCK	0.0031724	71.614	1	0.0194459	43.308	1	0.0111295
map01200 Carbon metabolism	1.54515e-41	8.96	A0A6J1T1J6	241	K	K03781	katE, CAT, catB, srpA; catalase [EC:1.11.1.6]	Catalase OS=Frankliniella occidentalis OX=133901 GN=LOC113210689 PE=3 SV=1	LOC113210689	2	0.1598	5	1	TAQGIK(1)NLPVDK	5.40417e-20	159.5	1	3.26393e-10	117.93	1	5.90191e-07
map01200 Carbon metabolism	1.54515e-41	8.96	A0A6J1T1J6	505	K	K03781	katE, CAT, catB, srpA; catalase [EC:1.11.1.6]	Catalase OS=Frankliniella occidentalis OX=133901 GN=LOC113210689 PE=3 SV=1	LOC113210689	2	0.087493	10	1	HGSHISAK(1)I	0.000199903	106.6	1	0.000321376	104.06	1	0.00259816
map01200 Carbon metabolism	1.54515e-41	8.96	A0A6J1T1J6	104	K	K03781	katE, CAT, catB, srpA; catalase [EC:1.11.1.6]	Catalase OS=Frankliniella occidentalis OX=133901 GN=LOC113210689 PE=3 SV=1	LOC113210689	2	0.080039	4	1	K(1)TPIAIR	0.0222438	64.757	1	0.0185383	68.915	1	0.030904
map01200 Carbon metabolism	1.54515e-41	8.96	A0A6J1T1J6	224	K	K03781	katE, CAT, catB, srpA; catalase [EC:1.11.1.6]	Catalase OS=Frankliniella occidentalis OX=133901 GN=LOC113210689 PE=3 SV=1	LOC113210689	2	-0.46666	4	1	LVNDK(1)NEVVYCK	1.28149e-07	102.87	1	0.00238158	61.11	1	8.79036e-06
map01200 Carbon metabolism	1.54515e-41	8.96	A0A6J1T1J6	291	K	K03781	katE, CAT, catB, srpA; catalase [EC:1.11.1.6]	Catalase OS=Frankliniella occidentalis OX=133901 GN=LOC113210689 PE=3 SV=1	LOC113210689	2	0.11543	4	1	NK(1)FNPFDVTK	8.19443e-06	105.46	1	0.0040512	63.624	1	4.50944e-06
map01200 Carbon metabolism	1.54515e-41	8.96	A0A6J1T1J6	247	K	K03781	katE, CAT, catB, srpA; catalase [EC:1.11.1.6]	Catalase OS=Frankliniella occidentalis OX=133901 GN=LOC113210689 PE=3 SV=1	LOC113210689	3	-0.54946	4	1	NLPVDK(1)AEQISAQDPDYSIR	7.3677e-19	129.02	1	9.56714e-05	67.227	1	0.00052293
map01200 Carbon metabolism	1.54515e-41	8.96	A0A6J1T1J6	4	K	K03781	katE, CAT, catB, srpA; catalase [EC:1.11.1.6]	Catalase OS=Frankliniella occidentalis OX=133901 GN=LOC113210689 PE=3 SV=1	LOC113210689	2	-0.30929	3	1	SGK(1)SDPAADQLVNYK	0.000448657	70.837	1	0.000388043	72.315	1	0.000610419
map01200 Carbon metabolism	1.54515e-41	8.96	A0A482JR79	423	K	K01689	ENO, eno; enolase [EC:4.2.1.11]	2-phospho-D-glycerate hydro-lyase OS=Frankliniella occidentalis OX=133901 GN=LOC113211604 PE=2 SV=1	LOC113211604	2	-0.54071	5	1	IEEELGAGAK(1)YAGK	0.000549506	75.589	1	1.73085e-05	90.759	1	0.0015002
map01200 Carbon metabolism	1.54515e-41	8.96	A0A482JR79	407	K	K01689	ENO, eno; enolase [EC:4.2.1.11]	2-phospho-D-glycerate hydro-lyase OS=Frankliniella occidentalis OX=133901 GN=LOC113211604 PE=2 SV=1	LOC113211604	2	-0.64484	3	1	LAK(1)YNQILR	0.000384354	99.442	1	0.00120384	87.639	1	0.000384354
map01200 Carbon metabolism	1.54515e-41	8.96	A0A482JR79	327	K	K01689	ENO, eno; enolase [EC:4.2.1.11]	2-phospho-D-glycerate hydro-lyase OS=Frankliniella occidentalis OX=133901 GN=LOC113211604 PE=2 SV=1	LOC113211604	2	0.3144	5	1	TNIQIVGDDLTVTNPK(1)R	6.25072e-59	191.93	1	3.05069e-26	145.69	1	2.54149e-59
map01200 Carbon metabolism	1.54515e-41	8.96	A0A482JR79	362	K	K01689	ENO, eno; enolase [EC:4.2.1.11]	2-phospho-D-glycerate hydro-lyase OS=Frankliniella occidentalis OX=133901 GN=LOC113211604 PE=2 SV=1	LOC113211604	3	-0.64726	5	1	VNQIGSVTESIQAHLLAK(1)K	1.00114e-21	129.11	1	1.92794e-43	167.28	1	3.89587e-06
map01200 Carbon metabolism	1.54515e-41	8.96	A0A6J1RSE4	209	K	K00605	gcvT, AMT; aminomethyltransferase [EC:2.1.2.10]	Aminomethyltransferase OS=Frankliniella occidentalis OX=133901 GN=LOC113201701 PE=3 SV=1	LOC113201701	2	-1.0179	3	1	AAGK(1)DVALR	0.000888312	91.867	1	0.00496214	64.841	1	0.00932956
map01200 Carbon metabolism	1.54515e-41	8.96	A0A6J1RSE4	286	K	K00605	gcvT, AMT; aminomethyltransferase [EC:2.1.2.10]	Aminomethyltransferase OS=Frankliniella occidentalis OX=133901 GN=LOC113201701 PE=3 SV=1	LOC113201701	2	0.69709	3	1	K(1)VAEALIDNAAVK	0.00250384	61.409	1	0.00230887	62.287	1	0.00919465
map01200 Carbon metabolism	1.54515e-41	8.96	A0A6J1RSE4	256	K	K00605	gcvT, AMT; aminomethyltransferase [EC:2.1.2.10]	Aminomethyltransferase OS=Frankliniella occidentalis OX=133901 GN=LOC113201701 PE=3 SV=1	LOC113201701	2	0.65319	3	1	TTAAK(1)VAGVPCR	3.17501e-08	107.09	1	1.85485e-15	142.1	1	0.000423789
map01200 Carbon metabolism	1.54515e-41	8.96	A0A6J1RR48	63	K	K00036	G6PD, zwf; glucose-6-phosphate 1-dehydrogenase [EC:1.1.1.49 1.1.1.363]	Glucose-6-phosphate 1-dehydrogenase OS=Frankliniella occidentalis OX=133901 GN=LOC113201756 PE=3 SV=1	LOC113201756	2	0.60448	3	1	LSIAEVK(1)EK	0.00377352	67.334	1	0.0221092	41.399	1	0.0221092
map01200 Carbon metabolism	1.54515e-41	8.96	A0A6J1RSM6	252	K	K00235	SDHB, SDH2; succinate dehydrogenase (ubiquinone) iron-sulfur subunit [EC:1.3.5.1]	Succinate dehydrogenase [ubiquinone] iron-sulfur subunit, mitochondrial OS=Frankliniella occidentalis OX=133901 GN=LOC113202062 PE=3 SV=1	LOC113202062	2	-0.23835	3	1	GLNPGK(1)AISEIK	0.000765224	70.089	1	0.00238158	61.11	1	0.00238158
map01200 Carbon metabolism	1.54515e-41	8.96	A0A6J1RU67	1055	K	K01958	PC, pyc; pyruvate carboxylase [EC:6.4.1.1]	Pyruvate carboxylase OS=Frankliniella occidentalis OX=133901 GN=LOC113202510 PE=4 SV=1	LOC113202510	2	0.30654	3	1	GK(1)TLSFK	0.0144041	66.429	1	0.0130218	69.198	1	0.0114027
map01200 Carbon metabolism	1.54515e-41	8.96	A0A6J1RU67	988	K	K01958	PC, pyc; pyruvate carboxylase [EC:6.4.1.1]	Pyruvate carboxylase OS=Frankliniella occidentalis OX=133901 GN=LOC113202510 PE=4 SV=1	LOC113202510	2	0.77487	5	1	PGASLPPLDFK(1)K	1.30809e-05	91.62	1	0.000256978	79.492	1	9.12365e-08
map01200 Carbon metabolism	1.54515e-41	8.96	A0A6J1RVT2	343	K	K00031	IDH1, IDH2, icd; isocitrate dehydrogenase [EC:1.1.1.42]	Isocitrate dehydrogenase [NADP] OS=Frankliniella occidentalis OX=133901 GN=LOC113202450 PE=3 SV=1	LOC113202450	2	-0.2022	6	1	AK(1)LDNNAELR	0.000103107	91.549	1	0.000103107	91.549	1	0.000131983
map01200 Carbon metabolism	1.54515e-41	8.96	A0A6J1RVT2	92	K	K00031	IDH1, IDH2, icd; isocitrate dehydrogenase [EC:1.1.1.42]	Isocitrate dehydrogenase [NADP] OS=Frankliniella occidentalis OX=133901 GN=LOC113202450 PE=3 SV=1	LOC113202450	2	-2.4086	3	1	EMWK(1)SPNGTIR	0.00617181	52.247	1	0.0133968	42.843	1	0.0113545
map01200 Carbon metabolism	1.54515e-41	8.96	A0A6J1RVT2	114	K	K00031	IDH1, IDH2, icd; isocitrate dehydrogenase [EC:1.1.1.42]	Isocitrate dehydrogenase [NADP] OS=Frankliniella occidentalis OX=133901 GN=LOC113202450 PE=3 SV=1	LOC113202450	2	0.20951	3	1	EPIICK(1)NVPR	0.00938888	52.49	1	0.000613156	80.688	1	0.0100969
map01200 Carbon metabolism	1.54515e-41	8.96	A0A6J1RVT2	403	K	K00031	IDH1, IDH2, icd; isocitrate dehydrogenase [EC:1.1.1.42]	Isocitrate dehydrogenase [NADP] OS=Frankliniella occidentalis OX=133901 GN=LOC113202450 PE=3 SV=1	LOC113202450	2	-0.60813	3	1	LADNLK(1)K	0.00570413	100.19	1	0.0146013	75.109	1	0.0119426
map01200 Carbon metabolism	1.54515e-41	8.96	A0A6J1RYE9	31	K	K14454	GOT1; aspartate aminotransferase, cytoplasmic [EC:2.6.1.1]	Aspartate aminotransferase OS=Frankliniella occidentalis OX=133901 GN=LOC113203372 PE=3 SV=1	LOC113203372	2	0.037512	3	1	SYLDDNHPK(1)K	1.09139e-11	143.96	1	0.000145362	91.549	1	0.017256
map01200 Carbon metabolism	1.54515e-41	8.96	A0A6J1RYF2	123	K	K00814	GPT, ALT; alanine transaminase [EC:2.6.1.2]	alanine aminotransferase 1 OS=Frankliniella occidentalis OX=133901 GN=LOC113203481 PE=4 SV=1	LOC113203481	2	0.41953	4	1	AGEIEK(1)ELEK	0.000110832	90.913	1	0.00489839	61.344	1	0.00136501
map01200 Carbon metabolism	1.54515e-41	8.96	A0A6J1RYF2	501	K	K00814	GPT, ALT; alanine transaminase [EC:2.6.1.2]	alanine aminotransferase 1 OS=Frankliniella occidentalis OX=133901 GN=LOC113203481 PE=4 SV=1	LOC113203481	2	-0.19544	3	1	AIEAAK(1)AK	0.0108381	60.91	1	0.0102672	61.962	1	0.0102672
map01200 Carbon metabolism	1.54515e-41	8.96	A0A6J1RYF2	456	K	K00814	GPT, ALT; alanine transaminase [EC:2.6.1.2]	alanine aminotransferase 1 OS=Frankliniella occidentalis OX=133901 GN=LOC113203481 PE=4 SV=1	LOC113203481	2	0.070432	3	1	DSVLK(1)SLNER	2.24671e-05	99.283	1	0.000174566	80.834	1	0.000138966
map01200 Carbon metabolism	1.54515e-41	8.96	A0A6J1RYF2	565	K	K00814	GPT, ALT; alanine transaminase [EC:2.6.1.2]	alanine aminotransferase 1 OS=Frankliniella occidentalis OX=133901 GN=LOC113203481 PE=4 SV=1	LOC113203481	3	-0.64144	3	1	FHTEFVK(1)EHQ	0.000131983	89.171	1	0.00181944	72.2	1	0.00427183
map01200 Carbon metabolism	1.54515e-41	8.96	A0A6J1RYF2	495	K	K00814	GPT, ALT; alanine transaminase [EC:2.6.1.2]	alanine aminotransferase 1 OS=Frankliniella occidentalis OX=133901 GN=LOC113203481 PE=4 SV=1	LOC113203481	2	1.3044	4	1	LPAK(1)AIEAAK	0.00147788	73.951	1	0.000232881	86.344	1	0.0116263
map01200 Carbon metabolism	1.54515e-41	8.96	A0A6J1RYF2	548	K	K00814	GPT, ALT; alanine transaminase [EC:2.6.1.2]	alanine aminotransferase 1 OS=Frankliniella occidentalis OX=133901 GN=LOC113203481 PE=4 SV=1	LOC113203481	2	0.27824	4	1	TTILPQTEK(1)LR	0.000153029	83.182	1	0.00506419	56.205	1	0.000475912
map01200 Carbon metabolism	1.54515e-41	8.96	A0A6J1RYY9	137	K	K01803	TPI, tpiA; triosephosphate isomerase (TIM) [EC:5.3.1.1]	Triosephosphate isomerase OS=Frankliniella occidentalis OX=133901 GN=LOC113203496 PE=3 SV=1	LOC113203496	2	0.096478	6	1	EAGK(1)TEEVVYR	2.68971e-10	129.82	1	1.62078e-06	101.39	1	0.000188891
map01200 Carbon metabolism	1.54515e-41	8.96	A0A6J1RYY9	4	K	K01803	TPI, tpiA; triosephosphate isomerase (TIM) [EC:5.3.1.1]	Triosephosphate isomerase OS=Frankliniella occidentalis OX=133901 GN=LOC113203496 PE=3 SV=1	LOC113203496	2	-0.19365	5	1	K(1)FCVGGNWK	0.00157311	88.819	1	0.0119756	56.258	1	0.00617676
map01200 Carbon metabolism	1.54515e-41	8.96	A0A6J1RYY9	152	K	K01803	TPI, tpiA; triosephosphate isomerase (TIM) [EC:5.3.1.1]	Triosephosphate isomerase OS=Frankliniella occidentalis OX=133901 GN=LOC113203496 PE=3 SV=1	LOC113203496	2	0.43007	3	1	QTQAIADK(1)IK	0.00253436	68.536	1	0.00719846	55.721	1	0.0146485
map01200 Carbon metabolism	1.54515e-41	8.96	A0A6J1RYY9	186	K	K01803	TPI, tpiA; triosephosphate isomerase (TIM) [EC:5.3.1.1]	Triosephosphate isomerase OS=Frankliniella occidentalis OX=133901 GN=LOC113203496 PE=3 SV=1	LOC113203496	3	0.031789	3	1	TASPQQAQEVHEK(1)LR	2.44171e-06	102.65	1	0.000211721	77.776	1	2.06204e-11
map01200 Carbon metabolism	1.54515e-41	8.96	A0A6J1RYY9	198	K	K01803	TPI, tpiA; triosephosphate isomerase (TIM) [EC:5.3.1.1]	Triosephosphate isomerase OS=Frankliniella occidentalis OX=133901 GN=LOC113203496 PE=3 SV=1	LOC113203496	2	-0.089309	3	1	VSEK(1)VANETR	0.00367382	64.64	1	0.000224921	86.463	1	0.0109754
map01200 Carbon metabolism	1.54515e-41	8.96	A0A6J1RYY9	173	K	K01803	TPI, tpiA; triosephosphate isomerase (TIM) [EC:5.3.1.1]	Triosephosphate isomerase OS=Frankliniella occidentalis OX=133901 GN=LOC113203496 PE=3 SV=1	LOC113203496	3	0.59158	4	1	VVIAYEPVWAIGTGK(1)TASPQQAQEVHEK	7.3788e-22	115.45	1	1.71445e-14	92.463	1	1.16553e-05
map01200 Carbon metabolism	1.54515e-41	8.96	A0A6J1RZ69	397	K	K01681	ACO, acnA; aconitate hydratase [EC:4.2.1.3]	Citrate hydro-lyase OS=Frankliniella occidentalis OX=133901 GN=LOC113203645 PE=3 SV=1	LOC113203645	2	0.52436	3	1	SCLVNK(1)VGFK	0.000299428	85.355	1	0.00988203	51.762	1	0.0201498
map01200 Carbon metabolism	1.54515e-41	8.96	A0A6J1RZH3	68	K	K23146	HPD1; 3-hydroxypropionate dehydrogenase [EC:1.1.1.59]	3-hydroxyisobutyrate dehydrogenase OS=Frankliniella occidentalis OX=133901 GN=LOC113203337 PE=3 SV=1	LOC113203337	2	-0.21539	5	1	VSVFDVK(1)K	0.0305099	47.603	1	0.0189261	56.258	1	0.0305099
map01200 Carbon metabolism	1.54515e-41	8.96	A0A6J1S288	326	K	K00121	frmA, ADH5, adhC; S-(hydroxymethyl)glutathione dehydrogenase / alcohol dehydrogenase [EC:1.1.1.284 1.1.1.1]	S-(hydroxymethyl)glutathione dehydrogenase OS=Frankliniella occidentalis OX=133901 GN=LOC113203041 PE=3 SV=1	LOC113203041	2	0.0077184	3	1	GTAFGGWK(1)SR	0.00530283	60.255	1	0.0102047	51.286	1	0.0102279
map01200 Carbon metabolism	1.54515e-41	8.96	A0A6J1S3K9	193	K	K01647	CS, gltA; citrate synthase [EC:2.3.3.1]	Citrate synthase OS=Frankliniella occidentalis OX=133901 GN=LOC113204726 PE=3 SV=1	LOC113204726	3	-0.11066	3	1	AYSEGVHK(1)SK	8.08777e-05	87.568	1	0.000971612	72.2	1	0.00986323
map01200 Carbon metabolism	1.54515e-41	8.96	A0A6J1S3K9	185	K	K01647	CS, gltA; citrate synthase [EC:2.3.3.1]	Citrate synthase OS=Frankliniella occidentalis OX=133901 GN=LOC113204726 PE=3 SV=1	LOC113204726	3	-0.83304	5	1	FLK(1)AYSEGVHK	1.14004e-05	90.913	1	0.00076796	67.385	1	0.00176155
map01200 Carbon metabolism	1.54515e-41	8.96	A0A6J1S3K9	105	K	K01647	CS, gltA; citrate synthase [EC:2.3.3.1]	Citrate synthase OS=Frankliniella occidentalis OX=133901 GN=LOC113204726 PE=3 SV=1	LOC113204726	2	0.34027	3	1	GYSIPECQK(1)LLPK	0.00471037	51.726	1	0.00615776	48.568	1	0.00655001
map01200 Carbon metabolism	1.54515e-41	8.96	A0A6J1S3K9	395	K	K01647	CS, gltA; citrate synthase [EC:2.3.3.1]	Citrate synthase OS=Frankliniella occidentalis OX=133901 GN=LOC113204726 PE=3 SV=1	LOC113204726	2	-0.14065	6	1	IVPPILMETGK(1)VK	0.0017915	58.32	1	0.00546115	50.088	1	0.00654982
map01200 Carbon metabolism	1.54515e-41	8.96	A0A6J1S3K9	452	K	K01647	CS, gltA; citrate synthase [EC:2.3.3.1]	Citrate synthase OS=Frankliniella occidentalis OX=133901 GN=LOC113204726 PE=3 SV=1	LOC113204726	2	1.9074	5	1	PK(1)SMSTDGLMK	0.000866038	66.267	1	0.0123913	43.68	1	8.08606e-06
map01200 Carbon metabolism	1.54515e-41	8.96	A0A6J1S3K9	461	K	K01647	CS, gltA; citrate synthase [EC:2.3.3.1]	Citrate synthase OS=Frankliniella occidentalis OX=133901 GN=LOC113204726 PE=3 SV=1	LOC113204726	2	-1.3074	8	1	SMSTDGLMK(1)LVK	3.55793e-05	86.114	1	0.00416843	55.261	1	0.000782263
map01200 Carbon metabolism	1.54515e-41	8.96	A0A6J1S3K9	339	K	K01647	CS, gltA; citrate synthase [EC:2.3.3.1]	Citrate synthase OS=Frankliniella occidentalis OX=133901 GN=LOC113204726 PE=3 SV=1	LOC113204726	3	0.097534	6	1	TLK(1)GGQVVPGYGHAVLR	4.2409e-05	84.41	1	7.45355e-05	81.656	1	7.45355e-05
map01200 Carbon metabolism	1.54515e-41	8.96	A0A6J1S4R5	355	K	K00162	PDHB, pdhB; pyruvate dehydrogenase E1 component beta subunit [EC:1.2.4.1]	Pyruvate dehydrogenase E1 component subunit beta OS=Frankliniella occidentalis OX=133901 GN=LOC113204862 PE=4 SV=1	LOC113204862	2	0.64405	3	1	AEDIVVAVK(1)K	0.00183883	74.841	1	0.00443803	66.056	1	0.00443803
map01200 Carbon metabolism	1.54515e-41	8.96	A0A6J1S4R5	356	K	K00162	PDHB, pdhB; pyruvate dehydrogenase E1 component beta subunit [EC:1.2.4.1]	Pyruvate dehydrogenase E1 component subunit beta OS=Frankliniella occidentalis OX=133901 GN=LOC113204862 PE=4 SV=1	LOC113204862	2	0.12545	3	1	K(1)VLGAAPK	0.0146918	61.679	1	0.0276829	49.715	1	0.0258746
map01200 Carbon metabolism	1.54515e-41	8.96	A0A6J1S5F6	208	K	K00030	IDH3; isocitrate dehydrogenase (NAD+) [EC:1.1.1.41]	Isocitrate dehydrogenase [NAD] subunit, mitochondrial OS=Frankliniella occidentalis OX=133901 GN=LOC113203485 PE=3 SV=1	LOC113203485	2	1.8599	3	1	FAFDYATK(1)TGR	0.000878483	72.29	1	0.00130913	68.515	1	0.0120557
map01200 Carbon metabolism	1.54515e-41	8.96	A0A6J1S5F6	352	K	K00030	IDH3; isocitrate dehydrogenase (NAD+) [EC:1.1.1.41]	Isocitrate dehydrogenase [NAD] subunit, mitochondrial OS=Frankliniella occidentalis OX=133901 GN=LOC113203485 PE=3 SV=1	LOC113203485	2	-0.49139	6	1	GAIDK(1)VLK	0.0102672	61.962	1	0.0155985	53.968	1	0.0155985
map01200 Carbon metabolism	1.54515e-41	8.96	A0A6J1S5F6	188	K	K00030	IDH3; isocitrate dehydrogenase (NAD+) [EC:1.1.1.41]	Isocitrate dehydrogenase [NAD] subunit, mitochondrial OS=Frankliniella occidentalis OX=133901 GN=LOC113203485 PE=3 SV=1	LOC113203485	2	0.23841	5	1	GVVECLK(1)VVTR	1.40382e-06	102.4	1	1.55223e-06	101.71	1	0.00203637
map01200 Carbon metabolism	1.54515e-41	8.96	A0A6J1S5F6	318	K	K00030	IDH3; isocitrate dehydrogenase (NAD+) [EC:1.1.1.41]	Isocitrate dehydrogenase [NAD] subunit, mitochondrial OS=Frankliniella occidentalis OX=133901 GN=LOC113203485 PE=3 SV=1	LOC113203485	3	-0.67842	3	1	HTFAQAVGK(1)NVANPTAMLLCAAK	1.53181e-12	106.63	1	6.95916e-08	85.013	1	3.47014e-05
map01200 Carbon metabolism	1.54515e-41	8.96	A0A6J1S5F6	147	K	K00030	IDH3; isocitrate dehydrogenase (NAD+) [EC:1.1.1.41]	Isocitrate dehydrogenase [NAD] subunit, mitochondrial OS=Frankliniella occidentalis OX=133901 GN=LOC113203485 PE=3 SV=1	LOC113203485	3	0.39176	5	1	SLDLYANVVHVK(1)SLPGVK	7.63546e-05	76.378	1	1.18184e-06	92.474	1	1.09704e-08
map01200 Carbon metabolism	1.54515e-41	8.96	A0A6J1S5F6	362	K	K00030	IDH3; isocitrate dehydrogenase (NAD+) [EC:1.1.1.41]	Isocitrate dehydrogenase [NAD] subunit, mitochondrial OS=Frankliniella occidentalis OX=133901 GN=LOC113203485 PE=3 SV=1	LOC113203485	2	-0.30096	4	1	TK(1)DLGGQSTTK	5.2329e-05	86.772	1	0.00272358	63.091	1	0.00634881
map01200 Carbon metabolism	1.54515e-41	8.96	A0A6J1SBT5	83	K	K00873	PK, pyk; pyruvate kinase [EC:2.7.1.40]	Pyruvate kinase OS=Frankliniella occidentalis OX=133901 GN=LOC113205339 PE=3 SV=1	LOC113205339	2	0.8822	3	1	AVENYSK(1)K	0.0119796	65.224	1	0.0310665	47.187	1	0.0289154
map01200 Carbon metabolism	1.54515e-41	8.96	A0A6J1SBT5	209	K	K00873	PK, pyk; pyruvate kinase [EC:2.7.1.40]	Pyruvate kinase OS=Frankliniella occidentalis OX=133901 GN=LOC113205339 PE=3 SV=1	LOC113205339	2	-0.414	4	1	DK(1)ADLQFGVK	0.00181944	72.2	1	0.0023032	69.721	1	0.0155128
map01200 Carbon metabolism	1.54515e-41	8.96	A0A6J1SBT5	246	K	K00873	PK, pyk; pyruvate kinase [EC:2.7.1.40]	Pyruvate kinase OS=Frankliniella occidentalis OX=133901 GN=LOC113205339 PE=3 SV=1	LOC113205339	2	-0.87687	5	1	GILGEAGK(1)K	0.0115359	56.916	1	0.00706975	64.711	1	0.0106665
map01200 Carbon metabolism	1.54515e-41	8.96	A0A6J1SBT5	488	K	K00873	PK, pyk; pyruvate kinase [EC:2.7.1.40]	Pyruvate kinase OS=Frankliniella occidentalis OX=133901 GN=LOC113205339 PE=3 SV=1	LOC113205339	2	0.95227	3	1	K(1)GDPVVIVTGWK	0.0016149	66.246	1	0.00354775	60.55	1	0.00104867
map01200 Carbon metabolism	1.54515e-41	8.96	A0A6J1SBT5	235	K	K00873	PK, pyk; pyruvate kinase [EC:2.7.1.40]	Pyruvate kinase OS=Frankliniella occidentalis OX=133901 GN=LOC113205339 PE=3 SV=1	LOC113205339	2	0.37262	5	1	NAAAIK(1)EIR	0.000101516	107.79	1	0.00207047	76.943	1	0.00198474
map01200 Carbon metabolism	1.54515e-41	8.96	A0A6J1SBT5	482	K	K00873	PK, pyk; pyruvate kinase [EC:2.7.1.40]	Pyruvate kinase OS=Frankliniella occidentalis OX=133901 GN=LOC113205339 PE=3 SV=1	LOC113205339	2	0.5096	5	1	VQFGIQFGQK(1)K	0.000982682	73.881	1	6.03422e-08	115.78	1	0.0030376
map01200 Carbon metabolism	1.54515e-41	8.96	A0A6J1S6C6	103	K	K01053	E3.1.1.17, gnl, RGN; gluconolactonase [EC:3.1.1.17]	Gluconolactonase OS=Frankliniella occidentalis OX=133901 GN=LOC113205253 PE=3 SV=1	LOC113205253	2	0.22444	3	1	DVK(1)VDLLR	0.0124939	57.859	1	0.0124939	57.859	1	0.029012
map01200 Carbon metabolism	1.54515e-41	8.96	A0A6J1S6C6	279	K	K01053	E3.1.1.17, gnl, RGN; gluconolactonase [EC:3.1.1.17]	Gluconolactonase OS=Frankliniella occidentalis OX=133901 GN=LOC113205253 PE=3 SV=1	LOC113205253	2	0.23316	3	1	EK(1)YPDAGALFR	0.00400476	59.198	1	0.00117164	69.721	1	0.00938969
map01200 Carbon metabolism	1.54515e-41	8.96	A0A6J1S713	103	K	K07511	ECHS1; enoyl-CoA hydratase [EC:4.2.1.17]	probable enoyl-CoA hydratase, mitochondrial OS=Frankliniella occidentalis OX=133901 GN=LOC113205409 PE=3 SV=1	LOC113205409	2	0.0005772	4	1	AFAAGADIK(1)EMK	6.75312e-05	84.169	1	0.000307062	75.088	1	0.00206664
map01200 Carbon metabolism	1.54515e-41	8.96	A0A6J1S713	76	K	K07511	ECHS1; enoyl-CoA hydratase [EC:4.2.1.17]	probable enoyl-CoA hydratase, mitochondrial OS=Frankliniella occidentalis OX=133901 GN=LOC113205409 PE=3 SV=1	LOC113205409	2	-0.44765	3	1	AVK(1)LMDK	0.0119834	71.501	1	0.0133893	68.383	1	0.0221123
map01200 Carbon metabolism	1.54515e-41	8.96	A0A6J1S713	226	K	K07511	ECHS1; enoyl-CoA hydratase [EC:4.2.1.17]	probable enoyl-CoA hydratase, mitochondrial OS=Frankliniella occidentalis OX=133901 GN=LOC113205409 PE=3 SV=1	LOC113205409	2	-0.52034	4	1	LVDEAVK(1)LGEK	2.02878e-06	99.5	1	0.00100566	71.176	1	0.00571512
map01200 Carbon metabolism	1.54515e-41	8.96	A0A6J1SBD6	256	K	K00140	mmsA, iolA, ALDH6A1; malonate-semialdehyde dehydrogenase (acetylating) / methylmalonate-semialdehyde dehydrogenase [EC:1.2.1.18 1.2.1.27]	Probable methylmalonate-semialdehyde dehydrogenase [acylating], mitochondrial OS=Frankliniella occidentalis OX=133901 GN=LOC113205238 PE=3 SV=1	LOC113205238	2	-0.91468	4	1	AISFVGGDK(1)AGR	3.12896e-05	86.772	1	0.00665828	50.897	1	0.00416843
map01200 Carbon metabolism	1.54515e-41	8.96	A0A6J1SBL9	301	K	K01899	LSC1; succinyl-CoA synthetase alpha subunit [EC:6.2.1.4 6.2.1.5]	Succinate--CoA ligase [ADP/GDP-forming] subunit alpha, mitochondrial OS=Frankliniella occidentalis OX=133901 GN=LOC113205291 PE=3 SV=1	LOC113205291	2	-0.33247	3	1	IDALEK(1)AGVVVTR	2.48002e-23	157.35	1	0.000108782	83.692	1	3.8372e-08
map01200 Carbon metabolism	1.54515e-41	8.96	A0A6J1SBL9	176	K	K01899	LSC1; succinyl-CoA synthetase alpha subunit [EC:6.2.1.4 6.2.1.5]	Succinate--CoA ligase [ADP/GDP-forming] subunit alpha, mitochondrial OS=Frankliniella occidentalis OX=133901 GN=LOC113205291 PE=3 SV=1	LOC113205291	2	0.19608	6	1	GK(1)VGVVSR	0.00403348	85.67	1	0.00560147	74.92	1	0.00403348
map01200 Carbon metabolism	1.54515e-41	8.96	A0A6J1SBL9	71	K	K01899	LSC1; succinyl-CoA synthetase alpha subunit [EC:6.2.1.4 6.2.1.5]	Succinate--CoA ligase [ADP/GDP-forming] subunit alpha, mitochondrial OS=Frankliniella occidentalis OX=133901 GN=LOC113205291 PE=3 SV=1	LOC113205291	2	0.19003	3	1	VVGGSTPGK(1)GGQK	3.06676e-14	121.21	1	5.88151e-08	103.44	1	1.19413e-07
map01200 Carbon metabolism	1.54515e-41	8.96	A0A6J1SBL9	47	K	K01899	LSC1; succinyl-CoA synthetase alpha subunit [EC:6.2.1.4 6.2.1.5]	Succinate--CoA ligase [ADP/GDP-forming] subunit alpha, mitochondrial OS=Frankliniella occidentalis OX=133901 GN=LOC113205291 PE=3 SV=1	LOC113205291	2	0.079872	3	1	VIIQGFTGK(1)QGTFHGK	4.1011e-08	101.42	1	7.91876e-11	109.79	1	0.00151088
map01200 Carbon metabolism	1.54515e-41	8.96	A0A6J1SCD5	277	K	K07515	HADHA; enoyl-CoA hydratase / long-chain 3-hydroxyacyl-CoA dehydrogenase [EC:4.2.1.17 1.1.1.211]	Enoyl-CoA hydratase OS=Frankliniella occidentalis OX=133901 GN=LOC113206808 PE=3 SV=1	LOC113206808	2	-0.048002	3	1	DFILGK(1)AK	0.0179932	51.445	1	0.0279895	42.599	1	0.0279895
map01200 Carbon metabolism	1.54515e-41	8.96	A0A6J1SCD5	266	K	K07515	HADHA; enoyl-CoA hydratase / long-chain 3-hydroxyacyl-CoA dehydrogenase [EC:4.2.1.17 1.1.1.211]	Enoyl-CoA hydratase OS=Frankliniella occidentalis OX=133901 GN=LOC113206808 PE=3 SV=1	LOC113206808	2	-0.68444	3	1	IFANVLK(1)VQYAR	0.000793062	69.721	1	0.00258741	60.255	1	0.0126872
map01200 Carbon metabolism	1.54515e-41	8.96	A0A6J1SCP8	114	K	K00134	GAPDH, gapA; glyceraldehyde 3-phosphate dehydrogenase [EC:1.2.1.12]	Glyceraldehyde-3-phosphate dehydrogenase OS=Frankliniella occidentalis OX=133901 GN=LOC113206897 PE=3 SV=1	LOC113206897	3	-0.21052	3	1	ASAHLEGGAK(1)K	0.00239846	54.683	1	0.0019129	56.551	1	0.00127642
map01200 Carbon metabolism	1.54515e-41	8.96	A0A6J1SCP8	216	K	K00134	GAPDH, gapA; glyceraldehyde 3-phosphate dehydrogenase [EC:1.2.1.12]	Glyceraldehyde-3-phosphate dehydrogenase OS=Frankliniella occidentalis OX=133901 GN=LOC113206897 PE=3 SV=1	LOC113206897	2	0.32434	8	1	AVGK(1)VIPALNGK	8.15978e-12	127.51	1	0.000700869	70.942	1	0.000206134
map01200 Carbon metabolism	1.54515e-41	8.96	A0A6J1SCP8	80	K	K00134	GAPDH, gapA; glyceraldehyde 3-phosphate dehydrogenase [EC:1.2.1.12]	Glyceraldehyde-3-phosphate dehydrogenase OS=Frankliniella occidentalis OX=133901 GN=LOC113206897 PE=3 SV=1	LOC113206897	2	-0.51244	6	1	DPK(1)AIPWGK	0.0017426	80.755	1	0.00262379	74.267	1	0.0018848
map01200 Carbon metabolism	1.54515e-41	8.96	A0A6J1SCP8	212	K	K00134	GAPDH, gapA; glyceraldehyde 3-phosphate dehydrogenase [EC:1.2.1.12]	Glyceraldehyde-3-phosphate dehydrogenase OS=Frankliniella occidentalis OX=133901 GN=LOC113206897 PE=3 SV=1	LOC113206897	3	0.0092682	5	1	GAAQNIIPAATGAAK(1)AVGK	0.000329822	62.916	1	3.99748e-07	89.374	1	7.37925e-06
map01200 Carbon metabolism	1.54515e-41	8.96	A0A6J1SCP8	256	K	K00134	GAPDH, gapA; glyceraldehyde 3-phosphate dehydrogenase [EC:1.2.1.12]	Glyceraldehyde-3-phosphate dehydrogenase OS=Frankliniella occidentalis OX=133901 GN=LOC113206897 PE=3 SV=1	LOC113206897	2	0.20681	5	1	GASYDDIK(1)AK	0.00360698	64.82	1	0.00673522	56.404	1	0.00747418
map01200 Carbon metabolism	1.54515e-41	8.96	A0A6J1SCP8	248	K	K00134	GAPDH, gapA; glyceraldehyde 3-phosphate dehydrogenase [EC:1.2.1.12]	Glyceraldehyde-3-phosphate dehydrogenase OS=Frankliniella occidentalis OX=133901 GN=LOC113206897 PE=3 SV=1	LOC113206897	2	-0.49785	5	1	LGK(1)GASYDDIK	1.78962e-05	92.19	1	8.94058e-07	86.772	1	0.000222932
map01200 Carbon metabolism	1.54515e-41	8.96	A0A6J1SCP8	3	K	K00134	GAPDH, gapA; glyceraldehyde 3-phosphate dehydrogenase [EC:1.2.1.12]	Glyceraldehyde-3-phosphate dehydrogenase OS=Frankliniella occidentalis OX=133901 GN=LOC113206897 PE=3 SV=1	LOC113206897	2	0.0035284	4	1	SK(1)IGINGFGR	4.10173e-05	92.538	1	0.000671244	73.885	1	0.00335369
map01200 Carbon metabolism	1.54515e-41	8.96	A0A6J1SCP8	70	K	K00134	GAPDH, gapA; glyceraldehyde 3-phosphate dehydrogenase [EC:1.2.1.12]	Glyceraldehyde-3-phosphate dehydrogenase OS=Frankliniella occidentalis OX=133901 GN=LOC113206897 PE=3 SV=1	LOC113206897	2	1.1223	7	1	VEGNCLVVNGNK(1)IQVFQER	4.53021e-75	202.39	1	1.13048e-34	153.06	1	7.3718e-13
map01200 Carbon metabolism	1.54515e-41	8.96	A0A6J1SCP8	260	K	K00134	GAPDH, gapA; glyceraldehyde 3-phosphate dehydrogenase [EC:1.2.1.12]	Glyceraldehyde-3-phosphate dehydrogenase OS=Frankliniella occidentalis OX=133901 GN=LOC113206897 PE=3 SV=1	LOC113206897	2	0.056702	6	1	VK(1)EAANGPLK	0.000124025	89.827	1	0.00360698	64.82	1	8.43298e-05
map01200 Carbon metabolism	1.54515e-41	8.96	A0A6J1SCP8	326	K	K00134	GAPDH, gapA; glyceraldehyde 3-phosphate dehydrogenase [EC:1.2.1.12]	Glyceraldehyde-3-phosphate dehydrogenase OS=Frankliniella occidentalis OX=133901 GN=LOC113206897 PE=3 SV=1	LOC113206897	2	-1.3825	7	1	VVDLIK(1)YMQSK	1.1799e-06	103.44	1	2.91691e-05	88.021	1	9.16979e-06
map01200 Carbon metabolism	1.54515e-41	8.96	A0A6J1SCT2	348	K	K01900	LSC2; succinyl-CoA synthetase beta subunit [EC:6.2.1.4 6.2.1.5]	Succinate--CoA ligase [ADP-forming] subunit beta, mitochondrial OS=Frankliniella occidentalis OX=133901 GN=LOC113205147 PE=3 SV=1	LOC113205147	2	-0.6908	3	1	EAFK(1)IITSDPK	0.00122405	69.261	1	0.00506419	56.205	1	0.00506419
map01200 Carbon metabolism	1.54515e-41	8.96	A0A6J1SCT2	212	K	K01900	LSC2; succinyl-CoA synthetase beta subunit [EC:6.2.1.4 6.2.1.5]	Succinate--CoA ligase [ADP-forming] subunit beta, mitochondrial OS=Frankliniella occidentalis OX=133901 GN=LOC113205147 PE=3 SV=1	LOC113205147	2	-0.037189	6	1	VADK(1)VGLK	0.0108481	60.892	1	0.0167868	52.716	1	0.0155985
map01200 Carbon metabolism	1.54515e-41	8.96	A0A6J1SCT2	137	K	K01900	LSC2; succinyl-CoA synthetase beta subunit [EC:6.2.1.4 6.2.1.5]	Succinate--CoA ligase [ADP-forming] subunit beta, mitochondrial OS=Frankliniella occidentalis OX=133901 GN=LOC113205147 PE=3 SV=1	LOC113205147	2	-0.20864	5	1	GK(1)ICNAVMVAER	0.000791326	68.171	1	0.00120367	66.004	1	0.00283478
map01200 Carbon metabolism	1.54515e-41	8.96	A0A6J1SCT2	99	K	K01900	LSC2; succinyl-CoA synthetase beta subunit [EC:6.2.1.4 6.2.1.5]	Succinate--CoA ligase [ADP-forming] subunit beta, mitochondrial OS=Frankliniella occidentalis OX=133901 GN=LOC113205147 PE=3 SV=1	LOC113205147	2	-0.53069	3	1	GSFK(1)NGFK	0.00555384	75.109	1	0.011975	58.815	1	0.0167207
map01200 Carbon metabolism	1.54515e-41	8.96	A0A6J1SCT2	80	K	K01900	LSC2; succinyl-CoA synthetase beta subunit [EC:6.2.1.4 6.2.1.5]	Succinate--CoA ligase [ADP-forming] subunit beta, mitochondrial OS=Frankliniella occidentalis OX=133901 GN=LOC113205147 PE=3 SV=1	LOC113205147	2	-0.25875	4	1	LGTK(1)DLVVK	0.00301703	72.365	1	0.0118022	51.528	1	0.00370657
map01200 Carbon metabolism	1.54515e-41	8.96	A0A6J1SCT2	235	K	K01900	LSC2; succinyl-CoA synthetase beta subunit [EC:6.2.1.4 6.2.1.5]	Succinate--CoA ligase [ADP-forming] subunit beta, mitochondrial OS=Frankliniella occidentalis OX=133901 GN=LOC113205147 PE=3 SV=1	LOC113205147	2	0.13042	3	1	LYDLFLK(1)K	0.0164736	59.35	1	0.0146918	61.679	1	0.0152798
map01200 Carbon metabolism	1.54515e-41	8.96	A0A6J1SCT2	124	K	K01900	LSC2; succinyl-CoA synthetase beta subunit [EC:6.2.1.4 6.2.1.5]	Succinate--CoA ligase [ADP-forming] subunit beta, mitochondrial OS=Frankliniella occidentalis OX=133901 GN=LOC113205147 PE=3 SV=1	LOC113205147	2	1.8269	4	1	MLK(1)QTLVTK	0.0010666	85.807	1	0.00339198	70.552	1	0.00240894
map01200 Carbon metabolism	1.54515e-41	8.96	A0A6J1SCT2	130	K	K01900	LSC2; succinyl-CoA synthetase beta subunit [EC:6.2.1.4 6.2.1.5]	Succinate--CoA ligase [ADP-forming] subunit beta, mitochondrial OS=Frankliniella occidentalis OX=133901 GN=LOC113205147 PE=3 SV=1	LOC113205147	2	-0.32194	5	1	QTLVTK(1)QTGEK	1.86706e-08	117.86	1	4.03259e-09	124.6	1	8.36774e-07
map01200 Carbon metabolism	1.54515e-41	8.96	A0A6J1SCT2	76	K	K01900	LSC2; succinyl-CoA synthetase beta subunit [EC:6.2.1.4 6.2.1.5]	Succinate--CoA ligase [ADP-forming] subunit beta, mitochondrial OS=Frankliniella occidentalis OX=133901 GN=LOC113205147 PE=3 SV=1	LOC113205147	2	0.48412	5	1	SEAVDIANK(1)LGTK	5.28652e-23	154.1	1	7.61256e-06	92.939	1	1.09592e-05
map01200 Carbon metabolism	1.54515e-41	8.96	A0A6J1SI42	328	K	K00030	IDH3; isocitrate dehydrogenase (NAD+) [EC:1.1.1.41]	Isocitrate dehydrogenase [NAD] subunit, mitochondrial OS=Frankliniella occidentalis OX=133901 GN=LOC113206934 PE=3 SV=1	LOC113206934	2	0.21985	5	1	AAFDTIK(1)EGK	4.69819e-05	96.171	1	0.000121308	90.05	1	0.0013043
map01200 Carbon metabolism	1.54515e-41	8.96	A0A6J1SI42	214	K	K00030	IDH3; isocitrate dehydrogenase (NAD+) [EC:1.1.1.41]	Isocitrate dehydrogenase [NAD] subunit, mitochondrial OS=Frankliniella occidentalis OX=133901 GN=LOC113206934 PE=3 SV=1	LOC113206934	2	0.53457	4	1	DAAEK(1)HPDIK	2.68735e-09	132.17	1	5.48765e-08	124.42	1	1.96845e-09
map01200 Carbon metabolism	1.54515e-41	8.96	A0A6J1SI42	219	K	K00030	IDH3; isocitrate dehydrogenase (NAD+) [EC:1.1.1.41]	Isocitrate dehydrogenase [NAD] subunit, mitochondrial OS=Frankliniella occidentalis OX=133901 GN=LOC113206934 PE=3 SV=1	LOC113206934	2	0.3048	3	1	HPDIK(1)FEEK	0.000321541	101.3	1	0.00149879	83.869	1	7.10419e-05
map01200 Carbon metabolism	1.54515e-41	8.96	A0A6J1SI42	321	K	K00030	IDH3; isocitrate dehydrogenase (NAD+) [EC:1.1.1.41]	Isocitrate dehydrogenase [NAD] subunit, mitochondrial OS=Frankliniella occidentalis OX=133901 GN=LOC113206934 PE=3 SV=1	LOC113206934	2	-0.083391	4	1	IEK(1)AAFDTIK	0.000870959	77.062	1	7.6621e-08	94.45	1	0.00281843
map01200 Carbon metabolism	1.54515e-41	8.96	A0A6J1SI42	340	K	K00030	IDH3; isocitrate dehydrogenase (NAD+) [EC:1.1.1.41]	Isocitrate dehydrogenase [NAD] subunit, mitochondrial OS=Frankliniella occidentalis OX=133901 GN=LOC113206934 PE=3 SV=1	LOC113206934	2	-0.66874	3	1	TGDLGGK(1)AK	0.000577281	96.034	1	0.000874539	92.051	1	0.000223088
map01200 Carbon metabolism	1.54515e-41	8.96	A0A6J1SDJ7	104	K	K00831	serC, PSAT1; phosphoserine aminotransferase [EC:2.6.1.52]	Phosphoserine aminotransferase OS=Frankliniella occidentalis OX=133901 GN=LOC113205340 PE=3 SV=1	LOC113205340	2	-0.063584	3	1	VNLVFPK(1)VDK	0.00281843	67.08	1	0.0108903	50.275	1	0.00945608
map01200 Carbon metabolism	1.54515e-41	8.96	A0A6J1SLU7	380	K	K00031	IDH1, IDH2, icd; isocitrate dehydrogenase [EC:1.1.1.42]	Isocitrate dehydrogenase [NADP] OS=Frankliniella occidentalis OX=133901 GN=LOC113207798 PE=3 SV=1	LOC113207798	2	-0.63289	3	1	AK(1)LDNTPDVAR	1.93058e-28	180.97	1	0.000263882	79.23	1	9.87365e-18
map01200 Carbon metabolism	1.54515e-41	8.96	A0A6J1SLU7	124	K	K00031	IDH1, IDH2, icd; isocitrate dehydrogenase [EC:1.1.1.42]	Isocitrate dehydrogenase [NADP] OS=Frankliniella occidentalis OX=133901 GN=LOC113207798 PE=3 SV=1	LOC113207798	2	0.56769	3	1	VEEFK(1)LK	0.00578312	89.55	1	0.0139981	67.032	1	0.0139981
map01200 Carbon metabolism	1.54515e-41	8.96	A0A6J1SN92	5	K	K00863	DAK, TKFC; triose/dihydroxyacetone kinase / FAD-AMP lyase (cyclizing) [EC:2.7.1.28 2.7.1.29 4.6.1.15]	ATP-dependent dihydroxyacetone kinase OS=Frankliniella occidentalis OX=133901 GN=LOC113207596 PE=4 SV=1	LOC113207596	2	0.21236	3	1	ALHK(1)LVDDPER	0.00137502	62.088	1	1.3134e-05	88.021	1	1.3134e-05
map01200 Carbon metabolism	1.54515e-41	8.96	A0A6J1SPR4	333	K	K01623	ALDO; fructose-bisphosphate aldolase, class I [EC:4.1.2.13]	Fructose-bisphosphate aldolase OS=Frankliniella occidentalis OX=133901 GN=LOC113208513 PE=3 SV=1	LOC113208513	2	0.41678	3	1	AK(1)ANSLACQGK	0.00143808	67.385	1	0.008457	51.286	1	0.00435559
map01200 Carbon metabolism	1.54515e-41	8.96	A0A6J1SS56	230	K	K01623	ALDO; fructose-bisphosphate aldolase, class I [EC:4.1.2.13]	Fructose-bisphosphate aldolase OS=Frankliniella occidentalis OX=133901 GN=LOC113208513 PE=3 SV=1	LOC113208513	4	-0.74259	9	1	ALNDHHVYLEGTLLK(1)PNMVTPGQSCPK	8.23518e-16	101.66	1	9.43047e-16	100.7	1	1.5422e-10
map01200 Carbon metabolism	1.54515e-41	8.96	A0A6J1SS56	243	K	K01623	ALDO; fructose-bisphosphate aldolase, class I [EC:4.1.2.13]	Fructose-bisphosphate aldolase OS=Frankliniella occidentalis OX=133901 GN=LOC113208513 PE=3 SV=1	LOC113208513	3	-0.31478	5	1	K(1)ATAQEIACATVTALNR	2.7488e-39	167.28	1	4.09101e-39	165.66	1	2.12714e-08
map01200 Carbon metabolism	1.54515e-41	8.96	A0A6J1SS56	317	K	K01623	ALDO; fructose-bisphosphate aldolase, class I [EC:4.1.2.13]	Fructose-bisphosphate aldolase OS=Frankliniella occidentalis OX=133901 GN=LOC113208513 PE=3 SV=1	LOC113208513	2	0.21271	4	1	AWGGK(1)DETVAAGQNELLK	1.89653e-40	169.58	1	1.14051e-05	86.8	1	1.71815e-39
map01200 Carbon metabolism	1.54515e-41	8.96	A0A6J1SS56	147	K	K01623	ALDO; fructose-bisphosphate aldolase, class I [EC:4.1.2.13]	Fructose-bisphosphate aldolase OS=Frankliniella occidentalis OX=133901 GN=LOC113208513 PE=3 SV=1	LOC113208513	2	-0.47162	15	1	DGCHFAK(1)WR	1.20765e-05	118.33	1	0.0015946	82.645	1	0.00429724
map01200 Carbon metabolism	1.54515e-41	8.96	A0A6J1SS56	293	K	K01623	ALDO; fructose-bisphosphate aldolase, class I [EC:4.1.2.13]	Fructose-bisphosphate aldolase OS=Frankliniella occidentalis OX=133901 GN=LOC113208513 PE=3 SV=1	LOC113208513	3	-0.63703	3	0.779281	FNGK(0.852)K(0.148)PWPLTFSYGR	0.000893017	60.489	0.836612	0.00196678	50.04	0.852396	0.00102497
map01200 Carbon metabolism	1.54515e-41	8.96	A0A6J1SS56	42	K	K01623	ALDO; fructose-bisphosphate aldolase, class I [EC:4.1.2.13]	Fructose-bisphosphate aldolase OS=Frankliniella occidentalis OX=133901 GN=LOC113208513 PE=3 SV=1	LOC113208513	2	-0.16155	6	1	GILAADESTSTMGK(1)R	1.31011e-10	109.83	1	0.000296641	82.651	1	0.00681514
map01200 Carbon metabolism	1.54515e-41	8.96	A0A6J1SS56	140	K	K01623	ALDO; fructose-bisphosphate aldolase, class I [EC:4.1.2.13]	Fructose-bisphosphate aldolase OS=Frankliniella occidentalis OX=133901 GN=LOC113208513 PE=3 SV=1	LOC113208513	2	-0.20875	3	1	K(1)DGCHFAK	0.00120031	113.74	1	0.00292677	98.055	1	1.76784e-07
map01200 Carbon metabolism	1.54515e-41	8.96	A0A6J1SS56	18	K	K01623	ALDO; fructose-bisphosphate aldolase, class I [EC:4.1.2.13]	Fructose-bisphosphate aldolase OS=Frankliniella occidentalis OX=133901 GN=LOC113208513 PE=3 SV=1	LOC113208513	2	-0.31279	6	1	K(1)IAQAIVAPGK	6.15262e-13	145.46	1	3.89295e-05	88.596	1	0.000355072
map01200 Carbon metabolism	1.54515e-41	8.96	A0A6J1SS56	333	K	K01623	ALDO; fructose-bisphosphate aldolase, class I [EC:4.1.2.13]	Fructose-bisphosphate aldolase OS=Frankliniella occidentalis OX=133901 GN=LOC113208513 PE=3 SV=1	LOC113208513	2	-0.084615	5	1	AK(1)ANGDAALGK	1.17437e-05	94.465	1	0.00365699	60.255	1	0.00329868
map01200 Carbon metabolism	1.54515e-41	8.96	A0A6J1SS56	359	K	K01623	ALDO; fructose-bisphosphate aldolase, class I [EC:4.1.2.13]	Fructose-bisphosphate aldolase OS=Frankliniella occidentalis OX=133901 GN=LOC113208513 PE=3 SV=1	LOC113208513	2	-0.69888	3	1	YAGGVAGAAGDSSLFIK(1)DHAY	1.49362e-08	89.011	1	1.6329e-08	88.176	1	0.000393572
map01200 Carbon metabolism	1.54515e-41	8.96	A0A6J1SQ90	253	K	K01810	GPI, pgi; glucose-6-phosphate isomerase [EC:5.3.1.9]	Glucose-6-phosphate isomerase OS=Frankliniella occidentalis OX=133901 GN=LOC113209585 PE=3 SV=1	LOC113209585	2	0.54852	3	1	VK(1)EFGIDEK	0.000912006	91.549	1	0.00149933	83.862	1	0.00221837
map01200 Carbon metabolism	1.54515e-41	8.96	A0A6J1SRQ3	320	K	K00161	PDHA, pdhA; pyruvate dehydrogenase E1 component alpha subunit [EC:1.2.4.1]	Pyruvate dehydrogenase E1 component subunit alpha OS=Frankliniella occidentalis OX=133901 GN=LOC113210287 PE=4 SV=1	LOC113210287	2	0.2447	5	1	DPITSFK(1)DR	0.000677413	94.692	1	0.00101642	90.15	1	0.0221092
map01200 Carbon metabolism	1.54515e-41	8.96	A0A6J1SRQ3	82	K	K00161	PDHA, pdhA; pyruvate dehydrogenase E1 component alpha subunit [EC:1.2.4.1]	Pyruvate dehydrogenase E1 component subunit alpha OS=Frankliniella occidentalis OX=133901 GN=LOC113210287 PE=4 SV=1	LOC113210287	2	-0.76678	6	1	METSAGNLYK(1)EK	1.58765e-07	101.53	1	0.00390443	55.724	1	0.00120367
map01200 Carbon metabolism	1.54515e-41	8.96	A0A6J1SSL2	219	K	K00626	E2.3.1.9, atoB; acetyl-CoA C-acetyltransferase [EC:2.3.1.9]	acetyl-CoA acetyltransferase, cytosolic-like OS=Frankliniella occidentalis OX=133901 GN=LOC113210204 PE=3 SV=1	LOC113210204	3	2.5374	3	1	LDDAK(1)VNVLGGAVALGHPIGASGAR	4.64148e-06	56.681	1	7.77847e-07	65.428	1	3.93882e-06
map01200 Carbon metabolism	1.54515e-41	8.96	A0A6J1STB9	328	K	K00026	MDH2; malate dehydrogenase [EC:1.1.1.37]	Malate dehydrogenase OS=Frankliniella occidentalis OX=133901 GN=LOC113208789 PE=3 SV=1	LOC113208789	2	-0.28323	5	1	AAIPELK(1)K	0.0156423	60.436	1	0.0201147	55.37	1	0.0236665
map01200 Carbon metabolism	1.54515e-41	8.96	A0A6J1STB9	91	K	K00026	MDH2; malate dehydrogenase [EC:1.1.1.37]	Malate dehydrogenase OS=Frankliniella occidentalis OX=133901 GN=LOC113208789 PE=3 SV=1	LOC113208789	2	0.039699	6	1	ASNGPEQLK(1)DSLK	0.00015189	81.904	1	6.73465e-08	102.73	1	0.000539176
map01200 Carbon metabolism	1.54515e-41	8.96	A0A6J1STB9	228	K	K00026	MDH2; malate dehydrogenase [EC:1.1.1.37]	Malate dehydrogenase OS=Frankliniella occidentalis OX=133901 GN=LOC113208789 PE=3 SV=1	LOC113208789	2	0.13628	7	1	DQLK(1)ALTER	0.00250509	74.841	1	0.00405729	67.334	1	0.00250509
map01200 Carbon metabolism	1.54515e-41	8.96	A0A6J1STB9	340	K	K00026	MDH2; malate dehydrogenase [EC:1.1.1.37]	Malate dehydrogenase OS=Frankliniella occidentalis OX=133901 GN=LOC113208789 PE=3 SV=1	LOC113208789	2	-0.031168	5	1	GEDFVNK(1)K	0.00586961	84.568	1	0.0255004	51.346	1	0.0255004
map01200 Carbon metabolism	1.54515e-41	8.96	A0A6J1STB9	333	K	K00026	MDH2; malate dehydrogenase [EC:1.1.1.37]	Malate dehydrogenase OS=Frankliniella occidentalis OX=133901 GN=LOC113208789 PE=3 SV=1	LOC113208789	2	0.10852	6	1	NIQK(1)GEDFVNK	0.000334118	77.062	1	4.91353e-06	99.752	1	0.00103236
map01200 Carbon metabolism	1.54515e-41	8.96	A0A6J1STB9	224	K	K00026	MDH2; malate dehydrogenase [EC:1.1.1.37]	Malate dehydrogenase OS=Frankliniella occidentalis OX=133901 GN=LOC113208789 PE=3 SV=1	LOC113208789	2	0.069306	9	1	PSVDFPK(1)DQLK	1.55367e-13	148.28	1	1.79148e-10	133.05	1	5.6209e-09
map01200 Carbon metabolism	1.54515e-41	8.96	A0A6J1SUW9	565	K	K00029	E1.1.1.40, maeB; malate dehydrogenase (oxaloacetate-decarboxylating)(NADP+) [EC:1.1.1.40]	Malic enzyme OS=Frankliniella occidentalis OX=133901 GN=LOC113211055 PE=3 SV=1	LOC113211055	2	1.1258	3	1	IATK(1)VANYAYK	0.00287444	62.633	1	0.00104759	70.808	1	0.00604437
map01200 Carbon metabolism	1.54515e-41	8.96	A0A6J1SVU2	179	K	K14455	GOT2; aspartate aminotransferase, mitochondrial [EC:2.6.1.1]	Aspartate aminotransferase OS=Frankliniella occidentalis OX=133901 GN=LOC113209332 PE=3 SV=1	LOC113209332	2	-0.2759	4	1	DSGLNVK(1)QYR	6.83326e-12	144.65	1	2.74739e-12	147.75	1	5.33981e-07
map01200 Carbon metabolism	1.54515e-41	8.96	A0A6J1SVU2	233	K	K14455	GOT2; aspartate aminotransferase, mitochondrial [EC:2.6.1.1]	Aspartate aminotransferase OS=Frankliniella occidentalis OX=133901 GN=LOC113209332 PE=3 SV=1	LOC113209332	2	-0.74103	3	1	ELSK(1)LIK	0.0079327	81.95	1	0.00730817	83.948	1	0.0307337
map01200 Carbon metabolism	1.54515e-41	8.96	A0A6J1SX61	80	K	K00261	GLUD1_2, gdhA; glutamate dehydrogenase (NAD(P)+) [EC:1.4.1.3]	Glutamate dehydrogenase (NAD(P)(+)) OS=Frankliniella occidentalis OX=133901 GN=LOC113211330 PE=3 SV=1	LOC113211330	2	-0.61438	3	1	GK(1)MSIEDK	0.0054533	69.812	1	0.0105063	56.432	1	0.00858196
map01200 Carbon metabolism	1.54515e-41	8.96	A0A6J1SX61	484	K	K00261	GLUD1_2, gdhA; glutamate dehydrogenase (NAD(P)+) [EC:1.4.1.3]	Glutamate dehydrogenase (NAD(P)(+)) OS=Frankliniella occidentalis OX=133901 GN=LOC113211330 PE=3 SV=1	LOC113211330	2	0.45298	6	1	IPVTPSESFQK(1)R	2.89293e-07	99.5	1	0.00197694	65.179	1	0.00136673
map01200 Carbon metabolism	1.54515e-41	8.96	A0A6J1SX61	492	K	K00261	GLUD1_2, gdhA; glutamate dehydrogenase (NAD(P)+) [EC:1.4.1.3]	Glutamate dehydrogenase (NAD(P)(+)) OS=Frankliniella occidentalis OX=133901 GN=LOC113211330 PE=3 SV=1	LOC113211330	3	-0.5284	3	1	ISGASEK(1)DIVHSGLDYTMER	2.91051e-10	105.96	1	6.42551e-05	70.837	1	0.000210873
map01200 Carbon metabolism	1.54515e-41	8.96	A0A6J1SX61	44	K	K00261	GLUD1_2, gdhA; glutamate dehydrogenase (NAD(P)+) [EC:1.4.1.3]	Glutamate dehydrogenase (NAD(P)(+)) OS=Frankliniella occidentalis OX=133901 GN=LOC113211330 PE=3 SV=1	LOC113211330	2	0.17097	3	1	LK(1)DVPTAENPR	0.00100566	71.176	1	0.00203637	65.179	1	0.00586754
map01200 Carbon metabolism	1.54515e-41	8.96	A0A6J1SYA9	211	K	K00948	PRPS, prsA; ribose-phosphate pyrophosphokinase [EC:2.7.6.1]	Ribose-phosphate diphosphokinase OS=Frankliniella occidentalis OX=133901 GN=LOC113209888 PE=3 SV=1	LOC113209888	2	-2.2129	3	1	WIK(1)ENIAEWR	0.000870959	77.062	1	0.000121308	90.05	1	0.0023032
map01200 Carbon metabolism	1.54515e-41	8.96	A0A6J1T6K5	15	K	K01679	E4.2.1.2B, fumC, FH; fumarate hydratase, class II [EC:4.2.1.2]	Fumarate hydratase OS=Frankliniella occidentalis OX=133901 GN=LOC113211942 PE=3 SV=1	LOC113211942	2	-0.70583	3	1	LESDTFGELK(1)VPSDK	1.16137e-38	178.03	1	0.00128706	67.646	1	0.00173106
map01200 Carbon metabolism	1.54515e-41	8.96	A0A6J1T6K5	20	K	K01679	E4.2.1.2B, fumC, FH; fumarate hydratase, class II [EC:4.2.1.2]	Fumarate hydratase OS=Frankliniella occidentalis OX=133901 GN=LOC113211942 PE=3 SV=1	LOC113211942	2	1.723	3	1	VPSDK(1)LYGAQTVR	0.00140675	63.754	1	0.00550702	49.988	1	0.000908677
map01200 Carbon metabolism	1.54515e-41	8.96	A0A6J1T3X7	232	K	K01681	ACO, acnA; aconitate hydratase [EC:4.2.1.3]	Aconitate hydratase, mitochondrial OS=Frankliniella occidentalis OX=133901 GN=LOC113212980 PE=3 SV=1	LOC113212980	2	0.20359	6	1	CPK(1)VIGVK	2.076e-05	130.27	1	0.0041716	84.498	1	0.000606115
map01200 Carbon metabolism	1.54515e-41	8.96	A0A6J1T3X7	237	K	K01681	ACO, acnA; aconitate hydratase [EC:4.2.1.3]	Aconitate hydratase, mitochondrial OS=Frankliniella occidentalis OX=133901 GN=LOC113212980 PE=3 SV=1	LOC113212980	2	-0.072527	7	1	VIGVK(1)LTGK	0.00745799	58.699	1	0.00645724	61.161	1	0.00378371
map01200 Carbon metabolism	1.54515e-41	8.96	A0A6J1T3X7	610	K	K01681	ACO, acnA; aconitate hydratase [EC:4.2.1.3]	Aconitate hydratase, mitochondrial OS=Frankliniella occidentalis OX=133901 GN=LOC113212980 PE=3 SV=1	LOC113212980	3	-1.3327	3	1	CTTDHISAAGPWLK(1)YR	1.13465e-15	126.71	1	1.58771e-20	136.33	1	4.01295e-06
map01200 Carbon metabolism	1.54515e-41	8.96	A0A6J1T3X7	748	K	K01681	ACO, acnA; aconitate hydratase [EC:4.2.1.3]	Aconitate hydratase, mitochondrial OS=Frankliniella occidentalis OX=133901 GN=LOC113212980 PE=3 SV=1	LOC113212980	3	-0.18249	5	1	DLAPGKPLQCELK(1)HPDGK	8.51811e-21	129.88	0.999908	9.57822e-07	93.226	0.996636	9.21862e-05
map01200 Carbon metabolism	1.54515e-41	8.96	A0A6J1T3X7	661	K	K01681	ACO, acnA; aconitate hydratase [EC:4.2.1.3]	Aconitate hydratase, mitochondrial OS=Frankliniella occidentalis OX=133901 GN=LOC113212980 PE=3 SV=1	LOC113212980	2	-2.0812	3	1	DVK(1)WVAIGDENYGEGSSR	0.00299408	49.188	1	5.9274e-05	81.807	1	0.00168151
map01200 Carbon metabolism	1.54515e-41	8.96	A0A6J1T3X7	528	K	K01681	ACO, acnA; aconitate hydratase [EC:4.2.1.3]	Aconitate hydratase, mitochondrial OS=Frankliniella occidentalis OX=133901 GN=LOC113212980 PE=3 SV=1	LOC113212980	2	-0.12549	6	1	EFK(1)LSDPFGK	0.000611975	80.706	1	0.00387331	64.103	1	0.0040512
map01200 Carbon metabolism	1.54515e-41	8.96	A0A6J1T3X7	535	K	K01681	ACO, acnA; aconitate hydratase [EC:4.2.1.3]	Aconitate hydratase, mitochondrial OS=Frankliniella occidentalis OX=133901 GN=LOC113212980 PE=3 SV=1	LOC113212980	2	1.6762	14	1	LSDPFGK(1)ELPPR	7.88861e-08	105.03	1	0.000107718	83.087	1	2.77227e-05
map01200 Carbon metabolism	1.54515e-41	8.96	A0A6J1T3X7	566	K	K01681	ACO, acnA; aconitate hydratase [EC:4.2.1.3]	Aconitate hydratase, mitochondrial OS=Frankliniella occidentalis OX=133901 GN=LOC113212980 PE=3 SV=1	LOC113212980	2	-0.47746	7	1	VDVDPK(1)SQR	0.00446838	66.056	1	0.00405729	67.334	1	0.00446838
map01200 Carbon metabolism	1.54515e-41	8.96	A0A6J1T3X7	596	K	K01681	ACO, acnA; aconitate hydratase [EC:4.2.1.3]	Aconitate hydratase, mitochondrial OS=Frankliniella occidentalis OX=133901 GN=LOC113212980 PE=3 SV=1	LOC113212980	3	-0.15138	3	1	GK(1)CTTDHISAAGPWLK	2.10008e-11	114.27	1	0.000924757	61.444	1	8.19045e-06
map01200 Carbon metabolism	1.54515e-41	8.96	A0A6J1T3X7	705	K	K01681	ACO, acnA; aconitate hydratase [EC:4.2.1.3]	Aconitate hydratase, mitochondrial OS=Frankliniella occidentalis OX=133901 GN=LOC113212980 PE=3 SV=1	LOC113212980	2	0.17377	5	1	IHETNLK(1)K	7.5512e-06	137.13	1	0.0078971	74.92	1	0.00860372
map01200 Carbon metabolism	1.54515e-41	8.96	A0A6J1T3X7	82	K	K01681	ACO, acnA; aconitate hydratase [EC:4.2.1.3]	Aconitate hydratase, mitochondrial OS=Frankliniella occidentalis OX=133901 GN=LOC113212980 PE=3 SV=1	LOC113212980	3	0.14647	4	1	ILYSHLDDPK(1)GQDVER	2.29279e-15	124.29	1	3.5503e-11	111.22	1	0.000628772
[truncated: 3,302 more rows]
